# Supplementary material for: A cap 0-dependent mRNA capture method to analyze the yeast transcriptome
Source: Nucleic Acids Res. 2022 Oct 19;50(22):e132. doi: 10.1093/nar/gkac903 (PMC9825183; doi:10.1093/nar/gkac903)
Supplement: gkac903_Supplemental_Files [file gkac903_supplemental_files.zip]

Archive with 6 entries (6 files):
- Captions for SuppData_Revision.docx
- SuppData1_rawCountsAndTPM.xlsx
- SuppData2_medianOfRatios_normalizedCounts.xlsx
- SuppData3_DESeq2results_withTSS_proteinCoding.xlsx
- SuppData4_comparisonToLiterature.xlsx
- Supplementary Material_Revision2.pdf
