# Supplementary material for: A cap 0-dependent mRNA capture method to analyze the yeast transcriptome
Source: Nucleic Acids Res. 2022 Oct 19;50(22):e132. doi: 10.1093/nar/gkac903 (PMC9825183; doi:10.1093/nar/gkac903)
Supplement: gkac903_Supplemental_Files [file gkac903_supplemental_files.zip › SuppData1_rawCountsAndTPM.xlsx]

## Sheet: A. RAW
Geneid	Name	Gene biotype	Cin-S_1	Cin-S_2	Cin-S_3	Con-B_1	Con-B_2	Con-B_3	RiboMinus_1	RiboMinus_2	RiboMinus_3
YAL068C	PAU8	protein_coding	0	1	0	2	1	0	0	0	0
YAL067W-A	YAL067W-A	protein_coding	0	0	0	1	0	0	0	0	0
YAL067C	SEO1	protein_coding	21	33	25	56	23	41	11	29	13
YAL065C	YAL065C	protein_coding	41	29	37	54	21	70	16	89	23
YAL064W-B	YAL064W-B	protein_coding	10	44	35	62	26	53	25	49	18
YAL064C-A	TDA8	protein_coding	22	21	26	46	27	49	37	87	25
YAL064W	YAL064W	protein_coding	7	3	0	2	2	0	2	1	0
YAL063C-A	YAL063C-A	protein_coding	12	4	2	6	1	16	2	7	1
YAL063C	FLO9	protein_coding	187	241	179	488	199	400	146	368	120
YAL062W	GDH3	protein_coding	206	229	206	311	182	227	77	229	72
YAL061W	BDH2	protein_coding	350	422	318	665	358	622	178	521	139
YAL060W	BDH1	protein_coding	1088	1173	1069	2023	1081	1593	1392	3971	1321
YAL059W	ECM1	protein_coding	1032	1180	1002	2000	984	1376	770	2065	666
YAL058W	CNE1	protein_coding	369	464	399	561	256	531	467	1331	469
YAL056W	GPB2	protein_coding	490	594	482	999	497	1012	887	2529	934
YAL055W	PEX22	protein_coding	144	166	137	899	385	445	43	174	32
YAL054C	ACS1	protein_coding	229	276	218	362	156	243	195	497	148
YAL053W	FLC2	protein_coding	2073	2366	2108	4046	2147	3249	412	1338	453
YAL051W	OAF1	protein_coding	253	335	299	569	252	624	92	383	143
YAL049C	AIM2	protein_coding	797	950	816	1189	679	964	307	821	247
YAL048C	GEM1	protein_coding	341	386	363	633	356	537	106	335	104
YAL047C	SPC72	protein_coding	168	192	176	387	201	338	25	85	37
YAL046C	BOL3	protein_coding	330	316	319	485	271	382	134	428	124
YAL044W-A	BOL1	protein_coding	489	514	464	1128	526	559	18	64	21
YAL044C	GCV3	protein_coding	3741	4335	3783	8855	4499	5588	1781	5285	1543
YAL043C	PTA1	protein_coding	605	688	588	949	573	883	70	216	57
YAL042W	ERV46	protein_coding	4730	5032	4430	6278	3219	4869	4068	11217	3524
YAL041W	CDC24	protein_coding	345	458	370	671	373	678	88	290	141
YAL040C	CLN3	protein_coding	748	798	777	1898	923	1356	20	62	4
YAL039C	CYC3	protein_coding	224	225	200	495	231	310	102	356	76
YAL038W	CDC19	protein_coding	223339	242681	218495	524881	292775	372909	31305	107587	26597
YAL037C-A	YAL037C-A	protein_coding	15	9	10	29	9	16	1	9	6
YAL037W	YAL037W	protein_coding	61	86	81	134	64	115	74	165	82
YAL036C	RBG1	protein_coding	1837	1896	1769	2035	1039	1578	1110	2914	1090
YAL035W	FUN12	protein_coding	6731	8036	6948	12899	6675	10788	2068	6231	1992
YAL034W-A	MTW1	protein_coding	153	169	132	361	186	213	57	156	51
YAL034C	FUN19	protein_coding	259	307	245	495	315	464	17	47	20
YAL033W	POP5	protein_coding	779	876	755	2464	1091	1518	517	1348	431
YAL032C	PRP45	protein_coding	120	158	153	268	116	196	42	153	44
YAL031C	GIP4	protein_coding	220	219	196	356	148	361	57	191	57
YAL030W	SNC1	protein_coding	847	1058	851	2057	908	1258	106	334	97
YAL029C	MYO4	protein_coding	1404	1572	1412	2488	1450	2551	657	2083	942
YAL028W	FRT2	protein_coding	105	93	104	238	100	141	10	32	16
YAL027W	SAW1	protein_coding	186	186	165	387	256	289	129	282	107
YAL026C	DRS2	protein_coding	1070	1175	1078	1774	1057	1916	986	3310	1429
HRA1	HRA1	ncRNA	3	3	2	6	5	7	0	5	1
YAL025C	MAK16	protein_coding	1338	1568	1157	3197	1528	2122	350	1130	288
YAL024C	LTE1	protein_coding	287	299	246	581	289	592	61	149	40
YAL023C	PMT2	protein_coding	5460	5991	5600	9015	5043	8098	3453	10753	3321
YAL022C	FUN26	protein_coding	1259	1398	1272	1846	924	1397	1114	3342	1051
YAL021C	CCR4	protein_coding	1072	1325	1216	2475	1227	2202	135	555	104
YAL020C	ATS1	protein_coding	244	373	246	481	220	323	278	744	216
YAL019W	FUN30	protein_coding	433	519	542	855	459	1002	212	713	227
YAL018C	LDS1	protein_coding	2	2	0	6	1	11	0	2	0
YAL017W	PSK1	protein_coding	1194	1247	1115	3081	1726	2868	521	1544	600
YAL016W	TPD3	protein_coding	2187	2371	2377	3380	2047	2898	1096	3038	1307
YAL015C	NTG1	protein_coding	193	234	228	357	200	416	128	549	138
YAL014C	SYN8	protein_coding	600	656	546	1314	646	894	180	431	127
YAL013W	DEP1	protein_coding	164	188	196	503	208	291	37	132	36
YAL012W	CYS3	protein_coding	6425	7173	6606	20478	9873	12362	295	1048	234
YAL011W	SWC3	protein_coding	188	205	180	389	252	348	54	187	53
YAL010C	MDM10	protein_coding	180	240	249	442	224	374	27	139	55
YAL009W	SPO7	protein_coding	327	381	366	458	252	370	208	589	222
YAL008W	FUN14	protein_coding	586	736	606	1008	517	936	218	667	241
YAL007C	ERP2	protein_coding	2358	2704	2513	2215	1160	2004	271	921	386
tP(UGG)A	TRN1	tRNA	7	0	5	4	6	2	25	85	13
YAL005C	SSA1	protein_coding	16181	17700	15595	25236	13903	19889	2686	8879	2540
YAL003W	EFB1	protein_coding	25816	27794	26019	40003	22249	24045	2561	8040	2833
snR18	snR18	snoRNA	0	0	0	0	0	0	0	0	0
YAL002W	VPS8	protein_coding	398	472	450	753	426	729	54	182	115
YAL001C	TFC3	protein_coding	330	359	362	627	304	663	359	987	474
YAR002W	NUP60	protein_coding	796	903	731	1794	889	1305	99	312	68
YAR002C-A	ERP1	protein_coding	6049	6430	5919	7038	4015	5309	3392	10099	4035
YAR003W	SWD1	protein_coding	563	671	579	871	424	629	754	2192	800
YAR007C	RFA1	protein_coding	680	724	638	1384	786	1256	374	1048	406
YAR008W	SEN34	protein_coding	227	270	241	662	374	566	184	548	209
YAR009C	YAR009C	protein_coding	261	279	275	1068	588	1355	39	98	41
YAR010C	YAR010C	protein_coding	0	1	2	7	0	6	1	0	0
tA(UGC)A	TGA1	tRNA	7	7	4	14	12	14	2	5	0
YAR014C	BUD14	protein_coding	567	668	530	768	455	766	367	1208	322
YAR015W	ADE1	protein_coding	3056	3429	3093	4433	2518	3036	2081	6394	1837
YAR018C	KIN3	protein_coding	265	278	243	329	196	292	44	160	48
YAR019C	CDC15	protein_coding	275	319	259	599	354	535	37	118	48
YAR020C	PAU7	protein_coding	9	18	14	21	2	21	6	24	0
YAR023C	YAR023C	protein_coding	42	63	69	113	47	88	54	122	74
tL(CAA)A	SUP56	tRNA	4	2	3	5	1	2	35	111	25
tS(AGA)A	tS(AGA)A	tRNA	0	2	2	5	2	11	6	13	6
YAR027W	UIP3	protein_coding	1010	1146	1202	1998	1162	1515	476	1297	480
YAR028W	YAR028W	protein_coding	520	627	540	1197	637	861	297	1054	315
YAR029W	YAR029W	protein_coding	63	55	56	100	66	78	50	183	65
YAR031W	PRM9	protein_coding	327	310	346	534	266	452	186	637	203
YAR033W	MST28	protein_coding	482	569	520	1157	577	866	278	905	293
YAR035W	YAT1	protein_coding	36	32	31	84	33	53	16	83	20
YAR035C-A	YAR035C-A	protein_coding	1	0	3	10	0	0	0	0	0
YAR042W	SWH1	protein_coding	769	881	763	2858	1345	2205	141	449	98
YAR050W	FLO1	protein_coding	162	180	154	518	251	474	62	240	82
YAR064W	YAR064W	protein_coding	1	5	5	12	4	10	14	30	5
YAR066W	YAR066W	protein_coding	8	6	4	15	6	9	4	14	8
YAR068W	YAR068W	protein_coding	16	18	17	31	22	42	20	48	18
YAR071W	PHO11	protein_coding	687	784	738	1135	591	831	286	787	264
YBL113C	YBL113C	protein_coding	37	43	36	133	66	145	28	144	49
YBL112C	YBL112C	protein_coding	0	0	0	0	0	0	0	0	0
YBL111C	YBL111C	protein_coding	1	4	2	1	6	5	0	7	1
YBL108C-A	PAU9	protein_coding	0	0	0	2	5	1	0	0	0
tL(UAA)B1	tL(UAA)B1	tRNA	0	0	3	3	0	0	2	6	6
YBL107C	MIX23	protein_coding	328	376	308	664	389	510	78	236	114
YBL106C	SRO77	protein_coding	318	333	311	851	450	776	241	663	253
YBL105C	PKC1	protein_coding	560	736	598	1074	526	1126	365	1169	445
YBL104C	SEA4	protein_coding	330	364	295	524	286	514	213	656	243
YBL103C	RTG3	protein_coding	234	240	268	478	234	457	65	208	55
YBL102W	SFT2	protein_coding	1207	1350	1184	1659	942	1456	762	2035	754
YBL101C	ECM21	protein_coding	499	555	643	1267	637	1244	34	141	53
YBL100W-C	YBL100W-C	protein_coding	34	53	37	96	59	44	2	9	9
YBL100W-B	YBL100W-B	protein_coding	121	122	117	396	185	451	10	29	8
YBL100W-A	YBL100W-A	protein_coding	0	0	0	0	0	0	0	0	0
tF(GAA)B	tF(GAA)B	tRNA	3	1	1	27	8	7	6	21	1
YBL099W	ATP1	protein_coding	3710	3795	3813	3791	2553	4310	498	1987	603
YBL098W	BNA4	protein_coding	332	442	372	368	259	442	368	1093	600
YBL097W	BRN1	protein_coding	267	306	225	752	400	790	211	632	221
YBL095W	MRX3	protein_coding	180	177	180	268	132	292	295	824	294
YBL093C	ROX3	protein_coding	505	579	430	1116	551	810	296	821	293
YBL092W	RPL32	protein_coding	31525	33750	31544	49341	31757	29659	3808	12620	3513
YBL091C-A	SCS22	protein_coding	306	287	262	427	238	347	48	119	44
YBL091C	MAP2	protein_coding	2236	2493	2078	2856	1589	2626	989	2904	971
YBL090W	MRP21	protein_coding	441	448	501	971	646	913	263	636	254
YBL089W	AVT5	protein_coding	654	790	619	698	370	658	263	911	422
YBL088C	TEL1	protein_coding	413	426	483	903	538	1270	249	912	447
YBL087C	RPL23A	protein_coding	24848	24928	24791	51484	31913	38676	14935	43711	14095
YBL086C	YBL086C	protein_coding	234	225	196	437	236	305	26	97	38
YBL085W	BOI1	protein_coding	693	816	671	2037	1005	1657	119	390	125
YBL084C	CDC27	protein_coding	395	406	389	759	462	747	46	196	73
YBL082C	ALG3	protein_coding	750	873	805	695	449	614	443	1457	428
YBL081W	YBL081W	protein_coding	310	472	359	1263	618	884	18	71	6
YBL080C	PET112	protein_coding	123	167	157	220	86	149	137	396	150
YBL079W	NUP170	protein_coding	992	1188	1084	2076	1040	2825	848	2425	1082
YBL078C	ATG8	protein_coding	214	262	183	929	400	557	52	172	65
YBL076C	ILS1	protein_coding	16449	18446	16829	26567	15857	30591	14313	42131	16176
YBL075C	SSA3	protein_coding	64	88	78	172	75	194	179	588	175
YBL074C	AAR2	protein_coding	95	102	70	163	79	181	63	170	84
snR56	snR56	snoRNA	131	207	331	119	108	499	12	69	59
YBL072C	RPS8A	protein_coding	13784	14416	13873	12775	7956	10595	9728	30061	8931
YBL071C-B	YBL071C-B	protein_coding	3	0	3	5	2	4	0	1	1
YBL071W-A	KTI11	protein_coding	279	323	278	690	379	440	17	74	25
YBL071C	YBL071C	protein_coding	243	303	332	592	296	409	26	86	39
YBL069W	AST1	protein_coding	761	821	705	1240	694	986	335	996	429
YBL068W	PRS4	protein_coding	801	921	858	967	537	646	262	865	310
YBL067C	UBP13	protein_coding	1377	1575	1361	3044	1776	2622	296	822	383
YBL066C	SEF1	protein_coding	263	299	271	627	396	637	40	157	58
YBL064C	PRX1	protein_coding	499	453	453	629	360	477	117	418	132
YBL063W	KIP1	protein_coding	232	276	283	652	352	706	132	435	134
YBL061C	SKT5	protein_coding	447	546	484	692	382	836	428	1162	487
YBL060W	YEL1	protein_coding	155	157	156	203	111	219	128	343	129
YBL059C-A	CMC2	protein_coding	368	381	332	1108	484	708	115	382	183
YBL059W	IAI11	protein_coding	188	242	188	853	354	482	47	89	44
YBL058W	SHP1	protein_coding	1279	1492	1215	1930	992	1542	685	2071	622
YBL057C	PTH2	protein_coding	989	1179	960	1971	1045	1424	768	2185	647
YBL056W	PTC3	protein_coding	1605	1757	1721	1752	1063	1924	1673	4589	2354
YBL055C	YBL055C	protein_coding	464	526	526	678	365	584	426	1348	462
YBL054W	TOD6	protein_coding	509	540	450	960	449	681	33	106	37
YBL052C	SAS3	protein_coding	300	340	282	487	255	504	297	865	403
YBL051C	PIN4	protein_coding	855	1080	948	2406	1212	1990	70	186	67
YBL050W	SEC17	protein_coding	603	601	570	582	343	488	638	1815	622
YBL049W	MOH1	protein_coding	56	49	67	151	64	125	23	61	23
YBL048W	RRT1	protein_coding	28	49	34	110	57	121	4	17	11
YBL047C	EDE1	protein_coding	2636	3213	2887	7022	3440	7647	1029	3332	839
YBL046W	PSY4	protein_coding	274	306	268	741	383	476	117	364	121
YBL045C	COR1	protein_coding	1262	1443	1231	1796	1069	1818	391	1237	375
YBL044W	YBL044W	protein_coding	5	12	13	29	7	8	11	25	8
YBL043W	ECM13	protein_coding	45	48	50	121	58	90	5	22	10
YBL042C	FUI1	protein_coding	613	752	656	976	464	996	1031	3103	1108
YBL041W	PRE7	protein_coding	1933	2191	2003	3647	2033	2919	729	2204	747
YBL040C	ERD2	protein_coding	1226	1149	1275	907	586	1020	621	1765	1221
YBL039W-B	MIN6	protein_coding	118	134	129	108	91	109	16	61	43
YBL039C	URA7	protein_coding	4408	5130	4600	6284	3660	5495	3781	11206	3956
YBL038W	MRPL16	protein_coding	347	386	272	406	272	442	280	671	270
YBL037W	APL3	protein_coding	249	320	282	419	224	442	88	247	139
YBL036C	YBL036C	protein_coding	955	1133	949	1267	586	1011	547	1731	781
YBL035C	POL12	protein_coding	347	442	371	894	427	724	82	276	95
YBL034C	STU1	protein_coding	261	245	274	610	282	677	103	340	167
YBL033C	RIB1	protein_coding	310	397	312	726	290	474	120	347	98
YBL032W	HEK2	protein_coding	1552	1784	1554	2244	1182	1436	600	2013	638
YBL031W	SHE1	protein_coding	150	210	168	536	275	342	25	101	19
YBL030C	PET9	protein_coding	5818	6499	6068	6710	4304	6672	343	1163	386
YBL029C-A	YBL029C-A	protein_coding	325	430	370	918	450	590	118	311	124
YBL029W	YBL029W	protein_coding	311	336	292	706	322	621	66	207	78
YBL028C	YBL028C	protein_coding	1488	1699	1564	4040	2310	3180	593	1666	828
YBL027W	RPL19B	protein_coding	32705	35964	32484	80454	47261	63457	7849	23289	7075
YBL026W	LSM2	protein_coding	1502	1602	1534	3089	2180	2965	168	528	408
YBL025W	RRN10	protein_coding	176	187	173	272	177	188	85	302	98
YBL024W	NCL1	protein_coding	1877	2042	1841	2387	1367	2114	674	2178	753
YBL023C	MCM2	protein_coding	499	616	505	951	466	850	629	1859	702
YBL022C	PIM1	protein_coding	1220	1324	1218	2064	1180	2087	745	2086	675
YBL021C	HAP3	protein_coding	161	187	137	312	143	204	94	221	68
YBL020W	RFT1	protein_coding	1084	1218	1188	808	578	1093	672	1869	862
YBL019W	APN2	protein_coding	187	218	170	313	152	277	133	392	147
YBL018C	POP8	protein_coding	589	602	485	1799	892	1201	206	636	349
YBL017C	PEP1	protein_coding	2445	2941	2679	4621	2548	4801	2692	8234	3255
YBL016W	FUS3	protein_coding	560	663	547	959	418	701	177	668	173
YBL015W	ACH1	protein_coding	420	415	410	715	375	564	101	325	105
tI(AAU)B	tI(AAU)B	tRNA	0	0	1	0	0	0	1	6	3
tG(GCC)B	tG(GCC)B	tRNA	1	0	0	0	0	0	0	1	0
YBL014C	RRN6	protein_coding	372	369	372	645	322	542	460	1407	522
YBL013W	FMT1	protein_coding	117	128	141	245	142	176	35	103	34
YBL011W	SCT1	protein_coding	782	863	891	1029	572	1051	552	1618	517
YBL010C	LAA2	protein_coding	106	131	134	294	154	207	36	167	44
YBL009W	ALK2	protein_coding	664	795	692	2090	1215	1827	96	321	134
YBL008W-A	YBL008W-A	protein_coding	0	1	7	3	6	6	0	0	0
YBL008W	HIR1	protein_coding	207	298	280	401	212	403	207	711	277
YBL007C	SLA1	protein_coding	1504	1783	1690	2358	1300	2893	669	2177	597
YBL006C	LDB7	protein_coding	817	887	748	1514	664	1044	617	1767	573
YBL005W	PDR3	protein_coding	543	558	627	925	521	1035	108	451	186
YBL005W-B	YBL005W-B	protein_coding	1067	1185	1345	5535	2764	6188	304	1060	466
YBL005W-A	YBL005W-A	protein_coding	0	0	0	0	0	0	0	0	0
tS(AGA)B	tS(AGA)B	tRNA	12	2	7	47	30	25	7	37	16
YBL004W	UTP20	protein_coding	3130	3719	3679	6339	3877	8876	2284	7056	3848
YBL003C	HTA2	protein_coding	7515	7902	7223	16477	8620	11903	3006	8919	3479
YBL002W	HTB2	protein_coding	17154	19999	17111	66473	35711	44583	435	1474	401
YBL001C	ECM15	protein_coding	2157	2531	2180	6603	3905	4652	919	2683	956
YBR001C	NTH2	protein_coding	351	518	344	574	337	564	334	733	312
YBR002C	RER2	protein_coding	432	478	390	967	452	705	141	357	92
YBR003W	COQ1	protein_coding	523	607	534	645	352	481	173	599	167
YBR004C	GPI18	protein_coding	544	585	716	614	489	1011	32	151	102
YBR005W	RCR1	protein_coding	863	948	896	2167	1093	1555	526	1675	515
YBR006W	UGA2	protein_coding	319	411	395	662	413	560	160	476	211
YBR007C	DSF2	protein_coding	153	200	196	378	214	337	57	175	57
YBR008C	FLR1	protein_coding	178	235	190	368	193	320	71	301	83
YBR009C	HHF1	protein_coding	9965	12105	9932	38048	20333	30144	1791	5300	1872
YBR010W	HHT1	protein_coding	10888	11737	10581	32882	18308	21313	5303	15711	5115
YBR011C	IPP1	protein_coding	18563	21228	18247	30792	15517	21517	1246	4298	1036
YBR012W-B	YBR012W-B	protein_coding	102	107	138	463	221	468	3	22	1
YBR012W-A	YBR012W-A	protein_coding	0	0	0	0	0	0	0	0	0
YBR013C	YBR013C	protein_coding	112	173	201	143	96	242	23	86	80
tT(AGU)B	tT(AGU)B	tRNA	0	2	3	0	1	0	0	0	2
YBR014C	GRX7	protein_coding	778	921	770	2724	1403	1908	384	1179	473
YBR015C	MNN2	protein_coding	2067	2460	2200	2872	1446	2940	462	1405	440
YBR016W	YBR016W	protein_coding	843	1119	846	2528	1156	1461	13	63	14
YBR017C	KAP104	protein_coding	1627	1915	1709	2966	1591	3385	1404	3905	1356
YBR018C	GAL7	protein_coding	26	35	29	16	30	33	5	12	5
YBR019C	GAL10	protein_coding	221	272	303	516	254	426	22	121	36
YBR020W	GAL1	protein_coding	38	61	63	79	62	117	14	46	7
YBR021W	FUR4	protein_coding	408	542	446	711	446	805	97	315	128
YBR022W	POA1	protein_coding	339	319	322	477	267	344	170	457	218
YBR023C	CHS3	protein_coding	1266	1483	1405	1977	1198	2686	1404	4063	1546
YBR024W	SCO2	protein_coding	246	309	237	471	259	377	120	448	157
YBR025C	OLA1	protein_coding	13249	14528	13485	31111	19513	27419	2161	7232	2495
YBR026C	ETR1	protein_coding	871	1211	931	1583	832	1348	444	1397	673
YBR027C	YBR027C	protein_coding	1	1	2	4	1	6	1	2	1
YBR028C	YPK3	protein_coding	424	498	422	623	391	533	139	519	185
YBR029C	CDS1	protein_coding	835	987	1050	1166	732	1403	117	511	181
YBR030W	RKM3	protein_coding	324	386	366	769	488	735	231	712	246
YBR031W	RPL4A	protein_coding	53377	59195	51497	91807	43193	63860	3308	11701	2624
YBR032W	YBR032W	protein_coding	11	12	15	45	14	27	10	19	5
YBR033W	EDS1	protein_coding	175	207	250	398	219	487	43	149	45
YBR034C	HMT1	protein_coding	1705	2016	1832	2912	1540	2306	432	1402	473
YBR035C	PDX3	protein_coding	1587	1898	1623	2548	1617	2314	782	2198	797
snR161	snR161	snoRNA	2144	1457	1991	7119	6993	6336	1209	3516	1557
TLC1	TLC1	telomerase_RNA	4442	4560	4856	3328	2205	3394	1658	4954	2519
YBR036C	CSG2	protein_coding	1866	2279	2071	2062	1109	2609	1574	5266	1753
YBR037C	SCO1	protein_coding	456	526	480	1082	541	752	238	767	206
YBR038W	CHS2	protein_coding	1159	1212	1215	2751	1533	2591	156	516	227
YBR039W	ATP3	protein_coding	1837	2066	1941	4536	2526	3736	233	705	260
YBR040W	FIG1	protein_coding	10	6	7	22	8	21	2	3	2
YBR041W	FAT1	protein_coding	2086	2329	2331	3022	1904	3380	501	1518	675
YBR042C	CST26	protein_coding	790	824	875	895	611	1077	512	1258	616
YBR043C	QDR3	protein_coding	576	637	595	954	545	833	422	1200	417
YBR044C	TCM62	protein_coding	293	337	339	504	268	388	182	542	199
tV(UAC)B	tV(UAC)B	tRNA	0	1	1	2	1	0	4	14	7
YBR045C	GIP1	protein_coding	46	56	41	50	24	64	36	53	29
YBR046C	ZTA1	protein_coding	323	434	375	624	270	464	36	134	56
YBR047W	FMP23	protein_coding	68	94	71	170	127	99	16	22	21
YBR048W	RPS11B	protein_coding	18590	21099	18964	20361	11249	16459	2293	7333	2099
YBR049C	REB1	protein_coding	682	767	687	1578	825	1302	228	701	235
YBR050C	REG2	protein_coding	69	51	58	92	37	75	12	29	4
YBR052C	RFS1	protein_coding	1688	1991	1705	3534	1991	2602	1000	3039	926
YBR053C	YBR053C	protein_coding	696	798	692	1203	650	1108	452	1261	531
YBR054W	YRO2	protein_coding	2360	2653	2555	4164	2512	4041	1426	4351	1889
YBR055C	PRP6	protein_coding	382	406	411	654	399	639	328	995	404
tL(UAA)B2	tL(UAA)B2	tRNA	14	19	12	82	32	37	24	64	18
YBR056W	YBR056W	protein_coding	524	570	532	869	474	814	595	1997	792
tQ(UUG)B	tQ(UUG)B	tRNA	4	6	7	32	4	20	17	64	17
YBR056W-A	MNC1	protein_coding	586	693	575	2464	1040	1439	237	656	200
YBR057C	MUM2	protein_coding	346	429	340	868	489	778	84	190	78
YBR058C	UBP14	protein_coding	530	652	592	714	413	636	222	628	305
YBR058C-A	TSC3	protein_coding	1447	1656	1468	4202	1911	2638	1082	3036	994
YBR059C	AKL1	protein_coding	515	577	546	1084	498	1013	130	453	176
YBR060C	ORC2	protein_coding	391	433	472	754	388	593	70	158	47
YBR061C	TRM7	protein_coding	593	642	609	1086	674	800	119	281	111
YBR062C	YBR062C	protein_coding	295	301	295	883	529	698	166	569	205
YBR063C	YBR063C	protein_coding	60	94	95	114	51	150	66	194	114
YBR065C	ECM2	protein_coding	192	207	196	261	156	240	125	405	158
YBR066C	NRG2	protein_coding	385	446	355	645	418	508	142	449	210
YBR067C	TIP1	protein_coding	3672	3952	3563	8384	4611	5719	154	654	106
YBR068C	BAP2	protein_coding	8789	9667	9079	22714	12431	18335	1665	5176	2067
YBR069C	TAT1	protein_coding	2199	2505	2241	3610	2099	3635	2260	6595	2585
YBR070C	ALG14	protein_coding	517	517	562	715	460	550	221	688	319
YBR071W	YBR071W	protein_coding	636	723	633	1309	548	985	52	202	52
YBR072W	HSP26	protein_coding	322	362	343	455	256	372	111	361	120
YBR072C-A	YBR072C-A	protein_coding	19	31	21	80	37	44	3	11	1
YBR073W	RDH54	protein_coding	733	848	749	1456	745	1342	656	1835	729
YBR074W	PFF1	protein_coding	1169	1305	1319	1580	956	1620	1583	5215	1853
YBR076W	ECM8	protein_coding	87	76	78	149	75	177	24	70	33
YBR077C	SLM4	protein_coding	435	553	492	962	474	657	251	742	237
YBR078W	ECM33	protein_coding	26691	29155	27981	42401	26627	39810	1165	4687	1254
YBR079C	RPG1	protein_coding	4778	5096	4824	11520	7049	10548	734	2452	853
YBR080C	SEC18	protein_coding	1743	2016	1778	2944	1382	2240	261	958	364
YBR081C	SPT7	protein_coding	461	598	625	1096	673	1105	399	1337	446
tR(UCU)B	tR(UCU)B	tRNA	0	0	1	0	0	0	0	0	0
tD(GUC)B	tD(GUC)B	tRNA	5	2	3	3	6	5	3	17	2
YBR082C	UBC4	protein_coding	4627	5757	4635	15660	7186	8818	225	903	229
YBR083W	TEC1	protein_coding	385	484	387	1101	474	625	14	83	16
YBR084W	MIS1	protein_coding	2322	2549	2313	3277	1628	3132	3196	9362	2975
YBR084C-A	RPL19A	protein_coding	28538	33078	27363	72928	38353	53725	2782	8461	2400
YBR085W	AAC3	protein_coding	329	288	344	547	331	545	188	581	233
YBR085C-A	YBR085C-A	protein_coding	1099	1295	1016	3516	1456	1920	612	1955	627
YBR086C	IST2	protein_coding	4385	4953	5041	6955	4008	7772	407	1658	506
YBR087W	RFC5	protein_coding	561	606	586	627	406	682	159	396	265
YBR088C	POL30	protein_coding	1464	1726	1521	2235	1268	1638	244	844	337
YBR089C-A	NHP6B	protein_coding	443	450	547	771	573	936	166	413	211
YBR090C	YBR090C	protein_coding	115	196	144	365	137	189	131	365	119
YBR091C	TIM12	protein_coding	365	340	333	637	318	449	105	338	122
YBR092C	PHO3	protein_coding	6638	7488	6229	12902	7191	10523	732	2695	584
YBR093C	PHO5	protein_coding	5456	6236	5623	8873	4276	5990	1260	4193	1078
YBR094W	PBY1	protein_coding	486	541	547	500	295	555	307	911	433
YBR095C	RXT2	protein_coding	285	347	335	477	310	417	182	466	203
YBR096W	YBR096W	protein_coding	1629	1892	1908	2023	1288	2100	574	1649	739
YBR097W	VPS15	protein_coding	322	346	311	441	327	535	325	794	438
YBR098W	MMS4	protein_coding	106	101	103	134	87	205	45	128	67
YBR101C	FES1	protein_coding	1092	1170	969	2235	1134	1496	511	1376	569
YBR102C	EXO84	protein_coding	295	313	215	492	281	511	115	317	126
YBR103W	SIF2	protein_coding	247	272	228	398	240	373	295	839	320
YBR104W	YMC2	protein_coding	873	815	752	1354	760	1255	813	2169	758
YBR105C	VID24	protein_coding	392	529	381	1172	587	860	26	119	27
YBR106W	SND3	protein_coding	5371	5808	5569	6713	3722	5212	6365	18167	6178
YBR107C	IML3	protein_coding	204	260	228	273	154	271	92	249	65
YBR108W	AIM3	protein_coding	211	217	163	615	266	404	5	39	15
YBR109C	CMD1	protein_coding	3580	4133	3667	8105	4662	6239	64	262	80
YBR110W	ALG1	protein_coding	702	777	765	634	377	753	649	2142	928
YBR111C	YSA1	protein_coding	1914	2124	1836	3702	1969	2885	499	1471	471
YBR111W-A	SUS1	protein_coding	365	400	349	659	413	580	84	254	179
YBR112C	CYC8	protein_coding	970	1153	1054	2260	956	1873	53	240	39
YBR114W	RAD16	protein_coding	196	268	197	449	207	323	51	165	31
YBR115C	LYS2	protein_coding	1944	2161	1971	3897	2444	4289	1287	4025	1534
YBR117C	TKL2	protein_coding	218	268	213	557	245	419	40	145	37
YBR118W	TEF2	protein_coding	67589	70079	69917	124764	85595	145906	29850	87892	30209
YBR119W	MUD1	protein_coding	166	171	189	629	327	443	15	73	31
YBR120C	CBP6	protein_coding	250	260	216	724	395	593	11	62	33
YBR121C	GRS1	protein_coding	9309	10855	9494	12756	7907	11625	4120	12489	4835
YBR122C	MRPL36	protein_coding	959	1134	1023	1212	592	870	630	1879	593
YBR123C	TFC1	protein_coding	277	302	219	442	201	362	135	391	108
YBR125C	PTC4	protein_coding	640	733	612	831	483	853	303	896	289
YBR126C	TPS1	protein_coding	1768	1987	1835	1913	1311	2235	1409	4121	1378
YBR126W-A	MEO1	protein_coding	3053	3138	3039	10967	6340	7979	1819	5188	1586
YBR127C	VMA2	protein_coding	13934	15652	13857	16256	9460	16088	3397	9924	3293
YBR128C	ATG14	protein_coding	101	114	109	296	155	245	58	198	72
YBR129C	OPY1	protein_coding	295	370	303	628	320	432	280	768	278
YBR130C	SHE3	protein_coding	506	604	551	1036	522	854	63	199	50
YBR131W	CCZ1	protein_coding	249	278	223	485	299	390	96	292	144
YBR132C	AGP2	protein_coding	481	510	545	661	404	662	107	443	106
YBR133C	HSL7	protein_coding	720	929	785	1213	677	1222	500	1590	620
YBR135W	CKS1	protein_coding	384	412	360	610	279	373	45	82	35
YBR136W	MEC1	protein_coding	422	500	451	1151	547	1449	231	750	342
YBR137W	YBR137W	protein_coding	395	451	452	840	429	539	202	597	259
YBR138C	YBR138C	protein_coding	120	151	111	233	111	205	33	47	34
YBR139W	ATG42	protein_coding	2010	2254	1982	4486	2418	3021	334	1003	304
YBR140C	IRA1	protein_coding	1154	1387	1559	3163	2053	4947	556	1866	963
YBR141C	BMT2	protein_coding	223	254	198	439	216	309	84	281	121
YBR142W	MAK5	protein_coding	976	1179	1061	1680	870	1556	375	1135	544
YBR143C	SUP45	protein_coding	6457	7337	6461	9886	5766	9073	2448	7472	3816
YBR144C	YBR144C	protein_coding	25	17	20	62	49	41	0	9	5
YBR145W	ADH5	protein_coding	440	442	413	721	479	596	370	1107	409
YBR146W	MRPS9	protein_coding	1008	1107	917	1777	994	1550	168	463	151
YBR147W	RTC2	protein_coding	49	63	43	97	60	96	20	95	42
YBR148W	YSW1	protein_coding	36	80	66	118	69	78	12	56	22
YBR149W	ARA1	protein_coding	1697	2066	1794	2993	1660	2107	469	1541	506
YBR150C	TBS1	protein_coding	157	175	143	248	147	323	133	522	246
YBR151W	APD1	protein_coding	1300	1365	1144	2058	1233	1694	1044	2899	1067
YBR152W	SPP381	protein_coding	101	164	117	314	150	217	44	123	44
YBR153W	RIB7	protein_coding	208	246	205	419	248	317	130	382	173
YBR154C	RPB5	protein_coding	1479	1737	1560	2735	1641	2566	514	1453	778
YBR155W	CNS1	protein_coding	626	685	563	2006	1000	1286	224	639	223
YBR156C	SLI15	protein_coding	96	127	110	223	119	194	11	44	16
YBR157C	ICS2	protein_coding	519	562	502	1251	659	941	96	279	109
YBR158W	AMN1	protein_coding	2550	3212	2848	4593	2741	4638	634	2113	1016
YBR159W	IFA38	protein_coding	2736	3174	2984	3252	1757	2478	1890	5398	2507
YBR160W	CDC28	protein_coding	471	544	424	919	482	676	357	890	236
YBR161W	CSH1	protein_coding	341	402	415	821	388	577	120	421	165
YBR162C	TOS1	protein_coding	14031	15257	14762	29390	18023	25494	785	2896	797
YBR162W-A	YSY6	protein_coding	1557	1804	1513	3595	1625	1739	1013	2729	739
YBR163W	EXO5	protein_coding	347	419	342	512	277	459	151	386	142
YBR164C	ARL1	protein_coding	897	1081	891	1509	804	1178	486	1563	669
YBR165W	UBS1	protein_coding	221	260	243	318	160	297	176	435	191
YBR166C	TYR1	protein_coding	548	572	543	937	511	819	333	1038	447
YBR167C	POP7	protein_coding	184	184	221	444	219	332	29	125	41
YBR168W	PEX32	protein_coding	295	307	243	295	171	427	150	620	307
YBR169C	SSE2	protein_coding	599	711	636	1189	610	815	225	618	292
YBR170C	NPL4	protein_coding	559	550	476	816	464	775	123	412	195
YBR171W	SEC66	protein_coding	1199	1618	1325	1715	857	1327	157	594	221
YBR172C	SMY2	protein_coding	1232	1347	1238	3613	1965	2653	434	1271	333
YBR173C	UMP1	protein_coding	2242	2597	2084	9274	4176	5744	128	307	66
YBR175W	SWD3	protein_coding	448	405	436	638	342	496	423	1306	503
YBR176W	ECM31	protein_coding	188	195	211	276	155	296	189	548	207
YBR177C	EHT1	protein_coding	960	999	979	1723	979	1427	125	481	133
YBR179C	FZO1	protein_coding	263	341	286	380	220	415	137	366	161
YBR180W	DTR1	protein_coding	49	71	66	116	62	91	19	74	25
YBR181C	RPS6B	protein_coding	20229	21454	20147	25910	15458	22338	15069	44119	14925
YBR182C	SMP1	protein_coding	100	109	122	124	88	161	43	129	52
YBR182C-A	YBR182C-A	protein_coding	9	16	14	13	11	14	2	4	14
YBR183W	YPC1	protein_coding	335	426	277	481	218	327	272	784	322
YBR184W	YBR184W	protein_coding	49	66	30	95	68	111	12	55	28
YBR185C	MBA1	protein_coding	401	499	439	745	511	713	30	116	44
YBR186W	PCH2	protein_coding	77	79	97	128	97	115	1	22	22
YBR187W	GDT1	protein_coding	1860	1900	1785	2004	1223	2055	2456	7090	2684
YBR188C	NTC20	protein_coding	188	212	159	252	150	166	43	189	54
YBR189W	RPS9B	protein_coding	33606	35731	32298	34568	20626	41417	6890	22136	6682
YBR191W	RPL21A	protein_coding	27126	30214	26459	34120	21645	30860	13505	38906	12280
YBR192W	RIM2	protein_coding	420	460	501	616	309	524	407	1181	478
YBR193C	MED8	protein_coding	286	322	284	668	350	445	58	127	45
YBR194W	AIM4	protein_coding	120	201	129	260	121	186	22	122	42
YBR195C	MSI1	protein_coding	307	374	311	592	353	487	96	357	78
YBR196C	PGI1	protein_coding	40620	42906	41720	51712	29824	46514	23258	76208	24322
YBR196C-A	YBR196C-A	protein_coding	4	18	22	28	15	20	8	26	6
YBR196C-B	YBR196C-B	protein_coding	89	114	99	185	71	124	20	95	33
YBR197C	YBR197C	protein_coding	224	309	233	468	240	345	85	258	75
YBR198C	TAF5	protein_coding	558	807	683	977	569	917	158	405	104
YBR199W	KTR4	protein_coding	1877	2241	1939	4162	2052	3631	1835	5423	1989
YBR200W	BEM1	protein_coding	491	550	462	636	350	485	167	449	206
YBR200W-A	YBR200W-A	protein_coding	1	2	1	2	0	2	1	8	0
YBR201W	DER1	protein_coding	377	390	360	1262	613	726	177	617	243
YBR201C-A	MIN7	protein_coding	124	198	126	366	165	217	7	23	5
YBR202W	MCM7	protein_coding	991	1061	912	1664	909	1408	343	984	408
YBR203W	COS111	protein_coding	264	284	269	355	224	422	140	382	129
YBR204C	LDH1	protein_coding	329	351	330	327	226	414	144	486	173
YBR205W	KTR3	protein_coding	2066	2476	2259	2862	1479	2053	1191	3625	1186
YBR207W	FTH1	protein_coding	1717	2045	1996	3280	1699	2487	1135	3367	1234
YBR208C	DUR1%2C2	protein_coding	350	382	414	631	345	747	695	2017	737
YBR209W	YBR209W	protein_coding	36	72	33	68	26	64	20	46	18
tC(GCA)B	tC(GCA)B	tRNA	0	1	0	1	0	0	0	0	0
tE(UUC)B	tE(UUC)B	tRNA	0	0	0	2	0	1	1	5	0
YBR210W	ERV15	protein_coding	518	622	579	883	327	655	154	474	242
YBR211C	AME1	protein_coding	196	254	223	269	123	210	187	682	212
YBR212W	NGR1	protein_coding	878	1048	949	1630	892	1461	24	129	20
YBR213W	MET8	protein_coding	95	113	82	174	75	114	11	22	1
YBR214W	SDS24	protein_coding	393	512	413	1103	570	805	72	181	46
YBR215W	HPC2	protein_coding	177	180	191	366	224	309	26	54	33
YBR216C	YBP1	protein_coding	437	496	531	686	380	657	217	648	334
YBR217W	ATG12	protein_coding	81	140	77	197	107	152	136	364	132
YBR218C	PYC2	protein_coding	3576	3929	3788	6706	4080	6560	1586	4926	1506
YBR219C	YBR219C	protein_coding	46	107	102	78	37	95	54	171	102
YBR220C	YBR220C	protein_coding	676	744	755	647	396	672	836	2314	921
YBR221C	PDB1	protein_coding	10578	11821	11343	13254	8314	13722	1132	3967	1284
YBR221W-A	YBR221W-A	protein_coding	6	6	3	0	1	13	0	1	0
YBR222C	PCS60	protein_coding	877	1066	981	1424	685	1514	158	575	124
YBR223C	TDP1	protein_coding	177	214	184	363	172	199	25	110	20
YBR225W	YBR225W	protein_coding	242	347	301	816	297	682	72	298	94
YBR227C	MCX1	protein_coding	423	550	423	816	405	702	79	218	95
YBR228W	SLX1	protein_coding	134	169	158	252	161	250	53	190	49
YBR229C	ROT2	protein_coding	1428	1628	1511	2181	1123	2369	1189	3670	1308
YBR230C	OM14	protein_coding	677	870	644	2807	1322	1546	55	148	42
YBR230W-A	COQ21	protein_coding	72	78	59	350	171	198	42	139	22
LSR1	LSR1	snRNA	220731	222286	231709	606078	380481	697364	217491	644070	246472
YBR231C	SWC5	protein_coding	135	144	103	344	213	309	69	235	61
YBR233W	PBP2	protein_coding	189	207	176	482	197	338	10	32	13
YBR233W-A	DAD3	protein_coding	280	347	232	730	287	503	221	691	209
YBR234C	ARC40	protein_coding	3663	4406	3717	6182	3084	4337	433	1346	410
YBR235W	VHC1	protein_coding	623	727	613	904	413	1013	809	2232	858
YBR236C	ABD1	protein_coding	469	466	432	386	235	405	359	1159	438
YBR237W	PRP5	protein_coding	149	178	140	252	148	326	83	291	121
YBR238C	YBR238C	protein_coding	860	1017	990	2430	1033	1933	49	238	47
YBR239C	ERT1	protein_coding	266	333	269	1025	537	767	45	115	61
YBR240C	THI2	protein_coding	48	61	63	74	33	99	33	75	24
YBR241C	YBR241C	protein_coding	271	304	248	645	304	484	85	251	45
YBR242W	YBR242W	protein_coding	580	641	597	1066	532	839	187	612	187
YBR243C	ALG7	protein_coding	1356	1561	1461	1828	1131	1574	293	836	358
YBR244W	GPX2	protein_coding	1764	2170	1590	3288	1641	2326	700	1931	1017
YBR245C	ISW1	protein_coding	652	805	723	1564	1025	1571	225	788	243
YBR246W	RRT2	protein_coding	596	616	549	909	503	702	125	351	143
YBR247C	ENP1	protein_coding	1335	1560	1280	4437	2281	3145	504	1692	568
YBR248C	HIS7	protein_coding	999	1145	1130	1217	792	1061	786	2367	861
YBR249C	ARO4	protein_coding	7156	8114	7029	16516	9167	13406	887	3180	826
YBR250W	SPO23	protein_coding	17	33	39	28	22	33	7	19	17
YBR251W	MRPS5	protein_coding	323	382	355	444	289	395	217	564	204
YBR252W	DUT1	protein_coding	1612	1818	1609	2291	1275	1503	1147	3411	1081
YBR253W	SRB6	protein_coding	296	430	325	453	230	276	77	192	67
YBR254C	TRS20	protein_coding	554	601	521	1354	643	919	342	1040	403
YBR255W	MTC4	protein_coding	169	188	166	324	175	327	106	265	82
YBR255C-A	RCF3	protein_coding	296	345	271	743	376	533	17	63	16
YBR256C	RIB5	protein_coding	1013	1115	1009	1485	767	1411	1060	2988	1051
YBR257W	POP4	protein_coding	202	207	221	374	247	344	52	130	106
YBR258C	SHG1	protein_coding	146	186	140	457	203	265	62	195	69
YBR259W	YBR259W	protein_coding	208	217	237	248	137	273	139	339	182
YBR260C	RGD1	protein_coding	415	418	408	728	405	670	148	563	185
YBR261C	TAE1	protein_coding	703	817	677	1560	800	1152	279	862	269
YBR262C	MIC12	protein_coding	578	703	525	1276	734	986	266	672	234
YBR263W	SHM1	protein_coding	4532	4929	4671	6174	3447	4762	2540	7099	2218
YBR264C	YPT10	protein_coding	251	399	245	689	399	482	123	313	80
YBR265W	TSC10	protein_coding	871	933	843	1432	809	1053	269	776	253
YBR267W	REI1	protein_coding	675	754	622	1368	631	999	296	826	188
YBR268W	MRPL37	protein_coding	622	689	605	1237	656	973	629	1604	495
YBR269C	SDH8	protein_coding	855	947	835	4021	1755	2280	125	309	99
YBR270C	BIT2	protein_coding	111	102	90	226	109	177	59	153	63
YBR271W	EFM2	protein_coding	310	364	333	264	144	237	337	855	343
YBR272C	HSM3	protein_coding	366	385	355	486	291	483	189	367	264
YBR273C	UBX7	protein_coding	311	350	254	228	120	258	197	545	207
YBR274W	CHK1	protein_coding	605	729	669	1205	754	1258	416	1264	594
YBR275C	RIF1	protein_coding	367	415	441	801	438	1005	200	746	291
YBR276C	PPS1	protein_coding	1013	1115	1051	1701	898	1472	666	1990	774
YBR278W	DPB3	protein_coding	166	197	146	466	201	317	188	469	174
YBR279W	PAF1	protein_coding	717	943	663	1604	764	1251	187	568	165
YBR280C	SAF1	protein_coding	177	183	182	282	194	232	81	275	116
YBR281C	DUG2	protein_coding	604	707	637	830	462	812	477	1613	710
YBR282W	MRPL27	protein_coding	392	369	396	939	504	779	139	404	121
YBR283C	SSH1	protein_coding	7870	8837	8398	10819	6809	10368	2555	7948	3726
YBR284W	YBR284W	protein_coding	130	159	107	379	190	286	36	124	44
YBR285W	YBR285W	protein_coding	43	39	40	86	28	52	6	21	17
YBR286W	APE3	protein_coding	22650	25886	22381	109496	54098	69325	2465	9137	2023
YBR287W	YBR287W	protein_coding	2129	2393	2280	2461	1404	2470	381	1268	533
YBR288C	APM3	protein_coding	556	658	669	798	519	847	416	1075	482
YBR289W	SNF5	protein_coding	198	204	195	758	352	567	47	138	43
YBR290W	BSD2	protein_coding	665	797	635	1832	871	1513	278	700	280
YBR291C	CTP1	protein_coding	360	403	351	610	327	416	166	492	162
YBR292C	YBR292C	protein_coding	69	61	73	111	56	133	2	14	5
YBR293W	VBA2	protein_coding	337	345	354	438	238	383	212	630	321
YBR294W	SUL1	protein_coding	144	182	148	266	139	314	45	202	78
YBR295W	PCA1	protein_coding	268	285	299	415	247	455	349	1111	398
YBR296C	PHO89	protein_coding	889	930	873	848	505	837	662	2073	850
YBR296C-A	TYC1	protein_coding	4	2	5	8	5	6	0	6	0
YBR297W	MAL33	protein_coding	155	160	170	218	92	185	69	197	139
YBR298C	MAL31	protein_coding	88	94	135	111	42	136	36	142	40
YBR298C-A	YBR298C-A	protein_coding	0	0	3	3	0	2	0	0	2
YBR299W	MAL32	protein_coding	59	59	60	141	58	87	16	44	14
YBR301W	PAU24	protein_coding	8	3	6	46	13	18	2	7	1
YBR302C	COS2	protein_coding	215	206	176	252	92	139	76	284	74
YCL073C	GEX1	protein_coding	0	0	0	0	0	0	0	1	0
YCL069W	VBA3	protein_coding	0	0	0	0	0	0	0	0	0
YCL068C	YCL068C	protein_coding	0	0	0	0	0	0	0	0	0
YCL067C	HMLALPHA2	protein_coding	0	0	0	0	0	0	0	0	0
YCL066W	HMLALPHA1	protein_coding	0	0	0	0	0	0	0	0	0
YCL064C	CHA1	protein_coding	3477	3877	3520	4978	2980	4752	279	893	320
YCL063W	VAC17	protein_coding	370	458	374	596	301	483	88	281	127
YCL061C	MRC1	protein_coding	319	349	335	757	425	743	226	553	233
YCL059C	KRR1	protein_coding	1609	1888	1478	4276	2283	3120	781	2466	936
YCL058C	FYV5	protein_coding	98	95	99	229	168	143	1	8	0
YCL058W-A	ADF1	protein_coding	0	0	0	0	0	0	0	0	0
YCL057C-A	MIC10	protein_coding	962	923	886	2695	1408	1421	41	115	37
YCL057W	PRD1	protein_coding	1227	1447	1350	1692	909	1919	859	2523	928
YCL056C	PEX34	protein_coding	150	233	213	597	221	335	44	140	55
YCL055W	KAR4	protein_coding	297	359	278	542	317	397	222	676	278
YCL054W-A	RDT1	protein_coding	338	297	326	397	351	608	81	298	187
YCL054W	SPB1	protein_coding	1379	1598	1298	2474	1374	2529	908	2618	986
YCL052C	PBN1	protein_coding	271	316	368	389	278	343	352	884	383
YCL051W	LRE1	protein_coding	407	425	348	614	251	488	62	176	69
YCL050C	APA1	protein_coding	3003	3398	3288	4929	2617	4161	62	244	113
YCL049C	YCL049C	protein_coding	551	636	548	960	533	752	184	460	117
YCL048W-A	YCL048W-A	protein_coding	11	3	10	22	9	14	7	18	2
YCL048W	SPS22	protein_coding	9	12	12	16	7	21	3	15	12
YCL047C	POF1	protein_coding	356	398	298	458	242	364	168	564	254
YCL045C	EMC1	protein_coding	4352	5144	4463	8244	4090	6782	368	1244	382
YCL044C	MGR1	protein_coding	571	646	489	2193	1038	1093	11	80	16
YCL043C	PDI1	protein_coding	22071	24949	21927	34311	17520	27183	1257	4765	1083
YCL042W	YCL042W	protein_coding	13	17	13	43	12	25	4	18	6
YCL040W	GLK1	protein_coding	3479	3483	3376	4870	2962	4149	1951	6002	1815
YCL039W	GID7	protein_coding	177	180	166	506	246	350	60	171	38
YCL038C	ATG22	protein_coding	523	599	600	588	410	629	342	1199	545
YCL037C	SRO9	protein_coding	3499	4002	3250	12544	6182	7525	108	354	112
YCL036W	GFD2	protein_coding	221	236	215	393	188	298	380	1075	311
YCL035C	GRX1	protein_coding	1417	1819	1387	4157	2077	2593	310	982	272
YCL034W	LSB5	protein_coding	529	530	462	748	389	609	465	1196	367
YCL033C	MXR2	protein_coding	369	443	393	562	295	410	383	1069	386
YCL032W	STE50	protein_coding	145	194	168	237	143	180	109	338	113
YCL031C	RRP7	protein_coding	1001	1187	897	1365	756	1153	396	1214	470
YCL030C	HIS4	protein_coding	4461	5255	4835	4934	3217	6013	4396	13328	4341
YCL029C	BIK1	protein_coding	307	291	256	549	278	439	40	75	32
YCL028W	RNQ1	protein_coding	1978	2356	2000	4598	2332	3239	341	1150	301
YCL027W	FUS1	protein_coding	133	146	123	244	114	221	9	61	14
YCL026C-B	HBN1	protein_coding	81	82	65	334	174	226	1	12	1
YCL026C-A	FRM2	protein_coding	31	28	28	24	21	33	12	30	8
YCL025C	AGP1	protein_coding	999	1088	898	1260	709	1165	227	658	266
YCL024W	KCC4	protein_coding	272	301	269	548	314	478	131	515	144
tE(UUC)C	tE(UUC)C	tRNA	6	2	10	18	9	6	22	29	11
YCL021W-A	YCL021W-A	protein_coding	77	80	85	326	164	313	76	178	44
YCL019W	YCL019W	protein_coding	0	1	1	1	2	0	0	0	1
YCL020W	YCL020W	protein_coding	0	0	0	0	0	0	0	0	0
tL(CAA)C	SUP53	tRNA	0	0	0	0	0	0	0	0	0
YCL018W	LEU2	protein_coding	0	0	0	0	0	0	0	0	0
YCL017C	NFS1	protein_coding	1828	2047	1853	2051	1243	2026	517	1484	469
YCL016C	DCC1	protein_coding	173	199	181	261	170	210	91	236	88
YCL014W	BUD3	protein_coding	874	1079	913	2295	1152	2720	484	1481	577
YCL012C	YCL012C	protein_coding	509	570	520	1388	765	965	21	43	8
YCL011C	GBP2	protein_coding	1516	1548	1402	2570	1205	1638	2235	5990	2139
YCL010C	SGF29	protein_coding	156	158	171	257	106	226	284	797	324
YCL009C	ILV6	protein_coding	4623	5396	4548	6457	3254	4717	105	331	99
YCL008C	STP22	protein_coding	164	229	232	454	243	392	24	74	17
YCL005W-A	VMA9	protein_coding	3707	4632	3631	14258	5269	7760	874	2645	742
snR43	snR43	snoRNA	296	267	269	595	402	546	11744	35242	11126
YCL005W	LDB16	protein_coding	470	514	527	826	484	719	124	368	98
YCL004W	PGS1	protein_coding	191	245	211	611	303	536	26	104	40
YCL002C	YCL002C	protein_coding	450	422	567	475	324	599	247	860	614
YCL001W	RER1	protein_coding	1945	2289	2136	3558	1614	2261	730	2327	1135
YCL001W-A	YCL001W-A	protein_coding	20	29	31	16	10	39	1	7	16
YCL001W-B	YCL001W-B	protein_coding	21	24	56	14	30	45	6	21	18
YCR001W	YCR001W	protein_coding	30	39	17	37	19	27	2	21	17
YCR002C	CDC10	protein_coding	1725	1936	1628	3743	1871	2437	279	1071	545
YCR003W	MRPL32	protein_coding	277	409	285	570	300	403	322	806	299
YCR004C	YCP4	protein_coding	2163	2398	2134	2991	1680	2607	947	2779	993
YCR005C	CIT2	protein_coding	3073	3316	2863	8013	4233	6167	2653	7562	2887
YCR006C	YCR006C	protein_coding	38	58	51	63	45	60	49	186	78
tP(AGG)C	SUF2	tRNA	68	104	84	439	161	187	128	433	86
YCR007C	YCR007C	protein_coding	176	200	184	338	172	253	30	99	72
tN(GUU)C	tN(GUU)C	tRNA	1	2	0	1	0	3	2	1	3
YCR008W	SAT4	protein_coding	2180	2441	2250	4620	2345	3725	573	2025	654
YCR009C	RVS161	protein_coding	1431	1605	1427	3753	1859	2563	842	2375	904
YCR010C	ADY2	protein_coding	31	23	35	87	26	51	15	24	13
YCR011C	ADP1	protein_coding	1865	2124	1950	3012	1702	3311	2395	6927	3427
YCR012W	PGK1	protein_coding	105060	108346	108321	59972	34556	53957	84974	253853	85469
YCR014C	POL4	protein_coding	136	151	124	188	145	277	160	434	244
YCR015C	CTO1	protein_coding	204	230	206	399	195	333	162	435	213
snR33	snR33	snoRNA	33497	30085	26321	146727	90125	102988	9732	28519	14032
tG(GCC)C	SUF16	tRNA	3	0	2	0	0	0	1	4	0
YCR016W	YCR016W	protein_coding	743	872	719	2070	1120	1351	168	603	192
YCR017C	CWH43	protein_coding	3409	3869	3475	4321	2235	4482	2365	7198	2625
YCR018C	SRD1	protein_coding	405	483	427	974	492	645	287	759	255
tM(CAU)C	tM(CAU)C	tRNA	0	0	0	0	0	0	0	0	0
tK(CUU)C	tK(CUU)C	tRNA	0	0	0	0	0	0	0	0	0
YCR019W	MAK32	protein_coding	188	238	225	292	155	232	102	287	92
YCR020C	PET18	protein_coding	54	54	61	69	56	81	19	92	33
YCR020C-A	MAK31	protein_coding	454	433	433	513	324	420	291	801	326
YCR020W-B	HTL1	protein_coding	197	230	232	390	232	431	52	98	111
YCR021C	HSP30	protein_coding	3569	3995	3620	9536	5907	8878	1592	4921	1616
YCR022C	YCR022C	protein_coding	17	20	13	28	36	18	2	7	2
YCR023C	YCR023C	protein_coding	910	1044	962	1211	632	1198	415	1199	490
YCR024C	SLM5	protein_coding	234	264	272	306	202	293	31	104	42
YCR024C-B	YCR024C-B	protein_coding	1119	1331	1556	1536	1192	2498	114	324	178
YCR024C-A	PMP1	protein_coding	2081	2243	2465	3585	2314	3779	183	596	277
YCR025C	YCR025C	protein_coding	12	23	20	36	25	40	7	15	6
YCR026C	NPP1	protein_coding	763	846	758	1639	773	1346	563	1677	466
YCR027C	RHB1	protein_coding	368	524	411	595	318	435	243	664	238
tQ(UUG)C	tQ(UUG)C	tRNA	2	0	1	4	1	4	5	5	6
YCR028C	FEN2	protein_coding	527	688	596	717	487	843	1002	2723	1155
YCR028C-A	RIM1	protein_coding	3646	4160	3712	14801	7258	9799	167	550	242
YCR030C	SYP1	protein_coding	1011	1173	1078	2479	1332	2082	95	304	99
snR65	snR65	snoRNA	28	20	47	33	31	54	3	16	11
YCR031C	RPS14A	protein_coding	64148	72099	62866	87487	55366	94767	1561	5505	1353
snR189	snR189	snoRNA	65338	66150	46503	341467	131717	145627	8734	25014	19871
YCR032W	BPH1	protein_coding	306	380	396	794	448	987	509	1381	611
YCR033W	SNT1	protein_coding	408	529	413	1166	565	1116	164	514	174
YCR034W	ELO2	protein_coding	5211	5676	5453	9520	5866	7353	474	1535	589
YCR035C	RRP43	protein_coding	459	497	495	572	295	466	336	955	426
YCR036W	RBK1	protein_coding	774	858	740	1368	695	1073	502	1512	534
YCR037C	PHO87	protein_coding	353	420	386	672	342	521	321	1001	391
YCR038C	BUD5	protein_coding	189	199	163	650	304	459	28	61	46
YCR039C	MATALPHA2	protein_coding	83	92	93	177	72	118	70	138	48
YCR040W	MATALPHA1	protein_coding	0	0	0	0	0	0	0	0	0
YCR041W	YCR041W	protein_coding	29	30	28	31	15	37	22	55	33
YCR042C	TAF2	protein_coding	707	913	758	1559	836	1593	581	1659	705
YCR043C	YCR043C	protein_coding	1147	1256	1045	1591	868	1360	583	1654	579
YCR044C	PER1	protein_coding	1112	1396	1146	1685	905	1235	1013	3276	1152
YCR045C	RRT12	protein_coding	205	238	256	471	282	337	69	268	64
YCR046C	IMG1	protein_coding	663	673	641	710	389	538	138	439	111
YCR047C	BUD23	protein_coding	393	461	400	1137	576	728	239	535	195
YCR048W	ARE1	protein_coding	350	418	349	416	235	347	219	550	160
YCR050C	YCR050C	protein_coding	1	0	0	5	0	3	2	9	2
YCR051W	YCR051W	protein_coding	1052	1052	966	3278	1754	2288	389	1183	445
YCR052W	RSC6	protein_coding	490	563	507	1039	558	710	43	233	56
YCR053W	THR4	protein_coding	8065	8744	8155	13054	7396	10775	504	2035	466
YCR054C	CTR86	protein_coding	309	410	352	576	304	494	94	280	133
YCR057C	PWP2	protein_coding	1638	1792	1579	2746	1673	2750	1543	4671	1514
YCR059C	YIH1	protein_coding	826	857	834	1661	859	989	505	1593	478
YCR060W	TAH1	protein_coding	459	480	434	789	359	515	186	409	155
YCR061W	YCR061W	protein_coding	555	628	636	1635	865	1321	49	122	27
tS(CGA)C	SUP61	tRNA	14	8	5	39	22	44	29	65	20
YCR063W	BUD31	protein_coding	184	194	193	461	281	324	22	114	18
YCR065W	HCM1	protein_coding	616	745	745	1561	844	1587	106	313	93
YCR066W	RAD18	protein_coding	104	118	127	240	143	180	26	124	53
YCR067C	SED4	protein_coding	1095	1222	1145	1740	902	1908	146	471	177
YCR068W	ATG15	protein_coding	223	298	272	390	189	435	58	191	67
YCR069W	CPR4	protein_coding	1195	1294	1221	1901	940	1446	134	396	90
YCR071C	IMG2	protein_coding	321	400	310	641	309	472	36	117	36
YCR072C	RSA4	protein_coding	858	1006	856	1787	981	1370	613	1854	554
YCR073C	SSK22	protein_coding	291	337	294	602	304	568	206	638	222
YCR073W-A	SOL2	protein_coding	369	365	373	443	251	381	36	150	51
YCR075C	ERS1	protein_coding	290	307	307	339	203	326	284	901	301
YCR075W-A	EGO2	protein_coding	243	306	272	1006	607	736	76	197	66
YCR076C	FUB1	protein_coding	356	425	292	718	348	591	296	835	265
YCR077C	PAT1	protein_coding	1033	1222	1049	1299	767	1496	108	298	110
YCR079W	PTC6	protein_coding	317	399	343	515	314	408	425	1179	329
YCR081W	SRB8	protein_coding	250	311	276	455	281	655	106	394	138
YCR082W	AHC2	protein_coding	789	987	814	1028	516	862	381	1218	373
YCR083W	TRX3	protein_coding	543	589	542	1256	642	785	212	701	208
YCR084C	TUP1	protein_coding	2915	3419	3053	8308	3916	5929	113	474	124
YCR085W	YCR085W	protein_coding	52	38	40	107	44	57	6	21	13
YCR086W	CSM1	protein_coding	184	181	129	422	262	217	17	42	3
YCR087C-A	YCR087C-A	protein_coding	546	686	536	1716	817	1026	111	364	111
YCR088W	ABP1	protein_coding	2155	2440	2111	4132	2164	3641	74	294	59
YCR089W	FIG2	protein_coding	395	443	440	1924	986	1380	7	32	8
YCR090C	YCR090C	protein_coding	1042	1204	978	2183	1194	1812	449	1139	659
YCR091W	KIN82	protein_coding	96	92	109	172	99	134	10	28	5
YCR092C	MSH3	protein_coding	115	158	144	309	196	331	82	310	125
YCR093W	CDC39	protein_coding	2013	2210	2194	4424	2487	5791	299	1145	459
YCR094W	CDC50	protein_coding	741	798	731	647	307	510	140	532	255
YCR095C	OCA4	protein_coding	335	416	379	480	265	431	179	597	352
YCR095W-A	YCR095W-A	protein_coding	15	20	23	40	16	39	0	9	5
YCR096C	HMRA2	protein_coding	2	0	1	2	0	0	0	1	0
YCR097W	HMRA1	protein_coding	749	704	759	1486	739	1351	210	625	355
tT(AGU)C	tT(AGU)C	tRNA	1	1	3	16	10	9	7	11	5
YCR098C	GIT1	protein_coding	56	68	70	81	49	61	41	157	77
YCR099C	YCR099C	protein_coding	30	40	58	58	27	55	36	127	47
YCR100C	EMA35	protein_coding	63	67	49	135	75	106	62	206	76
YCR101C	YCR101C	protein_coding	57	105	83	193	97	122	56	170	65
YCR102C	YCR102C	protein_coding	48	44	30	44	39	40	31	110	26
YCR104W	PAU3	protein_coding	3	3	7	5	1	3	1	0	0
YCR105W	ADH7	protein_coding	99	126	117	202	90	143	29	59	30
YCR106W	RDS1	protein_coding	159	172	168	218	126	317	90	414	186
YCR107W	AAD3	protein_coding	37	79	42	88	44	137	104	300	91
YCR108C	YCR108C	protein_coding	0	0	0	0	0	0	0	0	0
YDL248W	COS7	protein_coding	365	395	307	426	253	451	71	203	86
YDL247W	MPH2	protein_coding	11	10	10	20	29	6	2	6	3
YDL246C	SOR2	protein_coding	2	3	3	10	3	3	0	4	7
YDL245C	HXT15	protein_coding	17	7	8	32	14	19	1	7	3
YDL244W	THI13	protein_coding	47	37	22	53	18	37	4	19	5
YDL243C	AAD4	protein_coding	70	76	72	70	54	94	126	348	108
YDL242W	YDL242W	protein_coding	31	26	31	31	8	25	25	83	32
YDL241W	YDL241W	protein_coding	336	395	350	699	339	439	73	233	97
YDL240W	LRG1	protein_coding	277	328	318	449	248	605	157	550	222
YDL239C	ADY3	protein_coding	39	55	61	96	75	133	61	212	74
YDL238C	GUD1	protein_coding	142	173	118	267	150	248	123	257	101
YDL237W	AIM6	protein_coding	1763	2011	1795	2412	1459	2318	689	2154	934
YDL236W	PHO13	protein_coding	1549	1625	1604	2891	1787	2498	1205	3559	1427
YDL235C	YPD1	protein_coding	270	332	274	252	145	229	224	649	374
YDL234C	GYP7	protein_coding	570	695	557	1141	592	942	446	1248	454
YDL233W	MFG1	protein_coding	193	225	201	390	212	323	23	101	27
YDL232W	OST4	protein_coding	651	807	751	499	295	430	17	39	27
YDL231C	BRE4	protein_coding	498	454	461	607	323	784	657	2034	778
YDL230W	PTP1	protein_coding	287	320	311	435	200	327	160	453	126
YDL229W	SSB1	protein_coding	75707	82390	77701	98725	56926	105195	26532	87106	25544
YDL227C	HO	protein_coding	555	684	535	801	412	717	570	1446	537
YDL226C	GCS1	protein_coding	1401	1685	1410	2891	1467	2203	635	1818	595
YDL225W	SHS1	protein_coding	651	831	716	1473	672	1080	286	793	343
YDL224C	WHI4	protein_coding	509	540	561	1110	508	1289	37	185	54
YDL223C	HBT1	protein_coding	136	164	133	424	207	359	38	110	55
YDL222C	FMP45	protein_coding	33	34	37	60	23	32	29	76	24
YDL220C	CDC13	protein_coding	106	124	128	193	110	205	55	204	42
YDL219W	DTD1	protein_coding	698	766	730	1434	830	1149	348	1001	523
YDL218W	YDL218W	protein_coding	65	63	59	90	25	74	33	78	21
YDL217C	TIM22	protein_coding	513	536	465	828	407	608	73	191	96
YDL216C	RRI1	protein_coding	125	127	122	176	92	134	47	166	55
YDL215C	GDH2	protein_coding	409	473	529	605	496	968	408	1213	654
YDL214C	PRR2	protein_coding	64	69	77	127	65	78	28	68	24
YDL213C	NOP6	protein_coding	1151	1371	1019	3673	1787	2459	155	489	154
YDL212W	SHR3	protein_coding	4125	4530	4447	4195	2683	4268	3294	9533	4028
YDL211C	YDL211C	protein_coding	142	189	151	418	176	306	29	64	17
tG(GCC)D1	tG(GCC)D1	tRNA	0	0	2	2	0	0	1	14	1
YDL210W	UGA4	protein_coding	61	68	64	120	56	85	14	67	21
YDL209C	CWC2	protein_coding	243	221	198	540	280	349	102	234	65
YDL208W	NHP2	protein_coding	2966	3681	3017	6505	2890	4254	1179	3656	966
YDL207W	GLE1	protein_coding	87	106	85	224	93	195	122	378	159
YDL206W	YDL206W	protein_coding	253	362	369	505	339	570	62	249	150
YDL205C	HEM3	protein_coding	1274	1523	1318	2014	994	1518	1025	2918	1082
YDL204W	RTN2	protein_coding	99	131	117	266	126	182	45	151	36
YDL203C	ACK1	protein_coding	320	428	311	419	230	368	139	347	123
YDL202W	MRPL11	protein_coding	471	479	425	757	453	630	205	537	190
YDL201W	TRM8	protein_coding	768	812	771	1059	558	728	72	132	80
YDL200C	MGT1	protein_coding	239	295	267	780	386	635	126	410	164
YDL199C	YDL199C	protein_coding	150	190	194	371	207	309	47	153	53
YDL198C	GGC1	protein_coding	1227	1449	1212	2103	1132	1743	308	959	304
YDL197C	ASF2	protein_coding	126	182	149	285	138	227	91	161	43
YDL195W	SEC31	protein_coding	3889	4368	4170	7993	4093	7077	458	1411	533
YDL194W	SNF3	protein_coding	164	186	170	269	168	296	121	448	142
YDL193W	NUS1	protein_coding	669	723	619	940	551	841	150	527	199
YDL192W	ARF1	protein_coding	13438	15261	13336	29877	18068	24607	5317	15609	6503
YDL191W	RPL35A	protein_coding	19661	22168	18222	34401	17365	22049	4335	13458	3833
YDL190C	UFD2	protein_coding	895	1005	851	1291	683	1369	485	1473	633
YDL189W	RBS1	protein_coding	404	505	448	873	354	607	119	270	78
YDL188C	PPH22	protein_coding	1641	1953	1572	2322	1283	2244	746	2262	636
YDL186W	YDL186W	protein_coding	119	114	109	270	125	231	16	53	13
YDL185W	VMA1	protein_coding	17658	18809	18048	28546	17637	38691	7118	20859	8627
YDL184C	RPL41A	protein_coding	21846	22475	23110	20703	12485	23910	16497	46009	16200
YDL183C	YDL183C	protein_coding	69	60	52	103	60	73	7	32	8
YDL182W	LYS20	protein_coding	3444	3532	3436	7277	4592	5926	109	395	84
YDL181W	INH1	protein_coding	302	359	321	538	284	347	34	82	24
YDL180W	YDL180W	protein_coding	523	593	539	819	522	793	128	395	181
YDL179W	PCL9	protein_coding	388	463	411	1177	661	871	39	115	38
YDL178W	DLD2	protein_coding	1125	1216	1051	1315	701	1097	1052	3074	1241
YDL177C	YDL177C	protein_coding	136	153	151	266	150	197	56	172	63
YDL176W	YDL176W	protein_coding	315	376	320	537	356	523	49	187	103
YDL175C	AIR2	protein_coding	208	217	215	282	187	255	49	125	44
YDL174C	DLD1	protein_coding	638	696	577	888	526	807	407	1196	411
YDL173W	PAR32	protein_coding	666	819	671	1098	536	850	139	444	119
YDL171C	GLT1	protein_coding	6503	7426	6963	14814	8133	16221	7331	22477	8435
YDL170W	UGA3	protein_coding	287	336	318	600	306	552	48	154	41
YDL169C	UGX2	protein_coding	48	37	13	53	19	45	5	15	7
YDL168W	SFA1	protein_coding	1264	1544	1389	2010	1174	1885	861	2344	828
YDL167C	NRP1	protein_coding	1099	1310	1120	1984	975	1588	937	2794	1031
YDL166C	FAP7	protein_coding	626	659	584	2046	1032	1303	164	642	180
YDL165W	CDC36	protein_coding	825	836	815	1365	703	918	472	1302	394
YDL164C	CDC9	protein_coding	315	418	338	456	244	455	434	1260	462
YDL161W	ENT1	protein_coding	749	837	641	1314	633	866	116	267	79
YDL160C-A	MHF2	protein_coding	281	295	321	621	339	545	116	328	156
YDL160C	DHH1	protein_coding	2753	3139	3021	6763	3857	7161	166	585	171
YDL159W-A	YDL159W-A	protein_coding	3	5	9	19	8	18	0	0	1
YDL159W	STE7	protein_coding	262	295	277	355	209	429	43	139	37
YDL157C	YDL157C	protein_coding	1752	2033	1799	3283	1808	2408	1420	4126	1460
YDL156W	CMR1	protein_coding	135	171	116	292	141	248	49	140	30
YDL155W	CLB3	protein_coding	306	370	304	496	292	499	203	656	187
YDL154W	MSH5	protein_coding	78	96	75	146	74	191	66	129	109
YDL153C	SAS10	protein_coding	1301	1588	1295	3843	1866	2726	751	2360	730
YDL150W	RPC53	protein_coding	577	624	556	1354	700	998	176	587	134
YDL149W	ATG9	protein_coding	154	208	157	354	206	312	73	230	124
YDL148C	NOP14	protein_coding	985	1215	1047	1958	1092	1707	835	2382	915
YDL147W	RPN5	protein_coding	1632	2046	1613	2804	1417	2118	1415	3962	1724
YDL146W	LDB17	protein_coding	491	537	570	702	386	711	157	601	327
YDL145C	COP1	protein_coding	4821	5577	5419	7357	4224	8167	2438	7810	2975
YDL144C	YDL144C	protein_coding	684	866	717	1113	565	865	442	1218	397
YDL143W	CCT4	protein_coding	2213	2531	2244	2537	1582	2603	1018	2902	969
YDL142C	CRD1	protein_coding	238	341	297	368	207	330	170	389	146
YDL141W	BPL1	protein_coding	423	424	434	685	335	655	48	214	75
YDL140C	RPO21	protein_coding	5073	5663	5513	11024	5916	10986	590	2071	556
YDL139C	SCM3	protein_coding	61	75	60	193	83	126	7	32	12
YDL138W	RGT2	protein_coding	450	508	462	1164	699	1012	201	665	210
YDL137W	ARF2	protein_coding	3671	3950	3537	4247	2397	3502	1470	4093	1648
YDL136W	RPL35B	protein_coding	12020	14287	11962	48265	22029	29170	3979	12430	3477
YDL135C	RDI1	protein_coding	1239	1578	1337	2166	1153	1926	338	1008	345
YDL134C	PPH21	protein_coding	925	1065	945	975	625	1130	832	2226	830
YDL133C-A	RPL41B	protein_coding	4552	4241	4391	4873	3245	7139	6808	18493	6485
YDL133W	SRF1	protein_coding	366	403	354	511	314	458	201	719	203
YDL132W	CDC53	protein_coding	765	972	932	1613	860	1387	520	1727	608
YDL131W	LYS21	protein_coding	2212	2476	2144	4443	2326	3357	154	569	160
YDL130W-A	STF1	protein_coding	387	504	380	1353	615	749	12	34	7
YDL130W	RPP1B	protein_coding	41120	43927	42387	127426	89347	117566	469	1768	465
YDL129W	YDL129W	protein_coding	184	186	138	317	172	212	70	253	64
YDL128W	VCX1	protein_coding	2450	2923	2562	4424	2343	3323	1258	3620	1227
YDL127W	PCL2	protein_coding	317	404	338	552	318	554	59	145	72
YDL126C	CDC48	protein_coding	8751	9743	8320	12638	6596	11461	6582	18294	7000
YDL125C	HNT1	protein_coding	3782	4009	3830	5319	3483	5457	954	2847	947
YDL124W	YDL124W	protein_coding	1342	1680	1424	1945	1161	1627	268	972	332
YDL123W	SNA4	protein_coding	140	186	165	345	156	210	27	60	21
YDL122W	UBP1	protein_coding	1306	1556	1467	2893	1679	2818	748	2193	827
YDL121C	EXP1	protein_coding	1791	2120	1744	3017	1478	2045	1130	3151	1268
YDL120W	YFH1	protein_coding	785	941	827	1539	813	1222	108	411	125
YDL119C	HEM25	protein_coding	198	225	201	369	155	285	128	366	132
YDL117W	CYK3	protein_coding	514	578	572	977	548	1054	404	1246	435
YDL116W	NUP84	protein_coding	685	841	771	884	569	1142	392	1286	781
YDL115C	IWR1	protein_coding	198	217	186	383	183	324	150	379	133
YDL114W	YDL114W	protein_coding	0	0	0	2	0	4	0	2	0
YDL113C	ATG20	protein_coding	213	238	229	402	201	342	150	404	146
YDL112W	TRM3	protein_coding	1782	2003	1836	3185	1884	3010	868	2696	1290
YDL111C	RRP42	protein_coding	1119	1280	1220	1604	943	1364	365	1067	336
YDL110C	TMA17	protein_coding	252	265	305	471	255	349	104	396	106
YDL109C	YDL109C	protein_coding	95	82	89	196	146	188	36	125	33
YDL108W	KIN28	protein_coding	356	398	360	968	533	738	247	688	258
YDL107W	MSS2	protein_coding	172	206	182	375	144	275	39	129	81
YDL106C	PHO2	protein_coding	225	296	236	618	301	499	13	76	45
YDL105W	NSE4	protein_coding	146	137	197	382	218	304	23	69	36
YDL104C	QRI7	protein_coding	144	187	170	441	258	327	72	253	101
YDL103C	QRI1	protein_coding	612	716	596	894	556	811	198	477	194
YDL102W	POL3	protein_coding	540	562	606	937	484	860	319	838	417
YDL101C	DUN1	protein_coding	207	245	207	522	319	396	98	208	122
YDL100C	GET3	protein_coding	5677	6605	5695	9647	5044	6861	2368	7157	2655
YDL099W	BUG1	protein_coding	741	918	699	1922	868	1345	153	444	183
YDL098C	SNU23	protein_coding	149	195	139	222	135	173	21	41	20
YDL097C	RPN6	protein_coding	1692	2014	1631	2916	1534	2214	386	1157	415
YDL095W	PMT1	protein_coding	5596	6067	5392	6700	3417	6214	2102	6829	2205
YDL093W	PMT5	protein_coding	543	614	615	1165	688	1049	309	1142	475
YDL092W	SRP14	protein_coding	1274	1442	1143	1871	911	1339	596	1594	598
YDL091C	UBX3	protein_coding	265	330	281	522	285	378	81	231	99
YDL090C	RAM1	protein_coding	355	341	340	491	313	414	267	837	258
YDL089W	NUR1	protein_coding	259	335	320	429	281	515	94	248	107
YDL088C	ASM4	protein_coding	430	566	497	943	546	822	97	309	100
YDL087C	LUC7	protein_coding	134	176	151	273	166	184	61	188	38
YDL086W	YDL086W	protein_coding	1660	1851	1581	4028	2266	2967	348	1118	309
YDL085C-A	YDL085C-A	protein_coding	713	805	741	2637	1476	1780	430	1258	375
YDL085W	NDE2	protein_coding	100	100	118	265	137	153	11	23	21
YDL084W	SUB2	protein_coding	9493	10268	10404	8061	4941	9123	6239	18059	9288
YDL083C	RPS16B	protein_coding	27896	30704	28014	30252	17651	22154	4030	13664	3680
YDL082W	RPL13A	protein_coding	11601	13046	11395	14802	7674	12700	2085	7227	1904
YDL081C	RPP1A	protein_coding	26455	28789	25178	79644	46639	51818	11254	31666	12047
YDL080C	THI3	protein_coding	308	383	374	485	265	430	254	693	248
YDL079C	MRK1	protein_coding	162	192	161	230	114	179	102	285	156
YDL078C	MDH3	protein_coding	1722	1947	1581	3204	1710	2323	1682	4858	1468
YDL077C	VAM6	protein_coding	155	232	194	362	237	491	64	174	88
YDL076C	RXT3	protein_coding	539	641	569	1249	542	844	151	519	184
YDL075W	RPL31A	protein_coding	24764	27471	24017	75049	39784	50951	1621	5238	1575
snR63	snR63	snoRNA	205	218	207	340	202	432	9973	29704	36507
YDL074C	BRE1	protein_coding	780	857	727	993	595	958	445	1186	563
YDL073W	AHK1	protein_coding	531	596	552	655	314	819	380	1134	596
YDL072C	YET3	protein_coding	1906	2176	2139	2849	1838	2749	385	1289	529
YDL070W	BDF2	protein_coding	1399	1644	1386	3374	1714	2291	754	2185	862
YDL069C	CBS1	protein_coding	87	109	108	153	79	82	57	106	55
YDL067C	COX9	protein_coding	1737	2142	1676	4063	1660	2274	764	2444	687
YDL066W	IDP1	protein_coding	4919	5390	5018	5343	3025	4431	2595	7811	2505
YDL065C	PEX19	protein_coding	577	673	446	1727	808	1111	87	304	112
YDL064W	UBC9	protein_coding	877	1062	897	1370	810	1136	88	243	108
YDL063C	SYO1	protein_coding	836	945	997	1232	872	1352	263	941	433
YDL061C	RPS29B	protein_coding	27185	33663	27191	47650	23395	31292	993	3198	738
YDL060W	TSR1	protein_coding	842	934	815	1382	792	1310	663	2126	706
YDL059C	RAD59	protein_coding	85	103	109	169	87	120	55	195	52
YDL058W	USO1	protein_coding	1571	1953	1672	3819	2220	4614	871	2707	1210
YDL057W	YDL057W	protein_coding	105	131	88	193	89	166	48	181	55
YDL056W	MBP1	protein_coding	270	331	327	580	313	503	115	319	139
YDL055C	PSA1	protein_coding	17008	18667	18321	15336	8591	15485	16571	48271	17483
tK(UUU)D	tK(UUU)D	tRNA	5	0	0	1	1	0	54	158	61
YDL054C	MCH1	protein_coding	696	745	710	1206	658	1093	71	327	90
YDL053C	PBP4	protein_coding	733	994	762	1404	801	1051	309	1018	344
YDL052C	SLC1	protein_coding	2049	2329	2025	3718	1822	2751	535	1580	456
YDL051W	LHP1	protein_coding	1605	1880	1670	1842	1068	2098	881	2669	988
YDL049C	KNH1	protein_coding	119	144	136	238	123	184	35	94	30
YDL048C	STP4	protein_coding	698	738	720	3611	1682	1887	55	190	54
YDL047W	SIT4	protein_coding	884	979	804	1425	834	1203	230	706	239
YDL046W	NPC2	protein_coding	4012	4707	3720	10286	4672	6362	325	1130	268
YDL045W-A	MRP10	protein_coding	482	636	430	1226	663	711	36	103	16
YDL045C	FAD1	protein_coding	333	421	371	749	408	522	245	655	221
YDL044C	MTF2	protein_coding	137	190	154	401	199	274	53	149	57
YDL043C	PRP11	protein_coding	240	266	262	363	198	341	88	234	76
YDL042C	SIR2	protein_coding	281	315	229	527	245	409	63	175	58
YDL040C	NAT1	protein_coding	1292	1374	1385	1649	841	1687	197	585	275
YDL039C	PRM7	protein_coding	551	636	550	2405	1317	1645	14	54	15
YDL037C	BSC1	protein_coding	972	1086	1063	3403	1921	2253	52	178	61
YDL036C	PUS9	protein_coding	467	564	451	1045	592	754	201	662	283
YDL035C	GPR1	protein_coding	746	970	854	1532	838	1575	496	1475	580
YDL033C	SLM3	protein_coding	376	430	325	914	443	659	153	555	146
YDL031W	DBP10	protein_coding	1471	1698	1473	4120	2290	3121	409	1180	459
YDL030W	PRP9	protein_coding	163	181	147	260	135	204	109	317	152
YDL029W	ARP2	protein_coding	3049	3462	3064	6627	3840	5771	1665	4899	1811
YDL028C	MPS1	protein_coding	242	276	259	525	252	406	67	283	91
YDL027C	MRX9	protein_coding	296	339	319	450	264	422	78	177	73
YDL025C	RTK1	protein_coding	382	507	444	794	447	662	208	652	190
YDL024C	DIA3	protein_coding	40	35	48	120	59	68	15	38	16
YDL022C-A	YDL022C-A	protein_coding	4	11	17	25	11	25	1	10	4
tA(AGC)D	tA(AGC)D	tRNA	2	8	2	23	12	15	2	24	0
YDL022W	GPD1	protein_coding	3214	3592	3298	8874	4847	5977	165	612	161
YDL021W	GPM2	protein_coding	265	312	294	1062	448	664	64	242	83
YDL020C	RPN4	protein_coding	716	741	730	873	508	902	162	602	241
YDL019C	OSH2	protein_coding	757	900	875	1247	674	1435	574	1711	555
YDL018C	ERP3	protein_coding	581	648	598	617	318	659	288	997	401
YDL017W	CDC7	protein_coding	136	168	131	174	97	165	96	236	101
YDL015C	TSC13	protein_coding	4197	4295	4835	3238	2420	4287	1103	3731	2641
YDL014W	NOP1	protein_coding	6053	6844	6159	9637	5917	9289	198	542	192
YDL013W	SLX5	protein_coding	171	190	170	340	166	220	69	188	66
YDL012C	YDL012C	protein_coding	486	577	527	2533	1152	1417	42	65	25
YDL010W	GRX6	protein_coding	351	452	404	717	398	498	29	70	40
YDL009C	YDL009C	protein_coding	62	95	106	145	65	111	10	31	15
YDL008W	APC11	protein_coding	364	469	409	956	498	635	322	873	246
tT(AGU)D	tT(AGU)D	tRNA	3	1	0	5	2	3	0	7	7
YDL007C-A	YDL007C-A	protein_coding	0	0	0	0	0	0	0	0	0
tS(AGA)D1	tS(AGA)D1	tRNA	4	4	0	28	14	11	13	38	11
YDL007W	RPT2	protein_coding	1886	2228	1712	4833	2499	3453	1239	3899	1310
YDL006W	PTC1	protein_coding	385	498	441	630	302	527	354	1083	391
YDL005C	MED2	protein_coding	356	387	363	827	421	643	77	268	76
YDL004W	ATP16	protein_coding	1881	2152	1826	3526	1655	2523	424	1316	489
YDL003W	MCD1	protein_coding	288	338	333	662	363	569	273	845	313
YDL002C	NHP10	protein_coding	358	469	399	870	415	610	265	781	275
YDL001W	RMD1	protein_coding	183	235	192	283	124	218	88	186	91
YDR001C	NTH1	protein_coding	595	661	657	1086	556	1047	369	1055	380
YDR002W	YRB1	protein_coding	5105	5865	5245	16711	8948	11431	2965	8760	3155
YDR003W	RCR2	protein_coding	477	530	474	1127	617	905	211	480	211
YDR003W-A	YDR003W-A	protein_coding	95	145	129	252	179	205	78	163	68
YDR004W	RAD57	protein_coding	211	300	265	527	316	455	256	724	360
YDR005C	MAF1	protein_coding	481	621	525	910	575	909	170	428	244
YDR006C	SOK1	protein_coding	383	419	428	1097	521	1041	121	413	126
YDR007W	TRP1	protein_coding	821	915	732	1552	778	1082	408	1239	481
YDR009W	GAL3	protein_coding	44	38	53	59	42	72	20	43	17
YDR010C	YDR010C	protein_coding	4	7	7	21	4	11	16	6	4
YDR011W	SNQ2	protein_coding	1686	1955	1840	3198	1728	3971	1046	3245	1211
YDR012W	RPL4B	protein_coding	22339	24673	21787	41665	20625	27413	1013	3733	680
YDR013W	PSF1	protein_coding	264	287	277	387	240	422	29	94	70
YDR014W	RAD61	protein_coding	99	128	108	183	137	211	56	191	70
YDR014W-A	HED1	protein_coding	32	27	16	48	14	35	0	2	6
YDR016C	DAD1	protein_coding	309	368	353	577	305	425	237	783	258
YDR017C	KCS1	protein_coding	674	721	633	1473	821	1329	93	345	108
YDR018C	YDR018C	protein_coding	55	69	61	121	65	76	18	39	34
YDR019C	GCV1	protein_coding	789	841	779	1373	718	1133	620	1739	629
YDR020C	DAS2	protein_coding	329	343	363	468	268	441	97	251	88
YDR021W	FAL1	protein_coding	150	193	193	322	199	284	56	154	85
YDR022C	ATG31	protein_coding	119	133	112	157	90	145	17	86	44
tV(UAC)D	tV(UAC)D	tRNA	14	12	17	12	7	19	55	179	18
YDR023W	SES1	protein_coding	8589	9615	8354	17971	10310	14150	4005	12041	4562
YDR025W	RPS11A	protein_coding	18138	20348	18135	43075	20430	37206	769	2897	647
YDR026C	NSI1	protein_coding	229	308	237	461	268	428	167	442	151
YDR027C	VPS54	protein_coding	435	462	425	762	396	698	370	1064	467
YDR028C	REG1	protein_coding	547	749	618	1091	562	1165	430	1401	458
YDR029W	YDR029W	protein_coding	132	163	177	224	119	230	42	135	66
YDR030C	RAD28	protein_coding	120	173	145	251	128	193	102	229	90
YDR031W	MIX14	protein_coding	267	302	256	595	302	397	98	359	185
YDR032C	PST2	protein_coding	4220	4622	4249	8743	4899	6387	1287	4097	1308
YDR033W	MRH1	protein_coding	22719	25539	25022	24179	15279	25492	2623	8708	3474
YDR034C	LYS14	protein_coding	419	513	413	669	421	617	174	586	275
YDR034C-D	YDR034C-D	protein_coding	103	145	144	369	219	475	5	23	12
YDR034C-C	YDR034C-C	protein_coding	0	0	0	0	0	0	0	0	0
tL(UAA)D	tL(UAA)D	tRNA	1	3	8	11	6	12	12	35	9
YDR034C-A	YDR034C-A	protein_coding	5	0	11	2	2	9	1	3	0
tQ(UUG)D1	tQ(UUG)D1	tRNA	0	2	3	10	4	5	2	7	2
YDR034W-B	YDR034W-B	protein_coding	46	71	57	174	99	119	27	62	14
YDR035W	ARO3	protein_coding	2626	3031	2670	4778	2445	3429	923	2775	872
YDR036C	EHD3	protein_coding	451	560	500	830	453	681	21	111	57
YDR037W	KRS1	protein_coding	6937	7703	6836	9258	5287	9007	1962	6343	2033
YDR038C	ENA5	protein_coding	223	225	220	288	148	359	318	945	322
YDR039C	ENA2	protein_coding	3	12	3	2	1	8	10	24	8
YDR040C	ENA1	protein_coding	209	221	227	332	162	388	540	1532	482
YDR041W	RSM10	protein_coding	510	562	493	915	531	788	337	908	383
YDR042C	YDR042C	protein_coding	30	22	14	43	30	38	16	31	13
snR47	snR47	snoRNA	92	105	164	195	203	273	221	901	445
YDR043C	NRG1	protein_coding	271	380	298	836	411	584	51	129	48
YDR044W	HEM13	protein_coding	1828	2072	1903	2267	1232	1942	191	662	183
YDR045C	RPC11	protein_coding	564	719	663	819	603	1006	233	673	360
YDR046C	BAP3	protein_coding	3375	3671	3471	8635	5285	7185	2275	6842	2650
YDR047W	HEM12	protein_coding	1239	1367	1340	2043	1293	1843	230	601	220
YDR049W	VMS1	protein_coding	210	239	214	396	201	317	158	492	156
YDR050C	TPI1	protein_coding	89532	90930	90403	350653	217352	247974	25509	75832	25067
YDR051C	DET1	protein_coding	508	611	536	784	342	484	370	1122	438
YDR052C	DBF4	protein_coding	407	479	370	1156	616	1051	65	198	55
YDR054C	CDC34	protein_coding	712	837	869	1742	1017	1412	179	545	177
YDR055W	PST1	protein_coding	2393	2893	2611	3279	1793	2626	170	759	193
YDR056C	EMC10	protein_coding	1543	1915	1567	3828	1880	2486	462	1521	479
YDR057W	YOS9	protein_coding	434	502	406	754	398	574	317	953	316
YDR058C	TGL2	protein_coding	152	205	161	292	198	291	56	198	95
tR(UCU)D	tR(UCU)D	tRNA	0	0	0	0	0	0	0	0	0
tD(GUC)D	tD(GUC)D	tRNA	0	2	2	3	0	3	10	18	9
YDR059C	UBC5	protein_coding	444	471	375	1086	524	773	43	136	33
YDR060W	MAK21	protein_coding	1562	1797	1662	2491	1382	2547	1334	4380	1458
YDR061W	YDR061W	protein_coding	459	606	518	1115	569	853	423	1283	455
YDR062W	LCB2	protein_coding	3534	3889	3759	5131	3036	5076	1574	4826	1601
YDR063W	AIM7	protein_coding	706	775	669	1203	587	918	185	519	234
YDR064W	RPS13	protein_coding	48292	50647	48324	128151	78041	62125	5321	16602	4837
YDR065W	RRG1	protein_coding	172	175	178	245	132	257	82	243	124
YDR066C	RTR2	protein_coding	120	153	124	216	98	177	52	197	85
YDR067C	OCA6	protein_coding	230	294	240	566	310	409	37	111	85
YDR068W	DOS2	protein_coding	474	540	412	1216	588	825	191	616	266
YDR069C	DOA4	protein_coding	204	215	224	341	211	474	76	170	75
YDR070C	FMP16	protein_coding	111	96	104	266	118	173	13	39	14
YDR071C	PAA1	protein_coding	2185	2443	2248	5238	2981	4442	293	955	509
YDR072C	IPT1	protein_coding	1129	1300	1142	1409	843	1522	531	1792	545
YDR073W	SNF11	protein_coding	285	341	252	516	249	388	93	351	90
YDR074W	TPS2	protein_coding	1283	1615	1443	2785	1447	2132	271	917	313
YDR075W	PPH3	protein_coding	390	462	356	453	248	427	172	567	223
YDR076W	RAD55	protein_coding	148	168	132	233	170	289	31	90	32
YDR077W	SED1	protein_coding	27038	31894	27552	113793	54223	65005	363	1611	246
YDR078C	SHU2	protein_coding	121	105	112	187	107	236	32	111	57
YDR079W	PET100	protein_coding	527	518	521	1705	918	1347	53	205	96
YDR079C-A	TFB5	protein_coding	292	344	290	770	414	589	165	476	167
YDR080W	VPS41	protein_coding	319	362	355	675	401	574	186	604	349
YDR081C	PDC2	protein_coding	403	452	467	672	372	666	162	573	239
YDR082W	STN1	protein_coding	194	224	216	278	154	272	132	386	195
YDR083W	RRP8	protein_coding	847	1064	795	1333	731	1074	298	877	346
YDR084C	TVP23	protein_coding	819	838	820	1224	779	1073	191	669	293
YDR085C	AFR1	protein_coding	151	182	153	317	148	254	43	80	49
YDR086C	SSS1	protein_coding	2663	3444	2642	5458	2587	4146	309	834	314
YDR087C	RRP1	protein_coding	1120	1132	940	3117	1699	2041	470	1622	619
YDR088C	SLU7	protein_coding	149	195	135	247	112	215	52	156	73
tR(ACG)D	tR(ACG)D	tRNA	2	1	1	1	4	5	30	99	11
YDR089W	VTC5	protein_coding	446	534	462	521	378	837	198	621	362
YDR090C	ILT1	protein_coding	518	539	534	838	433	838	173	543	189
YDR091C	RLI1	protein_coding	2759	3059	2809	3038	1815	3837	463	1439	748
YDR092W	UBC13	protein_coding	855	1037	900	2550	1186	1537	212	661	200
YDR093W	DNF2	protein_coding	1578	1955	1627	3502	1810	3714	1254	3958	1367
YDR096W	GIS1	protein_coding	390	437	385	819	441	777	24	69	27
YDR097C	MSH6	protein_coding	480	611	605	1091	629	1204	517	1712	675
YDR098C	GRX3	protein_coding	1531	1754	1457	3364	1972	2936	434	1324	460
tQ(UUG)D2	tQ(UUG)D2	tRNA	0	3	2	8	1	0	0	6	5
YDR098C-B	YDR098C-B	protein_coding	59	77	69	171	108	246	13	38	30
YDR098C-A	YDR098C-A	protein_coding	0	0	0	0	0	0	0	0	0
YDR099W	BMH2	protein_coding	2681	3106	2802	5595	3090	4524	290	1113	327
YDR100W	TVP15	protein_coding	1627	2130	1703	3827	1812	2679	245	799	316
YDR101C	ARX1	protein_coding	2523	2756	2456	3341	1988	2948	1273	3808	1627
YDR102C	YDR102C	protein_coding	39	39	27	46	26	41	2	21	9
YDR103W	STE5	protein_coding	446	480	441	756	423	724	134	480	207
YDR104C	SPO71	protein_coding	103	127	130	294	134	232	107	324	149
YDR105C	TMS1	protein_coding	1811	2009	1745	3052	1929	2930	1245	3607	1275
YDR106W	ARP10	protein_coding	51	66	51	106	53	67	17	28	21
tI(AAU)D	tI(AAU)D	tRNA	1	0	0	1	0	0	1	2	3
YDR107C	TMN2	protein_coding	946	1071	974	2128	1151	2054	441	1391	564
YDR108W	TRS85	protein_coding	208	214	175	294	154	293	102	320	105
YDR109C	YDR109C	protein_coding	232	281	232	327	217	365	149	347	112
YDR110W	FOB1	protein_coding	381	456	393	588	274	461	430	1266	543
YDR111C	ALT2	protein_coding	472	625	531	857	493	661	332	991	338
YDR113C	PDS1	protein_coding	197	199	188	298	141	217	12	49	21
YDR114C	YDR114C	protein_coding	3	2	4	5	0	1	0	5	0
YDR115W	MRX14	protein_coding	757	860	718	1446	795	1120	476	1431	474
YDR116C	MRPL1	protein_coding	506	627	531	1131	580	883	84	217	85
YDR117C	TMA64	protein_coding	453	482	440	689	390	670	72	223	108
YDR118W	APC4	protein_coding	295	231	286	433	227	359	210	665	272
YDR119W	VBA4	protein_coding	2227	2563	2635	2919	1725	3410	1867	5530	2398
YDR119W-A	COX26	protein_coding	56	56	45	84	41	94	19	37	13
YDR120C	TRM1	protein_coding	1018	1172	994	1099	591	1085	712	2127	689
YDR121W	DPB4	protein_coding	626	699	619	1758	815	1053	71	240	74
YDR122W	KIN1	protein_coding	399	473	410	676	301	693	140	467	133
YDR123C	INO2	protein_coding	90	132	129	239	111	170	30	116	25
YDR124W	YDR124W	protein_coding	48	86	51	87	41	64	25	75	32
YDR125C	ECM18	protein_coding	80	95	70	160	111	157	36	113	54
YDR126W	SWF1	protein_coding	297	299	334	579	326	435	21	81	16
YDR127W	ARO1	protein_coding	4464	4890	4816	6119	3538	7301	2918	9464	3447
YDR128W	MTC5	protein_coding	267	284	302	722	361	763	364	979	371
YDR129C	SAC6	protein_coding	3254	3648	3364	4988	2899	4724	2850	8080	3087
YDR130C	FIN1	protein_coding	161	187	159	293	202	311	107	385	125
YDR131C	YDR131C	protein_coding	138	142	162	220	105	224	53	211	121
YDR132C	MRX16	protein_coding	171	190	214	249	153	284	35	126	63
YDR135C	YCF1	protein_coding	2827	3119	3222	4522	2574	5703	2313	6222	2883
YDR137W	RGP1	protein_coding	246	284	264	349	172	498	227	696	341
YDR138W	HPR1	protein_coding	302	421	396	604	355	676	80	263	123
YDR139C	RUB1	protein_coding	1545	1844	1334	5217	2435	3418	907	2572	945
YDR140W	MTQ2	protein_coding	284	309	250	361	209	306	160	427	195
YDR141C	DOP1	protein_coding	904	976	918	1490	858	1706	267	823	487
YDR142C	PEX7	protein_coding	272	275	254	299	169	274	137	444	200
YDR143C	SAN1	protein_coding	843	932	799	2049	990	1659	94	333	72
YDR144C	MKC7	protein_coding	1647	1835	1637	2342	1218	2120	325	889	353
YDR145W	TAF12	protein_coding	454	473	396	609	277	522	77	388	104
YDR146C	SWI5	protein_coding	429	529	464	776	467	659	57	180	69
YDR147W	EKI1	protein_coding	238	312	275	326	203	396	161	534	199
YDR148C	KGD2	protein_coding	1054	1162	1047	1942	1181	1705	288	967	299
YDR150W	NUM1	protein_coding	649	929	865	2074	1123	2790	380	1194	430
YDR151C	CTH1	protein_coding	536	638	576	1274	626	920	138	381	130
YDR152W	GIR2	protein_coding	807	870	850	1420	694	950	410	1089	394
YDR153C	ENT5	protein_coding	290	336	280	538	284	441	64	221	88
YDR155C	CPR1	protein_coding	54349	58504	51472	125948	66374	76516	12796	40391	10758
YDR156W	RPA14	protein_coding	582	678	584	688	295	425	52	150	69
YDR157W	YDR157W	protein_coding	56	55	50	96	47	66	14	33	27
YDR158W	HOM2	protein_coding	12089	12345	12142	20917	11527	17078	6045	17423	6045
YDR159W	SAC3	protein_coding	368	402	352	690	440	812	170	467	169
YDR160W	SSY1	protein_coding	286	335	255	500	260	459	268	773	350
YDR161W	ACL4	protein_coding	871	1116	943	1674	828	1404	566	1511	535
YDR162C	NBP2	protein_coding	226	292	261	513	228	378	136	480	160
YDR163W	CWC15	protein_coding	254	321	243	968	416	525	58	147	56
YDR164C	SEC1	protein_coding	643	711	708	928	464	866	105	373	125
YDR165W	TRM82	protein_coding	847	988	995	884	586	1117	66	319	132
YDR166C	SEC5	protein_coding	392	455	476	826	493	878	215	631	352
YDR167W	TAF10	protein_coding	596	654	508	1300	588	774	376	1142	289
YDR168W	CDC37	protein_coding	992	1171	1145	1248	791	1168	425	1541	693
YDR169C	STB3	protein_coding	247	344	233	649	282	468	15	73	15
YDR169C-A	YDR169C-A	protein_coding	39	30	33	71	48	60	12	34	21
YDR170C	SEC7	protein_coding	1955	2371	2112	4574	2590	5323	888	2858	1194
tQ(UUG)D3	tQ(UUG)D3	tRNA	0	4	2	2	5	2	10	71	12
YDR170W-A	YDR170W-A	protein_coding	203	251	212	695	297	396	60	200	52
YDR171W	HSP42	protein_coding	826	1000	769	3120	1581	2055	60	218	38
YDR172W	SUP35	protein_coding	1810	2161	1947	3171	1685	2830	1578	4929	1579
YDR173C	ARG82	protein_coding	190	191	184	283	165	239	51	187	72
YDR174W	HMO1	protein_coding	2734	2914	2813	6837	3996	5684	423	1283	346
YDR175C	RSM24	protein_coding	368	406	417	527	325	463	189	548	213
YDR176W	NGG1	protein_coding	421	496	360	1026	490	924	268	773	242
YDR177W	UBC1	protein_coding	810	1003	851	1921	1053	1501	516	1570	499
YDR178W	SDH4	protein_coding	939	1101	996	2405	1226	1741	51	194	70
YDR179C	CSN9	protein_coding	136	156	180	277	220	354	21	65	61
YDR179W-A	NVJ3	protein_coding	231	248	261	311	218	381	93	251	225
YDR180W	SCC2	protein_coding	439	499	511	916	603	1195	167	555	328
YDR181C	SAS4	protein_coding	164	163	148	326	194	281	85	226	92
YDR182W	CDC1	protein_coding	838	960	827	1000	558	930	395	1132	412
YDR182W-A	YDR182W-A	protein_coding	18	6	18	34	16	22	2	13	11
YDR183W	PLP1	protein_coding	223	273	206	664	354	375	49	114	61
YDR184C	ATC1	protein_coding	168	248	210	335	137	241	35	84	36
YDR185C	UPS3	protein_coding	128	156	162	245	119	222	101	258	84
YDR186C	SND1	protein_coding	687	886	707	1850	938	1523	219	701	206
YDR188W	CCT6	protein_coding	2738	2821	2757	3779	2254	3704	2766	8287	2864
YDR189W	SLY1	protein_coding	901	1079	876	1612	774	1366	153	670	229
YDR190C	RVB1	protein_coding	1717	1926	1667	2759	1382	2645	1305	3701	1364
YDR191W	HST4	protein_coding	114	140	127	344	198	260	83	237	95
YDR192C	NUP42	protein_coding	310	415	374	572	262	410	32	147	56
YDR194C	MSS116	protein_coding	805	1002	828	1032	488	925	973	3104	1325
YDR194W-A	YDR194W-A	protein_coding	1	0	3	4	1	0	0	0	0
YDR195W	REF2	protein_coding	229	256	220	447	201	363	48	179	84
YDR196C	CAB5	protein_coding	421	522	494	960	469	713	217	642	249
YDR197W	CBS2	protein_coding	292	408	354	800	466	690	40	127	50
YDR198C	RKM2	protein_coding	313	301	338	667	406	522	148	430	201
YDR200C	VPS64	protein_coding	161	160	125	264	96	246	62	164	55
YDR201W	SPC19	protein_coding	248	309	284	572	287	370	185	477	131
YDR202C	RAV2	protein_coding	122	160	149	237	148	218	82	252	101
YDR204W	COQ4	protein_coding	647	718	551	1083	581	895	298	885	324
YDR205W	MSC2	protein_coding	480	459	548	742	416	895	103	296	111
YDR206W	EBS1	protein_coding	557	669	686	815	434	1096	672	1968	901
YDR207C	UME6	protein_coding	149	196	178	542	262	428	24	90	15
YDR208W	MSS4	protein_coding	535	624	584	1101	511	826	220	567	230
YDR209C	YDR209C	protein_coding	459	450	622	527	474	1002	48	141	86
YDR210W	YDR210W	protein_coding	0	0	0	0	0	0	0	0	0
YDR210W-B	YDR210W-B	protein_coding	49	38	49	150	74	111	9	14	6
YDR210W-A	YDR210W-A	protein_coding	0	0	0	0	0	0	0	0	0
YDR210C-D	YDR210C-D	protein_coding	180	205	195	769	397	744	25	77	36
YDR210C-C	YDR210C-C	protein_coding	0	0	0	0	0	0	0	0	0
tI(UAU)D	tI(UAU)D	tRNA	4	5	4	5	5	6	247	748	82
YDR211W	GCD6	protein_coding	1729	2069	1894	2831	1766	2883	1465	4377	1998
YDR212W	TCP1	protein_coding	3784	4257	3742	4418	2413	4199	3440	9856	4141
YDR213W	UPC2	protein_coding	267	327	289	551	300	530	216	595	202
YDR214W	AHA1	protein_coding	994	1094	1093	2339	1316	1872	544	1560	510
YDR215C	YDR215C	protein_coding	18	21	8	35	17	21	9	28	2
YDR216W	ADR1	protein_coding	410	500	428	807	485	1013	81	263	143
YDR217C	RAD9	protein_coding	384	515	481	1043	570	990	105	282	109
YDR218C	SPR28	protein_coding	11	19	15	15	10	35	8	14	1
YDR219C	MFB1	protein_coding	269	296	227	481	251	416	69	233	108
YDR221W	GTB1	protein_coding	731	814	738	1419	788	1380	495	1469	535
YDR222W	YDR222W	protein_coding	533	680	581	974	513	989	225	649	307
YDR223W	CRF1	protein_coding	185	193	181	481	290	490	35	80	37
YDR224C	HTB1	protein_coding	9786	11221	9342	41661	22704	28603	131	612	138
YDR225W	HTA1	protein_coding	13337	15746	12801	29622	15453	21794	2379	8086	2385
YDR226W	ADK1	protein_coding	9316	9786	9342	15966	9752	13885	4105	12773	4054
YDR227W	SIR4	protein_coding	233	286	307	720	440	722	144	412	168
YDR228C	PCF11	protein_coding	255	274	291	342	181	386	39	121	61
YDR229W	IVY1	protein_coding	237	265	241	441	233	299	157	412	132
YDR231C	COX20	protein_coding	171	213	185	259	163	229	141	439	120
YDR232W	HEM1	protein_coding	1612	1712	1638	2994	1780	2694	435	1375	394
YDR233C	RTN1	protein_coding	10726	12452	10766	32219	15324	20823	214	983	201
YDR234W	LYS4	protein_coding	1370	1467	1474	2029	1165	1979	1275	3718	1155
YDR235W	PRP42	protein_coding	329	389	429	461	334	527	112	379	241
YDR236C	FMN1	protein_coding	861	961	781	1175	718	966	702	2141	748
YDR237W	MRPL7	protein_coding	393	377	364	479	337	364	421	1269	501
YDR238C	SEC26	protein_coding	3793	4155	3856	6414	3600	6073	1781	5616	1977
YDR239C	YDR239C	protein_coding	330	339	269	450	254	448	94	303	98
YDR240C	SNU56	protein_coding	180	223	222	276	170	272	104	255	138
tY(GUA)D	SUP2	tRNA	9	18	6	43	14	16	14	72	17
YDR242W	AMD2	protein_coding	163	163	184	326	183	335	129	357	126
YDR243C	PRP28	protein_coding	159	207	170	305	174	325	133	304	109
YDR244W	PEX5	protein_coding	371	424	346	1409	643	1029	212	590	233
YDR245W	MNN10	protein_coding	1233	1560	1329	1489	776	1244	1154	3455	1215
YDR246W	TRS23	protein_coding	316	368	283	661	252	375	43	175	37
YDR246W-A	YDR246W-A	protein_coding	22	28	12	43	18	20	3	17	11
YDR247W	VHS1	protein_coding	387	442	405	787	384	657	28	86	25
YDR248C	YDR248C	protein_coding	384	433	373	1000	442	662	238	656	223
YDR249C	YDR249C	protein_coding	234	210	211	167	113	213	98	233	112
YDR251W	PAM1	protein_coding	814	890	898	1059	662	1318	68	239	103
YDR252W	BTT1	protein_coding	90	77	83	187	142	175	19	59	39
YDR253C	MET32	protein_coding	88	92	96	155	94	146	20	69	17
YDR254W	CHL4	protein_coding	166	190	178	231	150	284	86	377	182
YDR255C	RMD5	protein_coding	94	117	98	167	75	166	89	287	135
YDR256C	CTA1	protein_coding	265	282	264	651	305	465	103	298	108
YDR257C	RKM4	protein_coding	375	432	409	639	333	564	66	219	147
YDR258C	HSP78	protein_coding	589	726	602	796	452	837	360	1050	453
YDR259C	YAP6	protein_coding	67	77	75	107	64	85	3	6	0
YDR260C	SWM1	protein_coding	395	456	343	711	375	479	131	393	147
YDR261C	EXG2	protein_coding	1027	1131	1064	1380	827	1339	278	900	342
tS(AGA)D2	tS(AGA)D2	tRNA	19	15	14	34	11	10	37	121	49
YDR261W-B	YDR261W-B	protein_coding	104	112	125	358	201	523	16	61	39
YDR261W-A	YDR261W-A	protein_coding	0	0	0	0	0	0	0	0	0
YDR261C-D	YDR261C-D	protein_coding	157	212	272	513	321	1210	31	106	94
YDR261C-C	YDR261C-C	protein_coding	0	0	0	0	0	0	0	0	0
tG(GCC)D2	tG(GCC)D2	tRNA	20	16	17	79	35	30	261	714	125
YDR262W	YDR262W	protein_coding	841	1059	869	1810	906	1434	118	452	146
YDR263C	DIN7	protein_coding	59	101	76	126	69	153	54	248	121
YDR264C	AKR1	protein_coding	2396	2650	2402	3200	1746	3492	2792	8269	3299
YDR265W	PEX10	protein_coding	211	275	229	311	136	262	218	606	206
YDR266C	HEL2	protein_coding	665	840	665	1180	573	957	115	343	102
YDR267C	CIA1	protein_coding	539	592	527	773	485	655	106	208	101
YDR268W	MSW1	protein_coding	327	388	333	514	274	425	218	766	323
YDR270W	CCC2	protein_coding	598	735	644	1097	521	1172	695	2133	811
YDR272W	GLO2	protein_coding	733	860	794	1124	655	1038	658	1918	569
YDR273W	DON1	protein_coding	41	52	57	106	87	71	14	56	19
YDR274C	YDR274C	protein_coding	150	191	133	241	127	210	162	477	124
YDR275W	BSC2	protein_coding	261	323	222	370	193	346	311	864	318
YDR276C	PMP3	protein_coding	13173	16192	12706	28459	13324	18894	675	2109	664
YDR277C	MTH1	protein_coding	223	223	241	432	229	329	55	147	63
YDR278C	YDR278C	protein_coding	0	1	0	0	0	0	0	0	0
tE(CUC)D	tE(CUC)D	tRNA	0	0	0	0	0	0	0	0	0
YDR279W	RNH202	protein_coding	440	437	391	681	355	574	121	396	201
YDR280W	RRP45	protein_coding	657	667	568	938	466	765	389	1093	400
YDR281C	PHM6	protein_coding	1041	1262	1031	2889	1318	1898	604	1984	549
YDR282C	MRX10	protein_coding	160	196	162	379	160	272	121	402	144
YDR283C	GCN2	protein_coding	394	471	411	733	409	1002	500	1491	721
YDR284C	DPP1	protein_coding	1337	1359	1350	1371	791	1430	668	1776	812
YDR285W	ZIP1	protein_coding	67	129	107	223	113	203	48	114	38
YDR286C	MGP12	protein_coding	235	276	257	369	159	300	53	228	86
YDR287W	INM2	protein_coding	251	289	265	385	202	346	163	478	181
YDR288W	NSE3	protein_coding	210	221	151	281	186	207	218	710	336
YDR289C	RTT103	protein_coding	318	337	360	935	458	701	211	560	245
YDR291W	HRQ1	protein_coding	309	351	250	410	224	375	255	789	323
YDR292C	SRP101	protein_coding	1090	1201	1139	2026	1190	1976	817	2555	1042
YDR293C	SSD1	protein_coding	1660	1838	1753	4219	2120	4570	292	1035	289
YDR294C	DPL1	protein_coding	1331	1473	1369	1675	878	1393	952	2715	900
YDR295C	HDA2	protein_coding	216	274	188	456	238	375	117	323	134
YDR296W	MHR1	protein_coding	295	328	298	389	224	278	143	488	158
YDR297W	SUR2	protein_coding	2143	2240	2232	3068	1606	2632	533	1771	533
YDR298C	ATP5	protein_coding	2502	2965	2638	3962	2021	2898	936	2678	1212
YDR299W	BFR2	protein_coding	646	800	649	1450	741	1106	314	781	300
YDR300C	PRO1	protein_coding	1004	1157	986	1570	935	1339	581	1567	670
YDR301W	CFT1	protein_coding	529	580	535	800	410	885	222	832	287
YDR302W	GPI11	protein_coding	877	945	874	1377	799	1236	691	2087	853
YDR303C	RSC3	protein_coding	594	667	686	1055	560	1222	178	514	240
YDR304C	CPR5	protein_coding	6233	6851	6131	18785	10125	12810	3079	9159	2711
YDR305C	HNT2	protein_coding	298	366	322	746	435	585	163	507	169
YDR306C	PFU1	protein_coding	249	316	205	405	232	396	216	599	258
tV(CAC)D	tV(CAC)D	tRNA	10	7	5	61	21	17	20	59	7
YDR307W	PMT7	protein_coding	518	693	692	658	411	822	197	668	253
YDR308C	SRB7	protein_coding	408	483	400	693	357	704	133	423	142
YDR309C	GIC2	protein_coding	826	875	785	3392	1885	2353	20	106	23
YDR310C	SUM1	protein_coding	784	962	828	1950	1027	1915	131	448	130
YDR311W	TFB1	protein_coding	307	355	324	519	266	522	352	886	448
YDR312W	SSF2	protein_coding	339	383	345	457	235	438	245	856	308
YDR313C	PIB1	protein_coding	232	259	252	424	281	391	111	341	111
YDR314C	RAD34	protein_coding	176	186	183	286	162	246	80	303	113
YDR315C	IPK1	protein_coding	134	173	171	223	111	200	57	230	136
YDR316W	OMS1	protein_coding	313	358	288	713	380	542	97	324	128
tF(GAA)D	tF(GAA)D	tRNA	6	15	14	39	27	27	23	48	19
YDR316W-B	YDR316W-B	protein_coding	0	0	0	0	0	6	1	0	0
YDR316W-A	YDR316W-A	protein_coding	0	0	0	0	0	0	0	0	0
YDR317W	HIM1	protein_coding	176	181	144	244	182	318	23	124	34
YDR318W	MCM21	protein_coding	166	223	183	314	179	253	82	189	87
YDR319C	YFT2	protein_coding	406	449	488	468	435	796	140	397	187
YDR320C	SWA2	protein_coding	273	387	300	588	288	422	33	61	20
YDR320C-A	DAD4	protein_coding	728	816	655	1497	719	875	511	1372	396
YDR321W	ASP1	protein_coding	4557	4804	4675	2994	1690	2565	2171	6361	2559
YDR322W	MRPL35	protein_coding	395	475	401	577	372	531	47	158	55
YDR322C-A	TIM11	protein_coding	951	999	935	1861	966	1367	474	1380	495
YDR323C	PEP7	protein_coding	119	122	120	129	87	157	102	322	130
YDR324C	UTP4	protein_coding	1210	1445	1208	1951	1125	1847	919	2893	1344
YDR325W	YCG1	protein_coding	229	280	291	440	253	501	395	1208	520
YDR326C	YSP2	protein_coding	1528	1663	1739	3995	2205	4735	582	1812	928
YDR328C	SKP1	protein_coding	1801	1970	1626	3921	2031	2568	1667	4905	1515
YDR329C	PEX3	protein_coding	341	409	367	921	501	698	303	913	310
YDR330W	UBX5	protein_coding	348	386	335	830	457	603	78	211	55
YDR331W	GPI8	protein_coding	1209	1347	1272	2117	1145	1590	309	1052	467
YDR332W	IRC3	protein_coding	132	133	150	178	128	197	69	234	114
YDR333C	RQC1	protein_coding	351	429	413	501	351	516	237	658	352
YDR334W	SWR1	protein_coding	690	735	670	1500	792	1486	883	2617	967
YDR335W	MSN5	protein_coding	1288	1437	1371	1992	1145	2074	1093	3117	1363
YDR336W	MRX8	protein_coding	197	282	215	353	174	264	138	359	196
YDR337W	MRPS28	protein_coding	341	431	391	455	278	448	213	559	209
YDR338C	YDR338C	protein_coding	289	351	309	569	391	558	226	697	279
YDR339C	FCF1	protein_coding	826	1000	873	1990	983	1342	117	370	152
tX(XXX)D	tX(XXX)D	tRNA	3	0	0	3	1	6	9	48	9
YDR341C	YDR341C	protein_coding	5179	5450	5149	7551	4734	8681	3637	10966	4634
YDR342C	HXT7	protein_coding	320	377	318	396	200	294	300	797	263
YDR343C	HXT6	protein_coding	9	19	19	26	8	36	11	55	26
YDR344C	YDR344C	protein_coding	63	80	74	127	82	122	43	142	40
YDR345C	HXT3	protein_coding	19779	21420	20001	36478	25478	43933	1453	4628	1611
YDR346C	SVF1	protein_coding	1948	2114	1804	2623	1529	2826	2717	7984	2974
YDR347W	MRP1	protein_coding	1123	1304	1154	1610	916	1392	789	2352	791
YDR348C	PAL1	protein_coding	830	978	782	1708	1062	1452	172	591	166
YDR349C	YPS7	protein_coding	1789	1999	1751	2262	1176	2062	625	2200	649
tM(CAU)D	EMT1	tRNA	1	3	1	9	5	3	5	18	4
YDR350C	ATP22	protein_coding	426	415	336	436	203	367	189	699	306
YDR351W	SBE2	protein_coding	306	404	351	668	318	696	150	633	283
YDR352W	YPQ2	protein_coding	1167	1155	1130	2347	1410	2142	230	903	328
YDR353W	TRR1	protein_coding	6569	7250	6577	10954	6295	9642	2243	6974	2025
YDR354W	TRP4	protein_coding	1092	1247	1079	1898	1125	1458	319	1033	271
YDR356W	SPC110	protein_coding	507	544	494	1126	593	1104	256	644	294
YDR357C	CNL1	protein_coding	434	550	466	1000	456	806	170	533	312
YDR358W	GGA1	protein_coding	183	232	194	397	197	261	91	308	107
YDR359C	EAF1	protein_coding	385	515	446	971	494	914	42	199	69
YDR361C	BCP1	protein_coding	914	1019	913	1220	717	1086	675	2156	806
YDR362C	TFC6	protein_coding	352	404	299	425	237	329	207	570	293
YDR363W	ESC2	protein_coding	198	203	178	241	163	224	61	155	44
tK(CUU)D1	tK(CUU)D1	tRNA	1	3	1	5	5	4	10	22	4
YDR363W-A	SEM1	protein_coding	1624	2252	1728	7160	3107	3925	821	2455	751
YDR364C	CDC40	protein_coding	300	390	327	427	212	387	155	498	213
YDR365C	ESF1	protein_coding	1360	1672	1505	3352	1783	2850	1436	4476	1438
YDR365W-B	YDR365W-B	protein_coding	234	294	331	1388	680	1549	9	37	8
YDR365W-A	YDR365W-A	protein_coding	0	0	0	0	0	0	0	0	0
YDR366C	YDR366C	protein_coding	4	11	20	10	16	23	6	1	4
YDR367W	KEI1	protein_coding	941	983	894	1298	908	1396	225	640	560
YDR368W	YPR1	protein_coding	2088	2490	2047	3010	1665	2549	767	2306	741
YDR369C	XRS2	protein_coding	141	181	140	188	110	220	126	436	162
YDR370C	DXO1	protein_coding	306	426	374	536	293	467	114	333	182
YDR371W	CTS2	protein_coding	254	313	272	462	272	516	233	699	317
YDR372C	VPS74	protein_coding	1435	1604	1479	1367	820	1415	1019	3159	1541
YDR373W	FRQ1	protein_coding	740	764	778	898	537	806	849	2395	1061
YDR374C	PHO92	protein_coding	8	3	7	11	1	16	2	5	0
YDR374W-A	WIP1	protein_coding	249	235	236	683	412	493	138	348	116
YDR375C	BCS1	protein_coding	250	340	244	345	190	280	149	484	176
YDR376W	ARH1	protein_coding	531	635	559	770	407	688	510	1517	637
YDR377W	ATP17	protein_coding	1325	1582	1356	2584	1351	2418	542	1501	736
YDR378C	LSM6	protein_coding	1631	2041	1764	2767	1467	2476	1033	3020	1244
YDR379W	RGA2	protein_coding	203	245	209	466	255	501	127	327	98
YDR379C-A	SDH6	protein_coding	125	135	83	215	117	135	41	120	60
YDR380W	ARO10	protein_coding	851	908	853	1713	991	1577	222	654	230
YDR381W	YRA1	protein_coding	3300	3603	3313	4178	2558	4314	1603	4904	1796
YDR381C-A	COI1	protein_coding	195	256	207	520	273	366	164	433	148
YDR382W	RPP2B	protein_coding	7620	8188	8261	15107	9133	11386	5994	18024	6338
YDR383C	NKP1	protein_coding	131	149	154	429	278	329	63	160	70
YDR384C	ATO3	protein_coding	1324	1598	1335	1786	916	1284	173	528	160
YDR385W	EFT2	protein_coding	36019	38900	36709	53503	30613	51456	12022	42997	11381
YDR386W	MUS81	protein_coding	101	118	120	160	83	158	69	184	81
YDR387C	CIN10	protein_coding	423	403	375	434	237	393	223	732	308
YDR388W	RVS167	protein_coding	661	767	690	1366	636	1087	311	1019	292
YDR389W	SAC7	protein_coding	454	521	453	909	470	1069	263	847	246
YDR390C	UBA2	protein_coding	449	548	431	741	342	695	129	437	148
tG(CCC)D	SUF3	tRNA	0	1	0	5	4	2	58	158	22
YDR391C	YDR391C	protein_coding	400	460	383	924	494	763	64	221	77
YDR392W	SPT3	protein_coding	254	270	213	449	256	358	72	229	121
YDR393W	SHE9	protein_coding	324	339	326	522	314	480	236	647	298
YDR394W	RPT3	protein_coding	1220	1513	1218	1846	946	1543	567	1529	510
YDR395W	SXM1	protein_coding	2704	3060	2792	4994	2948	4667	1241	3839	1873
YDR397C	NCB2	protein_coding	728	922	730	1658	901	1409	277	775	314
YDR398W	UTP5	protein_coding	1633	1867	1694	3081	1581	2570	701	2221	755
YDR399W	HPT1	protein_coding	3333	4005	3462	3298	1794	3017	2839	8601	2946
YDR400W	URH1	protein_coding	688	889	770	845	479	669	303	858	372
YDR402C	DIT2	protein_coding	22	21	27	37	19	43	11	36	17
YDR403W	DIT1	protein_coding	87	91	76	100	81	102	23	32	29
YDR404C	RPB7	protein_coding	2197	2491	2236	2329	1532	2440	171	506	196
YDR405W	MRP20	protein_coding	178	220	157	1028	478	564	19	87	17
YDR406W	PDR15	protein_coding	962	1036	1016	1756	916	1738	452	1464	510
YDR407C	TRS120	protein_coding	662	657	639	1128	566	1299	225	699	310
YDR408C	ADE8	protein_coding	1013	1182	999	1106	605	893	861	2601	802
YDR409W	SIZ1	protein_coding	324	369	346	841	464	667	96	340	96
YDR410C	STE14	protein_coding	1117	1235	1238	1846	989	1549	588	1561	572
YDR411C	DFM1	protein_coding	1291	1380	1254	2567	1298	1902	464	1572	487
YDR412W	RRP17	protein_coding	795	1001	712	2028	971	1302	418	1371	416
YDR414C	ERD1	protein_coding	397	473	460	461	294	580	22	133	53
YDR415C	YDR415C	protein_coding	645	676	654	1358	772	1185	367	1021	401
YDR416W	SYF1	protein_coding	322	344	320	613	364	624	208	638	303
YDR418W	RPL12B	protein_coding	39294	41218	39006	70183	38312	47768	2303	7567	2063
YDR419W	RAD30	protein_coding	253	299	290	338	190	319	169	557	197
tS(AGA)D3	tS(AGA)D3	tRNA	5	2	1	2	2	2	22	36	9
YDR420W	HKR1	protein_coding	377	432	481	1980	912	1705	232	770	285
YDR421W	ARO80	protein_coding	207	221	228	273	171	291	145	560	202
YDR422C	SIP1	protein_coding	387	411	401	749	409	686	172	607	161
YDR423C	CAD1	protein_coding	289	365	321	870	370	565	85	268	83
YDR424C	DYN2	protein_coding	575	725	571	2050	964	1125	467	1382	364
YDR425W	SNX41	protein_coding	218	209	273	792	442	659	8	38	12
YDR427W	RPN9	protein_coding	1825	2104	2200	2265	1550	2473	720	2566	1071
YDR428C	BNA7	protein_coding	421	543	504	667	429	735	92	250	78
YDR429C	TIF35	protein_coding	4727	5376	4505	11572	6072	8956	2812	8205	2971
YDR430C	CYM1	protein_coding	869	958	904	1444	884	1363	339	952	369
YDR432W	NPL3	protein_coding	3938	4703	3969	9763	4717	6607	212	683	169
YDR434W	GPI17	protein_coding	1173	1353	1255	1200	891	1555	695	1856	1439
YDR435C	PPM1	protein_coding	311	427	351	536	285	299	140	383	168
YDR436W	PPZ2	protein_coding	350	433	399	926	548	649	50	185	44
YDR437W	GPI19	protein_coding	138	164	132	263	130	156	109	378	128
YDR438W	THI74	protein_coding	151	156	132	202	105	216	175	598	210
YDR439W	LRS4	protein_coding	140	170	155	276	168	325	7	71	26
YDR440W	DOT1	protein_coding	297	330	291	669	333	438	159	515	181
YDR441C	APT2	protein_coding	1048	1050	983	2248	1293	1771	248	790	277
YDR443C	SSN2	protein_coding	369	375	357	927	515	805	172	563	197
YDR444W	YDR444W	protein_coding	391	438	491	613	372	577	294	831	295
tK(CUU)D2	tK(CUU)D2	tRNA	0	0	0	0	2	0	0	0	1
YDR446W	ECM11	protein_coding	10	1	3	13	6	15	1	7	3
YDR447C	RPS17B	protein_coding	17658	17024	18303	44246	28974	40517	8946	24530	10989
YDR448W	ADA2	protein_coding	301	376	292	503	232	382	221	600	211
YDR449C	UTP6	protein_coding	507	587	518	708	449	769	37	115	85
YDR450W	RPS18A	protein_coding	26314	28153	27392	50890	28890	39188	9638	28094	9060
YDR451C	YHP1	protein_coding	447	539	456	1035	492	794	129	306	100
YDR452W	PPN1	protein_coding	2111	2466	2157	2697	1486	2642	1465	4284	1693
YDR453C	TSA2	protein_coding	169	204	203	287	172	228	37	121	28
YDR454C	GUK1	protein_coding	5931	6343	5917	8828	4947	7391	2060	6081	2184
YDR456W	NHX1	protein_coding	1731	1769	1746	2412	1484	2440	625	2059	968
YDR457W	TOM1	protein_coding	2663	3098	3045	6581	3991	9004	1078	3565	1497
YDR458C	HEH2	protein_coding	482	548	493	863	509	670	252	727	291
YDR459C	PFA5	protein_coding	413	460	407	746	429	567	214	634	273
YDR460W	TFB3	protein_coding	234	263	241	412	243	316	177	579	177
YDR461W	MFA1	protein_coding	3938	4609	3830	11884	6224	8223	136	496	137
YDR461C-A	CMI8	protein_coding	232	291	265	1386	646	920	139	353	108
YDR462W	MRPL28	protein_coding	263	242	253	521	277	357	27	122	43
YDR463W	STP1	protein_coding	768	873	702	1664	898	1270	124	314	101
YDR464W	SPP41	protein_coding	361	432	376	1061	599	1048	108	486	154
YDR465C	RMT2	protein_coding	874	1052	914	1428	742	1012	472	1355	473
YDR466W	PKH3	protein_coding	292	413	350	554	277	531	57	151	59
YDR468C	TLG1	protein_coding	505	665	504	1108	610	834	274	868	319
YDR469W	SDC1	protein_coding	326	437	350	1004	512	693	148	359	153
YDR470C	UGO1	protein_coding	235	276	265	389	234	474	117	407	156
YDR471W	RPL27B	protein_coding	11304	13125	11437	21833	12264	16472	4152	12567	3858
snR13	snR13	snoRNA	1923	1340	1914	975	1289	1116	7157	20598	20877
YDR472W	TRS31	protein_coding	321	384	347	597	335	425	127	387	163
YDR473C	PRP3	protein_coding	236	291	244	708	313	491	58	176	65
YDR475C	JIP4	protein_coding	360	439	368	832	434	640	281	773	239
YDR476C	YDR476C	protein_coding	724	887	853	1356	842	1156	146	557	148
YDR477W	SNF1	protein_coding	419	497	465	755	363	764	75	295	97
YDR478W	SNM1	protein_coding	135	126	130	323	168	183	43	170	43
YDR479C	PEX29	protein_coding	326	375	324	442	199	451	138	485	160
YDR480W	DIG2	protein_coding	93	112	104	150	71	145	18	92	30
YDR481C	PHO8	protein_coding	4511	5079	4608	11158	4935	7115	3808	11119	3885
YDR482C	CWC21	protein_coding	178	191	144	374	163	279	75	258	39
YDR483W	KRE2	protein_coding	6578	7477	6519	8842	4735	6732	763	2521	919
YDR484W	VPS52	protein_coding	200	222	209	456	278	547	51	131	78
YDR485C	VPS72	protein_coding	244	321	236	605	373	499	87	250	87
YDR486C	VPS60	protein_coding	442	508	412	906	441	475	104	337	115
YDR487C	RIB3	protein_coding	2573	2892	2520	5093	2507	3319	2350	6565	2133
YDR488C	PAC11	protein_coding	142	162	124	235	126	185	111	359	118
YDR489W	SLD5	protein_coding	187	253	232	241	161	252	30	142	57
YDR490C	PKH1	protein_coding	262	267	272	336	158	352	182	585	217
YDR492W	IZH1	protein_coding	1780	2017	1870	2682	1596	2568	110	380	142
YDR493W	MZM1	protein_coding	292	305	243	858	463	567	31	176	50
YDR494W	RSM28	protein_coding	286	405	263	501	259	284	264	655	287
YDR495C	VPS3	protein_coding	171	183	196	317	208	374	44	161	84
YDR496C	PUF6	protein_coding	1447	1670	1461	2288	1492	2208	382	1199	634
YDR497C	ITR1	protein_coding	3593	4265	3912	3679	1928	3745	4206	12634	4372
YDR498C	SEC20	protein_coding	265	292	243	446	189	356	72	288	69
YDR499W	LCD1	protein_coding	189	177	181	308	170	258	128	374	175
YDR500C	RPL37B	protein_coding	28936	31909	28906	60298	38764	56447	4392	13769	4037
YDR501W	PLM2	protein_coding	145	179	133	237	142	198	66	196	79
YDR502C	SAM2	protein_coding	2196	2491	2363	2432	1452	2696	254	738	323
YDR503C	LPP1	protein_coding	365	453	341	567	220	337	262	794	270
YDR504C	SPG3	protein_coding	48	46	85	61	84	149	48	93	56
YDR505C	PSP1	protein_coding	498	565	536	1026	588	1120	390	1106	408
YDR506C	GMC1	protein_coding	271	279	227	479	249	413	154	370	192
tL(CAA)D	tL(CAA)D	tRNA	5	11	5	20	7	8	28	110	19
YDR507C	GIN4	protein_coding	608	792	695	1237	634	1228	348	998	422
YDR508C	GNP1	protein_coding	3658	4031	3726	6388	3437	5752	859	2945	925
YDR510W	SMT3	protein_coding	3181	3870	3254	5147	2619	3361	103	339	99
YDR511W	SDH7	protein_coding	309	445	306	770	377	541	34	123	25
YDR512C	EMI1	protein_coding	731	937	714	2482	1126	1280	258	895	243
YDR513W	GRX2	protein_coding	1916	2177	2011	4647	2385	3823	214	716	218
YDR514C	YDR514C	protein_coding	190	230	199	289	146	197	188	412	155
YDR515W	SLF1	protein_coding	186	220	171	317	153	274	109	310	160
YDR516C	EMI2	protein_coding	1113	1268	1131	1944	1026	1429	1029	3018	978
YDR517W	GRH1	protein_coding	791	985	817	960	549	681	790	2175	680
YDR518W	EUG1	protein_coding	1166	1290	1134	1445	855	1517	122	420	140
YDR519W	FPR2	protein_coding	1611	1898	1531	2937	1286	1612	1314	3627	1407
YDR520C	URC2	protein_coding	157	198	169	216	141	314	141	405	199
YDR522C	SPS2	protein_coding	24	39	39	57	70	91	1	1	1
YDR523C	SPS1	protein_coding	10	7	10	19	11	12	9	32	7
YDR524C	AGE1	protein_coding	415	547	452	719	370	749	100	363	141
YDR524W-C	YDR524W-C	protein_coding	10645	11169	17370	13387	19040	38819	310	1102	692
YDR524C-B	YDR524C-B	protein_coding	35788	36721	34766	118380	64781	83186	1583	5795	1221
YDR525W	API2	protein_coding	1	7	2	7	3	2	0	0	0
YDR525W-A	SNA2	protein_coding	522	568	595	618	355	529	42	122	51
YDR527W	RBA50	protein_coding	590	716	576	1513	765	1099	184	517	170
snR84	snR84	snoRNA	801	805	904	1042	701	1163	19648	56670	21806
YDR528W	HLR1	protein_coding	291	378	353	605	298	587	19	39	13
YDR529C	QCR7	protein_coding	1966	2346	1976	4991	2255	2981	974	2854	793
YDR530C	APA2	protein_coding	355	398	345	737	362	531	105	352	96
YDR531W	CAB1	protein_coding	1321	1470	1417	2446	1553	2215	730	2188	888
YDR532C	KRE28	protein_coding	127	186	150	313	193	216	43	106	58
YDR533C	HSP31	protein_coding	404	459	400	1014	549	788	174	541	159
YDR534C	FIT1	protein_coding	201	209	203	574	329	482	9	46	9
YDR536W	STL1	protein_coding	89	86	102	176	109	169	11	65	29
YDR538W	PAD1	protein_coding	364	429	377	534	258	396	35	110	32
YDR539W	FDC1	protein_coding	703	922	798	1439	696	1186	265	847	287
YDR540C	IRC4	protein_coding	60	76	61	142	95	140	32	68	43
YDR541C	YDR541C	protein_coding	299	365	329	425	209	473	47	165	56
YDR542W	PAU10	protein_coding	0	1	1	9	4	4	0	4	0
YDR545W	YRF1-1	protein_coding	0	0	0	0	0	0	0	0	0
YEL077C	YEL077C	protein_coding	67	71	87	191	97	169	116	397	86
YEL076C-A	YEL076C-A	protein_coding	1	0	1	0	0	4	0	5	0
YEL076C	YEL076C	protein_coding	0	0	0	0	0	0	0	0	0
YEL075C	YEL075C	protein_coding	12	21	19	25	6	27	15	36	13
YEL073C	YEL073C	protein_coding	40	65	62	89	56	69	24	54	31
YEL072W	RMD6	protein_coding	149	89	118	229	150	176	10	31	18
YEL071W	DLD3	protein_coding	8363	9111	8172	15390	8704	11987	4593	14143	5100
YEL070W	DSF1	protein_coding	5	15	12	13	2	31	5	7	4
YEL069C	HXT13	protein_coding	38	49	51	88	36	80	12	28	2
YEL068C	YEL068C	protein_coding	254	310	258	550	321	426	58	97	41
YEL067C	YEL067C	protein_coding	46	40	41	57	22	37	34	69	32
YEL066W	HPA3	protein_coding	394	441	397	587	309	496	252	910	241
YEL065W	SIT1	protein_coding	3822	4291	4226	4866	2696	4184	1796	5011	2211
YEL064C	AVT2	protein_coding	260	360	280	427	250	379	196	630	294
YEL063C	CAN1	protein_coding	1166	1262	1171	1795	1084	2124	383	1048	441
YEL062W	NPR2	protein_coding	219	184	226	249	124	263	50	116	56
YEL061C	CIN8	protein_coding	184	228	201	377	210	440	213	767	307
YEL060C	PRB1	protein_coding	1239	1533	1318	2279	1208	2055	128	349	92
YEL059C-A	SOM1	protein_coding	121	138	80	357	164	209	6	33	3
YEL058W	PCM1	protein_coding	1454	1601	1471	1459	826	1326	2313	6697	2402
YEL057C	SDD1	protein_coding	20	29	32	49	17	28	10	24	16
YEL056W	HAT2	protein_coding	357	398	391	620	294	440	256	700	210
YEL055C	POL5	protein_coding	1346	1578	1358	1979	990	2081	1020	3236	1384
snR80	snR80	snoRNA	8	5	7	13	12	16	159	576	171
YEL054C	RPL12A	protein_coding	26705	29570	27129	44509	24650	33791	6434	19677	6184
YEL053C	MAK10	protein_coding	424	519	458	627	331	630	116	375	145
YEL052W	AFG1	protein_coding	1102	1226	1176	1519	758	1294	598	1732	547
YEL051W	VMA8	protein_coding	2850	3357	2665	3257	1745	2610	2327	6584	2589
YEL050C	RML2	protein_coding	763	844	735	1204	659	1084	484	1347	405
snR67	snR67	snoRNA	417	295	616	234	480	895	257	671	525
snR53	snR53	snoRNA	1	6	6	3	2	17	3	11	2
tG(GCC)E	tG(GCC)E	tRNA	0	0	0	5	1	1	3	19	2
YEL049W	PAU2	protein_coding	19	23	24	33	20	35	13	47	19
YEL048C	TCA17	protein_coding	180	217	183	211	136	295	60	150	120
YEL047C	FRD1	protein_coding	3340	3536	3446	5359	3148	4654	1558	4539	1495
YEL046C	GLY1	protein_coding	5511	5993	5474	15839	8389	12603	1180	3742	1020
YEL044W	IES6	protein_coding	581	728	585	1587	785	896	530	1425	480
YEL043W	YEL043W	protein_coding	864	903	845	1751	934	1580	64	143	35
YEL042W	GDA1	protein_coding	4157	4578	4262	7650	4556	7294	521	1749	664
YEL041W	YEF1	protein_coding	69	61	87	123	67	103	25	106	50
YEL040W	UTR2	protein_coding	10423	11589	10262	23445	12848	19018	1439	4853	1391
YEL039C	CYC7	protein_coding	59	67	60	184	97	132	20	62	32
YEL038W	UTR4	protein_coding	832	844	763	941	551	708	529	1482	474
YEL037C	RAD23	protein_coding	1040	1271	1111	1992	1143	1617	143	411	168
YEL036C	ANP1	protein_coding	1671	1858	1566	2553	1307	2202	387	1446	409
YEL035C	UTR5	protein_coding	24	13	23	68	32	35	5	23	4
YEL034W	HYP2	protein_coding	35748	39698	36727	83346	42677	50942	4143	13893	3586
YEL033W	MTC7	protein_coding	4050	4004	4208	8954	5243	5960	361	1456	470
tS(AGA)E	tS(AGA)E	tRNA	1	2	0	8	2	3	15	15	5
YEL032W	MCM3	protein_coding	629	708	641	1014	618	1215	542	1770	531
YEL031W	SPF1	protein_coding	6738	7776	7543	8861	5116	10055	1642	5334	2321
YEL030W	ECM10	protein_coding	62	90	64	116	59	119	55	158	53
YEL029C	BUD16	protein_coding	435	465	430	512	334	470	386	1107	411
YEL028W	YEL028W	protein_coding	115	102	100	161	77	132	43	166	81
tM(CAU)E	IMT4	tRNA	3	2	3	0	1	3	7	7	0
YEL027W	VMA3	protein_coding	27597	32658	28910	39774	21215	32686	1448	4237	1885
YEL026W	SNU13	protein_coding	3129	3397	2870	6385	3836	5168	98	436	178
YEL025C	YEL025C	protein_coding	423	453	389	572	351	750	497	1519	737
YEL024W	RIP1	protein_coding	708	929	729	1267	715	1031	102	310	125
YEL023C	YEL023C	protein_coding	139	207	227	319	175	389	53	131	80
YEL022W	GEA2	protein_coding	990	1159	1110	1844	920	2081	455	1467	705
YEL021W	URA3	protein_coding	0	0	0	0	0	0	0	0	0
YEL020W-A	TIM9	protein_coding	901	1045	939	2276	1068	1372	583	1643	593
RPR1	RPR1	RNase_P_RNA	18761	16716	17057	28771	10451	10592	84636	231647	69834
YEL020C	PXP1	protein_coding	161	200	171	287	121	216	155	481	155
YEL019C	MMS21	protein_coding	64	80	81	251	148	223	16	46	23
YEL018W	EAF5	protein_coding	251	265	215	683	326	378	84	211	62
YEL017C-A	PMP2	protein_coding	10863	13896	10927	24992	10359	18031	1172	3256	1679
YEL017W	GTT3	protein_coding	1081	1303	1092	2777	1423	1993	150	429	117
YEL016C	NPP2	protein_coding	308	371	298	398	174	350	346	942	366
YEL015W	EDC3	protein_coding	427	466	391	1151	591	885	387	1178	400
YEL014C	YEL014C	protein_coding	4	10	17	23	13	31	7	40	12
YEL013W	VAC8	protein_coding	2922	3141	2981	4486	2602	4588	1267	3845	1895
tQ(UUG)E2	tQ(UUG)E2	tRNA	2	1	5	8	0	2	2	2	4
YEL012W	UBC8	protein_coding	171	201	190	341	213	270	27	36	14
YEL011W	GLC3	protein_coding	652	642	539	1060	639	859	191	561	208
tK(CUU)E1	tK(CUU)E1	tRNA	57	64	58	76	54	46	267	803	170
YEL009C-A	YEL009C-A	protein_coding	14	14	9	10	9	19	1	5	4
tR(UCU)E	tR(UCU)E	tRNA	0	2	0	0	1	4	0	3	2
YEL009C	GCN4	protein_coding	7498	7543	7853	14865	10426	15912	715	2558	734
YEL008W	YEL008W	protein_coding	73	102	78	239	106	133	13	75	14
YEL007W	MIT1	protein_coding	1739	2072	2017	4680	2536	4515	21	113	27
YEL006W	YEA6	protein_coding	477	575	509	823	392	572	245	795	222
YEL005C	VAB2	protein_coding	137	183	125	238	127	200	18	44	30
YEL004W	YEA4	protein_coding	209	234	203	254	203	261	77	292	123
YEL003W	GIM4	protein_coding	1304	1454	1381	2880	1487	2353	553	1596	631
YEL002C	WBP1	protein_coding	4142	4769	4298	6528	3608	5855	1293	3973	1629
YEL001C	IRC22	protein_coding	6359	7306	6216	14428	7506	9340	1235	3573	1421
YER001W	MNN1	protein_coding	1338	1503	1374	1775	1046	1933	684	1860	708
YER002W	NOP16	protein_coding	1076	1354	1021	3411	1494	2055	273	783	295
YER003C	PMI40	protein_coding	4493	4885	4710	8089	4725	6942	698	2369	852
YER004W	FMP52	protein_coding	2191	2390	2105	2917	1594	2262	533	1940	672
YER005W	YND1	protein_coding	1153	1202	1110	2178	1124	1672	763	2083	760
YER006W	NUG1	protein_coding	2652	2997	2611	6017	2870	4263	768	2341	944
YER007W	PAC2	protein_coding	151	165	158	303	247	296	83	186	118
YER007C-A	TMA20	protein_coding	1497	1565	1512	4349	2732	3836	263	719	354
snR14	snR14	snRNA	6009	3898	5572	5119	5364	7125	2352	6259	5297
YER008C	SEC3	protein_coding	1065	1234	1110	2425	1220	2299	208	658	275
YER009W	NTF2	protein_coding	5026	5632	5494	6733	4368	7008	1020	3133	1391
YER010C	YER010C	protein_coding	565	654	555	1187	676	940	107	323	94
YER011W	TIR1	protein_coding	346	381	435	708	376	627	17	57	7
tE(UUC)E1	tE(UUC)E1	tRNA	3	9	15	16	12	15	8	60	16
YER012W	PRE1	protein_coding	2562	3013	2740	6244	3711	5365	114	453	194
YER013W	PRP22	protein_coding	326	363	367	858	421	829	99	279	119
YER014W	HEM14	protein_coding	198	276	241	389	234	372	113	366	105
YER014C-A	BUD25	protein_coding	1	7	2	1	1	3	0	1	3
YER015W	FAA2	protein_coding	120	152	126	160	94	159	37	137	56
YER016W	BIM1	protein_coding	471	602	447	991	456	681	352	1039	391
YER017C	AFG3	protein_coding	682	838	632	1126	537	982	399	1101	345
YER018C	SPC25	protein_coding	177	174	135	403	192	294	223	527	174
YER019W	ISC1	protein_coding	281	326	287	325	187	284	300	1017	282
YER019C-A	SBH2	protein_coding	2163	2380	2112	4128	2122	2927	2108	6122	1889
YER020W	GPA2	protein_coding	345	371	323	629	274	482	90	287	70
YER021W	RPN3	protein_coding	2688	2793	2520	4457	2781	4425	1230	3592	1704
YER022W	SRB4	protein_coding	276	285	279	529	305	608	232	648	285
YER023W	PRO3	protein_coding	5222	5627	5312	8605	4909	7299	1715	4635	1626
YER024W	YAT2	protein_coding	187	209	203	358	184	303	104	418	129
YER025W	GCD11	protein_coding	4544	5064	4192	5811	3008	4615	2366	7487	2242
tH(GUG)E1	tH(GUG)E1	tRNA	8	0	3	19	11	23	7	10	3
YER026C	CHO1	protein_coding	3223	3280	3233	10066	6007	7935	1860	5197	2039
YER027C	GAL83	protein_coding	823	918	779	1197	667	831	278	887	300
YER028C	MIG3	protein_coding	141	153	148	264	125	141	33	110	30
YER029C	SMB1	protein_coding	402	548	425	1303	647	785	191	481	129
YER030W	CHZ1	protein_coding	1108	1383	1033	5872	2391	2736	554	1707	482
YER031C	YPT31	protein_coding	1444	1662	1368	2135	1215	1428	495	1592	493
YER032W	FIR1	protein_coding	401	411	356	1064	516	968	15	44	15
YER033C	ZRG8	protein_coding	199	253	203	539	298	417	23	97	45
YER034W	YER034W	protein_coding	125	188	133	735	342	426	8	31	8
YER035W	EDC2	protein_coding	734	869	647	2779	1325	1613	162	437	146
YER036C	ARB1	protein_coding	7034	7711	6968	10391	6020	8241	2747	8653	3091
YER037W	PHM8	protein_coding	359	424	386	717	405	653	207	665	261
YER038C	KRE29	protein_coding	175	204	153	188	107	165	65	234	87
YER038W-A	FMP49	protein_coding	0	0	0	0	0	0	0	0	0
YER039C	HVG1	protein_coding	27	39	37	88	23	73	35	82	42
YER039C-A	YER039C-A	protein_coding	24	37	32	73	45	39	27	66	20
YER040W	GLN3	protein_coding	186	203	240	549	244	480	40	156	48
YER041W	YEN1	protein_coding	169	193	181	222	172	265	86	300	133
YER042W	MXR1	protein_coding	650	687	733	1401	844	1110	128	400	220
YER043C	SAH1	protein_coding	17684	18875	18086	17974	11172	19784	2594	8708	2676
YER044C	ERG28	protein_coding	1564	1764	1507	3076	1508	1846	337	1077	420
YER044C-A	MEI4	protein_coding	82	81	86	92	71	135	6	18	15
YER045C	ACA1	protein_coding	367	417	390	998	482	717	38	144	57
YER046W	SPO73	protein_coding	116	114	93	194	81	132	58	189	85
YER047C	SAP1	protein_coding	246	295	298	455	233	439	81	248	99
YER048C	CAJ1	protein_coding	1142	1265	1107	3399	1855	2433	659	1602	634
tQ(UUG)E1	tQ(UUG)E1	tRNA	5	3	5	10	11	10	4	26	6
YER048W-A	ISD11	protein_coding	1502	1772	1432	3056	1448	2031	737	1987	890
YER049W	TPA1	protein_coding	2288	2546	2333	4169	2295	3183	2008	6170	2243
YER050C	RSM18	protein_coding	459	523	416	1231	592	767	163	508	178
YER051W	JHD1	protein_coding	281	328	267	487	277	435	133	444	196
YER052C	HOM3	protein_coding	1872	2108	1957	3020	1738	2738	198	643	254
YER053C	PIC2	protein_coding	766	852	836	1215	660	927	83	306	106
YER053C-A	YER053C-A	protein_coding	88	107	112	108	55	104	18	90	33
YER054C	GIP2	protein_coding	101	125	105	265	134	195	16	67	21
YER055C	HIS1	protein_coding	5983	6742	6267	8561	5061	6604	3882	11279	4042
YER056C	FCY2	protein_coding	8972	10213	8956	12894	6757	11740	4709	14361	4739
YER056C-A	RPL34A	protein_coding	20853	26185	20397	65378	30509	41216	539	1698	505
YER057C	HMF1	protein_coding	3952	4216	3580	10737	5879	7437	248	797	246
YER058W	PET117	protein_coding	178	207	158	349	181	251	17	58	21
YER059W	PCL6	protein_coding	202	253	229	360	179	224	33	112	29
YER060W	FCY21	protein_coding	286	330	308	493	260	530	293	878	342
YER060W-A	FCY22	protein_coding	81	123	112	274	126	254	21	107	22
YER061C	CEM1	protein_coding	237	326	263	482	260	356	81	291	68
YER062C	GPP2	protein_coding	1099	1264	1102	1488	807	1211	274	876	293
YER063W	THO1	protein_coding	873	838	790	1943	995	1335	191	606	226
YER064C	VHR2	protein_coding	593	654	621	1418	818	1027	42	154	37
YER065C	ICL1	protein_coding	314	351	331	579	289	480	134	560	177
tS(UGA)E	SUP19	tRNA	10	34	30	67	22	38	27	77	24
YER066W	RRT13	protein_coding	39	62	58	63	28	66	42	157	64
YER067W	RGI1	protein_coding	577	638	519	1228	663	849	79	214	66
YER068W	MOT2	protein_coding	247	345	259	697	374	596	29	68	22
YER069W	ARG5%2C6	protein_coding	549	630	592	810	512	946	257	748	344
YER070W	RNR1	protein_coding	7709	8963	8001	12187	6690	11486	989	3483	1261
YER071C	TDA2	protein_coding	494	573	519	1225	593	846	158	535	257
YER072W	VTC1	protein_coding	13614	15146	14181	22191	10480	14086	1192	3530	1007
YER073W	ALD5	protein_coding	2883	3165	2839	4360	2664	3893	631	1825	595
YER074W	RPS24A	protein_coding	19886	19556	19890	28983	22542	34402	10031	28534	9760
YER074W-A	YOS1	protein_coding	1384	1786	1258	4008	1796	2494	820	2472	895
YER075C	PTP3	protein_coding	285	330	269	695	366	552	29	90	47
tA(UGC)E	tA(UGC)E	tRNA	0	4	1	4	2	0	3	9	4
YER076C	YER076C	protein_coding	146	202	163	217	157	199	99	278	133
YER077C	MRX1	protein_coding	239	227	205	393	244	424	151	389	193
YER078C	ICP55	protein_coding	530	575	534	973	586	877	174	495	212
YER078W-A	YER078W-A	protein_coding	3	2	10	0	2	1	1	4	1
YER079W	YER079W	protein_coding	256	218	220	615	299	439	37	78	41
YER080W	AIM9	protein_coding	844	1038	896	1831	1027	1686	151	484	192
SRG1	SRG1	ncRNA	1233	1381	1376	1524	952	1440	358	1215	561
YER081W	SER3	protein_coding	366	375	351	579	346	477	192	545	234
YER082C	UTP7	protein_coding	763	885	746	1692	822	1202	106	200	79
YER083C	GET2	protein_coding	1419	1562	1428	2183	1122	1729	162	474	127
YER084W	YER084W	protein_coding	22	30	25	100	38	61	0	0	0
YER085C	YER085C	protein_coding	8	2	2	4	10	12	0	1	7
YER086W	ILV1	protein_coding	4139	4755	4417	5762	3195	6422	129	581	162
YER087W	AIM10	protein_coding	267	259	220	354	176	322	202	524	198
YER087C-B	SBH1	protein_coding	3329	4055	3192	7562	3551	5168	75	275	61
YER088C	DOT6	protein_coding	1274	1345	1260	3934	1813	2513	62	253	47
YER089C	PTC2	protein_coding	1629	1932	1647	3669	1973	3088	468	1474	469
YER090W	TRP2	protein_coding	1705	1793	1800	2183	1167	1860	386	1312	456
YER091C	MET6	protein_coding	7472	7491	7499	8556	5133	8947	2018	7208	2198
YER092W	IES5	protein_coding	504	596	470	2182	932	1179	265	689	219
YER093C	TSC11	protein_coding	290	314	260	659	398	624	203	667	300
YER093C-A	AIM11	protein_coding	152	174	145	523	286	335	13	43	14
YER094C	PUP3	protein_coding	2446	2713	2466	4403	2358	3511	1717	4692	1547
YER095W	RAD51	protein_coding	822	948	849	1102	533	1148	606	1802	566
YER096W	SHC1	protein_coding	71	100	73	166	73	107	29	79	22
tE(UUC)E2	tE(UUC)E2	tRNA	6	3	9	14	8	8	26	110	12
YER098W	UBP9	protein_coding	102	96	88	129	72	145	74	225	88
YER099C	PRS2	protein_coding	699	918	808	1211	659	956	656	1798	603
YER100W	UBC6	protein_coding	927	937	812	1338	642	1031	239	762	244
YER101C	AST2	protein_coding	197	188	191	354	186	297	36	97	27
YER102W	RPS8B	protein_coding	18610	19662	18849	32381	19051	29277	5751	18503	5761
YER103W	SSA4	protein_coding	225	230	216	682	377	522	208	576	178
YER104W	RTT105	protein_coding	120	164	135	270	143	174	46	132	29
YER105C	NUP157	protein_coding	1034	1108	1049	2205	1284	2611	880	3021	1231
YER106W	MAM1	protein_coding	2	13	7	22	21	16	2	5	3
YER107C	GLE2	protein_coding	436	536	445	636	335	560	483	1347	498
YER110C	KAP123	protein_coding	7773	8483	7938	11432	6765	13259	1939	7385	2481
YER111C	SWI4	protein_coding	325	343	357	738	415	721	27	128	43
YER112W	LSM4	protein_coding	829	959	815	2334	1352	1948	111	386	205
YER113C	TMN3	protein_coding	668	743	824	997	495	889	366	1032	512
YER114C	BOI2	protein_coding	597	729	704	1199	655	1267	181	742	225
YER115C	SPR6	protein_coding	230	246	196	406	214	342	85	262	86
YER116C	SLX8	protein_coding	202	230	217	398	239	318	82	261	83
YER117W	RPL23B	protein_coding	37273	39525	36896	67360	43819	65206	29317	82155	27473
YER118C	SHO1	protein_coding	883	1012	947	1095	609	987	85	208	69
YER119C	AVT6	protein_coding	463	502	520	727	352	536	102	360	115
YER120W	SCS2	protein_coding	4847	5541	4816	10598	5418	7510	385	1391	389
YER121W	YER121W	protein_coding	55	49	34	114	40	54	7	22	23
YER122C	GLO3	protein_coding	1335	1540	1370	1644	845	1267	1088	2985	1069
YER123W	YCK3	protein_coding	403	504	432	609	355	598	159	537	212
YER124C	DSE1	protein_coding	1896	2287	2128	1879	1189	2321	849	2526	1887
YER125W	RSP5	protein_coding	3047	3417	3213	5392	2922	4808	1965	6270	2093
YER126C	NSA2	protein_coding	1739	2007	1693	3660	1956	2561	1071	3001	1194
YER127W	LCP5	protein_coding	612	686	558	1908	1034	1324	173	475	173
YER128W	VFA1	protein_coding	100	141	114	259	120	177	14	61	29
YER129W	SAK1	protein_coding	459	518	489	773	385	931	307	901	291
YER130C	COM2	protein_coding	560	734	589	987	508	758	237	753	312
YER131W	RPS26B	protein_coding	7162	9234	7046	16531	7864	10703	2133	6540	1925
snR4	snR4	snoRNA	253840	242483	205301	825302	444049	411719	24424	69450	30348
YER132C	PMD1	protein_coding	823	864	800	2017	1015	2032	78	361	106
snR52	snR52	snoRNA	287	219	252	917	553	565	361	936	551
YER133W	GLC7	protein_coding	3314	4078	3594	5559	3017	4703	1971	5930	3036
tH(GUG)E2	tH(GUG)E2	tRNA	9	9	6	20	6	11	4	27	16
tK(CUU)E2	tK(CUU)E2	tRNA	8	4	6	16	6	14	3	10	2
YER134C	YER134C	protein_coding	790	864	745	1659	799	1222	123	460	190
YER135C	YER135C	protein_coding	36	48	49	81	47	56	13	22	20
tV(AAC)E1	tV(AAC)E1	tRNA	1	5	2	1	1	0	3	0	0
YER136W	GDI1	protein_coding	2294	2676	2378	3109	1687	2887	536	1955	775
YER137C	YER137C	protein_coding	119	122	82	236	136	151	11	24	3
SCR1	SCR1	SRP_RNA	68924	62457	66072	28721	16425	36510	1418235	3873027	1329023
tI(AAU)E1	tI(AAU)E1	tRNA	2	0	1	0	1	0	3	10	0
YER138C	YER138C	protein_coding	2	5	1	12	7	13	1	0	1
YER137C-A	YER137C-A	protein_coding	0	0	0	0	0	0	0	0	0
YER138W-A	YER138W-A	protein_coding	192	167	343	84	283	805	42	143	158
YER139C	RTR1	protein_coding	179	188	155	260	124	199	128	293	157
YER140W	EMP65	protein_coding	233	308	247	496	224	326	188	546	193
YER141W	COX15	protein_coding	2391	2745	2253	3777	1980	3151	1319	3776	1303
YER142C	MAG1	protein_coding	86	153	120	138	80	112	31	142	56
YER143W	DDI1	protein_coding	410	560	424	1014	550	726	156	413	127
YER144C	UBP5	protein_coding	678	730	624	1012	475	974	203	623	196
YER145C	FTR1	protein_coding	3904	4311	4244	3607	2118	3237	2669	7195	2485
YER145C-A	YER145C-A	protein_coding	66	60	61	151	69	92	52	199	42
YER146W	LSM5	protein_coding	113	98	121	245	218	266	94	232	102
YER147C	SCC4	protein_coding	205	231	189	344	156	285	187	408	145
YER148W	SPT15	protein_coding	1924	2245	1856	3527	1899	2786	783	2359	860
YER149C	PEA2	protein_coding	428	515	390	721	341	568	114	336	93
YER150W	SPI1	protein_coding	711	880	755	3118	1256	1572	29	88	21
tV(AAC)E2	tV(AAC)E2	tRNA	6	4	13	24	12	15	10	62	12
YER151C	UBP3	protein_coding	780	980	825	2107	1040	1691	199	550	181
YER152C	YER152C	protein_coding	375	436	403	625	294	377	521	1502	453
YER153C	PET122	protein_coding	68	80	61	103	42	100	63	188	38
YER154W	OXA1	protein_coding	344	431	392	922	426	763	102	258	93
YER155C	BEM2	protein_coding	2005	2414	2512	4994	2946	7098	1013	3390	1726
YER156C	YER156C	protein_coding	1691	1861	1582	2664	1401	1746	688	1844	593
YER157W	COG3	protein_coding	432	473	419	463	234	482	317	946	523
tE(UUC)E3	tE(UUC)E3	tRNA	0	0	0	0	0	0	3	7	0
YER158C	YER158C	protein_coding	504	526	472	1439	752	1090	47	141	48
YER159C	BUR6	protein_coding	748	949	741	2078	879	1174	152	491	173
tR(ACG)E	tR(ACG)E	tRNA	1	0	2	2	0	5	7	27	10
YER160C	YER160C	protein_coding	45	65	65	238	121	313	7	12	6
YER159C-A	YER159C-A	protein_coding	0	0	0	0	0	0	0	0	0
YER161C	SPT2	protein_coding	264	290	223	391	241	360	95	278	114
YER162C	RAD4	protein_coding	186	188	182	401	190	301	128	363	120
YER163C	GCG1	protein_coding	369	457	430	529	273	402	389	1036	305
YER164W	CHD1	protein_coding	621	745	661	1502	820	1801	363	1157	389
YER165W	PAB1	protein_coding	11701	13588	12373	13324	7246	12424	612	1979	624
YER166W	DNF1	protein_coding	977	1146	1126	2197	1003	2487	907	2977	1091
YER167W	BCK2	protein_coding	403	454	367	1028	435	804	100	353	100
YER168C	CCA1	protein_coding	467	531	446	528	276	486	459	1309	559
YER169W	RPH1	protein_coding	279	301	314	482	310	404	118	430	124
YER170W	ADK2	protein_coding	156	223	191	378	223	253	158	421	153
YER171W	RAD3	protein_coding	502	532	598	858	452	862	263	748	264
YER172C	BRR2	protein_coding	558	603	617	1407	778	1720	386	1194	593
YER173W	RAD24	protein_coding	150	178	140	333	141	275	78	238	69
YER174C	GRX4	protein_coding	491	555	604	985	650	1018	374	984	489
YER175C	TMT1	protein_coding	238	217	209	514	304	391	88	196	80
YER175W-A	YER175W-A	protein_coding	31	44	44	32	16	37	11	16	14
YER176W	ECM32	protein_coding	800	979	759	1419	760	1275	491	1329	476
YER177W	BMH1	protein_coding	12933	15072	12706	16164	8298	12008	5360	15749	4661
YER178W	PDA1	protein_coding	14172	15428	14455	20212	11831	18052	1302	4712	1208
YER179W	DMC1	protein_coding	49	62	61	103	57	92	11	20	9
YER180C	ISC10	protein_coding	255	276	236	507	269	376	40	111	51
YER180C-A	SLO1	protein_coding	106	129	114	250	163	229	40	125	37
tI(AAU)E2	tI(AAU)E2	tRNA	8	3	2	20	4	12	11	28	4
YER181C	YER181C	protein_coding	16	7	21	13	19	17	3	20	10
YER182W	FMP10	protein_coding	309	373	302	798	429	540	169	521	171
YER183C	FAU1	protein_coding	408	448	402	504	327	387	273	770	295
YER184C	TOG1	protein_coding	218	244	209	344	181	375	200	593	227
YER185W	PUG1	protein_coding	39	43	47	67	49	69	7	63	18
YER186C	YER186C	protein_coding	245	218	255	272	151	243	474	1427	566
YER187W	YER187W	protein_coding	16	27	11	35	19	35	12	58	19
YER188W	YER188W	protein_coding	50	47	50	100	53	63	25	86	37
YER188C-A	YER188C-A	protein_coding	8	16	13	41	32	12	3	1	0
YER189W	YER189W	protein_coding	35	29	37	56	33	44	18	51	19
YER190W	YRF1-2	protein_coding	41	32	32	40	21	32	21	75	26
YER190C-B	YER190C-B	protein_coding	0	0	0	0	0	0	0	0	0
YFL068W	YFL068W	protein_coding	0	0	0	0	0	0	0	0	0
YFL067W	YFL067W	protein_coding	5	6	15	14	10	29	22	27	5
YFL066C	YFL066C	protein_coding	15	11	16	26	12	33	24	49	18
YFL065C	YFL065C	protein_coding	10	10	10	12	4	17	10	18	4
YFL064C	YFL064C	protein_coding	9	19	17	13	18	26	5	33	9
YFL062W	COS4	protein_coding	9	4	12	15	5	15	0	2	5
YFL061W	DDI2	protein_coding	10	12	14	20	7	13	4	20	1
YFL060C	SNO3	protein_coding	16	28	16	44	14	28	10	59	13
YFL059W	SNZ3	protein_coding	85	91	90	99	54	102	24	89	31
YFL058W	THI5	protein_coding	3	2	4	5	8	14	2	5	2
YFL055W	AGP3	protein_coding	83	114	76	110	57	116	49	179	51
YFL054C	AQY3	protein_coding	60	59	57	84	35	108	85	229	73
YFL053W	DAK2	protein_coding	19	26	14	42	21	59	8	25	6
YFL052W	ZNF1	protein_coding	27	43	24	50	42	27	3	42	7
YFL051C	YFL051C	protein_coding	20	23	16	33	4	17	5	9	2
YFL050C	ALR2	protein_coding	63	84	83	107	55	126	146	360	156
YFL049W	SWP82	protein_coding	319	371	252	818	413	614	119	350	128
YFL048C	EMP47	protein_coding	1746	1879	1632	3336	1900	2541	1504	4509	1743
YFL047W	RGD2	protein_coding	506	601	449	679	384	606	173	480	234
YFL046W	FMP32	protein_coding	327	425	289	804	329	773	77	311	106
YFL045C	SEC53	protein_coding	14174	15360	14400	13191	8455	11770	7696	22154	9917
YFL044C	OTU1	protein_coding	641	542	524	1051	617	798	307	862	289
YFL042C	LAM5	protein_coding	249	250	206	615	312	436	83	239	88
YFL041W-A	YFL041W-A	protein_coding	25	14	23	40	20	45	3	40	6
YFL041W	FET5	protein_coding	1229	1333	1220	1055	570	1235	1204	3512	1165
YFL040W	YFL040W	protein_coding	48	54	39	69	34	60	1	27	10
YFL039C	ACT1	protein_coding	42265	44610	45128	52080	30135	44436	2114	8246	1822
YFL038C	YPT1	protein_coding	4387	4751	4072	14571	7165	9626	2421	7011	2151
YFL037W	TUB2	protein_coding	4017	4447	4318	6393	3482	7023	1502	5045	1425
RUF21	RUF21	ncRNA	6	5	10	14	6	10	5	3	2
YFL036W	RPO41	protein_coding	468	602	564	981	523	1072	534	1781	659
YFL034C-B	MOB2	protein_coding	311	360	325	1146	590	715	21	73	28
YFL034C-A	RPL22B	protein_coding	2430	2767	2523	3453	2047	3108	339	1123	414
YFL034W	MIL1	protein_coding	389	400	442	680	328	674	342	1115	375
YFL033C	RIM15	protein_coding	458	551	480	1407	774	1383	115	375	152
YFL031W	HAC1	protein_coding	13280	13918	13598	6566	3714	6227	24697	69740	23245
YFL030W	AGX1	protein_coding	102	88	74	114	45	90	82	262	62
YFL029C	CAK1	protein_coding	308	350	276	700	370	475	127	334	113
YFL028C	CAF16	protein_coding	512	562	497	629	423	620	446	1355	509
YFL027C	GYP8	protein_coding	244	359	286	763	449	555	256	712	239
YFL026W	STE2	protein_coding	9417	10560	10031	13058	8270	13665	1378	4599	1904
YFL025C	BST1	protein_coding	634	696	715	985	624	1092	201	667	424
YFL024C	EPL1	protein_coding	443	483	414	667	328	687	154	611	251
YFL023W	BUD27	protein_coding	340	371	334	608	333	531	107	365	96
YFL022C	FRS2	protein_coding	2747	2989	2805	5249	2872	4167	109	329	96
YFL021W	GAT1	protein_coding	308	350	323	899	422	620	18	62	38
YFL020C	PAU5	protein_coding	11	16	14	37	23	18	2	5	4
YFL019C	YFL019C	protein_coding	8	4	9	15	10	13	2	6	1
tP(UGG)F	SUF9	tRNA	13	4	8	57	23	40	67	269	67
YFL018C	LPD1	protein_coding	2827	3252	2891	6081	3468	4978	675	2211	657
YFL017W-A	SMX2	protein_coding	429	514	476	1026	445	680	80	262	56
YFL017C	GNA1	protein_coding	648	761	598	1660	975	1099	351	902	315
YFL016C	MDJ1	protein_coding	671	838	680	2150	950	1349	475	1321	458
YFL015C	YFL015C	protein_coding	11	1	4	4	2	2	3	8	1
YFL014W	HSP12	protein_coding	412	447	335	742	396	595	163	602	163
YFL013C	IES1	protein_coding	360	397	311	781	390	707	26	155	56
YFL012W	YFL012W	protein_coding	9	17	14	12	10	22	5	3	7
YFL011W	HXT10	protein_coding	7	18	20	29	14	17	7	25	9
YFL010W-A	AUA1	protein_coding	404	327	380	885	604	1000	92	212	82
YFL010C	WWM1	protein_coding	1270	1521	1220	4906	2032	3046	344	991	279
YFL009W	CDC4	protein_coding	973	1170	1011	1494	805	1470	367	1360	448
YFL008W	SMC1	protein_coding	406	458	450	969	497	1080	158	416	184
YFL007W	BLM10	protein_coding	1202	1342	1317	2519	1586	3160	1074	3216	1338
YFL005W	SEC4	protein_coding	2218	2520	2114	5407	2901	3821	1863	4867	1920
RUF20	RUF20	ncRNA	101	93	111	170	133	234	40	128	65
YFL004W	VTC2	protein_coding	2322	2607	2281	4504	2554	4989	1854	5162	2439
YFL003C	MSH4	protein_coding	56	77	57	78	65	92	13	49	15
tN(GUU)F	tN(GUU)F	tRNA	0	2	4	2	4	6	8	5	0
YFL002W-A	YFL002W-A	protein_coding	3	4	1	6	0	10	0	3	2
YFL002W-B	YFL002W-B	protein_coding	0	0	0	0	0	0	0	0	0
YFL002C	SPB4	protein_coding	743	853	735	1362	794	1200	205	684	291
YFL001W	DEG1	protein_coding	346	346	327	439	233	363	112	360	113
YFR001W	LOC1	protein_coding	1257	1543	1234	3136	1572	2231	329	1095	440
YFR002W	NIC96	protein_coding	770	851	773	1260	790	1401	526	1533	713
YFR003C	YPI1	protein_coding	307	364	308	544	239	310	87	305	98
YFR004W	RPN11	protein_coding	1868	2279	1921	3881	2107	2789	1042	3131	992
YFR005C	SAD1	protein_coding	322	348	337	305	217	360	133	481	262
YFR006W	YFR006W	protein_coding	1324	1558	1295	2307	1201	1715	915	2801	1180
tF(GAA)F	tF(GAA)F	tRNA	2	4	2	11	4	3	5	19	9
YFR007W	YFH7	protein_coding	261	291	279	329	183	239	47	175	79
YFR008W	FAR7	protein_coding	49	77	62	124	89	119	9	33	20
tG(GCC)F1	SUF20	tRNA	0	0	0	0	0	0	7	1	3
YFR009W	GCN20	protein_coding	1936	2355	2055	2347	1264	2554	2079	6057	2279
YFR010W	UBP6	protein_coding	1450	1592	1366	2499	1426	2033	596	1981	730
YFR011C	MIC19	protein_coding	677	770	604	1481	789	1085	120	317	162
tY(GUA)F1	SUP11	tRNA	3	2	3	21	13	9	5	24	3
YFR012W	DCV1	protein_coding	16	12	18	46	22	28	3	8	0
YFR012W-A	YFR012W-A	protein_coding	1	5	7	13	1	5	0	0	0
YFR013W	IOC3	protein_coding	416	496	435	811	444	780	172	700	256
YFR014C	CMK1	protein_coding	509	580	474	1077	646	992	328	932	311
YFR015C	GSY1	protein_coding	609	669	586	1610	792	1124	254	680	267
YFR016C	AIP5	protein_coding	447	480	394	1021	462	876	190	514	195
tG(GCC)F2	tG(GCC)F2	tRNA	11	5	7	32	12	17	265	699	174
YFR017C	IGD1	protein_coding	76	114	72	234	166	162	14	26	6
YFR018C	YFR018C	protein_coding	375	446	415	603	276	458	218	634	195
YFR019W	FAB1	protein_coding	368	440	398	1420	634	1207	173	514	258
tS(GCU)F	tS(GCU)F	tRNA	4	0	3	3	0	0	1	5	5
YFR020W	CSS2	protein_coding	239	237	213	409	199	278	132	303	111
YFR021W	ATG18	protein_coding	295	301	304	419	218	378	100	377	98
YFR022W	ROG3	protein_coding	279	311	330	637	339	706	61	179	61
RUF22	RUF22	ncRNA	0	2	0	0	0	0	1	0	0
YFR023W	PES4	protein_coding	9	14	3	17	23	18	2	1	6
YFR024C-A	LSB3	protein_coding	2020	2094	1938	3491	2187	2953	1877	5395	1905
YFR025C	HIS2	protein_coding	568	637	525	843	512	736	205	575	232
tA(AGC)F	tA(AGC)F	tRNA	0	0	0	6	0	0	0	4	1
YFR026C	ULI1	protein_coding	25	28	30	24	14	43	18	29	16
YFR027W	ECO1	protein_coding	83	70	69	140	62	106	18	75	14
YFR028C	CDC14	protein_coding	922	959	880	1495	844	1425	507	1647	482
tY(GUA)F2	SUP6	tRNA	1	2	2	5	2	1	1	13	4
YFR029W	PTR3	protein_coding	201	247	190	561	294	404	28	65	30
YFR030W	MET10	protein_coding	555	640	505	765	503	901	139	442	163
YFR031C	SMC2	protein_coding	311	328	328	846	376	678	260	713	297
YFR031C-A	RPL2A	protein_coding	39343	40096	39739	67360	40625	51493	14816	44920	14373
RUF23	RUF23	ncRNA	7	4	0	10	5	3	4	3	2
YFR032C	RRT5	protein_coding	6	9	6	32	15	10	5	6	0
YFR032C-A	RPL29	protein_coding	5843	5758	5445	7797	5581	7273	14779	43794	12787
YFR032C-B	MIN10	protein_coding	78	69	82	214	73	76	26	75	11
YFR033C	QCR6	protein_coding	514	744	568	1423	581	1031	186	498	138
YFR034C	PHO4	protein_coding	282	314	296	807	376	511	84	239	81
YFR035C	YFR035C	protein_coding	471	467	481	1021	546	551	187	506	137
tK(CUU)F	tK(CUU)F	tRNA	0	0	0	1	0	0	8	11	10
YFR036W	CDC26	protein_coding	100	114	97	430	210	259	9	22	9
YFR037C	RSC8	protein_coding	999	1128	967	1611	870	1393	803	2248	660
YFR038W	IRC5	protein_coding	380	471	429	650	355	589	332	863	348
YFR039C	OSW7	protein_coding	688	747	742	701	346	581	375	1140	506
YFR040W	SAP155	protein_coding	677	793	692	1244	630	1188	342	1090	402
YFR041C	ERJ5	protein_coding	666	779	628	1732	979	1298	177	588	252
YFR042W	KEG1	protein_coding	632	666	651	1132	591	930	230	706	429
YFR043C	IRC6	protein_coding	156	169	141	378	197	206	29	110	50
YFR044C	DUG1	protein_coding	4295	4944	4637	3263	2021	3537	741	2647	774
YFR045W	YFR045W	protein_coding	204	243	165	370	247	340	23	72	15
YFR046C	CNN1	protein_coding	101	129	97	274	149	229	27	109	49
YFR047C	BNA6	protein_coding	1653	1697	1697	3970	2286	3157	670	2099	702
YFR048W	RMD8	protein_coding	305	391	347	527	248	477	126	369	116
YFR049W	YMR31	protein_coding	341	472	330	568	292	629	140	388	160
YFR050C	PRE4	protein_coding	2540	2967	2624	4797	2465	3377	333	1283	383
YFR051C	RET2	protein_coding	2004	2232	2041	3141	1644	2634	116	423	101
YFR052W	RPN12	protein_coding	997	1187	1191	1006	617	903	102	326	141
YFR053C	HXK1	protein_coding	1728	1913	1745	4161	2409	3895	507	1530	502
YFR054C	YFR054C	protein_coding	28	18	12	35	32	26	2	19	6
YFR055W	IRC7	protein_coding	2315	2612	2265	4375	2273	3145	1771	5205	1999
YFR057W	YFR057W	protein_coding	0	0	0	0	0	0	0	0	0
YGL263W	COS12	protein_coding	10	18	19	20	13	5	2	7	9
YGL262W	YGL262W	protein_coding	0	0	0	0	0	0	0	0	0
YGL261C	PAU11	protein_coding	0	0	1	3	1	0	1	1	0
YGL260W	YGL260W	protein_coding	0	0	0	0	0	0	0	0	0
YGL259W	YPS5	protein_coding	15	3	5	10	5	12	2	7	7
YGL258W-A	YGL258W-A	protein_coding	0	5	4	2	1	5	0	1	2
YGL258W	VEL1	protein_coding	20	32	25	55	21	26	16	32	11
YGL257C	MNT2	protein_coding	689	768	738	743	496	927	785	2054	962
YGL256W	ADH4	protein_coding	525	547	528	709	451	701	263	717	272
YGL255W	ZRT1	protein_coding	891	1069	977	1613	921	1289	402	1230	417
YGL254W	FZF1	protein_coding	170	202	175	429	186	312	74	191	70
YGL253W	HXK2	protein_coding	21917	25032	23153	22323	12885	21518	10116	34052	10595
YGL252C	RTG2	protein_coding	685	903	690	818	476	798	283	710	348
YGL251C	HFM1	protein_coding	300	293	303	565	258	516	105	310	97
YGL250W	RMR1	protein_coding	212	195	163	461	199	340	100	279	154
YGL249W	ZIP2	protein_coding	20	18	19	24	23	28	2	4	8
RME3	RME3	antisense_RNA	0	0	0	0	0	0	0	0	0
YGL248W	PDE1	protein_coding	526	573	551	1090	566	864	199	580	190
YGL247W	BRR6	protein_coding	289	362	340	472	221	326	168	535	163
YGL246C	RAI1	protein_coding	492	531	453	750	406	608	275	660	312
YGL245W	GUS1	protein_coding	8339	9197	8574	7997	4832	8847	1849	5829	1927
YGL244W	RTF1	protein_coding	802	924	810	1697	889	1213	153	296	143
YGL243W	TAD1	protein_coding	276	325	258	421	210	331	222	623	279
YGL242C	YGL242C	protein_coding	819	1040	827	1864	798	1429	415	1133	335
YGL241W	KAP114	protein_coding	469	495	504	846	451	886	268	801	390
YGL240W	DOC1	protein_coding	120	166	128	257	123	212	70	265	95
YGL238W	CSE1	protein_coding	1649	1994	2008	2002	1211	3007	654	2064	1125
YGL237C	HAP2	protein_coding	120	137	125	145	71	123	14	36	15
YGL236C	MTO1	protein_coding	219	216	204	375	174	344	112	395	112
[truncated: 4,428 more rows]

## Sheet: B. TPM - All
Geneid	Name	Gene biotype	Cin-S_1	Cin-S_2	Cin-S_3	Con-B_1	Con-B_2	Con-B_3	RiboMinus_1	RiboMinus_2	RiboMinus_3
YAL068C	PAU8	protein_coding	0	0.119686	0	0.107448	0.0916666	0	0	0	0
YAL067W-A	YAL067W-A	protein_coding	0	0	0	0.0855345	0	0	0	0	0
YAL067C	SEO1	protein_coding	0.534267	0.804556	0.642471	0.612853	0.429475	0.577111	0.519195	0.471598	0.534549
YAL065C	YAL065C	protein_coding	4.80308	3.25564	4.37837	2.72119	1.80562	4.53701	3.4774	6.6644	4.3548
YAL064W-B	YAL064W-B	protein_coding	1.18993	5.01739	4.20692	3.17353	2.27073	3.48926	5.519	3.72694	3.46178
YAL064C-A	TDA8	protein_coding	2.61785	2.39466	3.12514	2.35455	2.35807	3.22592	8.16812	6.61723	4.80803
YAL064W	YAL064W	protein_coding	1.11353	0.457326	0	0.136855	0.233509	0	0.590242	0.10168	0
YAL063C-A	YAL063C-A	protein_coding	1.86954	0.597196	0.314745	0.4021	0.114347	1.37914	0.578072	0.697087	0.251802
YAL063C	FLO9	protein_coding	2.13603	2.63807	2.06535	2.39781	1.66836	2.52791	3.09398	2.68688	2.2154
YAL062W	GDH3	protein_coding	6.79716	7.241	6.86597	4.41418	4.4076	4.14402	4.71356	4.82982	3.8397
YAL061W	BDH2	protein_coding	12.6537	14.6206	11.6132	10.3419	9.49955	12.4416	11.939	12.0399	8.12211
YAL060W	BDH1	protein_coding	42.9295	44.3535	42.6068	34.3362	31.3057	34.7759	101.898	100.152	84.2431
YAL059W	ECM1	protein_coding	73.2193	80.2289	71.8106	61.0387	51.2403	54.0133	101.353	93.6485	76.3704
YAL058W	CNE1	protein_coding	11.0862	13.3591	12.1089	7.25019	5.64506	8.82649	26.0299	25.5606	22.7738
YAL056W	GPB2	protein_coding	8.40516	9.76426	8.35163	7.3713	6.25715	9.60431	28.2275	27.729	25.8941
YAL055W	PEX22	protein_coding	12.0229	13.2818	11.5543	32.2876	23.5927	20.5562	6.66061	9.28606	4.31819
YAL054C	ACS1	protein_coding	4.84689	5.59808	4.66078	3.29583	2.42339	2.84557	7.65703	6.72386	5.06284
YAL053W	FLC2	protein_coding	39.9585	43.7046	41.0445	33.5478	30.3747	34.6494	14.7335	16.4854	14.1128
YAL051W	OAF1	protein_coding	3.64825	4.62927	4.35522	3.52944	2.66708	4.97834	2.46122	3.53019	3.33277
YAL049C	AIM2	protein_coding	48.7626	55.7	50.4305	31.2925	30.4908	32.6319	34.847	32.1075	24.4248
YAL048C	GEM1	protein_coding	7.7726	8.43145	8.35783	6.20647	5.9557	6.77209	4.48246	4.88081	3.83134
YAL047C	SPC72	protein_coding	4.07518	4.46315	4.31246	4.0381	3.57853	4.53618	1.12506	1.31793	1.45059
YAL046C	BOL3	protein_coding	41.9076	38.4564	40.9208	26.4941	25.2591	26.8397	31.5705	34.7422	25.451
YAL044W-A	BOL1	protein_coding	66.5751	67.0608	63.811	66.0603	52.5605	42.1066	4.54646	5.56952	4.6209
YAL044C	GCV3	protein_coding	330.611	367.131	337.707	336.626	291.821	273.226	292.006	298.545	220.394
YAL043C	PTA1	protein_coding	11.6321	12.6764	11.4197	7.84871	8.0859	9.3929	2.49689	2.65456	1.77126
YAL042W	ERV46	protein_coding	171.828	175.177	162.559	98.1031	85.827	97.8607	274.165	260.462	206.906
YAL041W	CDC24	protein_coding	6.09788	7.75761	6.60596	5.10166	4.83882	6.63018	2.88563	3.27637	4.02794
YAL040C	CLN3	protein_coding	19.4559	19.8909	20.4148	21.2361	17.6206	19.514	0.965112	1.0308	0.168157
YAL039C	CYC3	protein_coding	12.5375	12.0683	11.3075	11.9178	9.48953	9.59974	10.5916	12.7364	6.87512
YAL038W	CDC19	protein_coding	6736.78	7014.98	6657.39	6810.48	6481.75	6223.39	1751.86	2074.35	1296.66
YAL037C-A	YAL037C-A	protein_coding	7.31232	4.20445	4.92423	6.08122	3.22016	4.31539	0.904404	2.80441	4.72737
YAL037W	YAL037W	protein_coding	3.4397	4.64721	4.61371	3.25031	2.64875	3.58777	7.74143	5.94716	7.47325
YAL036C	RBG1	protein_coding	75.0297	74.2105	72.9838	35.7534	31.1466	35.6588	84.1095	76.0761	71.9541
YAL035W	FUN12	protein_coding	101.416	116.029	105.745	83.6007	73.8153	89.9294	57.8061	60.0091	48.5086
YAL034W-A	MTW1	protein_coding	7.97295	8.43951	6.94826	8.09215	7.11396	6.14106	5.51063	5.19622	4.29539
YAL034C	FUN19	protein_coding	9.45421	10.7391	9.03371	7.77248	8.4393	9.37086	1.15126	1.09662	1.17994
YAL033W	POP5	protein_coding	67.6572	72.9094	66.2366	92.0547	69.5459	72.9431	83.3039	74.8344	60.5004
YAL032C	PRP45	protein_coding	4.77225	6.02146	6.14622	4.58465	3.38587	4.31255	3.09877	3.88927	2.82813
YAL031C	GIP4	protein_coding	4.36882	4.16762	3.93162	3.04103	2.15712	3.96629	2.09998	2.42443	1.82945
YAL030W	SNC1	protein_coding	82.2268	98.428	83.4515	85.9	64.6974	67.5689	19.0912	20.7258	15.2197
YAL029C	MYO4	protein_coding	14.414	15.4658	14.6429	10.9875	10.9259	14.4899	12.5136	13.6692	15.6305
YAL028W	FRT2	protein_coding	2.99957	2.54599	3.00108	2.92466	2.09672	2.22856	0.529991	0.584326	0.738745
YAL027W	SAW1	protein_coding	10.7285	10.2811	9.61353	9.60206	10.8376	9.2227	13.8042	10.397	9.975
YAL026C	DRS2	protein_coding	11.9248	12.5489	12.1355	8.5045	8.64593	11.814	20.3864	23.5792	25.7397
HRA1	HRA1	ncRNA	0.241151	0.231096	0.162395	0.207467	0.294991	0.311316	0	0.256905	0.129919
YAL025C	MAK16	protein_coding	65.8633	73.9667	57.5301	67.6954	55.2054	57.7921	31.9635	35.555	22.9131
YAL024C	LTE1	protein_coding	3.02032	3.0154	2.61506	2.63012	2.23223	3.4469	1.19097	1.00229	0.680356
YAL023C	PMT2	protein_coding	108.569	114.16	112.48	77.1093	73.599	89.0894	127.382	136.671	106.73
YAL022C	FUN26	protein_coding	36.7301	39.0846	37.485	23.1663	19.7851	22.5491	60.2947	62.3214	49.5568
YAL021C	CCR4	protein_coding	19.332	22.8982	22.1508	19.1993	16.2404	21.9702	4.51662	6.39749	3.03124
YAL020C	ATS1	protein_coding	11.04	16.173	11.2432	9.36167	7.30588	8.0857	23.3358	21.5173	15.7957
YAL019W	FUN30	protein_coding	5.78052	6.63972	7.30892	4.90992	4.49741	7.40087	5.25065	6.0842	4.8979
YAL018C	LDS1	protein_coding	0.0927125	0.0888466	0	0.119643	0.0340235	0.282122	0	0.0592615	0
YAL017W	PSK1	protein_coding	13.2969	13.3081	12.5428	14.7593	14.1077	17.671	10.7642	10.9908	10.7995
YAL016W	TPD3	protein_coding	51.9658	53.9887	57.0522	34.5473	35.6991	38.0981	48.3145	46.1415	50.1937
YAL015C	NTG1	protein_coding	7.2916	8.47197	8.70112	5.8018	5.54583	8.69551	8.97168	13.2578	8.42655
YAL014C	SYN8	protein_coding	35.4191	37.1101	32.5576	33.3665	27.9891	29.1984	19.7132	16.2629	12.117
YAL013W	DEP1	protein_coding	6.10441	6.70595	7.36937	8.05372	5.68242	5.99278	2.55505	3.14057	2.16574
YAL012W	CYS3	protein_coding	245.811	262.986	255.295	337.012	277.235	261.67	20.9387	25.6286	14.4694
YAL011W	SWC3	protein_coding	4.53847	4.74251	4.38933	4.03952	4.46501	4.648	2.41849	2.88555	2.06791
YAL010C	MDM10	protein_coding	5.50644	7.03579	7.69436	5.81634	5.02941	6.33004	1.53236	2.71799	2.71936
YAL009W	SPO7	protein_coding	19.0064	21.2217	21.4886	11.4511	10.7504	11.8984	22.4292	21.8828	20.855
YAL008W	FUN14	protein_coding	44.501	53.5616	46.4857	32.9278	28.816	39.3264	30.7134	32.3768	29.5797
YAL007C	ERP2	protein_coding	164.974	181.293	177.598	66.6614	59.5663	77.5721	35.1754	41.1876	43.648
tP(UGG)A	TRN1	tRNA	3.08111	0	2.22308	0.757354	1.93835	0.487052	20.4149	23.9146	9.24821
YAL005C	SSA1	protein_coding	380.295	398.649	370.233	255.132	239.825	258.621	117.117	133.387	96.4835
YAL003W	EFB1	protein_coding	1185.82	1223.44	1207.24	790.408	750.086	611.069	218.242	236.059	210.32
snR18	snR18	snoRNA	0	0	0	0	0	0	0	0	0
YAL002W	VPS8	protein_coding	4.71736	5.36118	5.38769	3.83919	3.70592	4.78056	1.18743	1.37887	2.20302
YAL001C	TFC3	protein_coding	4.18724	4.36527	4.63978	3.42224	2.83112	4.6544	8.45097	8.00509	9.72069
YAR002W	NUP60	protein_coding	22.2764	24.2171	20.6645	21.5965	18.2601	20.2059	5.14003	5.58112	3.07571
YAR002C-A	ERP1	protein_coding	415.515	423.269	410.701	207.961	202.423	201.768	432.272	443.421	447.972
YAR003W	SWD1	protein_coding	19.9254	22.7574	20.6991	13.26	11.0137	12.3164	49.5071	49.5876	45.7607
YAR007C	RFA1	protein_coding	16.5213	16.8569	15.6578	14.4644	14.0161	16.8834	16.858	16.2754	15.9429
YAR008W	SEN34	protein_coding	12.4292	14.1672	13.3293	15.5921	15.03	17.1462	18.691	19.1793	18.4956
YAR009C	YAR009C	protein_coding	3.29513	3.3755	3.50702	5.80005	5.44853	9.4647	0.91347	0.790847	0.836604
YAR010C	YAR010C	protein_coding	0	0.032839	0.0692296	0.103184	0	0.113756	0.0635749	0	0
tA(UGC)A	TGA1	tRNA	4.34733	4.16606	2.50933	3.74008	5.46986	4.81048	2.30437	1.98486	0
YAR014C	BUD14	protein_coding	12.0684	13.6253	11.3951	7.03166	7.10803	9.02053	14.4921	16.435	11.0771
YAR015W	ADE1	protein_coding	150.432	161.755	153.795	93.8672	90.9732	82.6847	190.046	201.185	146.151
YAR018C	KIN3	protein_coding	9.18513	9.23394	8.50785	4.90528	4.98616	5.59961	2.82937	3.54482	2.68897
YAR019C	CDC15	protein_coding	4.2624	4.73821	4.05504	3.99371	4.02712	4.58787	1.06395	1.16906	1.20245
YAR020C	PAU7	protein_coding	2.42874	4.65493	3.81628	2.43773	0.396131	3.1354	3.00391	4.13984	0
YAR023C	YAR023C	protein_coding	3.52616	5.0687	5.85163	4.08094	2.89615	4.08763	8.41095	6.54708	10.0413
tL(CAA)A	SUP56	tRNA	1.59075	0.762211	1.20514	0.855345	0.291886	0.440056	25.8231	28.2163	16.0689
tS(AGA)A	tS(AGA)A	tRNA	0	1.05966	1.11696	1.18914	0.811584	3.36482	6.15436	4.59422	5.36153
YAR027W	UIP3	protein_coding	64.6748	70.3236	77.7486	55.0349	54.6123	53.6738	56.5482	53.087	49.6775
YAR028W	YAR028W	protein_coding	33.4396	38.6392	35.0773	33.1117	30.0655	30.6335	35.4334	43.3245	32.7396
YAR029W	YAR029W	protein_coding	12.6942	10.6201	11.398	8.66749	9.76066	8.69551	18.691	23.5695	21.1681
YAR031W	PRM9	protein_coding	16.5273	15.0148	17.6647	11.6098	9.86749	12.6395	17.4408	20.5792	16.5827
YAR033W	MST28	protein_coding	30.9959	35.0649	33.7781	32.0052	27.2336	30.8114	33.1666	37.1999	30.453
YAR035W	YAT1	protein_coding	0.790751	0.673581	0.687818	0.79368	0.532012	0.644094	0.652012	1.16533	0.710022
YAR035C-A	YAR035C-A	protein_coding	0.559709	0	1.69612	2.40764	0	0	0	0	0
YAR042W	SWH1	protein_coding	9.77395	10.7306	9.79587	15.6255	12.5469	15.5056	3.32477	3.64775	2.01314
YAR050W	FLO1	protein_coding	1.59178	1.6949	1.5285	2.18942	1.81015	2.57682	1.13021	1.50735	1.30223
YAR064W	YAR064W	protein_coding	0.151121	0.7241	0.763256	0.780074	0.443666	0.836107	3.92511	2.89789	1.22124
YAR066W	YAR066W	protein_coding	0.592633	0.425941	0.299316	0.477987	0.326225	0.368871	0.549736	0.662916	0.957834
YAR068W	YAR068W	protein_coding	1.49256	1.60911	1.6019	1.24395	1.50627	2.16768	3.4613	2.86211	2.71386
YAR071W	PHO11	protein_coding	22.1838	24.2604	24.0719	15.7654	14.0068	14.8463	17.1334	16.2439	13.7781
YBL113C	YBL113C	protein_coding	0.705106	0.785279	0.692994	1.09027	0.923139	1.52882	0.98994	1.75408	1.50922
YBL112C	YBL112C	protein_coding	0	0	0	0	0	0	0	0	0
YBL111C	YBL111C	protein_coding	0.021558	0.0826362	0.0435524	0.00927335	0.0949357	0.0596367	0	0.0964585	0.0348428
YBL108C-A	PAU9	protein_coding	0	0	0	0.302354	1.28973	0.194443	0	0	0
tL(UAA)B1	tL(UAA)B1	tRNA	0	0	1.63555	0.696495	0	0	2.00261	2.06992	5.23388
YBL107C	MIX23	protein_coding	25.1613	27.6408	23.8663	21.9107	21.9018	21.6454	11.1008	11.5719	14.1341
YBL106C	SRO77	protein_coding	4.75337	4.77004	4.6958	5.47184	4.93694	6.41759	6.68328	6.33466	6.11223
YBL105C	PKC1	protein_coding	7.34617	9.25239	7.92408	6.06047	5.06442	8.17236	8.8831	9.80218	9.43492
YBL104C	SEA4	protein_coding	4.79981	5.07358	4.33418	3.27846	3.05314	4.13627	5.74762	6.09886	5.71243
YBL103C	RTG3	protein_coding	7.26127	7.13692	8.40052	6.38048	5.32946	7.84601	3.74204	4.12567	2.75844
YBL102W	SFT2	protein_coding	84.446	90.5125	83.6755	49.9284	48.3719	56.3598	98.9066	91.0063	85.2605
YBL101C	ECM21	protein_coding	6.74504	7.18919	8.77949	7.36698	6.31966	9.30337	0.852631	1.21825	1.15788
YBL100W-C	YBL100W-C	protein_coding	12.8453	19.1887	14.1202	15.6015	16.3602	9.19717	1.40183	2.17342	5.49557
YBL100W-B	YBL100W-B	protein_coding	1.03231	0.997443	1.00829	1.45328	1.15842	2.12881	0.158279	0.158146	0.110311
YBL100W-A	YBL100W-A	protein_coding	0	0	0	0	0	0	0	0	0
tF(GAA)B	tF(GAA)B	tRNA	1.49461	0.477429	0.503246	5.78626	2.92527	1.92948	5.54568	6.68744	0.805212
YBL099W	ATP1	protein_coding	102.685	100.658	106.604	45.1352	51.8626	66.0004	25.5718	35.1533	26.9746
YBL098W	BNA4	protein_coding	10.8834	13.8851	12.3181	5.18921	6.23154	8.01647	22.3806	22.9023	31.7893
YBL097W	BRN1	protein_coding	5.34429	5.86953	4.54921	6.47479	5.87637	8.74867	7.83537	8.08594	7.1495
YBL095W	MRX3	protein_coding	10.0376	9.45872	10.1392	6.42866	5.40258	9.00897	30.5195	29.371	26.4977
YBL093C	ROX3	protein_coding	34.5322	37.9415	29.7014	32.8267	27.6539	30.6446	37.5512	35.8849	32.3822
YBL092W	RPL32	protein_coding	3636.72	3731.05	3675.75	2448.45	2688.84	1892.98	814.985	930.569	654.994
YBL091C-A	SCS22	protein_coding	22.521	20.2419	19.4779	13.5183	12.8562	14.1297	6.55399	5.5982	5.23388
YBL091C	MAP2	protein_coding	80.0728	85.5536	75.1681	43.9947	41.7645	52.0288	65.7064	66.4729	56.2001
YBL090W	MRP21	protein_coding	37.4407	36.4491	42.9653	35.4612	40.254	42.8857	41.4247	34.5142	34.8533
YBL089W	AVT5	protein_coding	21.4855	24.8713	20.5415	9.86398	8.92155	11.96	16.0296	19.1303	22.4071
YBL088C	TEL1	protein_coding	2.23863	2.21282	2.64457	2.10547	2.14036	3.80866	2.50398	3.15982	3.91602
YBL087C	RPL23A	protein_coding	1227.14	1179.76	1236.72	1093.72	1156.76	1056.77	1368.38	1379.84	1125.06
YBL086C	YBL086C	protein_coding	7.57225	6.97741	6.40677	6.08302	5.6052	5.46065	1.56092	2.00639	1.98745
YBL085W	BOI1	protein_coding	10.6755	12.0462	10.4413	13.4982	11.363	14.1226	3.40096	3.84022	3.11223
YBL084C	CDC27	protein_coding	7.86468	7.74663	7.82363	6.50062	6.75144	8.22888	1.69918	2.49445	2.34915
YBL082C	ALG3	protein_coding	24.693	27.5442	26.7722	9.84298	10.85	11.1845	27.0592	30.6625	22.7752
YBL081W	YBL081W	protein_coding	12.6958	18.5244	14.8514	22.2501	18.5763	20.0303	1.36763	1.85863	0.397151
YBL080C	PET112	protein_coding	3.42951	4.46217	4.42182	2.63863	1.75993	2.29852	7.08672	7.05759	6.75962
YBL079W	NUP170	protein_coding	9.97421	11.4469	11.0096	8.9789	7.67486	15.7152	15.8183	15.5852	17.5832
YBL078C	ATG8	protein_coding	27.4067	32.155	23.6739	51.1786	37.5988	39.4671	12.3551	14.0801	13.4543
YBL076C	ILS1	protein_coding	231.668	248.961	239.419	160.952	163.915	238.372	373.986	379.282	368.215
YBL075C	SSA3	protein_coding	1.48796	1.96064	1.83181	1.72016	1.27981	2.49546	7.72082	8.73825	6.5759
YBL074C	AAR2	protein_coding	4.03273	4.14934	3.00157	2.97641	2.46135	4.25099	4.96152	4.61275	5.76315
snR56	snR56	snoRNA	67.4894	102.197	172.253	26.3718	40.8375	142.233	11.4695	22.7221	49.1271
YBL072C	RPS8A	protein_coding	1036.35	1038.67	1053.6	413.161	439.031	440.724	1356.91	1444.67	1085.26
YBL071C-B	YBL071C-B	protein_coding	1.37383	0	1.38774	0.984942	0.672221	1.01346	0	0.292716	0.740145
YBL071W-A	KTI11	protein_coding	50.7986	56.3577	51.129	54.0413	50.6474	44.3237	5.74242	8.6122	7.35686
YBL071C	YBL071C	protein_coding	35.6529	42.6024	49.2041	37.3628	31.875	33.2007	7.07718	8.06532	9.24821
YBL069W	AST1	protein_coding	26.745	27.6505	25.0277	18.746	17.9014	19.1721	21.8424	22.3744	24.368
YBL068W	PRS4	protein_coding	37.0178	40.7888	40.0534	19.2235	18.2147	16.5176	22.4635	25.5522	23.155
YBL067C	UBP13	protein_coding	27.8201	30.4935	27.7752	26.4544	26.3353	29.3084	11.0947	10.6153	12.5063
YBL066C	SEF1	protein_coding	3.45909	3.7686	3.60039	3.54733	3.82271	4.63533	0.976032	1.3199	1.23293
YBL064C	PRX1	protein_coding	28.7823	25.0395	26.3935	15.6064	15.2404	15.2222	12.5201	15.4112	12.3056
YBL063W	KIP1	protein_coding	3.15289	3.59445	3.88492	3.81151	3.51103	5.30837	3.32808	3.77872	2.94327
YBL061C	SKT5	protein_coding	9.69171	11.3446	10.6002	6.45399	6.07893	10.0285	17.2161	16.104	17.0658
YBL060W	YEL1	protein_coding	3.40462	3.30476	3.46128	1.91806	1.7895	2.66144	5.2161	4.81578	4.57964
YBL059C-A	CMC2	protein_coding	40.2019	39.8866	36.6363	52.0676	38.8074	42.7925	23.3075	26.6746	32.3113
YBL059W	IAI11	protein_coding	13.0925	16.1504	13.2251	25.5531	18.0942	18.5716	6.07242	3.96178	4.95249
YBL058W	SHP1	protein_coding	45.5859	50.9603	43.7432	29.5901	25.9503	30.4075	45.2948	47.1818	35.8307
YBL057C	PTH2	protein_coding	71.5115	81.6951	70.1173	61.3049	55.4583	56.9673	103.024	100.987	75.6116
YBL056W	PTC3	protein_coding	51.7164	54.2535	56.0155	24.2838	25.1395	34.3	100.011	94.5161	122.593
YBL055C	YBL055C	protein_coding	16.7352	18.1803	19.1634	10.5189	9.66218	11.6536	28.5049	31.0768	26.9314
YBL054W	TOD6	protein_coding	14.6237	14.8675	13.0595	11.8642	9.46797	10.8249	1.75894	1.94662	1.71809
YBL052C	SAS3	protein_coding	5.44909	5.91813	5.174	3.80505	3.39949	5.06488	10.0082	10.0428	11.8307
YBL051C	PIN4	protein_coding	19.3137	23.379	21.6313	23.3789	20.0943	24.8707	2.93357	2.68564	2.44613
YBL050W	SEC17	protein_coding	27.4752	26.2423	26.2345	11.4071	11.4707	12.3021	53.9315	52.861	45.8056
YBL049W	MOH1	protein_coding	6.08834	5.10517	7.35801	7.06182	5.10695	7.51894	4.63914	4.23912	4.04151
YBL048W	RRT1	protein_coding	4.06865	6.82325	4.99052	6.87565	6.07908	9.72778	1.07833	1.57898	2.58339
YBL047C	EDE1	protein_coding	28.8246	33.6691	31.8889	33.0299	27.6087	46.2642	20.8752	23.2894	14.8281
YBL046W	PSY4	protein_coding	9.36815	10.026	9.25577	10.8981	9.61109	9.00423	7.42143	7.95499	6.68642
YBL045C	COR1	protein_coding	41.6408	45.6278	41.0292	25.4915	25.8886	33.1887	23.9351	26.0894	19.9984
YBL044W	YBL044W	protein_coding	0.614314	1.41288	1.61339	1.53267	0.631232	0.543809	2.50733	1.96334	1.5886
YBL043W	ECM13	protein_coding	2.63584	2.69433	2.95836	3.04874	2.49347	2.91665	0.543343	0.82369	0.946696
YBL042C	FUI1	protein_coding	14.4746	17.0164	15.6467	9.91344	8.04145	13.0119	45.1651	46.8341	42.2854
YBL041W	PRE7	protein_coding	120.71	131.116	126.347	97.9659	93.1791	100.851	84.4571	87.9745	75.3938
YBL040C	ERD2	protein_coding	73.4246	65.9438	77.1322	23.3662	25.7584	33.7977	68.9987	67.5664	118.187
YBL039W-B	MIN6	protein_coding	29.7205	32.3431	32.82	11.7011	16.8223	15.1893	7.4764	9.82063	17.5044
YBL039C	URA7	protein_coding	114.852	128.091	121.068	70.4308	69.9922	79.2139	182.769	186.631	166.594
YBL038W	MRPL16	protein_coding	22.506	23.9916	17.8202	11.3273	12.9482	15.8609	33.6919	27.8181	28.3034
YBL037W	APL3	protein_coding	3.66756	4.5168	4.19568	2.65474	2.42157	3.60194	2.40469	2.32547	3.30901
YBL036C	YBL036C	protein_coding	55.9383	63.5973	56.1496	31.9236	25.1927	32.7637	59.4418	64.8094	73.937
YBL035C	POL12	protein_coding	7.42763	9.06664	8.02176	8.23166	6.70841	8.57424	3.25637	3.77629	3.28662
YBL034C	STU1	protein_coding	2.6052	2.34352	2.76264	2.61914	2.06595	3.73873	1.90737	2.16927	2.69415
YBL033C	RIB1	protein_coding	13.5398	16.6166	13.7651	13.64	9.29647	11.4542	9.72365	9.68755	6.918
YBL032W	HEK2	protein_coding	61.398	67.6332	62.0995	38.1869	34.3202	31.4306	44.0364	50.9027	40.7932
YBL031W	SHE1	protein_coding	6.68678	8.97115	7.56502	10.2783	8.99765	8.43506	2.06759	2.87794	1.36894
YBL030C	PET9	protein_coding	275.619	295.042	290.372	136.737	149.65	174.875	30.1458	35.2168	29.5547
YBL029C-A	YBL029C-A	protein_coding	51.6994	65.5501	59.4536	62.8165	52.5394	51.9266	34.8243	31.6226	31.8808
YBL029W	YBL029W	protein_coding	12.4665	12.907	11.8234	12.1736	9.47351	13.7725	4.90825	5.30383	5.0534
YBL028C	YBL028C	protein_coding	210.157	229.953	223.128	245.444	239.455	248.488	155.38	150.401	189.007
YBL027W	RPL19B	protein_coding	1554.22	1637.83	1559.35	1644.66	1648.44	1668.45	692.008	707.431	543.413
YBL026W	LSM2	protein_coding	163.691	167.309	168.87	144.811	174.374	178.778	33.9673	36.7809	71.8652
YBL025W	RRN10	protein_coding	18.2174	18.5489	18.0881	12.1107	13.4467	10.7663	16.3226	19.9809	16.3947
YBL024W	NCL1	protein_coding	41.4094	43.1712	41.0264	22.6525	22.1347	25.8033	27.5863	30.7134	26.8494
YBL023C	MCM2	protein_coding	8.67774	10.2657	8.87098	7.11403	5.94788	8.17826	20.2934	20.6643	19.7309
YBL022C	PIM1	protein_coding	16.2582	16.9084	16.3959	11.8318	11.5416	15.3876	18.419	17.769	14.5386
YBL021C	HAP3	protein_coding	16.7797	18.6768	14.4229	13.9875	10.9387	11.7632	18.1754	14.7226	11.4544
YBL020W	RFT1	protein_coding	28.4897	30.6767	31.5391	9.13478	11.1495	15.8933	32.7662	31.398	36.6159
YBL019W	APN2	protein_coding	5.42412	6.05965	4.98094	3.90536	3.23595	4.44533	7.15711	7.2679	6.89144
YBL018C	POP8	protein_coding	55.9814	54.8312	46.5634	73.551	62.2249	63.155	36.324	38.6385	53.6116
YBL017C	PEP1	protein_coding	23.3855	26.9567	25.8831	19.0123	17.887	25.406	47.7685	50.3401	50.3181
YBL016W	FUS3	protein_coding	23.9062	27.1231	23.5876	17.6104	13.0969	16.5568	14.0183	18.2278	11.9364
YBL015W	ACH1	protein_coding	12.0438	11.4042	11.8761	8.81962	7.89254	8.94809	5.37322	5.95708	4.86642
tI(AAU)B	tI(AAU)B	tRNA	0	0	0.618856	0	0	0	1.13662	2.34964	2.97058
tG(GCC)B	tG(GCC)B	tRNA	0.638541	0	0	0	0	0	0	0.408153	0
YBL014C	RRN6	protein_coding	6.28124	5.97079	6.34483	4.6848	3.99052	5.06335	14.4098	15.1856	14.2455
YBL013W	FMT1	protein_coding	4.39831	4.61118	5.35418	3.96182	3.91795	3.66057	2.44099	2.47498	2.06578
YBL011W	SCT1	protein_coding	15.5496	16.4447	17.8963	8.8015	8.34793	11.5625	20.3634	20.5648	16.6153
YBL010C	LAA2	protein_coding	5.70066	6.7514	7.27945	6.80136	6.0787	6.15922	3.59187	5.74078	3.82452
YBL009W	ALK2	protein_coding	14.8219	17.0062	15.6033	20.0684	19.906	22.5638	3.97564	4.58012	4.83444
YBL008W-A	YBL008W-A	protein_coding	0	0.181025	1.3357	0.243773	0.831874	0.62708	0	0	0
YBL008W	HIR1	protein_coding	3.71963	5.13155	5.08232	3.09958	2.79599	4.00655	6.90078	8.16647	8.04478
YBL007C	SLA1	protein_coding	18.2559	20.7401	20.7213	12.312	11.5816	19.4286	15.0654	16.8908	11.7121
YBL006C	LDB7	protein_coding	68.2133	70.9698	63.0846	54.3753	40.6898	48.2263	95.572	94.3015	77.3226
YBL005W	PDR3	protein_coding	8.39907	8.27119	9.79655	6.15463	5.91479	8.85742	3.09923	4.45905	4.64996
YBL005W-B	YBL005W-B	protein_coding	9.18086	9.77102	11.69	20.4864	17.4553	29.4581	4.85278	5.82988	6.48051
YBL005W-A	YBL005W-A	protein_coding	0	0	0	0	0	0	0	0	0
tS(AGA)B	tS(AGA)B	tRNA	6.63459	1.05966	3.90936	11.1779	12.1738	7.64732	7.18008	13.0758	14.2974
YBL004W	UTP20	protein_coding	18.9659	21.5953	22.5182	16.5226	17.2423	29.7565	25.6758	27.3289	37.685
YBL003C	HTA2	protein_coding	853.892	860.427	829.022	805.344	718.873	748.284	633.667	647.776	638.901
YBL002W	HTB2	protein_coding	1963.89	2194.13	1978.8	3273.6	3000.71	2823.95	92.3931	107.866	74.1995
YBL001C	ECM15	protein_coding	310.446	349.085	316.933	408.796	412.504	370.435	245.386	246.827	222.382
YBR001C	NTH2	protein_coding	6.79175	9.60522	6.72369	4.77766	4.78603	6.03795	11.99	9.06595	9.7574
YBR002C	RER2	protein_coding	22.7472	24.1198	20.7435	21.9028	17.4684	20.5385	13.774	12.0156	7.82954
YBR003W	COQ1	protein_coding	16.6744	18.5455	17.1974	8.84578	8.23684	8.48454	10.2327	12.207	8.60535
YBR004C	GPI18	protein_coding	18.9424	19.5207	25.1839	9.19673	12.4973	19.477	2.06721	3.36084	5.74038
YBR005W	RCR1	protein_coding	60.9428	64.1539	63.9138	65.8264	56.6504	60.7545	68.9122	75.6069	58.7792
YBR006W	UGA2	protein_coding	9.68026	11.952	12.1079	8.64138	9.1985	9.402	9.00772	9.2329	10.3486
YBR007C	DSF2	protein_coding	3.13725	3.92999	4.05965	3.3341	3.22064	3.82317	2.16836	2.29367	1.88903
YBR008C	FLR1	protein_coding	4.89974	6.19904	5.28301	4.35743	3.89925	4.87348	3.62585	5.29608	3.69263
YBR009C	HHF1	protein_coding	1448	1685.62	1457.82	2378.23	2168.53	2423.42	482.821	492.27	439.646
YBR010W	HHT1	protein_coding	1201.03	1240.7	1178.98	1560.24	1482.23	1300.73	1085.24	1107.76	911.917
YBR011C	IPP1	protein_coding	974.05	1067.44	967.162	695.024	597.601	624.67	121.297	144.157	87.8613
YBR012W-B	YBR012W-B	protein_coding	0.877146	0.881776	1.19874	1.7127	1.39487	2.22666	0.047862	0.120929	0.0138988
YBR012W-A	YBR012W-A	protein_coding	0	0	0	0	0	0	0	0	0
YBR013C	YBR013C	protein_coding	13.0197	19.2722	23.6022	7.15068	8.19076	15.5644	4.96031	6.39022	15.0306
tT(AGU)B	tT(AGU)B	tRNA	0	1.1903	1.882	0	0.455821	0	0	0	2.00752
YBR014C	GRX7	protein_coding	57.6335	65.382	57.6183	86.8024	76.2823	78.2006	52.7746	55.827	56.6319
YBR015C	MNN2	protein_coding	52.2354	59.5748	56.1593	31.2204	26.8203	41.1062	21.6603	22.6953	17.9714
YBR016W	YBR016W	protein_coding	98.756	125.623	100.111	127.392	99.395	94.6939	2.82539	4.71749	2.65075
YBR017C	KAP104	protein_coding	26.7546	30.1774	28.3875	20.9802	19.2022	30.7967	42.8327	41.0456	36.0392
YBR018C	GAL7	protein_coding	1.07061	1.38112	1.20624	0.283406	0.906675	0.751813	0.381969	0.315846	0.332763
YBR019C	GAL10	protein_coding	4.77112	5.62729	6.60762	4.79188	4.02469	5.08831	0.881148	1.66974	1.25613
YBR020W	GAL1	protein_coding	1.08556	1.66995	1.81796	0.970792	1.29997	1.84923	0.741987	0.839968	0.323201
YBR021W	FUR4	protein_coding	9.72516	12.3805	10.7386	7.29013	7.80265	10.6162	4.2895	4.79934	4.93118
YBR022W	POA1	protein_coding	28.781	25.9537	27.6144	17.4202	16.6375	16.1585	26.7764	24.8003	29.9135
YBR023C	CHS3	protein_coding	16.4082	18.4192	18.3941	11.0221	11.3961	19.2606	33.7592	33.6596	32.3848
YBR024W	SCO2	protein_coding	12.3099	14.8177	11.9796	10.1384	9.51238	10.4375	11.1403	14.3295	12.6976
YBR025C	OLA1	protein_coding	506.888	532.644	521.14	512.002	547.928	580.385	153.385	176.857	154.278
YBR026C	ETR1	protein_coding	34.5477	46.0307	37.3014	27.0091	24.2211	29.5819	32.6725	35.4187	43.144
YBR027C	YBR027C	protein_coding	0.136145	0.130468	0.275047	0.234257	0.0999248	0.45195	0.252581	0.174047	0.220043
YBR028C	YPK3	protein_coding	12.1816	13.7111	12.2469	7.6994	8.24494	8.47234	7.40889	9.53108	8.59046
YBR029C	CDS1	protein_coding	27.5516	31.209	34.9965	16.5496	17.7273	25.6126	7.16217	10.7775	9.65258
YBR030W	RKM3	protein_coding	8.85412	10.1086	10.1031	9.03974	9.78793	11.1128	11.7115	12.437	10.8653
YBR031W	RPL4A	protein_coding	2222.15	2361.6	2165.59	1644.08	1319.78	1470.9	255.495	311.37	176.558
YBR032W	YBR032W	protein_coding	1.64588	1.72063	2.2671	2.89632	1.53746	2.23514	2.77589	1.81716	1.20915
YBR033W	EDS1	protein_coding	2.87459	3.25845	4.14813	2.81222	2.6403	4.42591	1.3104	1.56444	1.19469
YBR034C	HMT1	protein_coding	73.8286	83.6553	80.1309	54.2401	48.9431	55.2453	34.7042	38.8046	33.1029
YBR035C	PDX3	protein_coding	104.729	120.03	108.189	72.33	78.3197	84.4869	95.7404	92.7156	85.0067
snR161	snR161	snoRNA	603.734	393.173	566.326	862.321	1445.29	987.125	631.605	632.856	708.622
TLC1	TLC1	telomerase_RNA	154.792	152.278	170.932	49.8864	56.3961	65.4361	107.19	110.347	141.874
YBR036C	CSG2	protein_coding	68.6113	80.3029	76.9199	32.6138	29.9286	53.0755	107.371	123.766	104.177
YBR037C	SCO1	protein_coding	23.2808	25.7349	24.7542	23.7624	20.2722	21.2416	22.5429	25.0302	16.9983
YBR038W	CHS2	protein_coding	18.169	18.2077	19.2398	18.551	17.6385	22.4725	4.53703	5.17051	5.75148
YBR039W	ATP3	protein_coding	88.9775	95.8968	94.9667	94.509	89.7997	100.118	20.9375	21.8271	20.354
YBR040W	FIG1	protein_coding	0.505422	0.290609	0.357377	0.478306	0.296767	0.587232	0.187535	0.0969194	0.163376
YBR041W	FAT1	protein_coding	47.0506	50.3412	53.1089	29.3207	31.5202	42.1797	20.9646	21.8856	24.607
YBR042C	CST26	protein_coding	29.9964	29.9828	33.5603	14.6182	17.0276	22.6253	36.0671	30.5322	37.8032
YBR043C	QDR3	protein_coding	12.6153	13.3696	13.1634	8.98781	8.7608	10.0939	17.147	16.7994	14.7611
YBR044C	TCM62	protein_coding	7.72749	8.51734	9.0312	5.71782	5.18772	5.66159	8.90514	9.13703	8.4826
tV(UAC)B	tV(UAC)B	tRNA	0	0.587108	0.618856	0.527077	0.449662	0	4.54646	5.48249	6.93135
YBR045C	GIP1	protein_coding	1.08618	1.26718	0.977922	0.507861	0.415937	0.836107	1.57705	0.799938	1.10675
YBR046C	ZTA1	protein_coding	14.5708	18.7618	17.0878	12.1086	8.93954	11.5807	3.01288	3.86385	4.08295
YBR047W	FMP23	protein_coding	5.83878	7.73471	6.15809	6.27901	8.00364	4.7031	2.54877	1.20745	2.91432
YBR048W	RPS11B	protein_coding	858.252	933.47	884.382	404.356	381.171	420.412	196.398	216.397	156.622
YBR049C	REB1	protein_coding	12.7084	13.6963	12.9311	12.6486	11.2831	13.4231	7.88203	8.34945	7.07746
YBR050C	REG2	protein_coding	3.07592	2.17871	2.61173	1.76418	1.21059	1.84979	0.992443	0.82634	0.288198
YBR052C	RFS1	protein_coding	120.897	136.652	123.351	108.878	104.661	103.107	132.874	139.126	107.191
YBR053C	YBR053C	protein_coding	29.2982	32.1912	29.4247	21.7834	20.0824	25.8052	35.2995	33.9298	36.1269
YBR054W	YRO2	protein_coding	103.376	111.364	113.05	78.4596	80.7601	97.9335	115.884	121.823	133.734
YBR055C	PRP6	protein_coding	6.41426	6.53299	6.97107	4.72378	4.9173	5.93636	10.2178	10.6793	10.964
tL(UAA)B2	tL(UAA)B2	tRNA	7.55607	9.82707	6.54219	19.0375	12.6762	11.0486	24.0313	22.0792	15.7016
YBR056W	YBR056W	protein_coding	15.7744	16.4437	16.1774	11.2531	10.473	13.5576	33.2305	38.4269	38.5347
tQ(UUG)B	tQ(UUG)B	tRNA	2.51869	3.6205	4.45233	8.66749	1.84861	6.96756	19.8592	25.759	17.3009
YBR056W-A	MNC1	protein_coding	132.175	149.791	131.007	239.068	172.169	179.576	99.1739	94.5779	72.9098
YBR057C	MUM2	protein_coding	14.2474	16.9286	14.1421	15.3748	14.7788	17.7245	6.41708	5.0009	5.1911
YBR058C	UBP14	protein_coding	10.2422	12.0745	11.5562	5.93535	5.85787	6.80005	7.95921	7.75735	9.52628
YBR058C-A	TSC3	protein_coding	269.966	296.076	276.657	337.23	261.681	272.302	374.512	362.057	299.731
YBR059C	AKL1	protein_coding	7.01781	7.53482	7.51556	6.35408	4.98074	7.6373	3.28652	3.94573	3.87625
YBR060C	ORC2	protein_coding	9.51505	10.0978	11.6025	7.89286	6.93005	7.98408	3.16032	2.45768	1.84857
YBR061C	TRM7	protein_coding	28.8151	29.8953	29.8921	22.6999	24.0379	21.5076	10.7278	8.72784	8.71752
YBR062C	YBR062C	protein_coding	21.3988	20.9236	21.6154	27.5522	28.1639	28.0129	22.3395	26.3824	24.034
YBR063C	YBR063C	protein_coding	2.23883	3.36125	3.58071	1.8298	1.39673	3.09669	4.56891	4.62708	6.87512
YBR065C	ECM2	protein_coding	7.94939	8.21308	8.19716	4.64839	4.74054	5.49769	9.60155	10.7182	10.5729
YBR066C	NRG2	protein_coding	26.3266	29.2261	24.5209	18.9724	20.9788	19.2191	18.0144	19.6252	23.2091
YBR067C	TIP1	protein_coding	262.994	271.246	257.771	258.299	242.387	226.621	20.4627	29.9403	12.2703
YBR068C	BAP2	protein_coding	217.739	229.504	227.2	242.057	226.033	251.312	76.5259	81.9644	82.7639
YBR069C	TAT1	protein_coding	53.5993	58.512	55.176	37.8504	37.5506	49.0201	102.198	102.75	101.836
YBR070C	ALG14	protein_coding	32.8276	31.4588	36.0462	19.5292	21.4377	19.3218	26.0339	27.9236	32.7374
YBR071W	YBR071W	protein_coding	45.3364	49.3891	45.5793	40.1383	28.6709	38.8474	6.87688	9.20399	5.99098
YBR072W	HSP26	protein_coding	22.6331	24.3836	24.3532	13.7571	13.2068	14.4666	14.4747	16.2192	13.6324
YBR072C-A	YBR072C-A	protein_coding	5.31723	8.31374	5.93644	9.63055	7.59984	6.81272	1.55758	1.9677	0.452311
YBR073W	RDH54	protein_coding	11.5508	12.8058	11.9224	9.86955	8.61656	11.7003	19.1783	18.4832	18.5669
YBR074W	PFF1	protein_coding	18.082	19.3439	20.6087	10.5128	10.8532	13.8638	45.4266	51.5609	46.3246
YBR076W	ECM8	protein_coding	3.70354	3.10037	3.35403	2.72843	2.34331	4.16876	1.89543	1.90472	2.27047
YBR077C	SLM4	protein_coding	40.3299	49.1322	46.0763	38.3656	32.2543	33.7007	43.1728	43.9721	35.5133
YBR078W	ECM33	protein_coding	746.959	781.894	790.988	510.431	546.921	616.396	60.4862	83.842	56.7197
YBR079C	RPG1	protein_coding	74.8246	76.477	76.3098	77.6032	81.0208	91.3912	21.3252	24.5445	21.59
YBR080C	SEC18	protein_coding	34.7041	38.466	35.7594	25.2145	20.1959	24.6756	9.64101	12.1923	11.7136
YBR081C	SPT7	protein_coding	5.22633	6.4968	7.15731	5.34484	5.59991	6.93097	8.39202	9.68862	8.17213
tR(UCU)B	tR(UCU)B	tRNA	0	0	0.636047	0	0	0	0	0	0
tD(GUC)B	tD(GUC)B	tRNA	3.14836	1.20683	1.90814	0.812577	2.77291	1.74189	3.50456	6.84224	2.0354
YBR082C	UBC4	protein_coding	387.032	461.474	391.626	563.467	441.17	408.088	34.9163	48.2803	30.9591
YBR083W	TEC1	protein_coding	11.947	14.3928	12.1306	14.6965	10.7956	10.7303	0.805978	1.6463	0.802456
YBR084W	MIS1	protein_coding	35.9532	37.8224	36.1765	21.8264	18.5012	26.8308	91.8081	92.6573	74.4505
YBR084C-A	RPL19A	protein_coding	1202.43	1335.6	1164.59	1321.78	1186.05	1252.41	217.465	227.872	163.437
YBR085W	AAC3	protein_coding	16.1425	13.5416	17.0494	11.5449	11.9199	14.7947	17.1132	18.2216	18.4772
YBR085C-A	YBR085C-A	protein_coding	193.119	218.072	180.341	265.769	187.784	186.666	199.516	219.588	178.074
YBR086C	IST2	protein_coding	69.9754	75.7438	81.2582	47.7421	46.9433	68.619	12.0495	16.912	13.0506
YBR087W	RFC5	protein_coding	23.8814	24.7214	25.1982	11.4814	12.6851	16.0627	12.5572	10.7753	18.2326
YBR088C	POL30	protein_coding	85.4215	96.5094	89.6457	56.0961	54.302	52.8781	26.4128	31.4777	31.7805
YBR089C-A	NHP6B	protein_coding	66.9467	65.169	83.5002	50.1198	63.5552	78.2596	46.5406	39.8943	51.5363
YBR090C	YBR090C	protein_coding	7.18138	11.7292	9.08338	9.80465	6.27916	6.52992	15.1768	14.5693	12.0105
YBR091C	TIM12	protein_coding	50.1448	44.7626	46.2117	37.6445	32.065	34.1284	26.7621	29.6814	27.0893
YBR092C	PHO3	protein_coding	214.347	231.712	203.176	179.211	170.428	187.999	43.852	55.6254	30.4788
YBR093C	PHO5	protein_coding	176.179	192.97	183.41	123.248	101.342	107.015	75.4829	86.5445	56.2605
YBR094W	PBY1	protein_coding	9.74071	10.3909	11.0743	4.31076	4.33957	6.15437	11.4154	11.671	14.0264
YBR095C	RXT2	protein_coding	9.99294	11.6595	11.865	7.19442	7.97776	8.08948	11.8391	10.4441	11.504
YBR096W	YBR096W	protein_coding	106.57	118.614	126.086	56.9297	61.8444	76.0097	69.6665	68.9556	78.1381
YBR097W	VPS15	protein_coding	3.3444	3.44383	3.26285	1.97029	2.49276	3.07434	6.26245	5.2713	7.35261
YBR098W	MMS4	protein_coding	2.31486	2.1137	2.27212	1.25879	1.39447	2.47691	1.82318	1.78675	2.36483
YBR101C	FES1	protein_coding	56.7094	58.2266	50.8313	49.9274	43.2231	42.9834	49.2325	45.6758	47.7584
YBR102C	EXO84	protein_coding	5.91257	6.01176	4.35279	4.24178	4.13363	5.66645	4.27613	4.06115	4.08159
YBR103W	SIF2	protein_coding	6.96399	7.34908	6.49337	4.82695	4.96641	5.81843	15.4305	15.1202	14.582
YBR104W	YMC2	protein_coding	39.9785	35.7662	34.786	26.6722	25.5444	31.7974	69.0718	63.4901	56.103
YBR105C	VID24	protein_coding	16.3194	21.1046	16.0221	20.9882	17.9361	19.8086	2.00812	3.16666	1.81672
YBR106W	SND3	protein_coding	429.456	445.034	449.796	230.892	218.429	230.571	944.193	928.5	798.393
YBR107C	IML3	protein_coding	12.532	15.3062	14.1482	7.2141	6.94356	9.21077	10.4852	9.77743	6.4537
YBR108W	AIM3	protein_coding	3.36356	3.31497	2.6247	4.21717	3.11222	3.56315	0.147872	0.39739	0.386468
YBR109C	CMD1	protein_coding	365.55	404.42	378.224	355.997	349.387	352.464	12.1239	17.1002	13.2026
YBR110W	ALG1	protein_coding	23.5749	25.0056	25.9507	9.15865	9.29234	13.9909	40.4349	45.9799	50.3693
YBR111C	YSA1	protein_coding	124.675	132.585	120.805	103.73	94.1356	103.973	60.3027	61.2471	49.5865
YBR111W-A	SUS1	protein_coding	37.5233	39.4068	36.2417	29.1422	31.1623	32.9892	16.0209	16.6908	29.7417
YBR112C	CYC8	protein_coding	15.159	17.2676	16.6385	15.1928	10.9655	16.1947	1.53664	2.39743	0.985073
YBR114W	RAD16	protein_coding	3.7446	4.90667	3.80181	3.68998	2.90262	3.41419	1.80766	2.01497	0.957229
YBR115C	LYS2	protein_coding	21.0897	22.4663	21.5991	18.1859	19.4602	25.7434	25.9031	27.911	26.8971
YBR117C	TKL2	protein_coding	4.83056	5.69087	4.76755	5.30916	3.98454	5.13678	1.64437	2.05373	1.3251
YBR118W	TEF2	protein_coding	2225.3	2211.08	2325.25	1766.98	2068.39	2657.8	1823.29	1849.68	1607.51
YBR119W	MUD1	protein_coding	7.6327	7.53475	8.77822	12.4408	11.0354	11.2696	1.27956	2.1455	2.30376
YBR120C	CBP6	protein_coding	23.1781	23.1001	20.2286	28.8739	26.8785	30.4179	1.89203	3.67422	4.94489
YBR121C	GRS1	protein_coding	210.597	235.333	216.957	124.135	131.29	145.505	172.92	180.598	176.787
YBR122C	MRPL36	protein_coding	81.4187	92.2617	87.7316	44.2626	36.8891	40.8659	99.2304	101.969	81.3702
YBR123C	TFC1	protein_coding	6.44009	6.72856	5.14317	4.42042	3.42988	4.65647	5.82297	5.81064	4.05827
YBR125C	PTC4	protein_coding	24.5476	26.9424	23.7113	13.7107	13.5971	18.1015	21.5611	21.9671	17.9156
YBR126C	TPS1	protein_coding	53.8674	58.0156	56.4748	25.0719	29.3169	37.6754	79.644	80.2567	67.8575
YBR126W-A	MEO1	protein_coding	668.657	658.616	672.329	1033.22	1019.15	966.854	739.108	726.292	561.416
YBR127C	VMA2	protein_coding	406.51	437.591	408.357	204.004	202.562	259.677	183.861	185.062	155.272
YBR128C	ATG14	protein_coding	4.42413	4.78536	4.82289	5.57734	4.98321	5.93757	4.71338	5.54379	5.09734
YBR129C	OPY1	protein_coding	13.5504	16.2867	14.0588	12.4085	10.7882	10.9787	23.8609	22.5489	20.6386
YBR130C	SHE3	protein_coding	17.9501	20.5332	19.7443	15.809	13.5912	16.7614	4.14624	4.51236	2.86676
YBR131W	CCZ1	protein_coding	5.33748	5.71063	4.82854	4.47206	4.70412	4.62527	3.81774	4.00087	4.98889
YBR132C	AGP2	protein_coding	12.1758	12.3716	13.9355	7.1975	7.50591	9.2714	5.02497	7.16787	4.33673
YBR133C	HSL7	protein_coding	13.141	16.2485	14.4724	9.52325	9.0689	12.3396	16.9303	18.5493	18.2891
YBR135W	CKS1	protein_coding	38.4308	39.5138	36.3937	26.2608	20.4939	20.6535	8.35525	5.24563	5.66137
YBR136W	MEC1	protein_coding	2.69199	3.05656	2.90611	3.15838	2.56105	5.11405	2.73383	3.05814	3.52607
YBR137W	YBR137W	protein_coding	33.1627	36.2855	38.3324	30.3362	26.4351	25.0367	31.4632	32.0378	35.1445
YBR138C	YBR138C	protein_coding	3.4542	4.1653	3.22748	2.88504	2.34509	3.2648	1.7623	0.864767	1.58179
YBR139W	ATG42	protein_coding	59.6766	64.1305	59.441	57.2923	52.6908	49.6243	18.3972	19.0346	14.5877
YBR140C	IRA1	protein_coding	5.63834	6.49419	7.69425	6.64774	7.36216	13.3728	5.03986	5.82763	7.60461
YBR141C	BMT2	protein_coding	9.97043	10.8829	8.94229	8.44311	7.08816	7.6437	6.96765	8.03064	8.74378
YBR142W	MAK5	protein_coding	19.0561	22.0598	20.9254	14.1099	12.4674	16.8086	13.5836	14.165	17.1668
YBR143C	SUP45	protein_coding	222.783	242.59	225.178	146.724	146.015	173.196	156.697	164.787	212.797
YBR144C	YBR144C	protein_coding	3.59813	2.34471	2.90764	3.83846	5.17611	3.2648	0	0.827968	1.16308
YBR145W	ADH5	protein_coding	18.8902	18.1848	17.9105	13.3152	15.0935	14.1568	29.4702	30.3784	28.3799
YBR146W	MRPS9	protein_coding	54.5987	57.4608	50.1725	41.4036	39.5165	46.4504	16.8822	16.0301	13.2191
YBR147W	RTC2	protein_coding	2.49325	3.07194	2.2101	2.1231	2.24074	2.70257	1.88798	3.08978	3.45401
YBR148W	YSW1	protein_coding	0.891863	1.89928	1.65164	1.2575	1.25463	1.06912	0.551538	0.886786	0.880893
YBR149W	ARA1	protein_coding	74.3342	86.7241	79.3786	56.3952	53.3685	51.0631	38.1134	43.1464	35.823
YBR150C	TBS1	protein_coding	2.16676	2.31448	1.99353	1.47229	1.48902	2.46632	3.40535	4.60487	5.48721
YBR151W	APD1	protein_coding	61.974	62.3594	55.0893	42.2028	43.142	44.6803	92.3348	88.3384	82.2121
YBR152W	SPP381	protein_coding	5.22714	8.13373	6.1165	6.99039	5.69777	6.21353	4.22468	4.06895	3.68044
YBR153W	RIB7	protein_coding	12.8299	14.5411	12.7729	11.1174	11.2275	10.8182	14.8765	15.0611	17.2469
YBR154C	RPB5	protein_coding	103.476	116.459	110.248	82.3111	84.2658	99.3264	66.7165	64.9789	87.9744
YBR155W	CNS1	protein_coding	24.5083	25.6999	22.2649	33.783	28.7349	27.8558	16.2699	15.9909	14.1107
YBR156C	SLI15	protein_coding	2.07549	2.63121	2.40224	2.07387	1.88828	2.32052	0.441204	0.608046	0.559079
YBR157C	ICS2	protein_coding	30.6375	31.7925	29.9339	31.7667	28.5523	30.7335	10.5137	10.5275	10.3996
YBR158W	AMN1	protein_coding	70.0653	84.5749	79.0456	54.2861	55.2768	70.5066	32.3185	37.1106	45.1192
YBR159W	IFA38	protein_coding	118.813	132.086	130.894	60.7472	56.0001	59.5366	152.267	149.835	175.957
YBR160W	CDC28	protein_coding	23.8054	26.3485	21.6469	19.9802	17.8802	18.9033	33.475	28.7528	19.2784
YBR161W	CSH1	protein_coding	13.6691	15.4423	16.8038	14.1565	11.4153	12.7966	8.92409	10.787	10.6899
YBR162C	TOS1	protein_coding	464.996	484.544	494.175	418.976	438.388	467.45	48.2646	61.3471	42.6898
YBR162W-A	YSY6	protein_coding	356.509	395.841	349.941	354.087	273.09	220.301	430.318	399.411	273.483
YBR163W	EXO5	protein_coding	8.94865	10.3549	8.909	5.67972	5.24298	6.54903	7.22443	6.36283	5.91863
YBR164C	ARL1	protein_coding	73.6716	85.0818	73.9197	53.3121	48.4657	53.529	74.053	82.0544	88.8053
YBR165W	UBS1	protein_coding	12.0136	13.5443	13.3433	7.43596	6.38369	8.93251	17.7497	15.1149	16.781
YBR166C	TYR1	protein_coding	18.2813	18.2863	18.2979	13.4461	12.5118	15.1164	20.6096	22.134	24.1013
YBR167C	POP7	protein_coding	19.7208	18.8985	23.9262	20.47	17.2275	19.687	5.76638	8.5635	7.10224
YBR168W	PEX32	protein_coding	10.7683	10.7391	8.95996	4.63208	4.58134	8.62361	10.1582	14.4661	18.1121
YBR169C	SSE2	protein_coding	13.0435	14.8367	13.9894	11.1372	9.74915	9.81883	9.08965	8.60181	10.2767
YBR170C	NPL4	protein_coding	14.5399	13.7093	12.5064	9.12996	8.85805	11.1529	5.93544	6.84986	8.19764
YBR171W	SEC66	protein_coding	87.5335	113.197	97.7115	53.8578	45.9205	53.5997	21.2644	27.7189	26.0767
YBR172C	SMY2	protein_coding	25.1257	26.3256	25.5037	31.696	29.4131	29.9351	16.4208	16.5687	10.9763
YBR173C	UMP1	protein_coding	227.392	252.414	213.507	404.609	310.864	322.322	24.0851	19.9027	10.819
YBR175W	SWD3	protein_coding	21.4248	18.5608	21.062	13.1247	12.0043	13.1237	37.5299	39.9224	38.8787
YBR176W	ECM31	protein_coding	9.07693	9.02233	10.2905	5.73217	5.49267	7.90695	16.9294	16.9121	16.1531
YBR177C	EHT1	protein_coding	32.0966	32.0078	33.0632	24.78	24.0237	26.3966	7.75346	10.2794	7.18693
YBR179C	FZO1	protein_coding	4.6431	5.76912	5.10026	2.88579	2.85066	4.05355	4.48715	4.13017	4.59391
YBR180W	DTR1	protein_coding	1.29231	1.79445	1.75829	1.31601	1.20014	1.32785	0.929658	1.24749	1.06565
YBR181C	RPS6B	protein_coding	862.756	876.849	867.958	475.346	483.88	527.101	1192.33	1202.75	1028.8
YBR182C	SMP1	protein_coding	3.33601	3.48463	4.11114	1.77942	2.15467	2.97159	2.6613	2.75076	2.80373
YBR182C-A	YBR182C-A	protein_coding	2.09245	3.5648	3.28787	1.30012	1.87705	1.80085	0.862662	0.594439	5.26072
YBR183W	YPC1	protein_coding	15.9702	19.4616	13.3389	9.86371	7.6277	8.62482	24.0566	23.8901	24.81
YBR184W	YBR184W	protein_coding	1.41316	1.82407	0.873957	1.17855	1.43937	1.77114	0.642058	1.01389	1.30514
YBR185C	MBA1	protein_coding	21.7203	25.9015	24.0193	17.3583	20.3148	21.3672	3.01468	4.01619	3.85193
YBR186W	PCH2	protein_coding	1.93081	1.89836	2.45694	1.38066	1.78522	1.59545	0.0465208	0.352619	0.891612
YBR187W	GDT1	protein_coding	100.03	97.921	96.9688	46.3603	48.2744	61.1459	245.045	243.725	233.296
YBR188C	NTC20	protein_coding	20.1495	21.7744	17.2139	11.6181	11.7996	9.84352	8.55014	12.948	9.35417
YBR189W	RPS9B	protein_coding	1522.05	1550.82	1477.62	673.467	685.644	1037.83	578.936	640.836	489.13
YBR191W	RPL21A	protein_coding	1411.93	1507.09	1391.16	763.953	826.908	888.711	1304.13	1294.44	1033.08
YBR192W	RIM2	protein_coding	16.7913	17.6236	20.2323	10.5936	9.06699	11.5905	30.1875	30.18	30.8863
YBR193C	MED8	protein_coding	19.295	20.8179	19.354	19.3858	17.3307	16.6102	7.25945	5.47667	4.90676
YBR194W	AIM4	protein_coding	14.6246	23.4749	15.8806	13.6303	10.8233	12.5416	4.97422	9.50383	8.27291
YBR195C	MSI1	protein_coding	10.9679	12.8044	11.2233	9.09779	9.25616	9.6261	6.3629	8.15246	4.50386
YBR196C	PGI1	protein_coding	1106.04	1119.58	1147.5	605.694	596.032	700.733	1174.91	1326.38	1070.38
YBR196C-A	YBR196C-A	protein_coding	1.20897	5.21352	6.71665	3.64035	3.3275	3.34443	4.48584	5.02301	2.93097
YBR196C-B	YBR196C-B	protein_coding	38.428	47.1699	43.1785	34.3604	22.5002	29.6221	16.0209	26.219	23.0291
YBR197C	YBR197C	protein_coding	15.5281	20.5272	16.3155	13.9555	12.211	13.232	10.9317	11.432	8.40302
YBR198C	TAF5	protein_coding	10.5539	14.627	13.0489	7.94882	7.89881	9.59587	5.54414	4.89631	3.17919
YBR199W	KTR4	protein_coding	61.001	69.7939	63.6539	58.184	48.9464	65.2882	110.639	112.654	104.475
YBR200W	BEM1	protein_coding	13.4421	14.4295	12.7762	7.48984	7.03275	7.34623	8.48206	7.8572	9.11504
YBR200W-A	YBR200W-A	protein_coding	0.274766	0.526618	0.277548	0.236386	0	0.304039	0.509755	1.40504	0
YBR201W	DER1	protein_coding	26.8739	26.6414	25.9219	38.6971	32.0716	28.6327	23.4078	28.1132	27.9963
YBR201C-A	MIN7	protein_coding	27.5574	42.1682	28.2854	34.9886	26.9136	26.6816	2.88611	3.26723	1.79594
YBR202W	MCM7	protein_coding	17.7023	18.1624	16.456	12.7861	11.9176	13.9153	11.367	11.2353	11.7793
YBR203W	COS111	protein_coding	4.31308	4.44637	4.43926	2.49483	2.68598	3.81445	4.24336	3.98917	3.40627
YBR204C	LDH1	protein_coding	13.2231	13.5191	13.3976	5.65346	6.66679	9.20607	10.7374	12.4856	11.238
YBR205W	KTR3	protein_coding	77.0905	88.5369	85.1455	45.9377	40.5051	42.3834	82.4481	86.4597	71.5254
YBR207W	FTH1	protein_coding	55.6814	63.553	65.3845	45.7554	40.4393	44.6223	68.2864	69.794	64.6785
YBR208C	DUR1%2C2	protein_coding	2.88085	3.01314	3.44214	2.23415	2.08422	3.40181	10.613	10.6119	9.8045
YBR209W	YBR209W	protein_coding	5.13242	9.83683	4.75235	4.17021	2.72059	5.04819	5.28991	4.19192	4.1476
tC(GCA)B	tC(GCA)B	tRNA	0	0.603417	0	0.270859	0	0	0	0	0
tE(UUC)B	tE(UUC)B	tRNA	0	0	0	0.541718	0	0.348378	1.16819	2.01242	0
YBR210W	ERV15	protein_coding	54.7418	62.9916	61.8077	40.1402	25.3634	38.2972	30.1932	32.0186	41.3342
YBR211C	AME1	protein_coding	9.11378	11.3182	10.4742	5.38051	4.19776	5.40254	16.1318	20.2704	15.9325
YBR212W	NGR1	protein_coding	19.7154	22.5515	21.5254	15.7444	14.701	18.1508	0.999816	1.85155	0.725848
YBR213W	MET8	protein_coding	5.22055	5.95079	4.55178	4.11312	3.025	3.46604	1.12146	0.772771	0.0888173
YBR214W	SDS24	protein_coding	11.2482	14.0432	11.9403	13.5799	11.9739	12.7475	3.82316	3.31135	2.12792
YBR215W	HPC2	protein_coding	4.08998	3.98587	4.45816	3.63796	3.79898	3.95041	1.1146	0.797584	1.23244
YBR216C	YBP1	protein_coding	9.78371	10.6416	12.0086	6.60655	6.24419	8.1381	9.01322	9.27325	12.0857
YBR217W	ATG12	protein_coding	6.5459	10.8421	6.28564	6.84825	6.34656	6.79616	20.3902	18.8027	17.241
YBR218C	PYC2	protein_coding	45.7587	48.1793	48.9621	36.9121	38.3183	46.4425	37.6511	40.2907	31.1462
YBR219C	YBR219C	protein_coding	2.59065	5.77481	5.80264	1.88962	1.52941	2.96013	5.64213	6.15577	9.28445
YBR220C	YBR220C	protein_coding	18.21	19.2061	20.544	7.49715	7.8294	10.0154	41.7799	39.8438	40.0984
YBR221C	PDB1	protein_coding	435.575	466.463	471.805	234.766	251.27	312.617	86.4777	104.414	85.4534
YBR221W-A	YBR221W-A	protein_coding	2.59065	2.48263	1.30844	0	0.316904	3.10554	0	0.275989	0
YBR222C	PCS60	protein_coding	24.3628	28.3783	27.5277	17.0163	13.9665	23.2696	8.14296	10.2101	5.56741
YBR223C	TDP1	protein_coding	4.90798	5.68651	5.15373	4.32977	3.50049	3.05294	1.28608	1.94965	0.896322
YBR225W	YBR225W	protein_coding	4.05897	5.57742	5.09967	5.88735	3.65618	6.3288	2.24043	3.19486	2.5482
YBR227C	MCX1	protein_coding	12.2695	15.2881	12.3938	10.1814	8.62211	11.2658	4.25122	4.04184	4.45365
YBR228W	SLX1	protein_coding	6.63943	8.02445	7.90783	5.371	5.85494	6.85333	4.87192	6.01748	3.92398
YBR229C	ROT2	protein_coding	22.597	24.6876	24.1525	14.8459	13.0429	20.7407	34.9062	37.1213	33.453
YBR230C	OM14	protein_coding	61.1409	75.2949	58.7494	109.047	87.6285	77.2483	9.21519	8.54358	6.13052
YBR230W-A	COQ21	protein_coding	16.2399	16.8596	13.4424	33.9585	28.3086	24.7088	17.5751	20.0401	8.02007
LSR1	LSR1	snRNA	8516.72	8219.1	9030.81	10059.3	10774.9	14886.9	15568.6	15884.6	15370.3
YBR231C	SWC5	protein_coding	6.71098	6.8599	5.17206	7.35596	7.77146	8.49858	6.36355	7.46715	4.90102
YBR233W	PBP2	protein_coding	6.89902	7.241	6.48952	7.56835	5.27791	6.82618	0.67721	0.746638	0.766961
YBR233W-A	DAD3	protein_coding	44.541	52.8974	37.279	49.9521	33.5085	44.2696	65.2218	70.2611	53.7345
YBR234C	ARC40	protein_coding	143.781	165.734	147.378	104.381	88.8485	94.1869	31.532	33.7711	26.0108
YBR235W	VHC1	protein_coding	8.39862	9.39199	8.34747	5.24225	4.0864	7.55554	20.2333	19.2331	18.6944
YBR236C	ABD1	protein_coding	16.2187	15.443	15.0905	5.74197	5.96462	7.74881	23.0323	25.619	24.4807
YBR237W	PRP5	protein_coding	2.64907	3.0327	2.51426	1.92724	1.93125	3.20671	2.73768	3.307	3.47694
YBR238C	YBR238C	protein_coding	17.7547	20.1205	20.6455	21.5799	15.6526	22.0792	1.87676	3.1407	1.56826
YBR239C	ERT1	protein_coding	7.58458	9.09907	7.74777	12.572	11.2381	12.0999	2.38046	2.09596	2.81115
YBR240C	THI2	protein_coding	1.60839	1.95876	2.13238	1.06662	0.811584	1.83536	2.05145	1.60637	1.29977
YBR241C	YBR241C	protein_coding	8.37503	9.00313	7.74182	8.57444	6.89543	8.27557	4.87342	4.95822	2.24768
YBR242W	YBR242W	protein_coding	36.6738	38.8408	38.1309	28.9944	24.6894	29.3512	21.9365	24.7351	19.1106
YBR243C	ALG7	protein_coding	45.6393	50.3483	49.6711	26.4658	27.9391	29.3103	18.2955	17.9854	19.4745
YBR244W	GPX2	protein_coding	163.545	192.797	148.905	131.129	111.665	119.312	120.402	114.434	152.393
YBR245C	ISW1	protein_coding	8.71957	10.3168	9.76698	8.99732	10.061	11.6241	5.58249	6.7361	5.25241
YBR246W	RRT2	protein_coding	23.2135	22.992	21.5994	15.2295	14.3791	15.1275	9.03238	8.73848	9.00191
YBR247C	ENP1	protein_coding	41.6833	46.6775	40.3706	59.5935	52.2729	54.3297	29.195	33.7688	28.6638
YBR248C	HIS7	protein_coding	27.3002	29.9853	31.1927	14.3061	15.8853	16.0418	39.8494	41.346	38.0284
YBR249C	ARO4	protein_coding	291.489	316.73	289.214	289.391	274.063	302.125	67.0307	82.7968	54.3797
YBR250W	SPO23	protein_coding	0.490279	0.912034	1.13614	0.347361	0.46568	0.526556	0.374534	0.350254	0.792407
YBR251W	MRPS5	protein_coding	15.8481	17.9614	17.5945	9.37102	10.4074	10.7228	19.753	17.6884	16.1774
YBR252W	DUT1	protein_coding	164.6	177.894	165.957	100.628	95.5531	84.91	217.283	222.628	178.4
YBR253W	SRB6	protein_coding	36.6655	51.0431	40.6653	24.1375	20.9105	18.9152	17.6952	15.202	13.4136
YBR254C	TRS20	protein_coding	47.5689	49.4527	45.1882	50.0104	40.5224	43.6581	54.48	57.0796	55.9272
YBR255W	MTC4	protein_coding	3.67475	3.91743	3.64606	3.0305	2.79286	3.93391	4.27607	3.68317	2.88177
YBR255C-A	RCF3	protein_coding	29.3645	32.7984	27.1565	31.7065	27.3772	29.2546	3.1288	3.9949	2.5654
YBR256C	RIB5	protein_coding	64.0527	67.5625	64.4456	40.3909	35.5954	49.3618	124.346	120.766	107.408
YBR257W	POP4	protein_coding	10.9023	10.7063	12.0485	8.68297	9.78442	10.2722	5.20678	4.48483	9.24652
YBR258C	SHG1	protein_coding	15.4292	18.8367	14.9449	20.7747	15.7455	15.4943	12.1557	13.1722	11.7854
YBR259W	YBR259W	protein_coding	4.56215	4.56109	5.25085	2.33985	2.20545	3.31288	5.65613	4.75271	6.45183
YBR260C	RGD1	protein_coding	9.4026	9.07568	9.33759	7.09513	6.73481	8.39867	6.221	8.15348	6.77449
YBR261C	TAE1	protein_coding	45.5958	50.7802	44.354	43.5235	38.0829	41.3388	33.5716	35.7365	28.1986
YBR262C	MIC12	protein_coding	81.6338	95.1481	74.899	77.5214	76.0867	77.0468	69.6982	60.6661	53.4149
YBR263W	SHM1	protein_coding	139.487	145.38	145.221	81.741	77.8675	81.0904	145.036	139.661	110.334
YBR264C	YPT10	protein_coding	18.9657	28.8916	18.6998	22.3946	22.1279	20.1502	17.2425	15.1173	9.76991
YBR265W	TSC10	protein_coding	41.0052	42.0925	40.0888	28.9996	27.9537	27.4274	23.4948	23.3516	19.2507
YBR267W	REI1	protein_coding	25.8901	27.7143	24.0987	22.5707	17.7635	21.1998	21.063	20.2509	11.6545
YBR268W	MRPL37	protein_coding	88.6768	94.133	87.1264	75.861	68.6427	76.7483	166.368	146.17	114.059
YBR269C	SDH8	protein_coding	92.9559	98.6651	91.7005	188.05	140.042	137.146	25.2127	21.4736	17.3961
YBR270C	BIT2	protein_coding	3.07225	2.70543	2.51623	2.69073	2.21427	2.71046	3.02959	2.70682	2.81824
YBR271W	EFM2	protein_coding	11.1542	12.5511	12.1031	4.0861	3.80285	4.71803	22.496	19.6643	19.9469
YBR272C	HSM3	protein_coding	11.499	11.5916	11.2664	6.56819	6.71034	8.39583	11.0164	7.37024	13.4057
YBR273C	UBX7	protein_coding	10.7549	11.5989	8.87263	3.39163	3.04576	4.93628	12.6389	12.0469	11.5696
YBR274W	CHK1	protein_coding	17.316	19.995	19.3416	14.8357	15.8392	19.9209	22.0894	23.1246	27.4779
YBR275C	RIF1	protein_coding	2.89314	3.13512	3.51169	2.71622	2.53424	4.38334	2.92504	3.75904	3.70767
YBR276C	PPS1	protein_coding	18.9463	19.9844	19.856	13.6851	12.3271	15.232	23.1093	23.7904	23.397
YBR278W	DPB3	protein_coding	12.4189	14.1235	11.0332	14.9965	11.0367	13.1211	26.0934	22.4276	21.0392
YBR279W	PAF1	protein_coding	24.2946	30.62	22.6923	23.3789	19.0001	23.4522	11.7552	12.302	9.03607
YBR280C	SAF1	protein_coding	4.19255	4.15393	4.35463	2.87331	3.3727	3.04039	3.55949	4.16363	4.44087
YBR281C	DUG2	protein_coding	10.3842	11.6482	11.0624	6.13824	5.82974	7.72376	15.2144	17.7258	19.7288
YBR282W	MRPL27	protein_coding	40.299	36.3528	41.1224	41.5244	38.0285	44.308	26.5107	26.5476	20.1047
YBR283C	SSH1	protein_coding	242.225	260.647	261.093	143.239	153.815	176.553	145.893	156.364	185.35
YBR284W	YBR284W	protein_coding	2.46188	2.88551	2.04683	3.08739	2.64087	2.99657	1.26481	1.501	1.34673
YBR285W	YBR285W	protein_coding	4.48153	3.89516	4.21107	3.85554	2.14184	2.99845	1.16013	1.39898	2.86359
YBR286W	APE3	protein_coding	636.226	696.805	635.035	1323.03	1115.31	1077.38	128.457	164.052	91.8426
YBR287W	YBR287W	protein_coding	75.1723	80.9706	81.3189	37.3786	36.3848	48.2519	24.9577	28.6178	30.4168
YBR288C	APM3	protein_coding	17.3602	19.6883	21.0999	10.718	11.8937	14.6319	24.0975	21.4548	24.3238
YBR289W	SNF5	protein_coding	3.30265	3.26085	3.28554	5.43871	4.30934	5.23259	1.45443	1.47133	1.15923
YBR290W	BSD2	protein_coding	31.2098	35.8452	30.1036	36.9849	30.0026	39.2866	24.2054	20.9992	21.2389
YBR291C	CTP1	protein_coding	18.1346	19.4542	17.8602	13.2179	12.0899	11.594	15.5135	15.8418	13.1894
YBR292C	YBR292C	protein_coding	8.40917	7.12421	8.98672	5.8191	5.00913	8.96792	0.452202	1.0906	0.98487
YBR293W	VBA2	protein_coding	10.7217	10.5185	11.3765	5.99425	5.5575	6.74166	12.5131	12.8117	16.506
YBR294W	SUL1	protein_coding	2.5304	3.0648	2.62702	2.01066	1.79272	3.05276	1.46703	2.26889	2.21527
YBR295W	PCA1	protein_coding	3.3279	3.39143	3.75043	2.21673	2.25114	3.12595	8.04005	8.81828	7.98772
YBR296C	PHO89	protein_coding	23.3647	23.4231	23.1764	9.587	9.74137	12.1708	32.2786	34.8251	36.1062
YBR296C-A	TYC1	protein_coding	1.51121	0.7241	1.90814	1.30012	1.38646	1.25416	0	1.44894	0
YBR297W	MAL33	protein_coding	4.99441	4.94055	5.5332	3.02161	2.17576	3.29808	4.12477	4.05746	7.2389
YBR298C	MAL31	protein_coding	2.16239	2.21351	3.35088	1.17328	0.757479	1.84895	1.64116	2.23035	1.5886
YBR298C-A	YBR298C-A	protein_coding	0	0	0.618856	0.263539	0	0.225975	0	0	0.660129
YBR299W	MAL32	protein_coding	1.52413	1.46058	1.56565	1.56682	1.09969	1.24344	0.766811	0.726536	0.584524
YBR301W	PAU24	protein_coding	0.999149	0.359058	0.756948	2.47131	1.19167	1.24379	0.463413	0.558822	0.201858
YBR302C	COS2	protein_coding	8.55028	7.85077	7.07016	4.31094	2.68535	3.05839	5.6073	7.2193	4.7564
YCL073C	GEX1	protein_coding	0	0	0	0	0	0	0	0.0156812	0
YCL069W	VBA3	protein_coding	0	0	0	0	0	0	0	0	0
YCL068C	YCL068C	protein_coding	0	0	0	0	0	0	0	0	0
YCL067C	HMLALPHA2	protein_coding	0	0	0	0	0	0	0	0	0
YCL066W	HMLALPHA1	protein_coding	0	0	0	0	0	0	0	0	0
YCL064C	CHA1	protein_coding	145.554	155.531	148.845	89.6401	91.5599	110.06	21.6681	23.8949	21.6508
YCL063W	VAC17	protein_coding	13.1875	15.6433	13.465	9.13766	7.87403	9.52452	5.8189	6.40178	7.31591
YCL061C	MRC1	protein_coding	4.3945	4.60731	4.66164	4.48584	4.29713	5.66296	5.77598	4.86944	5.18776
YCL059C	KRR1	protein_coding	76.7048	86.2524	71.173	87.6866	79.8809	82.2919	69.0742	75.144	72.1186
YCL058C	FYV5	protein_coding	9.67967	8.99209	9.87743	9.72968	12.1791	7.81459	0.183245	0.505079	0
YCL058W-A	ADF1	protein_coding	0	0	0	0	0	0	0	0	0
YCL057C-A	MIC10	protein_coding	148.346	136.397	138.009	178.767	159.358	121.235	11.7296	11.3353	9.2216
YCL057W	PRD1	protein_coding	26.0064	29.3905	28.9031	15.4264	14.1407	22.5033	33.7775	34.1813	31.7899
YCL056C	PEX34	protein_coding	15.6332	23.2711	22.4239	26.7646	16.9052	19.3169	8.50763	9.32654	9.26457
YCL055W	KAR4	protein_coding	13.358	15.4733	12.6301	10.4861	10.4644	9.879	18.5241	19.4343	20.2086
YCL054W-A	RDT1	protein_coding	176.134	148.316	171.601	88.9912	134.247	175.294	78.3089	99.261	157.498
YCL054W	SPB1	protein_coding	24.7502	27.4848	23.5322	19.1004	18.0997	25.113	30.2342	30.0343	28.6019
YCL052C	PBN1	protein_coding	9.82107	10.9744	13.4714	6.06413	7.39444	6.87733	23.6663	20.4775	22.4333
YCL051W	LRE1	protein_coding	10.5319	10.5391	9.09634	6.83455	4.76713	6.98664	2.97648	2.91112	2.8858
YCL050C	APA1	protein_coding	140.937	152.826	155.875	99.5079	90.1455	108.045	5.39833	7.31972	8.57143
YCL049C	YCL049C	protein_coding	26.6031	29.4267	26.7262	19.938	18.8877	20.0879	16.4815	14.1963	9.13003
YCL048W-A	YCL048W-A	protein_coding	2.07792	0.543075	1.90814	1.78767	1.24781	1.46319	2.45319	2.17342	0.610619
YCL048W	SPS22	protein_coding	0.293123	0.374535	0.394788	0.224159	0.167331	0.37841	0.181271	0.312273	0.631675
YCL047C	POF1	protein_coding	20.7719	22.2542	17.5637	11.4953	10.3636	11.7507	18.1858	21.0349	23.9532
YCL045C	EMC1	protein_coding	86.4231	97.8915	89.5246	70.4219	59.6122	74.5135	13.5577	15.7905	12.2605
YCL044C	MGR1	protein_coding	20.6436	22.3813	17.858	34.1049	27.5434	21.8628	0.737803	1.84873	0.934919
YCL043C	PDI1	protein_coding	637.743	690.844	639.997	426.468	371.56	434.568	67.3841	88.0079	50.5775
YCL042W	YCL042W	protein_coding	1.63715	2.05162	1.65372	2.32939	1.10917	1.74189	0.93455	1.44894	1.22124
YCL040W	GLK1	protein_coding	104.94	100.68	102.864	63.1896	65.5758	69.2416	109.18	115.723	88.4849
YCL039W	GID7	protein_coding	3.58559	3.49432	3.3968	4.40927	3.65757	3.92275	2.25495	2.21421	1.24416
YCL038C	ATG22	protein_coding	14.9407	16.3983	17.3139	7.22564	8.59656	9.94161	18.1257	21.8939	25.1635
YCL037C	SRO9	protein_coding	121.557	133.234	114.05	187.457	157.629	144.637	6.96079	7.86094	6.28868
YCL036W	GFD2	protein_coding	5.89027	6.02778	5.78836	4.50572	3.67766	4.39435	18.7899	18.3141	13.397
YCL035C	GRX1	protein_coding	192.918	237.322	190.745	243.451	207.544	195.318	78.3002	85.4573	59.8517
YCL034W	LSB5	protein_coding	22.5192	21.621	19.8662	13.6971	12.154	14.3434	36.7239	32.5434	25.2504
YCL033C	MXR2	protein_coding	32.9963	37.9617	35.4982	21.6174	19.3612	20.2842	63.5384	61.1015	55.7868
YCL032W	STE50	protein_coding	6.31487	8.09657	7.39061	4.4399	4.57091	4.33715	8.80686	9.40909	7.95389
YCL031C	RRP7	protein_coding	50.7626	57.685	45.949	29.7763	28.1386	32.35	37.2566	39.3517	38.5223
YCL030C	HIS4	protein_coding	84.269	95.1286	92.2586	40.0926	44.6023	62.8439	154.061	160.929	132.535
YCL029C	BIK1	protein_coding	10.5202	9.55615	8.86139	8.09261	6.99202	8.32315	2.54299	1.64279	1.77232
YCL028W	RNQ1	protein_coding	73.6251	84.0384	75.1976	73.6203	63.7087	66.7032	23.5479	27.361	18.108
YCL027W	FUS1	protein_coding	3.91796	4.12158	3.66006	3.09191	2.46481	3.60194	0.491869	1.14861	0.666563
YCL026C-B	HBN1	protein_coding	6.3097	6.12126	5.1146	11.1918	9.94818	9.74021	0.144518	0.597503	0.125901
YCL026C-A	FRM2	protein_coding	2.41483	2.09019	2.20321	0.8042	1.20064	1.42224	1.73422	1.49376	1.00721
YCL025C	AGP1	protein_coding	23.8123	24.8524	21.6216	12.9192	12.4038	15.3638	10.0383	10.0253	10.2476
YCL024W	KCC4	protein_coding	3.96002	4.1995	3.95599	3.43193	3.35528	3.85028	3.53833	4.79259	3.38841
tE(UUC)C	tE(UUC)C	tRNA	3.77803	1.20683	6.36047	4.87546	4.15937	2.09027	25.7001	11.6721	11.1947
YCL021W-A	YCL021W-A	protein_coding	9.23519	9.19492	10.2979	16.8191	14.4368	20.77	16.9109	13.6461	8.52928
YCL019W	YCL019W	protein_coding	0	0.00817576	0.00861787	0.0036699	0.0125235	0	0	0	0.0137889
YCL020W	YCL020W	protein_coding	0	0	0	0	0	0	0	0	0
tL(CAA)C	SUP53	tRNA	0	0	0	0	0	0	0	0	0
YCL018W	LEU2	protein_coding	0	0	0	0	0	0	0	0	0
YCL017C	NFS1	protein_coding	55.4718	59.5274	56.7997	26.7726	27.6846	34.0151	29.1062	28.7849	23.0024
YCL016C	DCC1	protein_coding	6.86194	7.56409	7.25193	4.45318	4.94903	4.60846	6.69639	5.98339	5.64142
YCL014W	BUD3	protein_coding	8.06842	9.54556	8.51378	9.11357	7.80549	13.8925	8.28935	8.73911	8.6091
YCL012C	YCL012C	protein_coding	48.8903	52.4666	50.4525	57.3487	53.9308	51.2824	3.74216	2.64003	1.24194
YCL011C	GBP2	protein_coding	53.528	52.3788	50.004	39.0341	31.2277	31.9987	146.406	135.19	122.067
YCL010C	SGF29	protein_coding	9.06728	8.8006	10.0398	6.42561	4.52198	7.2677	30.6245	29.6105	30.437
YCL009C	ILV6	protein_coding	225.366	252.08	223.954	135.402	116.427	127.223	9.49624	10.314	7.80017
YCL008C	STP22	protein_coding	6.4207	8.59165	9.17489	7.64581	6.98257	8.49103	1.7432	1.85185	1.0757
YCL005W-A	VMA9	protein_coding	425.473	509.473	420.97	703.943	443.863	492.774	186.106	194.049	137.644
snR43	snR43	snoRNA	64.2085	55.5028	58.9424	55.5196	64.0026	65.5284	4726.23	4886.48	3900.72
YCL005W	LDB16	protein_coding	27.637	28.964	31.3024	20.893	20.8886	23.3915	13.5273	13.8317	9.31373
YCL004W	PGS1	protein_coding	5.52953	6.79711	6.17038	7.60896	6.43826	8.58531	1.39645	1.92452	1.87163
YCL002C	YCL002C	protein_coding	23.5039	21.1224	29.9147	10.6721	12.4206	17.3097	23.9344	28.7118	51.8323
YCL001W	RER1	protein_coding	155.519	175.393	172.52	122.377	94.7192	100.023	108.289	118.931	146.678
YCL001W-A	YCL001W-A	protein_coding	1.96261	2.72713	3.07285	0.675389	0.720237	2.11741	0.182055	0.439074	2.53764
YCL001W-B	YCL001W-B	protein_coding	3.73359	4.08904	10.057	1.07069	3.9147	4.42645	1.97905	2.3865	5.1723
YCR001W	YCR001W	protein_coding	4.31775	5.37903	2.4715	2.29069	2.00706	2.14999	0.534029	1.93193	3.95449
YCR002C	CDC10	protein_coding	80.7072	86.8023	76.94	75.3307	64.2492	63.0833	24.2173	32.0293	41.2121
YCR003W	MRPL32	protein_coding	22.7503	32.191	23.6443	20.1378	18.0842	18.3126	49.0639	42.3134	39.6903
YCR004C	YCP4	protein_coding	131.805	140.032	131.354	78.4006	75.137	87.8923	107.059	108.242	97.7976
YCR005C	CIT2	protein_coding	100.737	104.17	94.8027	112.992	101.846	111.85	161.347	158.451	152.959
YCR006C	YCR006C	protein_coding	3.63456	5.31618	4.92735	2.59202	3.15902	3.17509	8.69487	11.3715	12.0578
tP(AGG)C	SUF2	tRNA	42.8177	62.7553	53.4279	118.907	74.4065	65.1466	149.528	174.276	87.5221
YCR007C	YCR007C	protein_coding	11.0822	12.0683	11.7033	9.15504	7.94902	8.81396	3.50456	3.9846	7.32743
tN(GUU)C	tN(GUU)C	tRNA	0.612654	1.17422	0	0.263539	0	1.01689	2.27323	0.391607	2.97058
YCR008W	SAT4	protein_coding	54.5438	58.5274	56.8651	49.7233	43.0628	51.5645	26.5976	32.3854	26.4467
YCR009C	RVS161	protein_coding	81.2987	87.382	81.8922	91.7174	77.5165	80.5617	88.7472	86.2467	83.0075
YCR010C	ADY2	protein_coding	1.64956	1.17284	1.88126	1.99139	1.01543	1.50146	1.4808	0.816307	1.11804
YCR011C	ADP1	protein_coding	26.842	29.295	28.3495	18.6475	17.979	26.3652	63.95	63.726	79.7178
YCR012W	PGK1	protein_coding	3807.39	3762.75	3965.31	934.904	919.144	1081.87	5713.13	5880.4	5006.14
YCR014C	POL4	protein_coding	3.5253	3.75091	3.24678	2.09625	2.75864	3.97258	7.69441	7.19088	10.2224
YCR015C	CTO1	protein_coding	9.69457	10.4744	9.88873	8.15644	6.80149	8.75546	14.2828	13.2136	16.36
snR33	snR33	snoRNA	8298.54	7142.48	6586.77	15636.3	16387.5	14116.2	4472.97	4516.12	5618.5
tG(GCC)C	SUF16	tRNA	1.91562	0	1.29001	0	0	0	1.18464	1.63261	0
YCR016W	YCR016W	protein_coding	38.5853	43.3962	37.7169	46.2415	42.6895	38.8172	16.186	20.0164	16.1153
YCR017C	CWH43	protein_coding	54.0013	58.7326	55.6041	29.4436	25.9852	39.2812	69.5035	72.8826	67.2065
YCR018C	SRD1	protein_coding	27.5694	31.5081	29.3613	28.5207	24.5815	24.2923	36.2454	33.0255	28.0555
tM(CAU)C	tM(CAU)C	tRNA	0	0	0	0	0	0	0	0	0
tK(CUU)C	tK(CUU)C	tRNA	0	0	0	0	0	0	0	0	0
YCR019W	MAK32	protein_coding	7.80517	9.469	9.43586	5.21478	4.72309	5.32903	7.85639	7.61625	6.17329
YCR020C	PET18	protein_coding	3.77803	3.6205	4.31098	2.07659	2.87561	3.1354	2.46617	4.11429	3.73156
YCR020C-A	MAK31	protein_coding	77.0888	70.4574	74.2674	37.4699	40.3786	39.4567	91.6699	86.9367	89.466
YCR020W-B	HTL1	protein_coding	37.6847	42.1628	44.8292	32.0917	32.573	45.6154	18.4544	11.9828	34.3183
YCR021C	HSP30	protein_coding	161.968	173.741	165.945	186.156	196.752	222.912	134.036	142.748	118.53
YCR022C	YCR022C	protein_coding	2.23397	2.51861	1.72562	1.58276	3.47217	1.30869	0.487592	0.587978	0.424779
YCR023C	YCR023C	protein_coding	22.4707	24.7046	23.9952	12.8632	11.4541	16.3669	19.0117	18.9247	19.5558
YCR024C	SLM5	protein_coding	7.1729	7.75507	8.42214	4.03487	4.54465	4.96915	1.76295	2.03773	2.08081
YCR024C-B	YCR024C-B	protein_coding	190.005	216.579	266.882	112.19	148.553	234.674	35.9119	35.1654	48.8495
YCR024C-A	PMP1	protein_coding	767.033	792.271	917.769	568.408	626.002	770.646	125.139	140.418	165.016
YCR025C	YCR025C	protein_coding	1.32369	2.43128	2.22848	1.70819	2.02402	2.44119	1.43252	1.05762	1.0697
YCR026C	NPP1	protein_coding	15.5189	16.4896	15.5733	14.3399	11.5395	15.1467	21.2444	21.8024	15.3189
YCR027C	RHB1	protein_coding	26.4822	36.136	29.876	18.4184	16.7959	17.3194	32.4423	30.5428	27.6814
tQ(UUG)C	tQ(UUG)C	tRNA	1.25934	0	0.636047	1.08344	0.462152	1.39351	5.84094	2.01242	6.10619
YCR028C	FEN2	protein_coding	15.5245	19.4223	17.7349	9.08566	10.5295	13.7395	54.7614	51.2733	54.9914
YCR028C-A	RIM1	protein_coding	336.653	368.097	346.217	587.876	491.873	500.591	28.6075	32.4611	36.1148
YCR030C	SYP1	protein_coding	17.5412	19.5033	18.893	18.5018	16.9622	19.9859	3.05794	3.37144	2.77618
snR65	snR65	snoRNA	12.6942	8.6892	21.5238	6.43561	10.3152	13.5449	2.52329	4.63662	8.06017
YCR031C	RPS14A	protein_coding	4033.62	4344.54	3993.03	2366.38	2555.2	3296.89	182.101	221.261	137.504
snR189	snR189	snoRNA	15673	15206.1	11267.8	35234.1	23189.8	19326.9	3886.84	3835.33	7703.88
YCR032W	BPH1	protein_coding	2.13299	2.53836	2.78828	2.38076	2.292	3.80644	6.58237	6.15311	6.88355
YCR033W	SNT1	protein_coding	5.02506	6.24367	5.13814	6.17744	5.1074	7.60469	3.74734	4.0465	3.46366
YCR034W	ELO2	protein_coding	226.291	236.206	239.197	177.833	186.964	176.664	38.1877	42.6079	41.3396
YCR035C	RRP43	protein_coding	17.5607	18.2217	19.1297	9.41355	8.28364	9.86394	23.8488	23.3543	26.3416
YCR036W	RBK1	protein_coding	35.0203	37.2023	33.8209	26.6253	23.0799	26.8606	42.1387	43.7286	39.0504
YCR037C	PHO87	protein_coding	5.77336	6.58273	6.37699	4.72772	4.10535	4.71441	9.73996	10.4646	10.3356
YCR038C	BUD5	protein_coding	4.44198	4.48199	3.8697	6.57139	5.24395	5.96848	1.22087	0.916388	1.74734
YCR039C	MATALPHA2	protein_coding	5.94458	6.31443	6.72823	5.45313	3.78483	4.67586	9.30121	6.31767	5.55635
YCR040W	MATALPHA1	protein_coding	0	0	0	0	0	0	0	0	0
YCR041W	YCR041W	protein_coding	3.94821	3.91405	3.85066	1.81549	1.49887	2.78702	5.55679	4.7863	7.26142
YCR042C	TAF2	protein_coding	7.58826	9.39067	8.21801	7.19777	6.58567	9.45964	11.569	11.3816	12.2297
YCR043C	YCR043C	protein_coding	135.419	142.105	124.625	80.8007	75.2153	88.8363	127.698	124.821	110.484
YCR044C	PER1	protein_coding	46.9405	56.4717	48.8654	30.5965	28.039	28.8433	79.3324	88.3937	78.5959
YCR045C	RRT12	protein_coding	6.29672	7.00552	7.94283	6.22315	6.35741	5.72699	3.93195	5.26175	3.17721
YCR046C	IMG1	protein_coding	58.9373	57.3317	57.5585	27.1496	25.3803	26.4603	22.7591	24.9446	15.9479
YCR047C	BUD23	protein_coding	21.5184	24.1891	22.1234	26.7797	23.1478	22.0538	24.278	18.7243	17.2566
YCR048W	ARE1	protein_coding	8.6567	9.90749	8.71936	4.42595	4.26602	4.74843	10.0491	8.69525	6.39601
YCR050C	YCR050C	protein_coding	0.14672	0	0	0.315564	0	0.243526	0.544398	0.844046	0.474267
YCR051W	YCR051W	protein_coding	71.2913	68.3187	66.126	95.5562	87.2411	85.7853	48.9067	51.2437	48.74
YCR052W	RSC6	protein_coding	15.2995	16.8458	15.9905	13.9548	12.7875	12.2652	2.49085	4.65019	2.82601
YCR053W	THR4	protein_coding	236.659	245.885	241.722	164.775	159.289	174.933	27.4377	38.1696	22.1009
YCR054C	CTR86	protein_coding	8.27952	10.5277	9.52717	6.63893	5.97848	7.32335	4.67275	4.79556	5.75974
YCR057C	PWP2	protein_coding	26.7897	28.0863	26.0862	19.3189	20.0826	24.8841	46.8186	48.8313	40.0207
YCR059C	YIH1	protein_coding	48.1954	47.9192	49.1549	41.6893	36.7866	31.927	54.6658	59.4123	45.0774
YCR060W	TAH1	protein_coding	61.9327	62.0657	59.1523	45.7945	35.5527	38.446	46.5606	35.2749	33.8021
YCR061W	YCR061W	protein_coding	13.2709	14.3903	15.3617	16.8173	15.1808	17.4762	2.17372	1.86468	1.04346
tS(CGA)C	SUP61	tRNA	6.28425	3.44127	2.2671	7.53042	7.24801	10.9273	24.1503	18.6498	14.5098
YCR063W	BUD31	protein_coding	17.5989	17.7817	18.6466	18.967	19.7263	17.1455	3.90382	6.96961	2.78257
YCR065W	HCM1	protein_coding	16.4762	19.0957	20.1283	17.9601	16.5688	23.485	5.25995	5.35127	4.02036
YCR066W	RAD18	protein_coding	3.22062	3.5018	3.97269	3.19703	3.25022	3.084	1.49375	2.4545	2.65269
YCR067C	SED4	protein_coding	15.5232	16.6013	16.3964	10.6108	9.38525	14.9652	3.8399	4.268	4.05552
YCR068W	ATG15	protein_coding	6.46834	8.28337	7.96951	4.86611	4.02365	6.98093	3.12115	3.54125	3.141
YCR069W	CPR4	protein_coding	56.6113	58.7452	58.4286	38.7388	32.6839	37.9	11.7771	11.9913	6.891
YCR071C	IMG2	protein_coding	33	39.4068	32.1918	28.3462	23.3151	26.8464	6.86608	7.68828	5.98158
YCR072C	RSA4	protein_coding	25.1283	28.2343	25.3235	22.5128	21.087	22.199	33.3069	34.7073	26.2235
YCR073C	SSK22	protein_coding	3.30152	3.66399	3.36933	2.93797	2.53143	3.56538	4.33598	4.62676	4.07079
YCR073W-A	SOL2	protein_coding	17.6468	16.7276	18.0186	9.11321	8.81014	10.0809	3.19403	4.58527	3.94197
YCR075C	ERS1	protein_coding	16.7913	17.0344	17.9555	8.44333	8.62684	10.4433	30.5072	33.3461	28.168
YCR075W-A	EGO2	protein_coding	48.319	58.3091	54.6331	86.0477	88.5873	80.9703	28.0365	25.0388	21.211
YCR076C	FUB1	protein_coding	21.4339	24.5213	17.7586	18.5954	15.3781	19.6868	33.063	32.1346	25.7871
YCR077C	PAT1	protein_coding	19.587	22.2045	20.0917	10.5951	10.6742	15.694	3.79918	3.61176	3.37105
YCR079W	PTC6	protein_coding	10.8139	13.0436	11.8193	7.55715	7.8618	7.70049	26.8973	25.7081	18.1394
YCR081W	SRB8	protein_coding	2.64568	3.15399	2.9504	2.07128	2.1826	3.83508	2.08114	2.66519	2.36038
YCR082W	AHC2	protein_coding	92.43	110.804	96.3241	51.8034	44.3666	55.8701	82.8055	91.2049	70.6236
YCR083W	TRX3	protein_coding	64.1085	66.6398	64.6382	63.7873	55.6316	51.2769	46.4355	52.9016	39.6903
YCR084C	TUP1	protein_coding	61.6973	69.3473	65.2723	75.6403	60.8332	69.4296	4.43715	6.4127	4.24184
YCR085W	YCR085W	protein_coding	6.65958	4.6637	5.17462	5.89463	4.13587	4.03882	1.42559	1.71909	2.69086
YCR086W	CSM1	protein_coding	14.5583	13.7238	10.31	14.3626	15.2147	9.49922	2.4954	2.12411	0.383635
YCR087C-A	YCR087C-A	protein_coding	53.5794	64.5107	53.1305	72.4355	58.8434	55.7042	20.2081	22.8319	17.6049
YCR088W	ABP1	protein_coding	54.9185	59.5887	54.3418	45.296	40.4761	51.3367	3.49865	4.78909	2.43012
YCR089W	FIG2	protein_coding	3.70763	3.9848	4.17183	7.76844	6.79278	7.16663	0.121898	0.191993	0.121365
YCR090C	YCR090C	protein_coding	86.0483	95.2805	81.5808	77.5456	72.3685	82.7883	68.789	60.122	87.9559
YCR091W	KIN82	protein_coding	2.01216	1.84791	2.30776	1.55077	1.52299	1.55393	0.388856	0.375131	0.169381
YCR092C	MSH3	protein_coding	1.70549	2.24549	2.15719	1.97124	2.13343	2.71591	2.25613	2.93865	2.99617
YCR093W	CDC39	protein_coding	14.4242	15.1755	15.8804	13.6362	13.0796	22.9582	3.97483	5.24432	5.31577
YCR094W	CDC50	protein_coding	28.5666	29.4812	28.4663	10.7293	8.68658	10.8779	10.013	13.1095	15.8886
YCR095C	OCA4	protein_coding	13.9465	16.5965	15.938	8.59586	8.09721	9.92733	13.8252	15.8865	23.6846
YCR095W-A	YCR095W-A	protein_coding	4.27702	5.46491	6.62449	4.90613	3.34842	6.15248	0	1.64031	2.30422
YCR096C	HMRA2	protein_coding	0.251869	0	0.127209	0.108344	0	0	0	0.0804969	0
YCR097W	HMRA1	protein_coding	69.7268	62.8049	71.3731	59.5067	50.4932	69.584	36.269	37.1906	53.4135
tT(AGU)C	tT(AGU)C	tRNA	0.621046	0.595151	1.882	4.27438	4.55821	3.09245	8.0653	4.36668	5.01879
YCR098C	GIT1	protein_coding	1.6306	1.89745	2.05888	1.01455	1.04719	0.982707	2.21483	2.92209	3.62371
YCR099C	YCR099C	protein_coding	2.90618	3.71333	5.67549	2.4169	1.91971	2.94781	6.46996	7.86393	7.35874
YCR100C	EMA35	protein_coding	3.00336	3.06086	2.35959	2.7684	2.62421	2.79581	5.48348	6.27724	5.85578
YCR101C	YCR101C	protein_coding	4.70706	8.30935	6.92352	6.85584	5.87918	5.57404	8.57948	8.97343	8.67546
YCR102C	YCR102C	protein_coding	1.96581	1.72685	1.24107	0.775142	1.17229	0.906349	2.35537	2.87957	1.72099
YCR104W	PAU3	protein_coding	0.362691	0.347568	0.854847	0.260025	0.0887332	0.200666	0.224292	0	0
YCR105W	ADH7	protein_coding	4.13288	5.0407	4.93375	3.62742	2.75759	3.30285	2.24602	1.57436	2.02415
YCR106W	RDS1	protein_coding	2.88455	2.99028	3.07868	1.70124	1.67773	3.18182	3.02916	4.80083	5.45379
YCR107W	AAD3	protein_coding	1.53612	3.14307	1.76136	1.57158	1.34075	3.14688	8.01043	7.96124	6.10619
YCR108C	YCR108C	protein_coding	0	0	0	0	0	0	0	0	0
YDL248W	COS7	protein_coding	14.3644	14.8969	12.2041	7.21162	7.30778	9.8199	5.18383	5.10652	5.47013
YDL247W	MPH2	protein_coding	0.272514	0.23741	0.250248	0.213135	0.527308	0.08224	0.091923	0.0950128	0.120122
YDL246C	SOR2	protein_coding	0.0844253	0.121358	0.12792	0.181582	0.0929468	0.0700648	0	0.107929	0.477579
YDL245C	HXT15	protein_coding	0.4523	0.178475	0.215002	0.366232	0.273386	0.279684	0.0493601	0.119045	0.129004
YDL244W	THI13	protein_coding	2.0829	1.57136	0.984846	1.01036	0.585483	0.907212	0.328874	0.53822	0.358134
YDL243C	AAD4	protein_coding	3.2056	3.33525	3.33057	1.37892	1.815	2.38164	10.7049	10.1865	7.99356
YDL242W	YDL242W	protein_coding	3.97014	3.19095	4.01033	1.70779	0.751977	1.77141	5.93994	6.79449	6.62367
YDL241W	YDL241W	protein_coding	40.949	46.1322	43.087	36.6446	30.3232	29.6009	16.5054	18.1508	19.1065
YDL240W	LRG1	protein_coding	4.11204	4.66611	4.76848	2.86717	2.70209	4.969	4.3239	5.21886	5.32642
YDL239C	ADY3	protein_coding	0.745099	1.00697	1.17721	0.78895	1.05167	1.40584	2.16211	2.58893	2.285
YDL238C	GUD1	protein_coding	4.37943	5.11303	3.67609	3.54217	3.3954	4.23172	7.03774	5.06638	5.03449
YDL237W	AIM6	protein_coding	68.1399	74.4842	70.079	40.101	41.388	49.5677	49.4045	53.2144	58.3446
YDL236W	PHO13	protein_coding	74.7881	75.1861	78.2276	60.0425	63.3252	66.7283	107.936	109.836	111.355
YDL235C	YPD1	protein_coding	24.2874	28.6192	24.8967	9.75093	9.57315	11.3969	37.382	37.3161	54.3742
YDL234C	GYP7	protein_coding	11.5313	13.4739	11.3824	9.92933	8.79017	10.5437	16.7393	16.1382	14.8445
YDL233W	MFG1	protein_coding	6.35434	7.09902	6.68473	5.5234	5.12294	5.88371	1.40488	2.12554	1.43675
YDL232W	OST4	protein_coding	265.892	315.864	309.841	87.6705	88.4335	97.1691	12.8816	10.1818	17.8235
YDL231C	BRE4	protein_coding	6.6837	5.8391	6.24975	3.50433	3.18171	5.82156	16.3588	17.4491	16.8761
YDL230W	PTP1	protein_coding	12.9083	13.7924	14.1293	8.41598	6.60218	8.13711	13.3507	13.0233	9.15929
YDL229W	SSB1	protein_coding	1863.35	1943.28	1931.78	1045.23	1028.34	1432.48	1211.51	1370.38	1016.13
YDL227C	HO	protein_coding	14.2883	16.8751	13.9128	8.87052	7.78494	10.2128	27.2246	23.7953	22.3443
YDL226C	GCS1	protein_coding	59.9776	69.128	60.974	53.2388	46.0948	52.1797	50.434	49.7485	41.1692
YDL225W	SHS1	protein_coding	17.8225	21.8017	19.8004	17.3468	13.5029	16.3586	14.5262	13.877	15.177
YDL224C	WHI4	protein_coding	11.834	12.0312	13.175	11.1011	8.66855	16.5806	1.59592	2.74928	2.02913
YDL223C	HBT1	protein_coding	1.96299	2.26843	1.93912	2.63253	2.19291	2.86688	1.01756	1.01486	1.28306
YDL222C	FMP45	protein_coding	1.60871	1.58835	1.82197	1.25818	0.822929	0.863078	2.62277	2.36817	1.89095
YDL220C	CDC13	protein_coding	1.73177	1.94137	2.11236	1.35635	1.31901	1.85299	1.66704	2.13034	1.10902
YDL219W	DTD1	protein_coding	60.3908	63.5108	63.7989	53.3696	52.7065	55.0011	55.859	55.3585	73.1345
YDL218W	YDL218W	protein_coding	3.08896	2.86908	2.83221	1.8398	0.871985	1.94566	2.90945	2.36934	1.61296
YDL217C	TIM22	protein_coding	37.2717	37.319	34.1264	25.8775	21.7034	24.44	9.83974	8.87014	11.273
YDL216C	RRI1	protein_coding	4.28348	4.17055	4.223	2.59435	2.31391	2.54055	2.98802	3.63605	3.04617
YDL215C	GDH2	protein_coding	5.65495	6.26714	7.38815	3.59824	5.03336	7.40486	10.4656	10.7202	14.6146
YDL214C	PRR2	protein_coding	1.38168	1.42751	1.67916	1.1794	1.02994	0.931662	1.12146	0.938364	0.837421
YDL213C	NOP6	protein_coding	76.9649	87.8532	68.8281	105.649	87.7026	90.9728	19.2286	20.9007	16.6434
YDL212W	SHR3	protein_coding	295.439	310.917	321.725	129.242	141.037	169.123	437.689	436.423	466.27
YDL211C	YDL211C	protein_coding	5.75314	7.33807	6.17971	7.28488	5.2336	6.85921	2.17978	1.65742	1.11319
tG(GCC)D1	tG(GCC)D1	tRNA	0	0	1.29001	0.549348	0	0	1.18464	5.71415	1.03203
YDL210W	UGA4	protein_coding	1.61161	1.72164	1.70799	1.36377	1.0859	1.24247	0.686208	1.13146	0.896714
YDL209C	CWC2	protein_coding	10.8007	9.4133	8.88969	10.3245	9.1343	8.58239	8.41095	6.6481	4.66944
YDL208W	NHP2	protein_coding	285.494	339.543	293.343	269.341	204.171	226.548	210.542	224.94	150.282
YDL207W	GLE1	protein_coding	2.43925	2.84804	2.4073	2.70156	1.91377	3.02488	6.34593	6.77429	7.20508
YDL206W	YDL206W	protein_coding	5.01097	6.87088	7.38248	4.30251	4.92801	6.24614	2.2782	3.15236	4.80172
YDL205C	HEM3	protein_coding	58.6977	67.2442	61.3397	39.9154	33.6131	38.6954	87.6141	85.9354	80.572
YDL204W	RTN2	protein_coding	3.79721	4.81508	4.53304	4.38874	3.54708	3.86222	3.20214	3.70204	2.2317
YDL203C	ACK1	protein_coding	7.74981	9.93317	7.6081	4.365	4.08827	4.93089	6.24531	5.37162	4.8145
YDL202W	MRPL11	protein_coding	28.4713	27.7475	25.9507	19.6839	20.0981	21.0699	22.9899	20.7489	18.5628
YDL201W	TRM8	protein_coding	40.4394	40.9735	41.0084	23.9866	21.565	21.2086	7.03355	4.44276	6.8083
YDL200C	MGT1	protein_coding	19.11	22.6042	21.565	26.8279	22.6528	28.0914	18.691	20.9548	21.194
YDL199C	YDL199C	protein_coding	3.2948	3.99939	4.30441	3.50542	3.33717	3.75519	1.91529	2.14814	1.88156
YDL198C	GGC1	protein_coding	61.6033	69.7157	61.4662	45.4179	41.7135	48.4164	28.6885	30.776	24.6682
YDL197C	ASF2	protein_coding	3.62002	5.01088	4.32415	3.5222	2.90998	3.60829	4.85042	2.95666	1.9967
YDL195W	SEC31	protein_coding	46.1311	49.6526	49.9651	40.7845	35.6343	46.4453	10.0791	10.6984	10.2185
YDL194W	SNF3	protein_coding	2.80044	3.04367	2.93228	1.97589	2.10553	2.79647	3.83324	4.88985	3.919
YDL193W	NUS1	protein_coding	26.8883	27.847	25.1306	16.2515	16.254	18.7012	11.1848	13.5389	12.9269
YDL192W	ARF1	protein_coding	1115.81	1214.34	1118.55	1067.14	1101.12	1130.44	819.067	828.446	872.716
YDL191W	RPL35A	protein_coding	1043.75	1127.76	977.146	785.578	676.604	647.611	426.949	456.672	328.876
YDL190C	UFD2	protein_coding	14.0596	15.1293	13.5038	8.7238	7.87484	11.8984	14.1348	14.7907	16.0716
YDL189W	RBS1	protein_coding	13.3304	15.9681	14.9318	12.3909	8.57303	11.0812	7.2846	5.69454	4.15968
YDL188C	PPH22	protein_coding	65.6058	74.8237	63.4835	39.9324	37.6471	49.6355	55.3313	57.8045	41.0956
YDL186W	YDL186W	protein_coding	6.46886	5.93866	5.98525	6.31355	4.98725	6.9475	1.61361	1.84158	1.14217
YDL185W	VMA1	protein_coding	248.927	254.097	257.001	173.103	182.485	301.771	186.16	187.957	196.56
YDL184C	RPL41A	protein_coding	12697.7	12518.6	13568.3	5176.24	5326.13	7688.97	17789.2	17093.5	15218.5
YDL183C	YDL183C	protein_coding	3.2484	2.70692	2.47285	2.08587	2.07321	1.90143	0.611388	0.962954	0.608717
YDL182W	LYS20	protein_coding	121.32	119.232	122.263	110.268	118.725	115.496	7.1235	8.89407	4.78247
YDL181W	INH1	protein_coding	53.0682	60.4539	56.978	40.6667	36.6283	33.7359	11.0842	9.21035	6.81621
YDL180W	YDL180W	protein_coding	14.4227	15.6712	15.0144	9.71534	10.5654	12.0991	6.54867	6.96269	8.06731
YDL179W	PCL9	protein_coding	19.2246	21.9842	20.5704	25.086	24.038	23.877	3.585	3.64216	3.04309
YDL178W	DLD2	protein_coding	32.0172	33.1641	30.214	16.0985	14.6427	17.2732	55.545	55.9204	57.0831
YDL177C	YDL177C	protein_coding	12.019	12.9576	13.4797	10.1121	9.72952	9.63234	9.18155	9.71612	8.9986
YDL176W	YDL176W	protein_coding	6.71413	7.68016	6.88976	4.9236	5.56929	6.16761	1.93764	2.54775	3.54831
YDL175C	AIR2	protein_coding	9.11108	9.10897	9.51305	5.31355	6.012	6.17992	3.982	3.49987	3.11504
YDL174C	DLD1	protein_coding	16.3972	17.142	14.9795	9.81726	9.92213	11.4751	19.4062	19.6478	17.0724
YDL173W	PAR32	protein_coding	34.0023	40.0701	34.6044	24.1138	20.0849	24.0098	13.1658	14.4894	9.81942
YDL171C	GLT1	protein_coding	45.7941	50.1134	49.5298	44.8743	42.0356	63.1989	95.7762	101.174	96.0032
YDL170W	UGA3	protein_coding	8.19883	9.1984	9.17639	7.3731	6.41597	8.72459	2.54396	2.81207	1.89304
YDL169C	UGX2	protein_coding	3.23831	2.39212	0.885922	1.53809	0.94081	1.67968	0.625815	0.64685	0.763274
YDL168W	SFA1	protein_coding	49.3585	57.7783	54.7888	33.7629	33.6476	40.7251	62.3758	58.5069	52.2576
YDL167C	NRP1	protein_coding	23.067	26.3492	23.7457	17.9128	15.0199	18.4408	36.4864	37.4847	34.9749
YDL166C	FAP7	protein_coding	47.7788	48.2002	45.0244	67.1731	57.811	55.0226	23.2222	31.3206	22.2043
YDL165W	CDC36	protein_coding	64.9349	63.057	64.7973	46.2153	40.6116	39.9763	68.9231	65.5044	50.1217
YDL164C	CDC9	protein_coding	6.29672	8.00724	6.82488	3.92101	3.57985	5.03212	16.095	16.0994	14.9262
YDL161W	ENT1	protein_coding	24.8769	26.6405	21.5054	18.7732	15.4308	15.9136	7.14777	5.6684	4.24078
YDL160C-A	MHF2	protein_coding	52.426	52.7431	60.4951	49.8381	46.4206	56.2566	40.1511	39.1155	47.0403
YDL160C	DHH1	protein_coding	82.0586	89.6627	90.9584	86.7134	84.3797	118.094	9.17961	11.1457	8.23794
YDL159W-A	YDL159W-A	protein_coding	1.03037	1.64568	3.12241	2.80709	2.01666	3.42044	0	0	0.555108
YDL159W	STE7	protein_coding	7.67321	8.27944	8.19465	4.47232	4.49255	6.95135	2.33638	2.60211	1.75139
YDL157C	YDL157C	protein_coding	222.491	247.411	230.773	179.341	168.519	169.189	334.553	334.921	299.665
YDL156W	CMR1	protein_coding	3.90084	4.73503	3.38576	3.62941	2.99029	3.96471	2.62675	2.58575	1.40104
YDL155W	CLB3	protein_coding	10.8045	12.5195	10.8425	7.53343	7.5672	9.74807	13.2977	14.8054	10.6716
YDL154W	MSH5	protein_coding	1.30681	1.54132	1.26927	1.05221	0.909958	1.77047	2.05145	1.38148	2.95155
YDL153C	SAS10	protein_coding	32.1782	37.639	32.3541	40.8869	33.874	37.3032	34.4606	37.3105	29.1818
YDL150W	RPC53	protein_coding	20.6139	21.3635	20.0648	20.8081	18.355	19.7266	11.6653	13.4047	7.7374
YDL149W	ATG9	protein_coding	2.33193	3.01829	2.40143	2.30583	2.28946	2.61388	2.05077	2.22617	3.03474
YDL148C	NOP14	protein_coding	18.3544	21.6962	19.7073	15.6945	14.9348	17.5984	28.8662	28.3714	27.5569
YDL147W	RPN5	protein_coding	55.2982	66.4354	55.2077	40.8694	35.2396	39.7057	88.9499	85.8105	94.4132
YDL146W	LDB17	protein_coding	15.0814	15.8066	17.6852	9.27527	8.70199	12.0828	8.94661	11.7997	16.2335
YDL145C	COP1	protein_coding	60.612	67.1931	68.82	39.7879	38.9777	56.8093	56.8661	62.7635	60.4523
YDL144C	YDL144C	protein_coding	28.9543	35.13	30.6585	20.2666	17.554	20.2586	34.7119	32.9564	27.1614
YDL143W	CCT4	protein_coding	63.2196	69.2891	64.7541	31.1759	33.1701	41.1415	53.9531	52.991	44.7403
YDL142C	CRD1	protein_coding	12.6644	17.3886	15.9639	8.42334	8.08441	9.71532	16.7824	13.231	12.5564
YDL141W	BPL1	protein_coding	9.25099	8.88621	9.58764	6.44417	5.37729	7.92547	1.94754	2.99155	2.65102
YDL140C	RPO21	protein_coding	44.2121	47.2962	48.5332	41.328	37.8421	52.9727	9.53953	11.537	7.8317
YDL139C	SCM3	protein_coding	4.11536	4.84888	4.08887	5.60098	4.10985	4.7031	0.876141	1.37995	1.30847
YDL138W	RGT2	protein_coding	8.90112	9.62939	9.231	9.90408	10.148	11.0751	7.3761	8.40793	6.71361
YDL137W	ARF2	protein_coding	304.817	314.307	296.663	151.693	146.081	160.882	226.449	217.236	221.165
YDL136W	RPL35B	protein_coding	709.562	808.22	713.287	1225.6	954.446	952.704	435.771	469.02	331.738
YDL135C	RDI1	protein_coding	92.2361	112.574	100.539	69.3613	62.9984	79.3272	46.6815	47.9651	41.5101
YDL134C	PPH21	protein_coding	37.7803	41.6847	38.9879	17.13	18.7359	25.5351	63.0443	58.1144	54.7907
YDL133C-A	RPL41B	protein_coding	2645.79	2362.24	2578.04	1218.37	1384.32	2295.76	7341.25	6870.6	6092.1
YDL133W	SRF1	protein_coding	12.6279	13.3248	12.3376	7.58406	7.95155	8.74285	12.8661	15.8568	11.3202
YDL132W	CDC53	protein_coding	14.1676	17.2506	17.4352	12.8499	11.6897	14.2118	17.8664	20.4439	18.1988
YDL131W	LYS21	protein_coding	75.8005	81.3094	74.2141	65.4926	58.5016	63.6465	9.79053	12.4633	8.86159
YDL130W-A	STF1	protein_coding	67.2229	83.8957	66.6752	101.096	78.4065	71.9821	3.86711	3.77503	1.96521
YDL130W	RPP1B	protein_coding	2997.16	3068.25	3120.78	3995.25	4779.77	4741.05	63.4202	82.3709	54.779
YDL129W	YDL129W	protein_coding	9.52271	9.22484	7.21434	7.05718	6.53344	6.07036	6.72108	8.36948	5.35337
YDL128W	VCX1	protein_coding	89.8658	102.745	94.9253	69.8028	63.0771	67.4365	85.6066	84.8735	72.7408
YDL127W	PCL2	protein_coding	15.5034	18.9344	16.6978	11.6128	11.4147	14.9904	5.35325	4.53284	5.69121
YDL126C	CDC48	protein_coding	158.189	168.778	151.921	98.2713	87.5126	114.625	220.737	211.38	204.514
YDL125C	HNT1	protein_coding	291.602	296.216	298.293	176.412	197.103	232.787	136.463	140.311	118.012
YDL124W	YDL124W	protein_coding	64.7939	77.7309	69.449	40.3952	41.1419	43.4615	24.0057	29.9973	25.9074
YDL123W	SNA4	protein_coding	15.005	19.1039	17.8634	15.9058	12.2716	12.4527	5.36869	4.11048	3.63773
YDL122W	UBP1	protein_coding	24.366	27.8197	27.6468	23.2176	22.9912	29.0883	25.8905	26.1526	24.9374
YDL121C	EXP1	protein_coding	180.439	204.679	177.482	130.749	109.29	113.989	211.208	202.917	206.471
YDL120W	YFH1	protein_coding	67.7887	77.8718	72.1386	57.1683	51.5287	58.3841	17.3025	22.6863	17.4463
YDL119C	HEM25	protein_coding	9.71494	10.5794	9.96198	7.78808	5.58184	7.7367	11.6515	11.4787	10.4678
YDL117W	CYK3	protein_coding	8.76708	9.44763	9.85513	7.16829	6.8603	9.94646	12.7841	13.5845	11.9918
YDL116W	NUP84	protein_coding	14.2391	16.7529	16.189	7.90447	8.68109	13.1339	15.1173	17.0871	26.239
YDL115C	IWR1	protein_coding	7.92986	8.32843	7.52468	6.59824	5.37926	7.17929	11.1453	9.7023	8.60908
YDL114W	YDL114W	protein_coding	0	0	0	0.0420752	0	0.108234	0	0.0625219	0
YDL113C	ATG20	protein_coding	5.02166	5.37709	5.45353	4.07683	3.47804	4.46097	6.56081	6.08813	5.56321
YDL112W	TRM3	protein_coding	18.7403	20.1861	19.5037	14.4081	14.5419	17.5134	16.9351	18.1227	21.9262
YDL111C	RRP42	protein_coding	63.5732	69.6878	70.013	39.1992	39.3212	42.874	38.4712	38.7475	30.8523
YDL110C	TMA17	protein_coding	25.2202	25.4154	30.8335	20.2768	18.7309	19.3246	19.3099	25.3325	17.1459
YDL109C	YDL109C	protein_coding	2.21551	1.8326	2.0966	1.96624	2.49905	2.42574	1.55758	1.86336	1.24385
YDL108W	KIN28	protein_coding	16.1075	17.257	16.4534	18.8401	17.7002	18.4745	20.7336	19.8977	18.867
YDL107W	MSS2	protein_coding	7.38434	8.47526	7.89276	6.92537	4.53749	6.53208	3.10632	3.54004	5.62047
YDL106C	PHO2	protein_coding	6.07184	7.65477	6.43316	7.1739	5.96176	7.45031	0.650848	1.31095	1.9627
YDL105W	NSE4	protein_coding	5.47487	4.92316	7.46211	6.16188	5.99995	6.30711	1.6001	1.65388	2.18187
YDL104C	QRI7	protein_coding	5.33369	6.63758	6.36047	7.0264	7.01384	6.70115	4.94762	5.98992	6.04633
YDL103C	QRI1	protein_coding	19.3486	21.6927	19.0335	12.1581	12.9016	14.1858	11.6135	9.63942	9.91298
YDL102W	POL3	protein_coding	7.4322	7.41246	8.42501	5.54743	4.88922	6.54874	8.1454	7.37229	9.27607
YDL101C	DUN1	protein_coding	6.08601	6.9029	6.14763	6.6018	6.88373	6.4416	5.34548	3.90896	5.79732
YDL100C	GET3	protein_coding	241.666	269.447	244.887	176.652	157.595	161.592	187.015	194.744	182.67
YDL099W	BUG1	protein_coding	32.7429	38.8727	31.1998	36.5327	28.1507	32.882	12.5427	12.5406	13.0694
YDL098C	SNU23	protein_coding	11.5472	14.482	10.8813	7.4007	7.67884	7.41777	3.01932	2.031	2.5051
YDL097C	RPN6	protein_coding	58.781	67.05	57.2354	43.5766	39.114	42.5549	24.8784	25.6924	23.3018
YDL095W	PMT1	protein_coding	103.383	107.411	100.623	53.2447	46.3327	63.5155	72.0449	80.6426	65.8394
YDL093W	PMT5	protein_coding	11.0294	11.9515	12.6183	10.1791	10.2568	11.7887	11.6442	14.827	15.5938
YDL092W	SRP14	protein_coding	130.972	142.062	118.694	82.7392	68.7381	76.1596	113.672	104.745	99.3606
YDL091C	UBX3	protein_coding	8.78227	10.4804	9.4068	7.4415	6.93228	6.93088	4.98017	4.89337	5.30275
YDL090C	RAM1	protein_coding	12.4185	11.4314	12.0142	7.38843	8.03631	8.01269	17.3281	18.7155	14.587
YDL089W	NUR1	protein_coding	8.07019	10.003	10.0718	5.75003	6.4263	8.87825	5.43388	4.93936	5.38856
YDL088C	ASM4	protein_coding	12.284	15.4949	14.3417	11.5881	11.4481	12.9921	5.14091	5.64239	4.61716
YDL087C	LUC7	protein_coding	7.72911	9.72837	8.79784	6.77355	7.02754	5.87189	6.52759	6.93134	3.54252
YDL086W	YDL086W	protein_coding	91.5552	97.8328	88.0809	95.5638	91.7288	90.5375	35.6084	39.4141	27.5447
YDL085C-A	YDL085C-A	protein_coding	156.159	168.957	163.934	248.437	237.265	215.691	174.72	176.113	132.743
YDL085W	NDE2	protein_coding	2.76779	2.65238	3.29906	3.15506	2.78307	2.34294	0.564838	0.406908	0.939414
YDL084W	SUB2	protein_coding	320.938	332.665	355.298	117.229	122.604	170.644	391.319	390.253	507.511
YDL083C	RPS16B	protein_coding	1463.78	1543.94	1484.85	682.836	679.787	643.163	392.316	458.296	312.094
YDL082W	RPL13A	protein_coding	545.023	587.354	540.765	299.136	264.614	330.11	181.729	217.026	144.574
YDL081C	RPP1A	protein_coding	3736.37	3896.47	3592.01	4838.65	4834.61	4049.1	2948.81	2858.71	2749.96
YDL080C	THI3	protein_coding	7.63039	9.0928	9.35927	5.16852	4.81851	5.89387	11.6742	10.974	9.93007
YDL079C	MRK1	protein_coding	4.08481	4.6394	4.1007	2.49468	2.10976	2.49716	4.77151	4.59343	6.3575
YDL078C	MDH3	protein_coding	75.6485	81.9664	70.1574	60.5465	55.1358	56.4615	137.086	136.414	104.231
YDL077C	VAM6	protein_coding	2.23084	3.19983	2.82041	2.24117	2.50354	3.90979	1.70889	1.60074	2.04703
YDL076C	RXT3	protein_coding	27.6117	31.4677	29.4436	27.523	20.3786	23.9212	14.3509	16.9944	15.2344
YDL075W	RPL31A	protein_coding	1471.44	1564.23	1441.5	1918.21	1735.01	1674.99	178.691	198.94	151.254
snR63	snR63	snoRNA	36.4469	37.1421	37.1751	26.0025	26.359	42.4939	3289.51	3375.64	10490.3
YDL074C	BRE1	protein_coding	16.8152	17.7048	15.8313	9.20844	9.41446	11.4264	17.7978	16.3428	19.6165
YDL073W	AHK1	protein_coding	8.14674	8.76271	8.55467	4.32275	3.53582	6.95199	10.8161	11.1208	14.7788
YDL072C	YET3	protein_coding	141.195	154.475	160.059	90.7856	99.9336	112.669	52.912	61.0356	63.3368
YDL070W	BDF2	protein_coding	33.0859	37.2589	33.1103	34.3241	29.7513	29.9768	33.0822	33.0302	32.9486
YDL069C	CBS1	protein_coding	5.71633	6.86321	7.16797	4.32432	3.80974	2.9809	6.94818	4.45183	5.84071
YDL067C	COX9	protein_coding	437.496	517.007	426.406	440.2	306.869	316.884	356.998	393.469	279.664
YDL066W	IDP1	protein_coding	173.279	181.953	178.556	80.9622	78.2104	86.3587	169.591	175.877	142.62
YDL065C	PEX19	protein_coding	25.4219	28.4151	19.8491	32.7305	26.1284	27.0821	7.1113	8.56131	7.97543
YDL064W	UBC9	protein_coding	68.0822	79.0063	70.3398	45.7492	46.1519	48.792	12.674	12.058	13.5507
YDL063C	SYO1	protein_coding	20.3442	22.0378	24.5078	12.8966	15.5748	18.2032	11.8738	14.6372	17.0305
YDL061C	RPS29B	protein_coding	7207.43	8552.77	7282	5434.29	4552.44	4590.08	488.426	541.956	316.236
YDL060W	TSR1	protein_coding	16.1273	17.1435	15.7682	11.3864	11.1338	13.8821	23.5592	26.0284	21.8554
YDL059C	RAD59	protein_coding	5.37461	6.2412	6.96192	4.59667	4.03755	4.19802	6.45192	7.88129	5.31418
YDL058W	USO1	protein_coding	13.2558	15.7919	14.2509	13.8615	13.7484	21.5399	13.6347	14.6	16.5014
YDL057W	YDL057W	protein_coding	4.82302	5.76639	4.08307	3.81343	3.00048	4.21865	4.09043	5.31427	4.08317
YDL056W	MBP1	protein_coding	4.89242	5.74765	5.98525	4.52081	4.1627	5.04271	3.86595	3.69475	4.07079
YDL055C	PSA1	protein_coding	710.02	746.783	772.575	275.396	263.228	357.655	1283.41	1288.07	1179.61
tK(UUU)D	tK(UUU)D	tRNA	2.36127	0	0	0.203144	0.346614	0	47.3116	47.6944	46.5597
YDL054C	MCH1	protein_coding	21.5976	22.1542	22.2551	16.098	14.9863	18.7652	4.08746	6.48604	4.51382
YDL053C	PBP4	protein_coding	59.5548	77.3931	62.5378	49.0692	47.7657	47.2445	46.5768	52.8683	45.1727
YDL052C	SLC1	protein_coding	101.858	110.949	101.684	79.5043	66.477	75.6621	49.3406	50.2047	36.6372
YDL051W	LHP1	protein_coding	87.8803	98.6455	92.365	43.3846	42.9199	63.5562	89.4934	93.4114	87.4336
YDL049C	KNH1	protein_coding	6.68529	7.75245	7.71768	5.75148	5.07165	5.71909	3.64787	3.37548	2.72395
YDL048C	STP4	protein_coding	21.4832	21.7672	22.3847	47.808	37.9963	32.1331	3.14055	3.73794	2.68623
YDL047W	SIT4	protein_coding	42.8177	45.4419	39.337	29.6903	29.6488	32.2383	20.6679	21.858	18.71
YDL046W	NPC2	protein_coding	348.448	391.763	326.358	384.284	297.817	305.707	52.3671	62.7321	37.6198
YDL045W-A	MRP10	protein_coding	75.8755	95.9433	68.375	83.0183	76.6017	61.9241	10.5137	10.364	4.07079
YDL045C	FAD1	protein_coding	16.392	19.8597	18.4474	15.8598	14.7407	14.2165	22.3744	20.6093	17.5827
YDL044C	MTF2	protein_coding	4.6947	6.23941	5.33068	5.91099	5.00508	5.19486	3.36947	3.26369	3.15694
YDL043C	PRP11	protein_coding	13.5839	14.4278	14.9793	8.83792	8.22527	10.6784	9.2405	8.46575	6.95237
YDL042C	SIR2	protein_coding	7.54264	8.10272	6.20908	6.08495	4.82674	6.07403	3.1373	3.00255	2.51623
YDL040C	NAT1	protein_coding	22.8361	23.2728	24.7277	12.5375	10.91	16.4972	6.45988	6.60922	7.85592
YDL039C	PRM7	protein_coding	11.9124	13.1768	12.0112	22.3662	20.898	19.6766	0.561532	0.746238	0.524137
YDL037C	BSC1	protein_coding	44.6474	47.8038	49.3217	67.2389	64.7631	57.2568	4.4313	5.22618	4.5286
YDL036C	PUS9	protein_coding	15.2427	17.6411	14.8695	14.672	14.182	13.6161	12.1714	13.8114	14.9292
YDL035C	GPR1	protein_coding	11.719	14.6024	13.5514	10.3523	9.66196	13.6889	14.4554	14.8108	14.726
YDL033C	SLM3	protein_coding	13.5937	14.8978	11.8688	14.2143	11.755	13.1817	10.2622	12.8256	8.53114
YDL031W	DBP10	protein_coding	22.3192	24.6892	22.5758	26.8901	25.5019	26.1997	11.513	11.4441	11.256
YDL030W	PRP9	protein_coding	4.63894	4.93643	4.22594	3.18298	2.81991	3.21216	5.75514	5.76667	6.99165
YDL029W	ARP2	protein_coding	106.413	115.789	108.019	99.491	98.3648	111.436	107.808	109.29	102.155
YDL028C	MPS1	protein_coding	4.78057	5.22488	5.16819	4.46121	3.65372	4.43738	2.45549	3.57343	2.90543
YDL027C	MRX9	protein_coding	10.6252	11.6613	11.5667	6.9484	6.95534	8.38093	5.19441	4.06118	4.23517
YDL025C	RTK1	protein_coding	9.29603	11.8235	10.9142	8.31158	7.98385	8.91309	9.39065	10.1418	7.47296
YDL024C	DIA3	protein_coding	1.28888	1.08075	1.56232	1.66327	1.39533	1.21227	0.89669	0.782657	0.833254
YDL022C-A	YDL022C-A	protein_coding	0.728295	1.9193	3.12659	1.95802	1.46998	2.51839	0.337789	1.16381	1.1771
tA(AGC)D	tA(AGC)D	tRNA	1.24209	4.76121	1.25467	6.14442	5.46986	5.15408	2.30437	9.52731	0
YDL022W	GPD1	protein_coding	123.904	132.702	128.43	147.159	137.146	127.485	11.8011	15.0809	10.0316
YDL021W	GPM2	protein_coding	12.8356	14.482	14.3844	22.1271	15.9265	17.7941	5.75108	7.49241	6.49761
YDL020C	RPN4	protein_coding	20.3389	20.1714	20.9465	10.6674	10.5913	14.1761	8.53743	10.9306	11.0646
YDL019C	OSH2	protein_coding	8.90957	10.1509	10.4026	6.3133	5.82225	9.34434	12.5335	12.872	10.5574
YDL018C	ERP3	protein_coding	38.8502	41.5236	40.3918	17.7473	15.6068	24.3803	35.7279	42.6135	43.3378
YDL017W	CDC7	protein_coding	4.04577	4.78932	3.93648	2.22659	2.11789	2.7157	5.29824	4.48755	4.85611
YDL015C	TSC13	protein_coding	203.941	200.001	237.321	67.6817	86.308	115.254	99.435	115.885	207.414
YDL014W	NOP1	protein_coding	278.883	302.179	286.64	190.995	200.089	236.786	16.9245	15.962	14.2974
YDL013W	SLX5	protein_coding	4.16802	4.43803	4.1856	3.56486	2.9697	2.96683	3.12019	2.92905	2.60006
YDL012C	YDL012C	protein_coding	53.7402	61.1423	58.8638	120.483	93.4945	86.69	8.6161	4.59422	4.46795
YDL010W	GRX6	protein_coding	22.8636	28.2149	26.5824	20.0903	19.0279	17.9475	3.50456	2.91454	4.21117
YDL009C	YDL009C	protein_coding	8.67548	12.7388	14.9824	8.72768	6.67553	8.59332	2.59597	2.77267	3.39233
YDL008W	APC11	protein_coding	33.1374	40.916	37.6111	37.4373	33.275	31.9836	54.3841	50.8004	36.1957
tT(AGU)D	tT(AGU)D	tRNA	1.86314	0.595151	0	1.33574	0.911643	1.03082	0	2.7788	7.0263
YDL007C-A	YDL007C-A	protein_coding	0	0	0	0	0	0	0	0	0
tS(AGA)D1	tS(AGA)D1	tRNA	2.21153	2.11932	0	6.65917	5.68109	3.36482	13.3344	13.4292	9.82948
YDL007W	RPT2	protein_coding	65.0719	73.6664	59.6664	71.7294	63.2832	65.915	79.3088	85.9884	73.0513
YDL006W	PTC1	protein_coding	20.6318	25.5746	23.8721	14.5227	11.8783	15.6251	35.1948	37.0971	33.8655
YDL005C	MED2	protein_coding	12.4535	12.9735	12.8269	12.4445	10.8092	12.4448	4.99725	5.99255	4.29695
YDL004W	ATP16	protein_coding	176.558	193.573	173.131	142.368	114.017	131.025	73.8353	78.957	74.1845
YDL003W	MCD1	protein_coding	7.676	8.63301	8.96523	7.58979	7.10101	8.39056	13.4991	14.3957	13.4832
YDL002C	NHP10	protein_coding	26.5203	33.2944	29.8568	27.7232	22.5639	25.0012	36.42	36.9812	32.9255
YDL001W	RMD1	protein_coding	6.41652	7.89622	6.80024	4.26839	3.1911	4.22903	5.72439	4.16866	5.15697
YDR001C	NTH1	protein_coding	11.9571	12.7295	13.3367	9.38786	8.20074	11.641	13.7573	13.5517	12.3423
YDR002W	YRB1	protein_coding	381.918	420.48	396.364	537.781	491.327	473.145	411.526	418.903	381.486
YDR003W	RCR2	protein_coding	34.1634	36.3766	34.2923	34.7213	32.4339	35.8614	28.0365	21.9745	24.4248
YDR003W-A	YDR003W-A	protein_coding	35.0159	51.2168	48.0293	39.955	48.4245	41.8053	53.3378	38.4029	40.5094
YDR004W	RAD57	protein_coding	6.91683	9.4243	8.77496	7.43129	7.60296	8.25225	15.5691	15.1704	19.0736
YDR005C	MAF1	protein_coding	17.1978	21.2776	18.961	13.9958	15.0892	17.9816	11.2765	9.78152	14.1001
YDR006C	SOK1	protein_coding	6.41679	6.72723	7.24332	7.90596	6.4066	9.64952	3.761	4.42287	3.41189
YDR007W	TRP1	protein_coding	55.1425	58.8935	49.6625	44.8398	38.3525	40.2074	50.8395	53.1924	52.2147
YDR009W	GAL3	protein_coding	1.27626	1.05627	1.55288	0.736155	0.894145	1.15546	1.07626	0.797244	0.796969
YDR010C	YDR010C	protein_coding	0.544581	0.913279	0.962665	1.22985	0.399699	0.828574	4.0413	0.522142	0.880172
YDR011W	SNQ2	protein_coding	16.9634	18.8497	18.7003	13.8409	12.7606	22.1051	19.5248	20.8692	19.6927
YDR012W	RPL4B	protein_coding	930	984.337	916.202	746.138	630.208	631.41	78.2396	99.3372	45.7544
YDR013W	PSF1	protein_coding	19.089	19.8868	20.2318	12.037	12.7368	16.8822	3.89023	4.34452	8.18054
YDR014W	RAD61	protein_coding	2.3088	2.86064	2.54419	1.83582	2.34499	2.72251	2.42291	2.84721	2.63848
YDR014W-A	HED1	protein_coding	2.9668	2.39886	1.49842	1.91429	0.952657	1.79532	0	0.118523	0.899071
YDR016C	DAD1	protein_coding	49.1542	56.0987	56.722	39.4827	35.61	37.4048	69.9437	79.6157	66.3325
YDR017C	KCS1	protein_coding	9.69132	9.93485	9.19393	9.11076	8.66437	10.5727	2.48087	3.17086	2.50987
YDR018C	YDR018C	protein_coding	2.09362	2.51702	2.34552	1.9813	1.81601	1.60061	1.27118	0.948931	2.09179
YDR019C	GCV1	protein_coding	29.7343	30.3725	29.6547	22.2577	19.8599	23.6237	43.3482	41.8905	38.3122
YDR020C	DAS2	protein_coding	21.3386	21.319	23.7821	13.057	12.7578	15.825	11.6719	10.4059	9.22481
YDR021W	FAL1	protein_coding	5.66705	6.98757	7.36542	5.233	5.5181	5.93636	3.92511	3.71896	5.19026
YDR022C	ATG31	protein_coding	9.12865	9.77719	8.67865	5.1807	5.06725	6.15408	2.41939	4.2169	5.45528
tV(UAC)D	tV(UAC)D	tRNA	8.57716	7.0453	10.5206	3.16246	3.14763	6.44028	62.5138	70.0976	17.8235
YDR023W	SES1	protein_coding	280.341	300.744	275.432	252.317	246.987	255.527	242.519	251.213	240.66
YDR025W	RPS11A	protein_coding	1015.2	1091.41	1025.31	1037.09	839.269	1152.15	79.8521	103.644	58.529
YDR026C	NSI1	protein_coding	6.06073	7.81166	6.33596	5.24831	5.20589	6.26714	8.19982	7.47733	6.45909
YDR027C	VPS54	protein_coding	7.38627	7.51762	7.28952	5.5657	4.93516	6.55733	11.6556	11.5481	12.8161
YDR028C	REG1	protein_coding	8.14417	10.6867	9.29443	6.98736	6.14139	9.59669	11.8775	13.3331	11.0212
YDR029W	YDR029W	protein_coding	18.9981	22.4816	25.7326	13.868	12.5705	18.3147	11.2146	12.4195	15.3527
YDR030C	RAD28	protein_coding	3.57684	4.94159	4.36576	3.21825	2.80026	3.18281	5.64048	4.36303	4.33576
YDR031W	MIX14	protein_coding	33.0733	35.8489	32.0317	31.7038	27.4564	27.2077	22.5211	28.4247	37.0376
YDR032C	PST2	protein_coding	320.468	336.361	325.937	285.603	273.055	268.352	181.322	198.872	160.541
YDR033W	MRH1	protein_coding	1069.57	1152.2	1189.92	489.653	527.942	663.988	229.096	262.044	264.335
YDR034C	LYS14	protein_coding	8.00504	9.39225	7.97028	5.49799	5.9034	6.52184	6.16732	7.15619	8.49154
YDR034C-D	YDR034C-D	protein_coding	0.878745	1.18549	1.24097	1.35419	1.37132	2.2421	0.0791396	0.125426	0.165467
YDR034C-C	YDR034C-C	protein_coding	0	0	0	0	0	0	0	0	0
tL(UAA)D	tL(UAA)D	tRNA	0.539719	1.55164	4.36146	2.55381	2.37678	3.58331	12.0156	12.0745	7.85082
YDR034C-A	YDR034C-A	protein_coding	1.28069	0	2.84604	0.22036	0.375988	1.27542	0.475195	0.491168	0
tQ(UUG)D1	tQ(UUG)D1	tRNA	0	1.20683	1.90814	2.70859	1.84861	1.74189	2.33638	2.81739	2.0354
YDR034W-B	YDR034W-B	protein_coding	13.3684	19.7735	16.7329	21.7521	21.1168	19.134	14.5574	11.5173	6.5759
YDR035W	ARO3	protein_coding	106.966	118.315	109.859	83.7196	73.0973	77.2779	69.7512	72.252	57.4081
YDR036C	EHD3	protein_coding	13.6039	16.1875	15.2347	10.7695	10.029	11.365	1.17518	2.14016	2.77887
YDR037W	KRS1	protein_coding	177.083	188.437	176.271	101.66	99.0567	127.21	92.9183	103.498	83.8776
YDR038C	ENA5	protein_coding	3.08609	2.98393	3.07539	1.71445	1.50326	2.74874	8.16448	8.3593	7.20218
YDR039C	ENA2	protein_coding	0.0415168	0.159143	0.0419371	0.0119059	0.0101572	0.0612532	0.256745	0.2123	0.178936
YDR040C	ENA1	protein_coding	2.89234	2.93088	3.17324	1.97638	1.64547	2.97078	13.8642	13.5518	10.7809
YDR041W	RSM10	protein_coding	37.7803	39.8965	36.8907	29.1572	28.8709	32.2967	46.3152	42.9948	45.8563
YDR042C	YDR042C	protein_coding	2.25554	1.58509	1.06324	1.39068	1.65547	1.5807	2.23176	1.48979	1.57971
snR47	snR47	snoRNA	42.1308	46.0791	75.863	38.4127	68.2305	69.1688	187.76	263.737	329.364
YDR043C	NRG1	protein_coding	17.6525	23.7205	19.6078	23.4246	19.6494	21.0468	6.1632	5.37109	5.0534
YDR044W	HEM13	protein_coding	83.9665	91.2058	88.2964	44.793	41.5347	49.3532	16.2765	19.4367	13.5858
YDR045C	RPC11	protein_coding	76.786	93.8068	91.1782	47.964	60.2547	75.7769	58.8514	58.567	79.2155
YDR046C	BAP3	protein_coding	84.3032	87.8734	87.5789	92.7816	96.8916	99.2963	105.427	109.242	106.985
YDR047W	HEM12	protein_coding	51.5811	54.5369	56.3506	36.5861	39.5083	42.4503	17.7642	15.9929	14.8029
YDR049W	VMS1	protein_coding	5.0135	5.46793	5.16072	4.06674	3.52199	4.18714	6.99806	7.50796	6.01937
YDR050C	TPI1	protein_coding	5433.81	5288.55	5542.22	9154.46	9681.9	8326.61	2872.22	2941.8	2458.86
YDR051C	DET1	protein_coding	22.9163	26.4134	24.4242	15.2134	11.3234	12.0799	30.9657	32.3526	31.9345
YDR052C	DBF4	protein_coding	8.72431	9.83954	8.01148	10.6592	9.69143	12.4645	2.58493	2.71292	1.90548
YDR054C	CDC34	protein_coding	36.3508	40.9508	44.8155	38.257	38.1088	39.8845	16.9545	17.7855	14.6054
YDR055W	PST1	protein_coding	81.2659	94.1493	89.5668	47.9001	44.6906	49.3397	10.7106	16.4756	10.5932
YDR056C	EMC10	protein_coding	113.194	134.626	116.119	120.798	101.225	100.901	62.878	71.3218	56.7935
YDR057W	YOS9	protein_coding	12.0786	13.3885	11.4137	9.02664	8.12979	8.8384	16.3675	16.9533	14.214
YDR058C	TGL2	protein_coding	7.0246	9.07893	7.51585	5.80483	6.71605	7.44058	4.80136	5.84895	7.09588
tR(UCU)D	tR(UCU)D	tRNA	0	0	0	0	0	0	0	0	0
tD(GUC)D	tD(GUC)D	tRNA	0	1.20683	1.27209	0.812577	0	1.04513	11.6819	7.24472	9.15929
YDR059C	UBC5	protein_coding	37.4848	38.1063	31.98	39.4395	32.4694	36.1067	6.73503	7.33916	4.50289
YDR060W	MAK21	protein_coding	23.007	25.3647	24.7277	15.7827	14.9402	20.756	36.4529	41.237	34.7089
YDR061W	YDR061W	protein_coding	12.8453	16.252	14.6432	13.4226	11.6873	13.2074	21.9619	22.9506	20.5801
YDR062W	LCB2	protein_coding	95.0289	100.214	102.102	59.35	59.9186	75.5174	78.5222	82.9491	69.5802
YDR063W	AIM7	protein_coding	71.1278	74.8237	68.0824	52.135	43.4053	51.1697	34.5784	33.4223	38.1026
YDR064W	RPS13	protein_coding	2200.39	2211.47	2224.14	2511.74	2609.86	1566.12	449.796	483.525	356.209
YDR065W	RRG1	protein_coding	7.10188	6.92445	7.42402	4.35151	4.00027	5.87102	6.2814	6.41336	8.27506
YDR066C	RTR2	protein_coding	9.20536	11.2474	9.6085	7.12758	5.51768	7.51223	7.4005	9.65963	10.5386
YDR067C	OCA6	protein_coding	15.448	18.9231	16.2828	16.3527	15.2818	15.1986	4.61045	4.76542	9.22714
YDR068W	DOS2	protein_coding	23.0326	25.1456	20.2226	25.4172	20.9707	22.1797	17.2186	19.1329	20.8906
YDR069C	DOA4	protein_coding	3.32565	3.35882	3.68866	2.39127	2.52464	4.27524	2.29857	1.77145	1.97611
YDR070C	FMP16	protein_coding	17.8452	14.7901	16.8891	18.3954	13.9236	15.3879	3.87739	4.00772	3.63773
YDR071C	PAA1	protein_coding	171.979	184.268	178.729	177.345	172.209	193.437	42.7849	48.0466	64.7511
YDR072C	IPT1	protein_coding	32.3136	35.6564	33.0166	17.3473	17.7088	24.1014	28.1958	32.7842	25.2112
YDR073W	SNF11	protein_coding	25.335	29.0492	22.6283	19.7313	16.246	19.0829	15.3376	19.9443	12.9308
YDR074W	TPS2	protein_coding	21.6152	26.0741	24.5569	20.1831	17.8926	19.8727	8.47034	9.87501	8.5228
YDR075W	PPH3	protein_coding	19.0736	21.6527	17.587	9.53003	8.90204	11.554	15.6061	17.725	17.6269
YDR076W	RAD55	protein_coding	5.49532	5.97783	4.95085	3.72148	4.63288	5.93697	2.13546	2.13604	1.92037
YDR077W	SED1	protein_coding	1205.32	1362.5	1240.66	2182.08	1774.11	1603.28	30.0214	45.9046	17.7242
YDR078C	SHU2	protein_coding	8.16325	6.78844	7.63256	5.42686	5.29825	8.80898	4.00522	4.78669	6.21523
YDR079W	PET100	protein_coding	71.108	66.9793	71.0101	98.9603	90.912	100.557	13.2673	17.6806	20.9355
YDR079C-A	TFB5	protein_coding	60.4485	68.244	60.6423	68.5682	62.9034	67.4612	63.3702	62.9861	55.8758
YDR080W	VPS41	protein_coding	4.85475	5.27944	5.45732	4.41885	4.47911	4.83308	5.25155	5.87555	8.58433
YDR081C	PDC2	protein_coding	6.57688	7.06897	7.6985	4.71751	4.45583	6.01347	4.90488	5.97729	6.30402
YDR082W	STN1	protein_coding	5.92273	6.55347	6.66114	3.65085	3.45074	4.59436	7.4764	7.53256	9.62188
YDR083W	RRP8	protein_coding	32.5699	39.2083	30.8798	22.0492	20.631	22.8493	21.2592	21.556	21.5037
YDR084C	TVP23	protein_coding	61.8842	60.6796	62.587	39.7838	43.202	44.8571	26.7749	32.3115	35.7823
YDR085C	AFR1	protein_coding	3.67461	4.24432	3.76097	3.31835	2.64342	3.41982	1.94134	1.2444	1.92724
YDR086C	SSS1	protein_coding	496.835	615.753	497.907	438.029	354.248	427.963	106.954	99.4584	94.6837
YDR087C	RRP1	protein_coding	60.6652	58.7585	51.4309	72.6252	67.5438	61.1646	47.23	56.1574	54.1897
YDR088C	SLU7	protein_coding	5.87913	7.37334	5.38066	4.1923	3.24351	4.69355	3.80652	3.93447	4.65537
tR(ACG)D	tR(ACG)D	tRNA	1.24209	0.595151	0.627334	0.267149	1.82329	1.71803	34.5656	39.3001	11.0413
YDR089W	VTC5	protein_coding	7.74714	8.88895	8.10631	3.8929	4.81913	8.04392	6.38072	6.89498	10.1629
YDR090C	ILT1	protein_coding	25.1707	25.099	26.2109	17.5161	15.4427	22.5292	15.5959	16.8655	14.8433
YDR091C	RLI1	protein_coding	68.4637	72.7429	70.4101	32.4284	33.0564	52.6788	21.3151	22.8246	29.9996
YDR092W	UBC13	protein_coding	53.0995	61.7171	56.46	68.1229	54.0604	52.8122	24.4263	26.2398	20.0752
YDR093W	DNF2	protein_coding	14.7842	17.5526	15.3976	14.1136	12.4463	19.2517	21.7965	23.7029	20.6997
YDR096W	GIS1	protein_coding	6.58517	7.0711	6.56656	5.94861	5.46527	7.25871	0.751817	0.744709	0.736837
YDR097C	MSH6	protein_coding	5.83574	7.11867	7.42993	5.70569	5.61275	8.09873	11.6612	13.3043	13.2637
YDR098C	GRX3	protein_coding	92.178	101.201	88.6107	87.1238	87.1424	97.8012	48.4775	50.9536	44.7625
tQ(UUG)D2	tQ(UUG)D2	tRNA	0	1.81025	1.27209	2.16687	0.462152	0	0	2.41491	5.08849
YDR098C-B	YDR098C-B	protein_coding	0.507657	0.63491	0.599712	0.632913	0.682045	1.17109	0.20752	0.208996	0.4172
YDR098C-A	YDR098C-A	protein_coding	0	0	0	0	0	0	0	0	0
YDR099W	BMH2	protein_coding	147.867	164.165	156.105	132.741	125.085	138.049	29.6737	39.2378	29.1493
YDR100W	TVP15	protein_coding	170.746	214.213	180.531	172.763	139.57	155.551	47.701	53.5975	53.5988
YDR101C	ARX1	protein_coding	64.1884	67.1926	63.1164	36.5632	37.1216	41.4957	60.085	61.9257	66.9008
YDR102C	YDR102C	protein_coding	5.30967	5.08827	3.71314	2.69395	2.59805	3.08832	0.505162	1.8275	1.98039
YDR103W	STE5	protein_coding	7.34206	7.57229	7.33324	5.35345	5.11086	6.59413	4.09248	5.05079	5.50755
YDR104C	SPO71	protein_coding	1.24924	1.47609	1.59267	1.53385	1.19284	1.5568	2.40763	2.51181	2.92078
YDR105C	TMS1	protein_coding	57.7385	61.3805	56.1975	41.8563	45.1388	51.6834	73.6402	73.5069	65.6995
YDR106W	ARP10	protein_coding	2.70428	3.35373	2.73165	2.41777	2.06266	1.96558	1.67235	0.949017	1.79972
tI(AAU)D	tI(AAU)D	tRNA	0.612654	0	0	0.263539	0	0	1.13662	0.783213	2.97058
YDR107C	TMN2	protein_coding	21.2423	23.0464	22.0925	20.5547	18.9695	25.518	18.3716	19.9652	20.4689
YDR108W	TRS85	protein_coding	4.49689	4.43369	3.82174	2.73417	2.44365	3.50471	4.09117	4.42215	3.66896
YDR109C	YDR109C	protein_coding	4.89667	5.68358	4.94624	2.96886	3.36158	4.26228	5.83441	4.68141	3.82063
YDR110W	FOB1	protein_coding	10.1547	11.6469	10.5806	6.74138	5.35999	6.79797	21.2623	21.5681	23.3909
YDR111C	ALT2	protein_coding	14.0412	17.8174	15.9563	10.9666	10.7641	10.8793	18.3231	18.8439	16.2511
YDR113C	PDS1	protein_coding	7.96013	7.70566	7.67338	5.17964	4.18161	4.85121	0.899567	1.26557	1.37144
YDR114C	YDR114C	protein_coding	0.448875	0.286772	0.604559	0.321813	0	0.0827828	0	0.4782	0
YDR115W	MRX14	protein_coding	107.923	117.495	103.4	88.6783	83.1874	88.3433	125.9	130.405	109.22
YDR116C	MRPL1	protein_coding	26.7368	31.749	28.3419	25.707	22.4936	25.8141	8.2345	7.32916	7.25911
YDR117C	TMA64	protein_coding	12.095	12.3327	11.8669	7.9133	7.64266	9.89738	3.56648	3.80583	4.66056
YDR118W	APC4	protein_coding	6.82707	5.12304	6.6858	4.31052	3.85575	4.59667	9.01634	9.83714	10.1739
YDR119W	VBA4	protein_coding	43.7643	48.2671	52.3064	24.6753	24.8805	37.0757	68.0678	69.4639	76.1646
YDR119W-A	COX26	protein_coding	12.631	12.1044	10.2527	8.15003	6.78743	11.7305	7.95065	5.33442	4.73913
YDR120C	TRM1	protein_coding	26.9425	29.7249	26.5736	12.5117	11.4802	15.8875	34.9597	35.9826	29.4723
YDR121W	DPB4	protein_coding	48.0213	51.3854	47.965	58.0106	45.8868	44.6914	10.1045	11.7681	9.17479
YDR122W	KIN1	protein_coding	5.66173	6.43191	5.87671	4.12621	3.13482	5.44058	3.68555	4.23573	3.05023
YDR123C	INO2	protein_coding	4.45932	6.26762	6.4564	5.09393	4.03663	4.66027	2.75769	3.67383	2.00203
YDR124W	YDR124W	protein_coding	2.23195	3.83216	2.39545	1.74017	1.39925	1.64649	2.15665	2.22915	2.4049
YDR125C	ECM18	protein_coding	2.66293	3.03037	2.35365	2.29097	2.71184	2.89138	2.22316	2.40427	2.90515
YDR126W	SWF1	protein_coding	13.3184	12.849	15.1292	11.1687	10.7296	10.7925	1.74708	2.32175	1.15963
YDR127W	ARO1	protein_coding	42.4547	44.567	46.2661	25.0329	24.6962	38.4167	51.4856	57.5323	52.9844
YDR128W	MTC5	protein_coding	3.5117	3.57954	4.01224	4.08481	3.48485	5.55221	8.88189	8.23044	7.8865
YDR129C	SAC6	protein_coding	72.316	77.6917	75.5174	47.6839	47.2863	58.0848	117.506	114.779	110.881
YDR130C	FIN1	protein_coding	8.33237	9.27443	8.31217	6.52288	7.67299	8.90511	10.2737	12.7362	10.4558
YDR131C	YDR131C	protein_coding	3.74412	3.692	4.43977	2.56757	2.09089	3.36244	2.66775	3.65921	5.30592
YDR132C	MRX16	protein_coding	5.21003	5.54754	6.58616	3.26342	3.42142	4.78738	1.97838	2.45386	3.10234
YDR135C	YCF1	protein_coding	28.1807	29.7951	32.4434	19.3904	18.8324	31.4533	42.776	39.6453	46.449
YDR137W	RGP1	protein_coding	5.59877	6.19411	6.06926	3.41674	2.87314	6.2708	9.58477	10.1252	12.5434
YDR138W	HPR1	protein_coding	6.06091	8.09684	8.02787	5.21431	5.22913	7.50608	2.97865	3.37382	3.9897
YDR139C	RUB1	protein_coding	228.159	260.959	198.994	331.405	263.924	279.265	248.493	242.781	225.551
YDR140W	MTQ2	protein_coding	19.3326	20.1574	17.1905	10.5708	10.4421	11.5247	20.2065	18.5796	21.4542
YDR141C	DOP1	protein_coding	8.04083	8.31927	8.24802	5.70095	5.60132	8.39551	4.40597	4.67915	7.0011
YDR142C	PEX7	protein_coding	10.9322	10.5919	10.3121	5.16937	4.98534	6.0929	10.2154	11.4066	12.9919
YDR143C	SAN1	protein_coding	20.8503	22.0904	19.9621	21.7999	17.9717	22.7021	4.31331	5.26458	2.87821
YDR144C	MKC7	protein_coding	41.6913	44.5134	41.8576	25.5016	22.6292	29.6909	15.2628	14.3843	14.4421
YDR145W	TAF12	protein_coding	12.7054	12.6852	11.1944	7.33125	5.68961	8.08236	3.9978	6.94062	4.70403
YDR146C	SWI5	protein_coding	9.13113	10.7901	9.97608	7.1049	7.2955	7.76048	2.25082	2.44892	2.37367
YDR147W	EKI1	protein_coding	6.72278	8.44558	7.84656	3.96112	4.20861	6.18875	8.43716	9.64158	9.0851
YDR148C	KGD2	protein_coding	34.328	36.2674	34.4452	27.2073	28.2311	30.7233	17.402	20.1312	15.7392
YDR150W	NUM1	protein_coding	3.56776	4.89406	4.80332	4.90443	4.53108	8.48577	3.87555	4.19556	3.82054
YDR151C	CTH1	protein_coding	24.8469	28.3421	26.9715	25.4043	21.2987	23.5956	11.8682	11.2893	9.73994
YDR152W	GIR2	protein_coding	45.8477	47.3659	48.7795	34.7026	28.9384	29.861	43.2142	39.5464	36.178
YDR153C	ENT5	protein_coding	10.6372	11.8106	10.3744	8.48867	7.6457	8.94959	4.35519	5.1815	5.21694
YDR155C	CPR1	protein_coding	5038.83	5197.88	4820.41	5022.94	4516.55	3924.88	2200.95	2393.63	1612.03
YDR156W	RPA14	protein_coding	63.7338	71.1507	64.6002	32.4089	23.7104	25.7497	10.5645	10.4996	12.2124
YDR157W	YDR157W	protein_coding	6.31552	5.94411	5.69594	4.65716	3.89036	4.11814	2.92919	2.37886	4.92141
YDR158W	HOM2	protein_coding	499.155	488.471	506.418	371.512	349.326	390.137	463.062	459.835	403.409
YDR159W	SAC3	protein_coding	4.27132	4.4714	4.12698	3.44503	3.74833	5.21443	3.66068	3.46471	3.17034
YDR160W	SSY1	protein_coding	5.0669	5.68754	4.56343	3.81044	3.38081	4.4991	8.80866	8.75369	10.0219
YDR161W	ACL4	protein_coding	33.9244	41.6544	37.1005	28.0465	23.6698	30.255	40.8986	37.6178	33.6785
YDR162C	NBP2	protein_coding	14.4107	17.8428	16.811	14.071	10.6705	13.3354	16.0885	19.5638	16.4893
YDR163W	CWC15	protein_coding	21.8096	26.4132	21.0763	35.7534	26.2166	24.9407	9.23931	8.06799	7.77152
YDR164C	SEC1	protein_coding	13.4029	14.2023	14.9072	8.32079	7.09866	9.98715	4.06046	4.96971	4.21117
YDR165W	TRM82	protein_coding	28.764	32.1533	34.1321	12.9136	14.6061	20.9872	4.15822	6.92455	7.2451
YDR166C	SEC5	protein_coding	6.0946	6.77913	7.47551	5.52419	5.62571	7.55249	6.20149	6.27081	8.84518
YDR167W	TAF10	protein_coding	43.5113	45.7547	37.4622	40.8251	31.5067	31.2631	50.9262	53.2913	34.1003
YDR168W	CDC37	protein_coding	29.5685	33.4486	34.4745	16.0015	17.3047	19.2618	23.502	29.3599	33.3853
YDR169C	STB3	protein_coding	7.26206	9.69223	6.91979	8.20798	6.0853	7.6128	0.818186	1.37189	0.712785
YDR169C-A	YDR169C-A	protein_coding	11.7875	8.6892	10.075	9.23088	10.648	10.0333	6.72876	6.56855	10.2584
YDR170C	SEC7	protein_coding	14.6986	17.083	16.0398	14.793	14.2922	22.1423	12.3863	13.7349	14.509
tQ(UUG)D3	tQ(UUG)D3	tRNA	0	2.41367	1.27209	0.541718	2.31076	0.696756	11.6819	28.5764	12.2124
YDR170W-A	YDR170W-A	protein_coding	6.95638	8.24259	7.33833	10.2447	7.46989	7.5079	3.81449	4.38079	2.88002
YDR171W	HSP42	protein_coding	33.1985	38.516	31.2204	53.9413	46.638	45.6968	4.47391	5.60053	2.46846
YDR172W	SUP35	protein_coding	39.8731	45.6204	43.3253	30.0488	27.2441	34.4924	64.4922	69.4057	56.2197
YDR173C	ARG82	protein_coding	8.06546	7.76984	7.88984	5.16763	5.14079	5.61319	4.01647	5.07402	4.93984
YDR174W	HMO1	protein_coding	167.274	170.852	173.849	179.938	179.442	192.406	48.0139	50.1753	34.2145
YDR175C	RSM24	protein_coding	17.379	18.374	19.8924	10.7057	11.265	12.0974	16.5591	16.5421	16.2577
YDR176W	NGG1	protein_coding	9.05008	10.2177	7.81713	9.48739	7.73102	10.9895	10.6882	10.6215	8.40796
YDR177W	UBC1	protein_coding	56.6705	67.2474	60.1417	57.8134	54.0718	58.1017	66.9761	70.2112	56.4257
YDR178W	SDH4	protein_coding	77.9686	87.6082	83.5388	85.901	74.7163	79.9814	7.85639	10.2965	9.39414
YDR179C	CSN9	protein_coding	12.6089	13.8601	16.8572	11.0471	14.9703	18.1584	3.61207	3.852	9.14056
YDR179W-A	NVJ3	protein_coding	7.5235	7.74038	8.58663	4.3571	5.21117	6.86544	5.61939	5.22536	11.8439
YDR180W	SCC2	protein_coding	4.44058	4.83703	5.2212	3.98565	4.47675	6.68773	3.13393	3.58842	5.36233
YDR181C	SAS4	protein_coding	5.14189	4.89744	4.68722	4.39668	4.46428	4.8744	4.9442	4.52921	4.66199
YDR182W	CDC1	protein_coding	25.7398	28.2576	25.6591	13.2126	12.5796	15.8045	22.509	22.225	20.4533
YDR182W-A	YDR182W-A	protein_coding	4.00027	1.27782	4.04077	3.25031	2.6098	2.70505	0.824603	1.84669	3.95107
YDR183W	PLP1	protein_coding	14.5888	17.1151	13.6131	18.6858	16.9976	13.5732	5.94714	4.76709	6.44983
YDR184C	ATC1	protein_coding	8.60623	12.1747	10.8667	7.38206	5.15104	6.83057	3.32637	2.75054	2.98065
YDR185C	UPS3	protein_coding	10.7464	12.5511	13.7386	8.84806	7.33282	10.312	15.7316	13.8455	11.3982
YDR186C	SND1	protein_coding	11.8246	14.614	12.2921	13.6972	11.8496	14.5033	6.99316	7.7123	5.73064
YDR188W	CCT6	protein_coding	75.6435	74.6869	76.9396	44.9101	45.7049	56.6168	141.771	146.343	127.884
YDR189W	SLY1	protein_coding	20.4138	23.4274	20.0483	15.7106	12.871	17.1233	6.43116	9.70308	8.38572
YDR190C	RVB1	protein_coding	55.9214	60.1128	54.8426	38.6535	33.0359	47.6617	78.8527	77.0481	71.8004
YDR191W	HST4	protein_coding	4.64362	5.46491	5.22553	6.02753	5.91954	5.85951	6.27232	6.17071	6.25432
YDR192C	NUP42	protein_coding	10.8695	13.9444	13.2463	8.62727	6.74249	7.95368	2.0816	3.29458	3.17352
YDR194C	MSS116	protein_coding	18.2936	21.821	19.0068	10.0882	8.13944	11.6301	41.0218	45.088	48.6659
YDR194W-A	YDR194W-A	protein_coding	0.296316	0	0.897948	0.509852	0.217483	0	0	0	0
YDR195W	REF2	protein_coding	6.48067	6.94268	6.289	5.44153	4.17495	5.68365	2.52014	3.23797	3.8421
YDR196C	CAB5	protein_coding	26.2901	31.238	31.161	25.7876	21.4958	24.6341	25.1402	25.626	25.1313
YDR197W	CBS2	protein_coding	11.3147	15.1504	13.856	13.3346	13.2531	14.7927	2.87554	3.14557	3.13138
YDR198C	RKM2	protein_coding	9.85437	9.08142	10.7492	9.03315	9.38169	9.09266	8.64459	8.65342	10.2279
YDR200C	VPS64	protein_coding	4.02158	3.82995	3.15395	2.83663	1.76	3.39971	2.87316	2.61848	2.22043
YDR201W	SPC19	protein_coding	22.5772	26.9575	26.1162	22.3997	19.1765	18.6361	31.2455	27.7569	19.275
YDR202C	RAV2	protein_coding	5.23773	6.58273	6.46166	4.37684	4.66354	5.17816	6.53123	6.91542	7.00824
YDR204W	COQ4	protein_coding	29.0998	30.9467	25.033	20.9529	19.1793	22.2713	24.8657	25.4428	23.5525
YDR205W	MSC2	protein_coding	10.0053	9.16861	11.5383	6.65305	6.36431	10.3216	3.98312	3.94379	3.73952
YDR206W	EBS1	protein_coding	9.51125	10.9474	11.8326	5.98645	5.4393	10.3545	21.2887	21.4804	24.8663
YDR207C	UME6	protein_coding	2.69021	3.39125	3.24635	4.20948	3.47194	4.27543	0.803914	1.03867	0.43772
YDR208W	MSS4	protein_coding	10.3654	11.5856	11.4293	9.17587	7.26646	8.85415	7.90773	7.02181	7.20218
YDR209C	YDR209C	protein_coding	50.2643	47.2239	68.8037	24.8248	38.0974	60.7086	9.75183	9.86962	15.2212
YDR210W	YDR210W	protein_coding	0	0	0	0	0	0	0	0	0
YDR210W-B	YDR210W-B	protein_coding	0.418044	0.310679	0.422276	0.550485	0.46337	0.523943	0.142451	0.0763464	0.0827335
YDR210W-A	YDR210W-A	protein_coding	0	0	0	0	0	0	0	0	0
YDR210C-D	YDR210C-D	protein_coding	1.54879	1.69035	1.69484	2.84626	2.50715	3.54183	0.399077	0.423491	0.500641
YDR210C-C	YDR210C-C	protein_coding	0	0	0	0	0	0	0	0	0
tI(UAU)D	tI(UAU)D	tRNA	1.3635	1.63331	1.3773	0.733152	1.25094	1.13157	156.203	162.979	45.1766
YDR211W	GCD6	protein_coding	36.6464	42.0242	40.55	25.811	27.4725	33.8078	57.6066	59.299	68.4442
YDR212W	TCP1	protein_coding	102.115	110.089	102.004	51.2852	47.7931	62.6931	172.224	170.01	180.612
YDR213W	UPC2	protein_coding	4.41459	5.1812	4.82672	3.91886	3.64059	4.84832	6.6257	6.28827	5.39803
YDR214W	AHA1	protein_coding	42.7962	45.1376	47.535	43.3189	41.5858	44.5924	43.4526	42.9317	35.489
YDR215C	YDR215C	protein_coding	1.97115	2.20378	0.884935	1.64871	1.36636	1.27234	1.82847	1.95993	0.353982
YDR216W	ADR1	protein_coding	4.67974	5.46903	4.93465	3.96224	4.06303	6.3971	1.71522	1.91879	2.63802
YDR217C	RAD9	protein_coding	4.42982	5.69331	5.60498	5.17568	4.82614	6.31867	2.2472	2.0794	2.03229
YDR218C	SPR28	protein_coding	0.39206	0.648958	0.54004	0.229975	0.261596	0.690182	0.528991	0.31895	0.0576056
YDR219C	MFB1	protein_coding	8.72353	9.19887	7.43601	6.70987	5.97426	7.46396	4.15133	4.82982	5.66068
YDR221W	GTB1	protein_coding	15.714	16.7686	16.0251	13.1214	12.4328	16.4129	19.7412	20.1849	18.5878
YDR222W	YDR222W	protein_coding	19.3624	23.6725	21.3198	15.2202	13.6779	19.8776	15.164	15.07	18.025
YDR223W	CRF1	protein_coding	5.97381	5.97228	5.90382	6.68119	6.87303	8.75411	2.09675	1.65122	1.93102
YDR224C	HTB1	protein_coding	1120.36	1231.08	1080.35	2051.68	1907.76	1811.75	27.8241	44.7856	25.535
YDR225W	HTA1	protein_coding	1515.42	1714.54	1469.24	1447.83	1288.72	1370.08	501.495	587.277	437.993
YDR226W	ADK1	protein_coding	631.321	635.52	639.492	465.421	485.048	520.598	516.098	553.285	444.027
YDR227W	SIR4	protein_coding	2.59097	3.04772	3.44841	3.44404	3.59112	4.44201	2.97076	2.92845	3.0194
YDR228C	PCF11	protein_coding	6.14608	6.32866	7.08477	3.54579	3.2019	5.14732	1.7439	1.86414	2.37625
YDR229W	IVY1	protein_coding	7.88893	8.45315	8.10329	6.31448	5.69241	5.50652	9.69545	8.76601	7.10147
YDR231C	COX20	protein_coding	12.5445	14.9741	13.709	8.17311	8.77641	9.29458	19.19	20.5853	14.228
YDR232W	HEM1	protein_coding	44.373	45.1606	45.5451	35.4515	35.962	41.0286	22.2147	24.1931	17.5289
YDR233C	RTN1	protein_coding	547.611	609.223	555.217	707.579	574.218	588.184	20.2696	32.0791	16.5857
YDR234W	LYS4	protein_coding	29.8323	30.6125	32.4219	19.0054	18.6193	23.8423	51.508	51.75	40.6493
YDR235W	PRP42	protein_coding	9.12274	10.3367	12.016	5.49869	6.79745	8.08492	5.76163	6.71743	10.8007
YDR236C	FMN1	protein_coding	59.4134	63.5489	54.4386	34.8777	36.3644	36.8803	89.8705	94.435	83.4234
YDR237W	MRPL7	protein_coding	20.2699	18.6338	18.9642	10.6273	12.7573	10.3871	40.2845	41.8364	41.7639
YDR238C	SEC26	protein_coding	58.8504	61.779	60.4336	42.808	40.9958	52.1322	51.2659	55.6966	49.5768
YDR239C	YDR239C	protein_coding	6.32868	6.2302	5.21106	3.71228	3.57523	4.7535	3.34446	3.7143	3.0376
YDR240C	SNU56	protein_coding	5.51761	6.55068	6.87395	3.63929	3.82471	4.613	5.9144	4.99636	6.83695
tY(GUA)D	SUP2	tRNA	4.58458	8.78683	3.08733	9.42224	5.23426	4.50934	13.2307	23.4436	13.9962
YDR242W	AMD2	protein_coding	4.47869	4.29194	5.10688	3.85309	3.6905	5.09265	6.57584	6.26998	5.59549
YDR243C	PRP28	protein_coding	4.07951	5.0896	4.40589	3.36619	3.27665	4.61349	6.33083	4.98562	4.52003
YDR244W	PEX5	protein_coding	9.14617	10.0169	8.6162	14.9419	11.6345	14.0351	9.69615	9.2972	9.2838
YDR245W	MNN10	protein_coding	47.2925	57.3399	51.4907	24.5671	21.8455	26.3989	82.1171	84.7057	75.32
YDR246W	TRS23	protein_coding	21.7065	24.2244	19.6365	19.5314	12.705	14.2518	5.47986	7.6838	4.1078
YDR246W-A	YDR246W-A	protein_coding	4.96219	6.05218	2.73405	4.17204	2.97985	2.49584	1.25537	2.45095	4.01004
YDR247W	VHS1	protein_coding	12.6589	13.8551	13.3818	11.0736	9.21904	11.8901	1.69918	1.79811	1.32169
YDR248C	YDR248C	protein_coding	29.9127	32.3232	29.3499	33.5083	25.2707	28.5311	34.3953	32.6635	28.0759
YDR249C	YDR249C	protein_coding	9.45518	8.13161	8.61214	2.90268	3.35122	4.76178	7.34647	6.0179	7.31437
YDR251W	PAM1	protein_coding	14.803	15.5102	16.4959	8.28418	8.83595	13.261	2.2942	2.77816	3.02738
YDR252W	BTT1	protein_coding	9.06728	7.43409	8.4467	8.1041	10.5001	9.75458	3.55129	3.79946	6.35044
YDR253C	MET32	protein_coding	6.92639	6.93929	7.63256	5.2479	5.43029	6.35789	2.92047	3.47143	2.16261
YDR254W	CHL4	protein_coding	5.46539	5.99473	5.91981	3.27155	3.62472	5.1733	5.25303	7.93395	9.68477
YDR255C	RMD5	protein_coding	3.36621	4.01515	3.54498	2.57252	1.97127	3.28895	5.91291	6.56947	7.81361
YDR256C	CTA1	protein_coding	7.76107	7.91458	7.81006	8.20136	6.55611	7.53468	5.59644	5.57862	5.11216
YDR257C	RKM4	protein_coding	11.4486	12.6388	12.613	8.39171	7.46166	9.52655	3.7382	4.27366	7.25342
YDR258C	HSP78	protein_coding	10.9619	12.9482	11.3172	6.37253	6.17417	8.61849	12.43	12.4909	13.6261
YDR259C	YAP6	protein_coding	2.63675	2.90394	2.98147	1.81137	1.84861	1.85076	0.219035	0.150932	0
YDR260C	SWM1	protein_coding	34.9081	38.6187	30.6195	27.0289	24.3238	23.4208	21.4783	22.2002	20.9967
YDR261C	EXG2	protein_coding	27.5669	29.0926	28.8492	15.934	16.2927	19.8854	13.844	15.4417	14.8371
tS(AGA)D2	tS(AGA)D2	tRNA	10.5048	7.94744	7.81872	8.08614	4.46371	3.05893	37.9519	42.7615	43.7859
YDR261W-B	YDR261W-B	protein_coding	0.887276	0.915685	1.07723	1.31382	1.25861	2.46867	0.253247	0.332652	0.537768
YDR261W-A	YDR261W-A	protein_coding	0	0	0	0	0	0	0	0	0
YDR261C-D	YDR261C-D	protein_coding	1.47795	1.91249	2.58645	2.07734	2.21787	6.30205	0.541403	0.637825	1.43019
YDR261C-C	YDR261C-C	protein_coding	0	0	0	0	0	0	0	0	0
tG(GCC)D2	tG(GCC)D2	tRNA	12.7708	9.79065	10.9651	21.6992	16.4032	10.5985	309.191	291.422	129.004
YDR262W	YDR262W	protein_coding	46.5542	56.1774	48.5912	43.0993	36.8097	43.9186	12.1183	15.9932	13.0623
YDR263C	DIN7	protein_coding	2.06871	3.39369	2.69176	1.90041	1.77569	2.96808	3.5127	5.55821	6.85707
YDR264C	AKR1	protein_coding	47.3316	50.1664	47.9305	27.1921	25.3151	38.1658	102.324	104.412	105.33
YDR265W	PEX10	protein_coding	9.4339	11.7827	10.3423	5.98134	4.46291	6.48106	18.0827	17.3187	14.8861
YDR266C	HEL2	protein_coding	15.7024	19.0076	15.8614	11.9855	9.9305	12.5024	5.03781	5.17696	3.8927
YDR267C	CIA1	protein_coding	24.6086	25.9013	24.3043	15.1812	16.2521	16.5453	8.97846	6.0701	7.45288
YDR268W	MSW1	protein_coding	13.0044	14.7869	13.3771	8.79294	7.99767	9.35119	16.0841	19.4718	20.7611
YDR270W	CCC2	protein_coding	8.99209	10.5913	9.78183	7.0957	5.75	9.75042	19.3884	20.5015	19.7099
YDR272W	GLO2	protein_coding	40.2807	45.2892	44.0746	26.5698	26.4183	31.5592	67.0837	67.3715	50.5371
YDR273W	DON1	protein_coding	1.69289	2.05755	2.37735	1.88269	2.63654	1.62196	1.07243	1.47798	1.26795
YDR274C	YDR274C	protein_coding	18.2808	22.307	16.3731	12.6343	11.36	14.1599	36.6283	37.1584	24.4248
YDR275W	BSC2	protein_coding	16.713	19.8207	14.3596	10.1916	9.07072	12.2582	36.9464	35.3641	32.9113
YDR276C	PMP3	protein_coding	3554.86	4187.37	3463.55	3303.59	2639.02	2820.96	337.94	363.789	289.608
YDR277C	MTH1	protein_coding	7.76499	7.44121	8.47671	6.47066	5.85251	6.33823	3.55301	3.27181	3.54553
YDR278C	YDR278C	protein_coding	0	0.136623	0	0	0	0	0	0	0
tE(CUC)D	tE(CUC)D	tRNA	0	0	0	0	0	0	0	0	0
YDR279W	RNH202	protein_coding	18.944	18.0303	17.0047	12.6123	11.2181	13.6731	9.66501	10.898	13.9868
YDR280W	RRP45	protein_coding	32.4466	31.567	28.3353	19.9267	16.8912	20.9027	35.6412	34.5032	31.9278
YDR281C	PHM6	protein_coding	149.826	174.06	149.889	178.86	139.227	151.136	161.277	182.521	127.707
YDR282C	MRX10	protein_coding	5.82636	6.83969	5.95891	5.93671	4.2763	5.48002	8.1745	9.35704	8.4751
YDR283C	GCN2	protein_coding	3.58686	4.10905	3.7795	2.87045	2.73282	5.04686	8.44473	8.67621	10.6086
YDR284C	DPP1	protein_coding	69.6721	67.8657	71.0618	30.7322	30.2534	41.2287	64.5807	59.1569	68.3894
YDR285W	ZIP1	protein_coding	1.15584	2.13262	1.86458	1.65484	1.43077	1.93755	1.53625	1.25708	1.05952
YDR286C	MGP12	protein_coding	30.8813	34.7568	34.1142	20.8585	15.3354	21.8115	12.9212	19.1513	18.2655
YDR287W	INM2	protein_coding	12.9459	14.2843	13.8063	8.54177	7.64681	9.87348	15.5971	15.7587	15.0883
YDR288W	NSE3	protein_coding	10.4393	10.528	7.58235	6.0088	6.78634	5.69323	20.1051	22.5603	26.9958
YDR289C	RTT103	protein_coding	11.7211	11.9035	13.4035	14.8246	12.3902	14.2954	14.4285	13.1936	14.5953
YDR291W	HRQ1	protein_coding	4.33177	4.71538	3.54015	2.47241	2.30476	2.90853	6.63201	7.06999	7.31837
YDR292C	SRP101	protein_coding	26.4827	27.9628	27.9533	21.174	21.2204	26.5618	36.8261	39.679	40.9174
YDR293C	SSD1	protein_coding	20.0529	21.2773	21.3907	21.9233	18.7964	30.5436	6.54409	7.99178	5.64249
YDR294C	DPL1	protein_coding	34.0919	36.1559	35.4203	18.4551	16.5059	19.7406	45.2386	44.4507	37.2581
YDR295C	HDA2	protein_coding	4.83588	5.87862	4.25162	4.39153	3.91084	4.64504	4.85966	4.62231	4.84877
YDR296W	MHR1	protein_coding	19.6391	20.9255	20.0397	11.1398	10.9451	10.2395	17.6618	20.7661	17.0005
YDR297W	SUR2	protein_coding	92.5294	92.6848	97.3479	56.9826	50.8948	62.8752	42.6956	48.8777	37.1954
YDR298C	ATP5	protein_coding	177.514	201.592	189.058	120.918	105.241	113.758	123.203	121.448	138.98
YDR299W	BFR2	protein_coding	18.2475	21.6553	18.5179	17.6185	15.3625	17.2847	16.4551	14.1013	13.6961
YDR300C	PRO1	protein_coding	35.3673	39.0575	35.0849	23.7901	24.1741	26.0967	37.9702	35.2836	38.1459
YDR301W	CFT1	protein_coding	5.88683	6.18524	6.01387	3.82952	3.34873	5.44885	4.58329	5.91813	5.16194
YDR302W	GPI11	protein_coding	60.2424	62.2068	60.6442	40.688	40.2829	46.974	88.0601	91.6348	94.7015
YDR303C	RSC3	protein_coding	10.1316	10.9024	11.8193	7.74058	7.01053	11.5319	5.63262	5.6039	6.61619
YDR304C	CPR5	protein_coding	416.787	439.01	414.117	540.328	496.916	473.917	381.966	391.472	292.989
YDR305C	HNT2	protein_coding	18.1834	21.4014	19.8467	19.5806	19.4813	19.7492	18.452	19.7743	16.6667
YDR306C	PFU1	protein_coding	7.85578	9.55389	6.53309	5.49635	5.37216	6.91228	12.6428	12.0796	13.1557
tV(CAC)D	tV(CAC)D	tRNA	6.21046	4.16606	3.13667	16.2961	9.57225	5.84129	23.0437	23.4213	7.0263
YDR307W	PMT7	protein_coding	11.8071	15.1373	15.9328	6.45159	6.87582	10.3662	8.33061	9.73248	9.32046
YDR308C	SRB7	protein_coding	43.7287	49.6086	43.3053	31.9498	28.0831	41.746	26.4458	28.9789	24.598
YDR309C	GIC2	protein_coding	32.5068	32.9994	31.206	57.4221	54.4473	51.2333	1.46024	2.66646	1.46294
YDR310C	SUM1	protein_coding	11.1457	13.106	11.8904	11.9249	10.716	15.0625	3.45511	4.07104	2.98704
YDR311W	TFB1	protein_coding	7.21528	7.99551	7.69191	5.247	4.58846	6.78768	15.3481	13.3102	17.0176
YDR312W	SSF2	protein_coding	11.2842	12.2172	11.6001	6.54357	5.74127	8.0664	15.1298	18.2129	16.5701
YDR313C	PIB1	protein_coding	12.2161	13.0691	13.4035	9.6037	10.8598	11.3909	10.8434	11.4771	9.44651
YDR314C	RAD34	protein_coding	3.838	3.88694	4.03105	2.68279	2.59285	2.968	3.23654	4.22348	3.98268
YDR315C	IPK1	protein_coding	7.18094	8.88435	9.25651	5.14056	4.36586	5.92983	5.66695	7.87842	11.7793
YDR316W	OMS1	protein_coding	10.0214	10.9842	9.31431	9.81979	8.92972	9.60105	5.76174	6.63076	6.62367
tF(GAA)D	tF(GAA)D	tRNA	2.95672	7.08359	6.96886	8.26709	9.76548	7.36137	21.0274	15.1194	15.1327
YDR316W-B	YDR316W-B	protein_coding	0	0	0	0	0	0.0285631	0.0159631	0	0
YDR316W-A	YDR316W-A	protein_coding	0	0	0	0	0	0	0	0	0
YDR317W	HIM1	protein_coding	6.409	6.31625	5.29681	3.82205	4.86429	6.40679	1.55383	2.88625	2.00107
YDR318W	MCM21	protein_coding	6.32424	8.14156	7.04248	5.14587	5.00523	5.33281	5.79578	4.60253	5.35703
YDR319C	YFT2	protein_coding	22.311	23.6452	27.0887	11.0629	17.545	24.2015	14.2731	13.945	16.6088
YDR320C	SWA2	protein_coding	6.16683	8.37748	6.84535	5.71355	4.77488	5.2741	1.38297	0.880774	0.730187
YDR320C-A	DAD4	protein_coding	150.707	161.881	136.968	133.307	109.245	100.218	196.256	181.548	132.496
YDR321W	ASP1	protein_coding	180.277	182.124	186.818	50.9499	49.0704	56.1417	159.338	160.851	163.62
YDR322W	MRPL35	protein_coding	16.2209	18.6928	16.634	10.1925	11.2122	12.0645	3.58075	4.14734	3.65044
YDR322C-A	TIM11	protein_coding	148.161	149.15	147.143	124.718	110.459	117.831	137.003	137.426	124.642
YDR323C	PEP7	protein_coding	3.48516	3.42404	3.55003	1.62515	1.8701	2.54397	5.5421	6.02791	6.15353
YDR324C	UTP4	protein_coding	23.5337	26.9324	23.7326	16.3227	16.0593	19.875	33.1603	35.9657	42.2482
YDR325W	YCG1	protein_coding	3.34042	3.91405	4.28779	2.76088	2.70868	4.04333	10.6896	11.2634	12.2595
YDR326C	YSP2	protein_coding	16.0468	16.7363	18.4476	18.0472	16.9959	27.5119	11.3393	12.1635	15.7513
YDR328C	SKP1	protein_coding	139.574	146.305	127.288	130.712	115.524	110.109	239.676	242.977	189.762
YDR329C	PEX3	protein_coding	11.6589	13.4008	12.6749	13.5454	12.5722	13.2037	19.2196	19.953	17.1305
YDR330W	UBX5	protein_coding	10.497	11.1578	10.2072	10.7695	10.1175	10.0633	4.36497	4.06823	2.68136
YDR331W	GPI8	protein_coding	44.346	47.3477	47.1292	33.4025	30.8251	32.2672	21.0274	24.6649	27.6854
YDR332W	IRC3	protein_coding	2.89102	2.79146	3.3185	1.67697	2.05758	2.38715	2.80365	3.27588	4.0354
YDR333C	RQC1	protein_coding	7.32646	8.58119	8.70787	4.49836	5.37731	5.95899	9.1777	8.77906	11.875
YDR334W	SWR1	protein_coding	6.88275	7.02592	6.75091	6.43626	5.79841	8.20102	16.3408	16.686	15.5899
YDR335W	MSN5	protein_coding	15.8893	16.9883	17.0845	10.5708	10.3673	14.1558	25.0154	24.5788	27.1763
YDR336W	MRX8	protein_coding	9.45108	12.9648	10.4191	7.28482	6.12682	7.00737	12.2827	11.0089	15.1976
YDR337W	MRPS28	protein_coding	17.9555	21.7482	20.7967	10.3059	10.7438	13.0514	20.8076	18.8144	17.7867
YDR338C	YDR338C	protein_coding	6.27501	7.30342	6.77719	5.31444	6.23109	6.70327	9.10381	9.67351	9.79096
YDR339C	FCF1	protein_coding	65.698	76.2211	70.1392	68.0854	57.3847	59.0555	17.2646	18.8109	19.5398
tX(XXX)D	tX(XXX)D	tRNA	1.36009	0	0	0.585056	0.33275	1.50499	7.56986	13.9099	6.59469
YDR341C	YDR341C	protein_coding	128.727	129.814	129.276	80.7338	86.3617	119.379	167.712	174.223	186.159
YDR342C	HXT7	protein_coding	8.46915	9.56167	8.50142	4.50831	3.88499	4.305	14.7302	13.4829	11.2499
YDR343C	HXT6	protein_coding	0.238195	0.481888	0.507946	0.296	0.1554	0.527143	0.540108	0.930437	1.11216
YDR344C	YDR344C	protein_coding	6.43287	7.82811	7.63256	5.57823	6.14538	6.89223	8.14574	9.26803	6.60129
YDR345C	HXT3	protein_coding	526.237	546.135	537.531	417.482	497.523	646.702	71.7202	78.7056	69.2752
YDR346C	SVF1	protein_coding	61.0756	63.5165	57.1334	35.3758	35.1849	49.0215	158.04	160.005	150.704
YDR347W	MRP1	protein_coding	52.7047	58.6476	54.7079	32.5031	31.5527	36.1447	68.6982	70.5573	60
YDR348C	PAL1	protein_coding	25.0861	28.3268	23.8746	22.2061	23.5587	24.2805	9.64456	11.4177	8.10902
YDR349C	YPS7	protein_coding	45.2858	48.4917	44.7726	24.6305	21.8489	28.8786	29.3515	35.5966	26.5522
tM(CAU)D	EMT1	tRNA	0.621046	1.78545	0.627334	2.40434	2.27911	1.03082	5.76093	7.14548	4.01503
YDR350C	ATP22	protein_coding	9.3982	8.77377	7.48771	4.13762	3.28702	4.47958	7.73562	9.85706	10.9109
YDR351W	SBE2	protein_coding	5.34603	6.76385	6.19429	5.02013	4.07763	6.72752	4.86182	7.06884	7.99099
YDR352W	YPQ2	protein_coding	55.4587	52.5997	54.244	47.9778	49.18	56.3189	20.278	27.4297	25.1928
YDR353W	TRR1	protein_coding	310.224	328.108	313.746	222.524	218.194	251.929	196.518	210.52	154.563
YDR354W	TRP4	protein_coding	43.3135	47.3991	43.2311	32.3837	32.7509	31.9959	23.4741	26.19	17.373
YDR356W	SPC110	protein_coding	8.10778	8.33673	7.97986	7.74571	6.96016	9.76785	7.59508	6.58286	7.59882
YDR357C	CNL1	protein_coding	53.3225	64.7569	57.8337	52.8506	41.1203	54.7888	38.7497	41.8584	61.9555
YDR358W	GGA1	protein_coding	4.95613	6.02119	5.30723	4.62499	3.91587	3.91082	4.57226	5.33184	4.6836
YDR359C	EAF1	protein_coding	5.91879	7.58721	6.92599	6.42126	5.57404	7.77418	1.1979	1.95551	1.71445
YDR361C	BCP1	protein_coding	48.6355	51.9618	49.0741	27.9252	28.0025	31.9722	66.6361	73.3316	69.3182
YDR362C	TFC6	protein_coding	7.90412	8.6935	6.78198	4.10515	3.90598	4.08736	8.62342	8.18126	10.6337
YDR363W	ESC2	protein_coding	6.54749	6.43292	5.94571	3.42812	3.9561	4.0982	3.74229	3.27624	2.35162
tK(CUU)D1	tK(CUU)D1	tRNA	0.621046	1.78545	0.627334	1.33574	2.27911	1.37442	11.5219	8.73337	4.01503
YDR363W-A	SEM1	protein_coding	272.69	362.372	293.09	517.16	382.909	364.635	255.755	263.493	203.811
YDR364C	CDC40	protein_coding	9.94219	12.3859	10.9467	6.0872	5.15665	7.0959	9.52996	10.5493	11.4089
YDR365C	ESF1	protein_coding	32.6749	38.4959	36.5247	34.6424	31.441	37.884	64.007	68.7385	55.8391
YDR365W-B	YDR365W-B	protein_coding	2.01342	2.4242	2.87688	5.13733	4.29436	7.37405	0.143668	0.203496	0.111253
YDR365W-A	YDR365W-A	protein_coding	0	0	0	0	0	0	0	0	0
YDR366C	YDR366C	protein_coding	0.4545	1.19776	2.29551	0.488768	1.33433	1.4459	1.26481	0.0726288	0.73458
YDR367W	KEI1	protein_coding	55.6213	55.6811	53.3782	33.0031	39.392	45.6534	24.6736	24.1806	53.4988
YDR368W	YPR1	protein_coding	100.812	115.208	99.8329	62.5139	59.0019	68.0906	68.7029	71.1665	57.8235
YDR369C	XRS2	protein_coding	2.49218	3.06578	2.49955	1.42938	1.427	2.15139	4.1317	4.92585	4.62785
YDR370C	DXO1	protein_coding	10.4386	13.9263	12.8875	7.86531	7.33602	8.81404	7.21481	7.26108	10.0346
YDR371W	CTS2	protein_coding	7.49703	8.85325	8.1096	5.86579	5.89244	8.42639	12.7588	13.1877	15.1224
YDR372C	VPS74	protein_coding	62.676	67.1362	65.2518	25.6831	26.2866	34.1934	82.57	88.193	108.782
YDR373W	FRQ1	protein_coding	58.5496	57.928	62.1794	30.5631	31.1844	35.2828	124.623	121.125	135.679
YDR374C	PHO92	protein_coding	0.393801	0.141518	0.348065	0.232921	0.0361292	0.435756	0.182648	0.157323	0
YDR374W-A	WIP1	protein_coding	41.8102	37.8141	40.0285	49.3325	50.7751	45.8001	42.9893	37.3506	31.4808
YDR375C	BCS1	protein_coding	8.26703	10.7744	8.15031	4.90747	4.61141	5.12275	9.14101	10.2303	9.40648
YDR376W	ARH1	protein_coding	16.244	18.6155	17.2737	10.1325	9.13827	11.6446	28.9446	29.6633	31.4951
YDR377W	ATP17	protein_coding	196.31	224.613	202.936	164.682	146.91	198.206	148.978	142.148	176.241
YDR378C	LSM6	protein_coding	283.309	339.744	309.513	206.75	187.028	237.954	332.893	335.311	349.246
YDR379W	RGA2	protein_coding	3.03739	3.51296	3.15882	2.9993	2.80037	4.14742	3.52538	3.12743	2.36993
YDR379C-A	SDH6	protein_coding	23.6127	24.4384	15.8376	17.4704	16.2215	14.1093	14.3687	14.4894	18.3186
YDR380W	ARO10	protein_coding	20.2208	20.6756	20.4735	17.5087	17.2828	20.7318	9.78633	9.93302	8.83286
YDR381W	YRA1	protein_coding	103.393	108.18	104.851	56.3087	58.8233	74.7816	93.1773	98.2118	90.9472
YDR381C-A	COI1	protein_coding	16.4018	20.6348	17.5875	18.8144	16.8536	17.0324	25.5918	23.2799	20.1198
YDR382W	RPP2B	protein_coding	1037.43	1068.28	1136.08	884.728	912.613	857.65	1513.97	1568.52	1394.63
YDR383C	NKP1	protein_coding	8.28322	9.02853	9.8361	11.6685	12.9016	11.5096	7.39038	6.4667	7.1537
YDR384C	ATO3	protein_coding	72.4944	83.8487	73.8367	42.0656	36.8114	38.8971	17.5736	18.4793	14.1593
YDR385W	EFT2	protein_coding	645.698	668.268	664.73	412.577	402.786	510.352	399.828	492.687	329.749
YDR386W	MUS81	protein_coding	2.41126	2.69965	2.89386	1.64313	1.45436	2.08696	3.05611	2.80786	3.12544
YDR387C	CIN10	protein_coding	11.4972	10.4968	10.2957	5.07422	4.72792	5.90989	11.2449	12.7174	13.5303
YDR388W	RVS167	protein_coding	20.6814	22.9973	21.8073	18.3848	14.6052	18.8167	18.0525	20.3792	14.7661
YDR389W	SAC7	protein_coding	10.4747	11.5193	10.5574	9.02147	7.9589	13.6458	11.2574	12.4912	9.17327
YDR390C	UBA2	protein_coding	10.652	12.4586	10.3285	7.56194	5.95502	9.12236	5.67772	6.62678	5.67483
tG(CCC)D	SUF3	tRNA	0	0.603417	0	1.3543	1.84861	0.696756	67.7549	63.5926	22.3894
YDR391C	YDR391C	protein_coding	25.9436	28.5911	25.0925	25.7793	23.5162	27.3798	7.70102	9.16214	8.0717
YDR392W	SPT3	protein_coding	11.3565	11.5685	9.61974	8.63544	8.40078	8.8558	5.97228	6.54454	8.74378
YDR393W	SHE9	protein_coding	10.7141	10.7427	10.8893	7.42521	7.62096	8.78186	14.4784	13.6757	15.9269
YDR394W	RPT3	protein_coding	42.9762	51.0752	43.3401	27.9724	24.4585	30.0726	37.0553	34.4279	29.0364
YDR395W	SXM1	protein_coding	43.2415	46.8941	45.1008	34.3535	34.6013	41.2922	36.8183	39.2416	48.4102
YDR397C	NCB2	protein_coding	61.9229	75.1543	62.7216	60.6643	56.249	66.3081	43.7117	42.1363	43.1672
YDR398W	UTP5	protein_coding	38.32	41.9843	40.1539	31.1	27.2297	33.3664	30.518	33.3137	28.6346
YDR399W	HPT1	protein_coding	226.886	261.263	238.053	96.5723	89.6326	113.628	358.539	374.245	324.123
YDR400W	URH1	protein_coding	30.4902	37.7551	34.4696	16.1086	15.5804	16.4034	24.9122	24.3049	26.6452
YDR402C	DIT2	protein_coding	0.678504	0.620657	0.841139	0.490863	0.430085	0.733726	0.629391	0.709687	0.84739
YDR403W	DIT1	protein_coding	2.44833	2.45412	2.16043	1.21054	1.67304	1.58814	1.20082	0.575621	1.31903
YDR404C	RPB7	protein_coding	193.031	209.736	198.447	88.0229	98.7931	118.61	27.8735	28.4173	27.8329
YDR405W	MRP20	protein_coding	10.1892	12.0683	9.07812	25.313	20.0826	17.8623	2.01778	3.18329	1.57281
YDR406W	PDR15	protein_coding	9.50188	9.80611	10.1368	7.46084	6.64049	9.49773	8.28268	9.24294	8.14159
YDR407C	TRS120	protein_coding	7.75522	7.37572	7.56156	5.68426	4.86657	8.4194	4.89009	5.23417	5.86952
YDR408C	ADE8	protein_coding	71.2027	79.6173	70.9296	33.4404	31.2114	34.7276	112.276	116.859	91.1101
YDR409W	SIZ1	protein_coding	5.41031	5.90482	5.83617	6.04091	5.68677	6.16224	2.97404	3.62903	2.59091
YDR410C	STE14	protein_coding	70.3344	74.522	78.7426	50.0006	45.7069	53.9637	68.6895	62.8279	58.2124
YDR411C	DFM1	protein_coding	57.0461	58.4361	55.9721	48.7927	42.0964	46.4993	38.0378	44.4004	34.7803
YDR412W	RRP17	protein_coding	50.9074	61.4258	46.0541	55.8612	45.6356	46.1276	49.6579	56.1159	43.0538
YDR414C	ERD1	protein_coding	16.5276	18.8705	19.3442	8.25561	8.98332	13.3593	1.69918	3.5392	3.56615
YDR415C	YDR415C	protein_coding	25.9929	26.1062	26.6224	23.5409	22.834	26.421	27.4384	26.3	26.1182
YDR416W	SYF1	protein_coding	5.65826	5.7928	5.68004	4.63358	4.69461	6.06663	6.78092	7.1661	8.60547
YDR418W	RPL12B	protein_coding	3577.21	3595.9	3586.94	2748.39	2559.9	2405.97	388.964	440.328	303.544
YDR419W	RAD30	protein_coding	6.04008	6.84063	6.9935	3.4711	3.32925	4.21355	7.48526	8.49987	7.60139
tS(AGA)D3	tS(AGA)D3	tRNA	2.73111	1.04689	0.551751	0.469924	0.801806	0.604414	22.2941	12.5692	7.94541
YDR420W	HKR1	protein_coding	3.15989	3.4699	4.07239	7.13878	5.61042	7.90661	3.60758	4.1253	3.86082
YDR421W	ARO80	protein_coding	3.28939	3.36543	3.65978	1.86611	1.9944	2.55843	4.27476	5.68811	5.18802
YDR422C	SIP1	protein_coding	7.16715	7.29424	7.50161	5.96687	5.55942	7.02903	5.90966	7.18554	4.8191
YDR423C	CAD1	protein_coding	10.6522	12.8925	11.9515	13.794	10.0095	11.522	5.81245	6.3141	4.94453
YDR424C	DYN2	protein_coding	57.2932	69.2272	57.4707	87.8655	70.499	62.0189	86.3278	88.0194	58.6194
YDR425W	SNX41	protein_coding	5.26269	4.83505	6.65715	8.22442	7.83149	8.80183	0.358294	0.586367	0.468206
YDR427W	RPN9	protein_coding	69.9991	77.3354	85.2367	37.3703	43.6347	52.4795	51.2342	62.9102	66.3932
YDR428C	BNA7	protein_coding	24.2832	30.0142	29.365	16.5493	18.1615	23.4557	9.84488	9.21721	7.2715
YDR429C	TIF35	protein_coding	259.764	283.11	250.07	273.546	244.904	272.297	286.686	288.208	263.876
YDR430C	CYM1	protein_coding	13.2651	14.0139	13.9391	9.48171	9.90406	11.5112	9.60038	9.28886	9.10378
YDR432W	NPL3	protein_coding	143.401	164.118	145.993	152.929	126.071	133.112	14.3223	15.8977	9.94647
YDR434W	GPI17	protein_coding	33.1337	36.6246	35.8088	14.5808	18.4723	24.3018	36.4213	33.5108	65.6958
YDR435C	PPM1	protein_coding	14.2853	18.7958	16.2859	10.5907	9.60827	7.59866	11.9304	11.2451	12.4722
YDR436W	PPZ2	protein_coding	7.43916	8.81956	8.5665	8.46635	8.54884	7.63197	1.97163	2.51341	1.51152
YDR437W	GPI19	protein_coding	14.7906	16.8443	14.2908	12.1253	10.2263	9.25054	21.6736	25.896	22.1728
YDR438W	THI74	protein_coding	6.15076	6.08947	5.43126	3.53942	3.13915	4.8679	13.2248	15.57	13.8253
YDR439W	LRS4	protein_coding	6.07959	7.07454	6.79912	5.15566	5.35459	7.80847	0.563953	1.97079	1.82484
YDR440W	DOT1	protein_coding	7.69863	8.19736	7.61947	7.45954	6.33537	6.28156	7.64632	8.53295	7.58299
YDR441C	APT2	protein_coding	87.0193	83.55	82.4484	80.2934	78.7995	81.3596	38.2036	41.9292	37.174
YDR443C	SSN2	protein_coding	3.92426	3.82178	3.83508	4.24073	4.01985	4.73656	3.39358	3.82714	3.38612
YDR444W	YDR444W	protein_coding	8.58843	9.21965	10.8941	5.79198	5.99723	7.01212	11.9807	11.6674	10.4728
tK(CUU)D2	tK(CUU)D2	tRNA	0	0	0	0	0.911643	0	0	0	1.00376
YDR446W	ECM11	protein_coding	0.49875	0.0477954	0.15114	0.278904	0.219637	0.413914	0.0925297	0.22316	0.241829
YDR447C	RPS17B	protein_coding	1104.21	1020.17	1156.13	1190.18	1329.81	1401.79	1037.85	980.486	1110.64
YDR448W	ADA2	protein_coding	10.4569	12.5178	10.2469	7.51681	5.91555	7.34236	14.2438	13.3236	11.8474
YDR449C	UTP6	protein_coding	17.3738	19.2765	17.9305	10.4364	11.2929	14.5797	2.35227	2.51895	4.70772
YDR450W	RPS18A	protein_coding	1361.85	1396.27	1431.99	1132.93	1097.39	1122.1	925.397	929.376	757.837
YDR451C	YHP1	protein_coding	19.0823	22.0503	19.6635	19.006	15.4155	18.7534	10.2167	8.34985	6.89965
YDR452W	PPN1	protein_coding	47.2618	52.9076	48.7805	25.9736	24.4181	32.7258	60.8496	61.3065	61.2609
YDR453C	TSA2	protein_coding	12.9642	14.9966	15.73	9.47044	9.68408	9.67677	5.26574	5.93307	3.47154
YDR454C	GUK1	protein_coding	476.756	488.613	480.445	305.252	291.864	328.706	307.209	312.448	283.743
YDR456W	NHX1	protein_coding	41.2604	40.408	42.0393	24.7311	25.9622	32.1782	27.6385	31.371	37.2921
YDR457W	TOM1	protein_coding	12.3107	13.7245	14.2191	13.0867	13.5414	23.0294	9.24545	10.5343	11.185
YDR458C	HEH2	protein_coding	10.97	11.952	11.3339	8.44885	8.50249	8.43662	10.6404	10.5761	10.7042
YDR459C	PFA5	protein_coding	16.6435	17.7646	16.5677	12.9319	12.6889	12.6419	15.9995	16.3312	17.7812
YDR460W	TFB3	protein_coding	10.9821	11.8285	11.4251	8.31756	8.37041	8.20527	15.4114	17.3693	13.426
YDR461W	MFA1	protein_coding	1608.42	1803.99	1580.15	2087.93	1865.8	1858.19	103.053	129.491	90.4377
YDR461C-A	CMI8	protein_coding	43.2841	52.0279	49.9414	111.233	88.4594	94.9652	48.112	42.0969	32.5664
YDR462W	MRPL28	protein_coding	26.8547	23.68	26.0951	22.8839	20.7594	20.1682	5.11477	7.96267	7.09639
YDR463W	STP1	protein_coding	22.3195	24.3131	20.6079	20.802	19.1544	20.4203	6.68563	5.83293	4.74404
YDR464W	SPP41	protein_coding	3.79908	4.3567	3.997	4.80303	4.62667	6.10195	2.1086	3.26921	2.61937
YDR465C	RMT2	protein_coding	31.9806	36.8888	33.7829	22.4767	19.9274	20.4876	32.0417	31.692	27.9732
YDR466W	PKH3	protein_coding	4.9085	6.65302	5.94304	4.00594	3.41756	4.93852	1.77762	1.62247	1.60296
YDR468C	TLG1	protein_coding	33.9183	42.8024	34.1939	32.0119	30.0707	30.9917	34.1422	37.2647	34.6289
YDR469W	SDC1	protein_coding	27.9918	35.9582	30.3568	37.0831	32.2666	32.9217	23.5762	19.7035	21.2329
YDR470C	UGO1	protein_coding	7.06034	7.94639	8.04226	5.02732	5.15993	7.87902	6.52142	7.81604	7.57508
YDR471W	RPL27B	protein_coding	644.632	717.269	658.82	535.577	513.313	519.711	439.274	458.085	355.588
snR13	snR13	snoRNA	703.08	469.497	706.874	153.341	345.899	225.749	4854.61	4813.77	12336.7
YDR472W	TRS31	protein_coding	17.081	19.5813	18.6514	13.665	13.0835	12.5122	12.5375	13.1629	14.0184
YDR473C	PRP3	protein_coding	7.58822	8.96652	7.92487	9.79242	7.38657	8.73465	3.45983	3.61722	3.37789
YDR475C	JIP4	protein_coding	6.20338	7.24926	6.40543	6.16706	5.48891	6.10158	8.98319	8.51413	6.65624
YDR476C	YDR476C	protein_coding	48.6275	57.0913	57.8718	39.1771	41.5074	42.9573	18.1926	23.913	16.0661
YDR477W	SNF1	protein_coding	9.98735	11.3526	11.196	7.74127	6.35058	10.0755	3.31662	4.49462	3.73691
YDR478W	SNM1	protein_coding	10.2519	9.16951	9.97219	10.5513	9.36381	7.68882	6.05814	8.25195	5.27771
YDR479C	PEX29	protein_coding	8.87667	9.78514	8.91153	5.17707	3.97701	6.79431	6.97124	8.4413	7.04137
YDR480W	DIG2	protein_coding	4.33774	5.00612	4.89992	3.00955	2.43058	3.74184	1.55758	2.74286	2.26155
YDR481C	PHO8	protein_coding	120.231	129.725	124.059	127.926	96.5385	104.919	188.295	189.428	167.355
YDR482C	CWC21	protein_coding	19.7791	20.3387	16.1631	17.8767	13.2937	17.1525	15.4613	18.3249	7.00416
YDR483W	KRE2	protein_coding	224.396	244.429	224.635	129.748	118.553	127.058	48.2886	54.9705	50.669
YDR484W	VPS52	protein_coding	4.70783	5.0078	4.96949	4.61726	4.80293	7.12384	2.2272	1.97105	2.9675
YDR485C	VPS72	protein_coding	4.63236	5.8401	4.52584	4.9408	5.19747	5.24142	3.06429	3.0338	2.66954
YDR486C	VPS60	protein_coding	29.0416	31.9863	27.3445	25.6068	21.267	17.2674	12.6774	14.1535	12.2124
YDR487C	RIB3	protein_coding	186.046	200.392	184.058	158.41	133.047	132.777	315.243	303.423	249.273
YDR488C	PAC11	protein_coding	4.01858	4.39342	3.54471	2.86076	2.61713	2.89662	5.82781	6.49402	5.39723
YDR489W	SLD5	protein_coding	9.57955	12.4202	12.0051	5.31067	6.05341	7.14233	2.85117	4.64972	4.71936
YDR490C	PKH1	protein_coding	5.16216	5.04132	5.41345	2.84773	2.28485	3.83715	6.65273	7.36752	6.91027
YDR492W	IZH1	protein_coding	84.8568	92.1457	90.0498	54.9989	55.8432	67.7326	9.72876	11.5794	10.9411
YDR493W	MZM1	protein_coding	35.5866	35.6211	29.9147	44.9801	41.4148	38.2317	7.00913	13.7104	9.8487
YDR494W	RSM28	protein_coding	11.9394	16.2022	11.0904	8.99671	7.93574	6.55951	20.4465	17.4781	19.3644
YDR495C	VPS3	protein_coding	2.55353	2.61878	2.95649	2.03626	2.27971	3.08996	1.21898	1.53676	2.02735
YDR496C	PUF6	protein_coding	33.2835	36.8112	33.9457	22.6384	25.1884	28.0993	16.3013	17.6285	23.5697
YDR497C	ITR1	protein_coding	92.8169	105.582	102.081	40.8817	36.5551	53.5251	201.575	208.615	182.539
YDR498C	SEC20	protein_coding	10.4289	11.0124	9.65996	7.5502	5.45917	7.75141	5.25685	7.24472	4.38883
YDR499W	LCD1	protein_coding	3.81844	3.42689	3.69383	2.67673	2.52083	2.8839	4.79769	4.82982	5.71435
YDR500C	RPL37B	protein_coding	1999.78	2113.29	2017.93	1792.57	1966.27	2158.34	563.124	608.248	450.927
YDR501W	PLM2	protein_coding	4.19781	4.96605	3.88939	2.95143	3.01727	3.17144	3.54485	3.62699	3.69647
YDR502C	SAM2	protein_coding	86.198	93.7004	93.6922	41.0636	41.8314	58.5492	18.4968	18.5164	20.4914
YDR503C	LPP1	protein_coding	20.0579	23.8558	18.9287	13.4031	8.87332	10.2461	26.7112	27.89	23.9807
YDR504C	SPG3	protein_coding	5.66705	5.20447	10.137	3.09795	7.2789	9.7328	10.5137	7.01833	10.6858
YDR505C	PSP1	protein_coding	8.93805	9.71773	9.71746	7.92118	7.74572	11.1216	12.986	12.6883	11.8353
YDR506C	GMC1	protein_coding	6.72477	6.63461	5.68995	5.11297	4.53501	5.67015	7.08969	5.86874	7.70042
tL(CAA)D	tL(CAA)D	tRNA	1.97115	4.1557	1.9911	3.39163	2.02543	1.74492	20.4788	27.7189	12.1062
YDR507C	GIN4	protein_coding	8.03865	10.0348	9.28194	7.03523	6.15233	8.98284	8.53605	8.43422	9.01772
YDR508C	GNP1	protein_coding	83.2533	87.9171	85.6594	62.5391	57.4127	72.429	36.2701	42.8428	34.0255
YDR510W	SMT3	protein_coding	471.291	549.464	486.987	328.026	284.795	275.505	28.3114	32.1041	23.7064
YDR511W	SDH7	protein_coding	34.8481	48.0932	34.8592	37.3543	31.2056	33.7562	7.11374	8.86668	4.55686
YDR512C	EMI1	protein_coding	58.7605	72.1789	57.975	85.822	66.4319	56.9264	38.4756	45.986	31.5703
YDR513W	GRX2	protein_coding	201.075	218.94	213.182	209.78	183.706	221.975	41.6654	48.0298	36.9764
YDR514C	YDR514C	protein_coding	5.93245	6.88194	6.27636	3.88157	3.34583	3.40316	10.8902	8.22266	7.82198
YDR515W	SLF1	protein_coding	6.27423	7.1117	5.82664	4.59977	3.788	5.11369	6.82138	6.68412	8.72313
YDR516C	EMI2	protein_coding	33.5725	36.6531	34.4608	25.224	22.7146	23.8482	57.584	58.1892	47.6795
YDR517W	GRH1	protein_coding	32.0474	38.2434	33.4359	16.7308	16.3252	15.2651	59.3803	56.3263	44.5277
YDR518W	EUG1	protein_coding	34.0169	36.0652	33.4182	18.134	18.3077	24.486	6.60319	7.83213	6.60129
YDR519W	FPR2	protein_coding	179.012	202.109	171.845	140.385	104.881	99.1032	270.882	257.614	252.689
YDR520C	URC2	protein_coding	3.06935	3.70949	3.33739	1.81647	2.02319	3.39635	5.11403	5.061	6.28788
YDR522C	SPS2	protein_coding	0.721056	1.12286	1.18358	0.736651	1.54357	1.51264	0.0557386	0.019204	0.0485582
YDR523C	SPS1	protein_coding	0.307783	0.206464	0.310899	0.251551	0.248489	0.204344	0.513908	0.629548	0.348215
YDR524C	AGE1	protein_coding	12.9845	16.4009	14.2854	9.6769	8.49671	12.9657	5.80466	7.25972	7.13021
YDR524W-C	YDR524W-C	protein_coding	5362.29	5391.65	8838.5	2900.79	7039.5	10818.9	289.711	354.83	563.398
YDR524C-B	YDR524C-B	protein_coding	8072.13	7937.22	7921	11485.7	10724.3	10381	662.415	835.486	445.114
YDR525W	API2	protein_coding	0.137383	0.921582	0.277548	0.413676	0.3025	0.152019	0	0	0
YDR525W-A	SNA2	protein_coding	98.6067	102.822	113.534	50.2173	49.2192	55.2876	14.7192	14.7309	15.5708
YDR527W	RBA50	protein_coding	20.264	23.5662	19.9834	22.3533	19.2844	20.8837	11.7244	11.3501	9.43684
snR84	snR84	snoRNA	66.0263	63.5892	75.2709	36.9472	42.4105	53.0396	3004.7	2985.88	2905.13
YDR528W	HLR1	protein_coding	10.3718	12.9108	12.7089	9.27565	7.79555	11.5753	1.25635	0.888504	0.748873
YDR529C	QCR7	protein_coding	232.113	265.428	235.655	253.473	195.404	194.721	213.34	215.38	151.319
YDR530C	APA2	protein_coding	16.4565	17.6805	16.1548	14.6962	12.3165	13.6188	9.03017	10.43	7.19257
YDR531W	CAB1	protein_coding	54.2476	57.8493	58.779	43.2079	46.808	50.3254	55.6159	57.4328	58.938
YDR532C	KRE28	protein_coding	4.97213	6.97837	5.93204	5.27123	5.54583	4.67873	3.12324	2.65265	3.67004
YDR533C	HSP31	protein_coding	25.6525	27.9296	25.6557	27.6959	25.5854	27.6829	20.4973	21.9574	16.3174
YDR534C	FIT1	protein_coding	5.74204	5.72162	5.85788	7.0536	6.89821	7.61821	0.476992	0.839968	0.415544
YDR536W	STL1	protein_coding	2.35961	2.185	2.73165	2.00721	2.12104	2.47898	0.541056	1.10154	1.24266
YDR538W	PAD1	protein_coding	22.6371	25.567	23.6829	14.2853	11.7763	13.6254	4.03818	4.37267	3.21643
YDR539W	FDC1	protein_coding	21.079	26.4929	24.1698	18.5603	15.317	19.675	14.7414	16.2335	13.9085
YDR540C	IRC4	protein_coding	5.03738	6.11462	5.17318	5.12827	5.85393	6.50305	4.98427	3.64919	5.83481
YDR541C	YDR541C	protein_coding	13.0972	15.3215	14.5572	8.00801	6.71929	11.4631	3.81947	4.61982	3.9646
YDR542W	PAU10	protein_coding	0	0.119686	0.126158	0.483517	0.366666	0.276399	0	0.319327	0
YDR545W	YRF1-1	protein_coding	0	0	0	0	0	0	0	0	0
YEL077C	YEL077C	protein_coding	0.792264	0.804556	1.03917	0.971532	0.841855	1.10565	2.54479	3.00068	1.64361
YEL076C-A	YEL076C-A	protein_coding	0.0487488	0	0.0492423	0	0	0.107885	0	0.155801	0
YEL076C	YEL076C	protein_coding	0	0	0	0	0	0	0	0	0
YEL075C	YEL075C	protein_coding	1.47435	2.47254	2.35803	1.32126	0.541056	1.83536	3.41909	2.82721	2.58148
YEL073C	YEL073C	protein_coding	5.59709	8.71602	8.76331	5.35699	5.75123	5.34179	6.23034	4.82982	7.01081
YEL072W	RMD6	protein_coding	9.70564	5.5556	7.76416	6.41656	7.17133	6.34288	1.20847	1.29073	1.89503
YEL071W	DLD3	protein_coding	254.291	265.484	250.999	201.297	194.249	201.658	259.098	274.882	250.636
YEL070W	DSF1	protein_coding	0.15022	0.431869	0.364178	0.168008	0.044102	0.515294	0.278693	0.134428	0.194233
YEL069C	HXT13	protein_coding	1.01639	1.25596	1.37791	1.01249	0.706725	1.18387	0.595466	0.478707	0.0864594
YEL068C	YEL068C	protein_coding	34.5809	40.4452	35.4811	32.2103	32.0759	32.0884	14.6497	8.4413	9.02176
YEL067C	YEL067C	protein_coding	3.54672	2.95551	3.19321	1.89049	1.24498	1.57836	4.86348	3.40058	3.98772
YEL066W	HPA3	protein_coding	33.0788	35.4809	33.6681	21.1992	19.0407	23.0394	39.2511	48.8348	32.7021
YEL065W	SIT1	protein_coding	91.826	98.7953	102.56	50.2894	47.5407	55.6164	80.0534	76.9546	85.8556
YEL064C	AVT2	protein_coding	8.16872	10.8389	8.88614	5.77082	5.76489	6.58803	11.4244	12.6519	14.9291
YEL063C	CAN1	protein_coding	29.8151	30.9243	30.2461	19.7438	20.3441	30.0489	18.1692	17.1291	18.2256
YEL062W	NPR2	protein_coding	5.37266	4.32579	5.60052	2.62769	2.23274	3.56974	2.27569	1.81902	2.22043
YEL061C	CIN8	protein_coding	2.77785	3.2986	3.06522	2.44828	2.32692	3.67519	5.96581	7.40154	7.49091
YEL060C	PRB1	protein_coding	29.4401	34.9071	31.6343	23.2939	21.0672	27.0157	5.64257	5.30065	3.53314
YEL059C-A	SOM1	protein_coding	24.3809	26.6469	16.2828	30.9429	24.2538	23.2995	2.24292	4.25024	0.976991
YEL058W	PCM1	protein_coding	39.3782	41.5514	40.2419	16.9971	16.4188	19.8688	116.216	115.933	105.14
YEL057C	SDD1	protein_coding	1.29164	1.79478	2.08754	1.36124	0.805804	1.00047	1.19814	0.990732	1.67007
YEL056W	HAT2	protein_coding	13.4205	14.3379	14.8474	10.0258	8.11181	9.15142	17.8541	16.8203	12.7592
YEL055C	POL5	protein_coding	19.8836	22.3388	20.264	12.5755	10.7339	17.0082	27.9543	30.5558	33.0439
snR80	snR80	snoRNA	2.121	1.27035	1.87466	1.4826	2.33509	2.34697	78.2071	97.6131	73.2743
YEL054C	RPL12A	protein_coding	2431.14	2579.72	2494.74	1742.99	1647.04	1701.98	1086.67	1145.02	909.896
YEL053C	MAK10	protein_coding	8.72962	10.24	9.5251	5.55298	5.00182	7.17639	4.43084	4.9351	4.82506
YEL052W	AFG1	protein_coding	32.6541	34.8136	35.1996	19.3616	16.4852	21.2142	32.8742	32.8049	26.1968
YEL051W	VMA8	protein_coding	167.586	189.168	158.294	82.3833	75.311	84.912	253.856	247.467	246.053
YEL050C	RML2	protein_coding	29.2654	31.0224	28.4768	19.8648	18.5518	23.0035	34.4408	33.0242	25.1067
snR67	snR67	snoRNA	230.552	156.3	344.024	55.6516	194.78	273.774	263.612	237.132	469.134
snR53	snR53	snoRNA	0.498202	2.86457	3.01947	0.642918	0.731318	4.68587	2.77284	3.50294	1.61042
tG(GCC)E	tG(GCC)E	tRNA	0	0	0	1.37337	0.468661	0.353284	3.55392	7.75492	2.06407
YEL049W	PAU2	protein_coding	2.37298	2.75278	3.02779	1.7729	1.83333	2.41849	3.01219	3.75209	3.83529
YEL048C	TCA17	protein_coding	17.779	20.5398	18.2583	8.96491	9.85925	16.121	10.9947	9.47023	19.1567
YEL047C	FRD1	protein_coding	107.165	108.723	111.685	73.9635	74.1328	82.6166	92.7407	93.0893	77.5266
YEL046C	GLY1	protein_coding	214.647	223.687	215.364	265.369	239.814	271.584	85.2657	93.1607	64.2094
YEL044W	IES6	protein_coding	52.5757	63.1311	53.4736	61.7753	52.1374	44.8594	88.9782	82.425	70.2029
YEL043W	YEL043W	protein_coding	13.6436	13.6648	13.4786	11.894	10.8251	13.8041	1.87496	1.44339	0.893278
YEL042W	GDA1	protein_coding	121.043	127.743	125.356	95.8184	97.3672	117.506	28.1446	32.5524	31.2486
YEL041W	YEF1	protein_coding	2.10229	1.78105	2.67755	1.61205	1.49827	1.73627	1.41313	2.06436	2.46217
YEL040W	UTR2	protein_coding	336.568	358.615	334.724	325.656	304.499	339.767	86.2063	100.167	72.5958
YEL039C	CYC7	protein_coding	7.82119	8.51135	8.03427	10.4922	9.43764	9.68123	4.91869	5.25348	6.85608
YEL038W	UTR4	protein_coding	55.146	53.6088	51.0846	26.8293	26.8048	25.9633	65.0496	62.7876	50.7778
YEL037C	RAD23	protein_coding	39.39	46.1319	42.5051	32.4542	31.7738	33.8843	10.0482	9.95015	10.2841
YEL036C	ANP1	protein_coding	50.4039	53.7077	47.7149	33.1259	28.9357	36.7486	21.6569	27.8799	19.9396
YEL035C	UTR5	protein_coding	2.1718	1.12734	2.10238	2.64696	2.12535	1.75232	0.839417	1.33037	0.585024
YEL034W	HYP2	protein_coding	3419.17	3638.65	3548.37	3429.12	2995.94	2695.76	735.16	849.375	554.35
YEL033W	MTC7	protein_coding	437.172	414.185	458.826	415.761	415.382	355.943	72.2942	100.46	81.9974
tS(AGA)E	tS(AGA)E	tRNA	0.552883	1.05966	0	1.90262	0.811584	0.917678	15.3859	5.30102	4.46795
YEL032W	MCM3	protein_coding	9.77935	10.5486	10.0668	6.78151	7.0521	10.4513	15.6335	17.5901	13.3432
YEL031W	SPF1	protein_coding	83.7381	92.6086	94.6915	47.3701	46.6652	69.1369	37.8585	42.3721	46.62
YEL030W	ECM10	protein_coding	1.45264	2.02074	1.51468	1.1691	1.01459	1.54258	2.39071	2.36624	2.007
YEL029C	BUD16	protein_coding	21.0025	21.5148	20.9713	10.6336	11.8358	12.555	34.5754	34.1636	32.0721
YEL028W	YEL028W	protein_coding	11.285	9.59198	9.91242	6.7961	5.54583	7.16663	7.82838	10.4123	12.8468
tM(CAU)E	IMT4	tRNA	1.88902	1.20683	1.90814	0	0.462152	1.04513	8.17732	2.81739	0
YEL027W	VMA3	protein_coding	2590.37	2937.6	2741.08	1605.94	1461.55	1697.45	252.154	254.21	285.967
YEL026W	SNU13	protein_coding	372.33	387.365	344.968	326.822	335.02	340.236	21.6345	33.1622	34.2331
YEL025C	YEL025C	protein_coding	5.37631	5.51753	4.99422	3.1273	3.27432	5.27401	11.7192	12.3406	15.1397
YEL024W	RIP1	protein_coding	49.5342	62.286	51.5198	38.1309	36.7154	39.9086	13.2395	13.8634	14.1347
YEL023C	YEL023C	protein_coding	3.07553	4.38913	5.07347	3.03616	2.84193	4.76201	2.1756	1.85273	2.86088
YEL022W	GEA2	protein_coding	10.2473	11.4963	11.6057	8.21037	6.98926	11.9174	8.73741	9.70595	11.7942
YEL021W	URA3	protein_coding	0	0	0	0	0	0	0	0	0
YEL020W-A	TIM9	protein_coding	154.728	171.974	162.886	168.13	134.612	130.357	185.742	180.35	164.59
RPR1	RPR1	RNase_P_RNA	2305.03	1968.14	2116.89	1520.56	942.43	720.003	19291.9	18192.1	13867.3
YEL020C	PXP1	protein_coding	4.33699	5.16292	4.653	3.32563	2.39232	3.21923	7.74627	8.28214	6.74838
YEL019C	MMS21	protein_coding	3.60887	4.32299	4.61371	6.08827	6.12524	6.95716	1.67382	1.658	2.09616
YEL018W	EAF5	protein_coding	13.5469	13.7062	11.7214	15.8569	12.9139	11.2874	8.41095	7.27922	5.40834
YEL017C-A	PMP2	protein_coding	3730.98	4573.68	3790.95	3692.35	2611.33	3426.33	746.791	714.813	932.027
YEL017W	GTT3	protein_coding	48.332	55.8285	49.3181	53.4089	46.6965	49.3006	12.4422	12.2603	8.45473
YEL016C	NPP2	protein_coding	9.42214	10.8762	9.20851	5.23734	3.90678	5.92383	19.6369	18.4198	18.0961
YEL015W	EDC3	protein_coding	11.69	12.2257	10.8128	13.5547	11.8753	13.405	19.656	20.6142	17.6991
YEL014C	YEL014C	protein_coding	0.592633	1.4198	2.54419	1.46583	1.41364	2.54111	1.92407	3.78809	2.8735
YEL013W	VAC8	protein_coding	76.2654	78.563	78.593	50.3658	49.8454	66.2531	61.3511	64.1473	79.9394
tQ(UUG)E2	tQ(UUG)E2	tRNA	1.25934	0.603417	3.18023	2.16687	0	0.696756	2.33638	0.804969	4.07079
YEL012W	UBC8	protein_coding	9.93913	11.1957	11.1553	8.52581	9.08662	8.68265	2.91148	1.33749	1.31518
YEL011W	GLC3	protein_coding	13.976	13.1879	11.6708	9.77398	10.0533	10.1875	7.59571	7.6866	7.20617
tK(CUU)E1	tK(CUU)E1	tRNA	35.3996	38.0896	36.3854	20.3033	24.6144	15.8059	307.634	318.768	170.639
YEL009C-A	YEL009C-A	protein_coding	1.55566	1.49079	1.01019	0.477987	0.734007	1.16809	0.206151	0.355134	0.718376
tR(UCU)E	tR(UCU)E	tRNA	0	1.20683	0	0	0.462152	1.39351	0	1.20745	2.0354
YEL009C	GCN4	protein_coding	401.811	387.368	425.096	342.666	410.077	471.778	71.0855	87.6218	63.5737
YEL008W	YEL008W	protein_coding	8.6865	11.6312	9.37543	12.2334	9.2576	8.75608	2.86988	5.70451	2.69249
YEL007W	MIT1	protein_coding	39.4003	44.9876	46.1615	45.6115	42.1716	56.597	0.882709	1.63649	0.988709
YEL006W	YEA6	protein_coding	21.4538	24.7832	23.1248	15.9226	12.9403	14.2337	20.4433	22.8554	16.1378
YEL005C	VAB2	protein_coding	7.31577	9.36469	6.74254	5.46695	4.97753	5.90888	1.78324	1.50185	2.5892
YEL004W	YEA4	protein_coding	9.20827	9.87985	9.03446	4.81387	6.56445	6.36221	6.29391	8.22336	8.75874
YEL003W	GIM4	protein_coding	139.431	148.987	149.159	132.465	116.698	139.2	109.699	109.081	109.047
YEL002C	WBP1	protein_coding	145.231	160.243	152.226	98.4595	92.8508	113.582	84.1095	89.0434	92.3154
YEL001C	IRC22	protein_coding	425.213	468.166	419.858	415.004	368.38	345.541	153.208	152.716	153.573
YER001W	MNN1	protein_coding	26.5007	28.5275	27.4892	15.1227	15.2056	21.1821	25.1337	23.5477	22.6641
YER002W	NOP16	protein_coding	70.089	84.52	67.1797	95.5759	71.4264	74.0603	32.9912	32.6013	31.0574
YER003C	PMI40	protein_coding	147.286	153.459	155.963	114.064	113.683	125.906	42.4501	49.6392	45.1408
YER004W	FMP52	protein_coding	142.718	149.19	138.505	81.7341	76.2073	81.5204	64.4115	80.7745	70.7476
YER005W	YND1	protein_coding	27.6138	27.587	26.8531	22.438	19.7576	22.1548	33.9015	31.8875	29.4181
YER006W	NUG1	protein_coding	76.9239	83.3063	76.5014	75.0753	61.0999	68.4131	41.3283	43.4035	44.2552
YER007W	PAC2	protein_coding	4.39679	4.6041	4.64719	3.79516	5.27869	4.76855	4.48368	3.46183	5.55322
YER007C-A	TMA20	protein_coding	104.574	104.766	106.691	130.683	140.073	148.258	34.0845	32.1045	39.9678
snR14	snR14	snRNA	1702.66	1058.45	1594.82	623.937	1115.54	1116.99	1236.41	1133.62	2425.84
YER008C	SEC3	protein_coding	12.0377	13.3663	12.6734	11.7906	10.121	14.377	4.3617	4.75396	5.02379
YER009W	NTF2	protein_coding	602.806	647.322	665.608	347.37	384.511	465.035	226.962	240.188	269.642
YER010C	YER010C	protein_coding	36.3334	40.3031	36.0517	32.835	31.9062	33.4443	12.7656	13.2769	9.76991
YER011W	TIR1	protein_coding	20.5051	21.6378	26.0405	18.0488	16.3548	20.5584	1.8691	2.15921	0.670484
tE(UUC)E1	tE(UUC)E1	tRNA	1.88902	5.43075	9.5407	4.33375	5.54583	5.22567	9.3455	24.1491	16.2832
YER012W	PRE1	protein_coding	194.559	219.268	210.183	203.969	206.84	225.413	16.0611	21.989	23.8111
YER013W	PRP22	protein_coding	4.29891	4.58723	4.88857	4.86696	4.07468	6.04828	2.422	2.35169	2.53625
YER014W	HEM14	protein_coding	5.54111	7.40191	6.81277	4.68285	4.80638	5.75985	5.8669	6.54708	4.74926
YER014C-A	BUD25	protein_coding	0.0467385	0.313528	0.0944234	0.020105	0.0343041	0.0775769	0	0.0298752	0.226622
YER015W	FAA2	protein_coding	2.43417	2.95472	2.58175	1.39611	1.39948	1.78444	1.39242	1.77634	1.83596
YER016W	BIM1	protein_coding	20.6313	25.27	19.7783	18.6728	14.6603	16.504	28.6054	29.0909	27.6814
YER017C	AFG3	protein_coding	13.5256	15.9264	12.6608	9.6059	7.81656	10.775	14.6805	13.957	11.0585
YER018C	SPC25	protein_coding	12.0489	11.3508	9.28284	11.8007	9.59278	11.0728	28.1628	22.9307	19.1437
YER019W	ISC1	protein_coding	8.88391	9.87685	9.16546	4.41988	4.3392	4.96766	17.5961	20.552	14.4096
YER019C-A	SBH2	protein_coding	367.276	387.272	362.246	301.512	264.455	274.976	664.056	664.452	518.409
YER020W	GPA2	protein_coding	11.586	11.9396	10.957	9.08642	6.75359	8.95563	5.6073	6.1607	3.79941
YER021W	RPN3	protein_coding	77.5218	77.1913	73.4124	55.2925	58.8662	70.6063	65.8109	66.2164	79.4271
YER022W	SRB4	protein_coding	6.06242	5.99909	6.19036	4.9983	4.91709	7.38885	9.45417	9.09803	10.1178
YER023W	PRO3	protein_coding	274.967	283.938	282.538	194.905	189.718	212.639	167.535	156.001	138.379
YER024W	YAT2	protein_coding	3.05841	3.27569	3.3537	2.51864	2.20873	2.74178	3.15562	4.36983	3.40995
YER025W	GCD11	protein_coding	130.056	138.896	121.196	71.5437	63.1888	73.0802	125.633	136.973	103.713
tH(GUG)E1	tH(GUG)E1	tRNA	5.03738	0	1.90814	5.14632	5.08367	8.01269	8.17732	4.02485	3.0531
YER026C	CHO1	protein_coding	175.835	171.484	178.167	236.228	240.533	239.513	188.26	181.231	179.791
YER027C	GAL83	protein_coding	29.7543	31.805	28.4486	18.6154	17.6989	16.6221	18.6463	20.4978	17.5297
YER028C	MIG3	protein_coding	5.39446	5.60948	5.71959	4.34472	3.51002	2.98458	2.34229	2.69002	1.85505
YER029C	SMB1	protein_coding	30.838	40.285	32.9324	42.9965	36.4279	33.3169	27.1826	23.5852	15.9939
YER030W	CHZ1	protein_coding	108.729	130.056	102.395	247.868	172.209	148.545	100.859	107.071	76.4464
YER031C	YPT31	protein_coding	97.4193	107.451	93.2263	61.959	60.1623	53.3018	61.9557	68.6524	53.7563
YER032W	FIR1	protein_coding	6.90988	6.78689	6.19656	7.88673	6.52599	9.22863	0.47953	0.484634	0.417755
YER033C	ZRG8	protein_coding	2.79231	3.40199	2.87727	3.25333	3.069	3.23729	0.598737	0.869995	1.02053
YER034W	YER034W	protein_coding	10.156	14.6377	10.9154	25.6879	20.3943	19.1495	1.20587	1.60994	1.05053
YER035W	EDC2	protein_coding	75.9747	86.1977	67.6475	123.734	100.661	92.3726	31.109	28.9127	24.4248
YER036C	ARB1	protein_coding	173.975	182.767	174.087	110.553	109.283	112.772	126.05	136.8	123.563
YER037W	PHM8	protein_coding	16.8486	19.0695	18.2992	14.475	13.9507	16.9558	18.0235	19.9492	19.7977
YER038C	KRE29	protein_coding	5.68736	6.35339	5.02272	2.62821	2.55227	2.96683	3.91908	4.86098	4.5698
YER038W-A	FMP49	protein_coding	0	0	0	0	0	0	0	0	0
YER039C	HVG1	protein_coding	1.63211	2.25919	2.25924	2.28822	1.02043	2.44143	3.92511	3.16836	4.10336
YER039C-A	YER039C-A	protein_coding	4.96837	7.34019	6.69156	6.50062	6.83732	4.46687	10.3697	8.73337	6.69172
YER040W	GLN3	protein_coding	3.84522	4.02168	5.0118	4.88213	3.70228	5.49017	1.53415	2.06143	1.60382
YER041W	YEN1	protein_coding	3.36046	3.67767	3.63551	1.89886	2.51022	2.91537	3.17255	3.81301	4.27433
YER042W	MXR1	protein_coding	53.0967	53.7791	60.4829	49.229	50.6019	50.1664	19.3982	20.8857	29.0457
YER043C	SAH1	protein_coding	593.873	607.44	613.522	259.649	275.369	367.59	161.615	186.925	145.246
YER044C	ERG28	protein_coding	158.627	171.451	154.393	134.201	112.256	103.587	63.4114	69.8216	68.8483
YER044C-A	MEI4	protein_coding	2.82706	2.67614	2.99498	1.36439	1.79659	2.57508	0.38377	0.396669	0.835829
YER045C	ACA1	protein_coding	11.3187	12.3245	12.1498	13.24	10.9106	12.2345	2.17426	2.83875	2.84125
YER046W	SPO73	protein_coding	12.1737	11.4649	9.85872	8.75778	6.23906	7.66431	11.2925	12.6783	14.4174
YER047C	SAP1	protein_coding	4.13985	4.75745	5.06571	3.29374	2.8779	4.08743	2.52891	2.66769	2.69271
YER048C	CAJ1	protein_coding	44.0256	46.734	43.1084	56.3663	52.4873	51.8941	47.1328	39.4764	39.5033
tQ(UUG)E1	tQ(UUG)E1	tRNA	3.14836	1.81025	3.18023	2.70859	5.08367	3.48378	4.67275	10.4646	6.10619
YER048W-A	ISD11	protein_coding	238.931	270.127	230.102	209.115	169.06	178.751	217.504	202.039	228.822
YER049W	TPA1	protein_coding	53.6071	57.1646	55.2148	42.0172	39.4657	41.2609	87.2827	92.403	84.9376
YER050C	RSM18	protein_coding	49.9026	54.4898	45.6855	57.5702	47.2393	46.1362	32.8774	35.3028	31.2778
YER051W	JHD1	protein_coding	8.61361	9.63508	8.26732	6.4215	6.23202	7.37741	7.5636	8.69955	9.71046
YER052C	HOM3	protein_coding	53.5794	57.8183	56.5792	37.1816	36.51	43.3572	10.5137	11.7635	11.7498
YER053C	PIC2	protein_coding	38.4581	40.9922	42.3975	26.24	24.3206	25.7499	7.731	9.82009	8.60141
YER053C-A	YER053C-A	protein_coding	34.9965	40.7783	44.9919	18.4754	16.0537	22.8829	13.2805	22.8781	21.211
YER054C	GIP2	protein_coding	2.78019	3.29736	2.91956	3.13782	2.70725	2.96978	0.817093	1.17886	0.934281
YER055C	HIS1	protein_coding	303.409	327.643	321.029	186.751	188.372	185.29	365.227	365.607	331.292
YER056C	FCY2	protein_coding	253.906	276.975	256.02	156.964	140.349	183.818	247.236	259.779	216.758
YER056C-A	RPL34A	protein_coding	1239.06	1491	1224.23	1671.03	1330.52	1354.95	59.4168	64.4904	48.4974
YER057C	HMF1	protein_coding	459.409	469.662	420.378	536.901	501.599	478.317	53.485	59.221	46.2192
YER058W	PET117	protein_coding	24.907	27.7572	22.3323	21.0066	18.5888	19.4317	4.41315	5.18758	4.74926
YER059W	PCL6	protein_coding	7.25095	8.70296	8.30336	5.55872	4.71593	4.44864	2.19764	2.56978	1.68247
YER060W	FCY21	protein_coding	8.17026	9.03414	8.88782	6.05823	5.45147	8.37687	15.5287	16.0324	15.7907
YER060W-A	FCY22	protein_coding	2.30524	3.35459	3.21976	3.35437	2.63192	3.99946	1.10879	1.94648	1.01195
YER061C	CEM1	protein_coding	8.08482	10.6572	9.06259	7.07291	6.50977	6.71905	5.12632	6.34527	3.74917
YER062C	GPP2	protein_coding	66.1683	72.9293	67.0206	38.5375	35.6612	40.3396	30.6056	33.7125	28.5118
YER063W	THO1	protein_coding	60.2415	55.4151	55.066	57.6744	50.3936	50.9681	24.4519	26.7294	25.2055
YER064C	VHR2	protein_coding	17.7105	18.7178	18.7345	18.2171	17.9308	16.97	2.32714	2.93989	1.786
YER065C	ICL1	protein_coding	8.50396	9.10965	9.05512	6.74527	5.7446	7.19232	6.73278	9.69425	7.74764
tS(UGA)E	SUP19	tRNA	5.52883	18.0142	16.7544	15.9344	8.92743	11.6239	27.6946	27.2119	21.4461
YER066W	RRT13	protein_coding	3.16867	4.82733	4.76009	2.20182	1.66971	2.96683	6.33083	8.15356	8.40422
YER067W	RGI1	protein_coding	53.8253	57.0341	48.9049	49.2763	45.3936	43.8182	13.6721	12.7603	9.95083
YER068W	MOT2	protein_coding	6.34812	8.49709	6.72392	7.70567	7.0549	8.47482	1.38275	1.1171	0.913852
YER069W	ARG5%2C6	protein_coding	9.6025	10.5598	10.4594	6.09433	6.57283	9.15459	8.33956	8.36274	9.72468
YER070W	RNR1	protein_coding	131.045	146.009	137.386	89.1148	83.4681	108.026	31.1902	37.8453	34.6453
YER071C	TDA2	protein_coding	58.7826	65.3401	62.3827	62.7028	51.7902	55.6966	34.8801	40.6922	49.4265
YER072W	VTC1	protein_coding	1582.59	1687.26	1665.19	1109.66	894.158	905.954	257.073	262.296	189.198
YER073W	ALD5	protein_coding	83.6243	87.9761	83.1817	54.4006	56.7143	62.4753	33.9559	33.8365	27.8939
YER074W	RPS24A	protein_coding	1031.53	972.117	1042.19	646.707	858.22	987.314	965.335	946.091	818.258
YER074W-A	YOS1	protein_coding	133.218	164.744	122.315	165.952	126.883	132.818	146.433	152.093	139.237
YER075C	PTP3	protein_coding	4.63612	5.14431	4.42015	4.86322	4.3698	4.96804	0.875198	0.935809	1.2357
tA(UGC)E	tA(UGC)E	tRNA	0	2.3806	0.627334	1.06859	0.911643	0	3.45656	3.57274	4.01503
YER076C	YER076C	protein_coding	7.28175	9.65467	8.21193	4.65556	5.74716	5.49126	9.16045	8.86263	10.7211
YER077C	MRX1	protein_coding	5.24209	4.77128	4.54187	3.7079	3.92796	5.14527	6.14443	5.4537	6.84177
YER078C	ICP55	protein_coding	15.6434	16.264	15.921	12.3537	12.6947	14.3216	9.52803	9.3389	10.1134
YER078W-A	YER078W-A	protein_coding	0.824298	0.526618	2.77548	0	0.403333	0.152019	0.509755	0.702519	0.444087
YER079W	YER079W	protein_coding	18.3351	14.9624	15.9162	18.9473	15.7176	17.3958	4.91636	3.57086	4.74605
YER080W	AIM9	protein_coding	20.3099	23.9368	21.7795	18.9532	18.1387	22.4471	6.74126	7.44468	7.46745
SRG1	SRG1	ncRNA	101.451	108.891	114.364	53.9398	57.4914	65.5532	54.6483	63.9008	74.6042
YER081W	SER3	protein_coding	11.7682	11.5548	11.4001	8.00821	8.16535	8.48559	11.4532	11.2011	12.1604
YER082C	UTP7	protein_coding	20.7758	23.0929	20.5185	19.8181	16.4276	18.1081	5.35472	3.48095	3.47668
YER083C	GET2	protein_coding	74.9794	79.094	76.2189	49.6184	43.5134	50.5464	15.8808	16.0093	10.846
YER084W	YER084W	protein_coding	2.57726	3.36791	2.95836	5.03924	3.26731	3.95368	0	0	0
YER085C	YER085C	protein_coding	0.694811	0.16646	0.175461	0.14944	0.637451	0.576625	0	0.0555151	0.982606
YER086W	ILV1	protein_coding	108.404	119.345	116.856	64.9161	61.4174	93.0585	6.26813	9.7266	6.85756
YER087W	AIM10	protein_coding	6.99296	6.50059	5.82032	3.98825	3.38324	4.66597	9.81521	8.77235	8.38146
YER087C-B	SBH1	protein_coding	606.124	707.524	587.063	592.261	474.536	520.602	25.3342	32.0048	17.9507
YER088C	DOT6	protein_coding	28.6928	29.0288	28.6648	38.1124	29.969	31.3135	2.59056	3.64216	1.71083
YER089C	PTC2	protein_coding	52.9412	60.1704	54.0681	51.292	47.062	55.5247	28.2174	30.62	24.6349
YER090W	TRP2	protein_coding	50.7208	51.1146	54.089	27.9347	25.4802	30.6134	21.3033	24.9477	21.9246
YER091C	MET6	protein_coding	147.028	141.256	149.054	72.421	74.1321	97.4042	73.6689	90.6597	69.9032
YER092W	IES5	protein_coding	60.4485	68.5022	56.9413	112.574	82.043	78.2357	58.9657	52.8213	42.4526
YER093C	TSC11	protein_coding	3.06256	3.17774	2.77354	2.99365	3.08489	3.64592	3.97723	4.50243	5.1205
YER093C-A	AIM11	protein_coding	14.0923	15.4593	13.5794	20.8578	19.4614	17.1838	2.23604	2.54825	2.09783
YER094C	PUP3	protein_coding	179.438	190.727	182.737	138.943	126.962	142.503	233.683	220.015	183.423
YER095W	RAD51	protein_coding	30.978	34.2368	32.3194	17.8645	14.7428	23.9364	42.3694	43.4081	34.4749
YER096W	SHC1	protein_coding	2.09154	2.823	2.17223	2.10351	1.57834	1.74393	1.58491	1.48755	1.04746
tE(UUC)E2	tE(UUC)E2	tRNA	3.77803	1.81025	5.72442	3.79203	3.69722	2.78702	30.3729	44.2733	12.2124
YER098W	UBP9	protein_coding	2.04164	1.84142	1.77925	1.1107	1.05775	1.60577	2.74795	2.8787	2.84686
YER099C	PRS2	protein_coding	33.114	41.6755	38.6653	24.6779	22.9135	25.057	57.655	54.4452	46.1697
YER100W	UBC6	protein_coding	55.8125	54.0623	49.3836	34.6527	28.3699	34.3437	26.6961	29.3253	23.7436
YER101C	AST2	protein_coding	6.9074	6.31698	6.76482	5.33926	4.78665	5.76157	2.3418	2.17398	1.53009
YER102W	RPS8B	protein_coding	1399.19	1416.64	1431.5	1047.25	1051.28	1217.85	802.179	889.215	700.055
YER103W	SSA4	protein_coding	5.28807	5.18019	5.12794	6.8949	6.50319	6.78768	9.06935	8.65311	6.76144
YER104W	RTT105	protein_coding	8.67682	11.3639	9.86025	8.39793	7.58903	6.96089	6.17072	6.10082	3.38908
YER105C	NUP157	protein_coding	11.2255	11.5273	11.5037	10.2973	10.2311	15.683	17.7242	20.9639	21.5998
YER106W	MAM1	protein_coding	0.09975	0.62134	0.35266	0.471992	0.768729	0.441508	0.185059	0.1594	0.241829
YER107C	GLE2	protein_coding	18.0024	21.2086	18.5601	11.2962	10.1522	12.7929	36.999	35.5506	33.2337
YER110C	KAP123	protein_coding	105.446	110.279	108.774	66.7101	67.3564	99.5147	48.7996	64.0363	54.3966
YER111C	SWI4	protein_coding	4.48944	4.54052	4.9814	4.38524	4.20753	5.51036	0.691943	1.13019	0.960023
YER112W	LSM4	protein_coding	66.6381	73.8736	66.1759	80.7045	79.7655	86.6349	16.5535	19.8331	26.6334
YER113C	TMN3	protein_coding	14.2785	15.2194	17.7913	9.16707	7.76573	10.5134	14.514	14.1001	17.6881
YER114C	BOI2	protein_coding	8.66661	10.1416	10.3234	7.48726	6.9789	10.1762	4.87474	6.88516	5.27913
YER115C	SPR6	protein_coding	18.1031	18.5551	15.5831	13.7461	12.3626	14.8931	12.412	13.1814	10.9403
YER116C	SLX8	protein_coding	11.1005	12.1122	12.0456	9.40817	9.63966	9.66843	8.35998	9.16787	7.37184
YER117W	RPL23B	protein_coding	1909.4	1940.34	1909.23	1484.34	1647.54	1848.11	2786.26	2690.13	2274.65
YER118C	SHO1	protein_coding	36.2609	39.8255	39.2828	19.3429	18.3555	22.4249	6.47583	5.45979	4.57964
YER119C	AVT6	protein_coding	15.5833	16.1915	17.679	10.5255	8.69546	9.98114	6.3691	7.74492	6.25579
YER120W	SCS2	protein_coding	298.973	327.53	300.069	281.198	245.284	256.292	44.0574	54.8431	38.7806
YER121W	YER121W	protein_coding	7.22754	6.17059	4.51317	6.44409	3.85797	3.92607	1.70657	1.84793	4.88495
YER122C	GLO3	protein_coding	40.8395	45.1463	42.3344	21.6336	18.9726	21.4443	61.7484	58.3684	52.8544
YER123W	YCK3	protein_coding	11.6004	13.9027	12.561	7.54072	7.50007	9.52365	8.49106	9.88042	9.86295
YER124C	DSE1	protein_coding	49.9174	57.7009	56.5926	21.2799	22.9756	33.8084	41.4686	42.5091	80.2954
YER125W	RSP5	protein_coding	56.8477	61.0926	60.5516	43.2733	40.0121	49.6296	68.0145	74.7727	63.1124
YER126C	NSA2	protein_coding	100.305	110.937	98.6406	90.8102	82.8064	81.7278	114.607	110.643	111.31
YER127W	LCP5	protein_coding	25.8341	27.7504	23.7931	34.6458	32.0357	30.9219	13.5484	12.8166	11.803
YER128W	VFA1	protein_coding	7.40791	10.0096	8.53051	8.25324	6.5245	7.25445	1.92407	2.88842	3.47215
YER129W	SAK1	protein_coding	6.06865	6.56315	6.53075	4.39631	3.73603	6.81028	7.53037	7.61446	6.21838
YER130C	COM2	protein_coding	19.0603	23.941	20.2504	14.4507	12.6905	14.2741	14.9654	16.3822	17.1634
YER131W	RPS26B	protein_coding	901.942	1114.39	896.317	895.514	726.873	745.737	498.349	526.45	391.814
snR4	snR4	snoRNA	61872	56639.3	50547.5	86531.8	79439.3	55522.7	11044.6	10820.3	11955.5
YER132C	PMD1	protein_coding	7.09081	7.13367	6.96243	7.47534	6.41849	9.68625	1.24678	1.9881	1.47607
snR52	snR52	snoRNA	141.43	103.42	125.439	194.383	200.011	154.044	330.039	294.829	438.849
YER133W	GLC7	protein_coding	102.626	121.02	112.424	74.0511	68.5728	80.5781	113.238	117.38	151.954
tH(GUG)E2	tH(GUG)E2	tRNA	5.66705	5.43075	3.81628	5.41718	2.77291	3.83216	4.67275	10.8671	16.2832
tK(CUU)E2	tK(CUU)E2	tRNA	4.96837	2.3806	3.764	4.27438	2.73493	4.81048	3.45656	3.96971	2.00752
YER134C	YER134C	protein_coding	66.696	69.902	63.5336	60.2488	49.5097	57.0795	19.2653	24.8236	25.9257
YER135C	YER135C	protein_coding	4.15295	5.30638	5.70985	4.01947	3.97945	3.5742	2.78225	1.62223	3.72897
tV(AAC)E1	tV(AAC)E1	tRNA	0.612654	2.93554	1.23771	0.263539	0.449662	0	3.40985	0	0
YER136W	GDI1	protein_coding	76.6974	85.7386	80.3107	44.7133	41.3974	53.4035	33.2468	41.78	41.8788
YER137C	YER137C	protein_coding	12.0694	11.8577	8.40094	10.2963	10.1239	8.4733	2.06981	1.55591	0.491774
SCR1	SCR1	SRP_RNA	5986.14	5198.29	5796.53	1073.01	1047.01	1754.38	228519	215012	186558
tI(AAU)E1	tI(AAU)E1	tRNA	1.22531	0	0.618856	0	0.449662	0	3.40985	3.91607	0
YER138C	YER138C	protein_coding	0.0172087	0.0412279	0.00869147	0.0444149	0.0442066	0.0618868	0.0159631	0	0.0139067
YER137C-A	YER137C-A	protein_coding	0	0	0	0	0	0	0	0	0
YER138W-A	YER138W-A	protein_coding	82.9008	69.0998	149.598	15.6015	89.6839	192.305	33.6438	39.4665	110.26
YER139C	RTR1	protein_coding	11.9166	11.9939	10.4233	7.44564	6.05888	7.32975	15.8091	12.4682	16.8929
YER140W	EMP65	protein_coding	6.32159	8.008	6.76927	5.7887	4.46056	4.89355	9.46295	9.46887	8.46316
YER141W	COX15	protein_coding	74.1953	81.6285	70.6208	50.4165	45.0954	54.098	75.9346	74.8969	65.3501
YER142C	MAG1	protein_coding	4.3759	7.46043	6.16773	3.02049	2.98765	3.15299	2.92637	4.61841	4.60534
YER143W	DDI1	protein_coding	14.4428	18.9042	15.0872	15.3651	14.2201	14.1495	10.1951	9.29937	7.23064
YER144C	UBP5	protein_coding	12.7122	13.1165	11.8182	8.16207	6.53664	10.1038	7.06131	7.46644	5.93952
YER145C	FTR1	protein_coding	145.673	154.153	159.963	57.8956	58.0052	66.8266	184.764	171.608	149.866
YER145C-A	YER145C-A	protein_coding	6.83151	5.95151	6.37789	6.72324	5.24195	5.26862	9.98561	13.1662	7.0263
YER146W	LSM5	protein_coding	18.1667	15.0983	19.6498	16.9431	25.7232	23.66	28.0365	23.8408	26.5035
YER147C	SCC4	protein_coding	4.95678	5.35255	4.61617	3.57794	2.76848	3.81265	8.38852	6.30581	5.66655
YER148W	SPT15	protein_coding	120.646	134.905	117.56	95.1356	87.3986	96.6553	91.0896	94.5522	87.1589
YER149C	PEA2	protein_coding	15.3634	17.7155	14.1411	11.1329	8.98398	11.2805	7.59184	7.70935	5.3955
YER150W	SPI1	protein_coding	72.1122	85.5313	77.3501	136.033	93.4974	88.2121	5.45677	5.70502	3.44242
tV(AAC)E2	tV(AAC)E2	tRNA	3.67592	2.34843	8.04513	6.32493	5.39594	5.08443	11.3662	24.2796	11.8823
YER151C	UBP3	protein_coding	12.9107	15.5448	13.7938	15.002	12.6345	15.4858	6.11092	5.81906	4.84215
YER152C	YER152C	protein_coding	12.7636	14.2211	13.8555	9.15065	7.34447	7.09937	32.8987	32.6774	24.9199
YER153C	PET122	protein_coding	4.0299	4.54337	3.65166	2.62574	1.82686	3.27885	6.92667	7.12161	3.63977
YER154W	OXA1	protein_coding	12.8997	15.4882	14.8485	14.8724	11.7247	15.83	7.09609	6.18408	5.63649
YER155C	BEM2	protein_coding	13.9759	16.1253	17.6873	14.9742	15.072	27.374	13.1001	15.1043	19.4452
YER156C	YER156C	protein_coding	75.3823	79.5015	71.2372	51.0845	45.839	43.0632	56.9001	52.5438	42.7253
YER157W	COG3	protein_coding	8.1402	8.54113	7.97517	3.75285	3.23622	5.02498	11.0818	11.394	15.9279
tE(UUC)E3	tE(UUC)E3	tRNA	0	0	0	0	0	0	3.50456	2.81739	0
YER158C	YER158C	protein_coding	13.2692	13.271	12.5525	16.2968	14.5312	15.8773	2.29567	2.37284	2.04249
YER159C	BUR6	protein_coding	79.0481	96.1078	79.1011	94.4635	68.1788	68.6426	29.801	33.167	29.5488
tR(ACG)E	tR(ACG)E	tRNA	0.621046	0	1.25467	0.534297	0	1.71803	8.0653	10.7182	10.0376
YER160C	YER160C	protein_coding	0.387196	0.535963	0.564946	0.880896	0.764143	1.49004	0.111742	0.0659986	0.0834401
YER159C-A	YER159C-A	protein_coding	0	0	0	0	0	0	0	0	0
YER161C	SPT2	protein_coding	11.9449	12.5742	10.192	7.61001	8.00326	9.01193	7.97446	8.04005	8.3366
YER162C	RAD4	protein_coding	3.72299	3.60611	3.6798	3.45265	2.79128	3.33335	4.75321	4.6443	3.88208
YER163C	GCG1	protein_coding	23.9329	28.4046	28.1717	14.7589	12.9958	14.4255	46.8077	42.9501	31.9723
YER164W	CHD1	protein_coding	6.38845	7.34451	6.86878	6.64665	6.19139	10.2507	6.92802	7.60803	6.46783
YER165W	PAB1	protein_coding	305.929	340.452	326.774	149.852	139.049	179.72	29.6857	33.0734	26.3686
YER166W	DNF1	protein_coding	9.39221	10.5575	10.9342	9.08515	7.07693	13.2277	16.1763	18.2931	16.9513
YER167W	BCK2	protein_coding	7.14811	7.71694	6.57547	7.84347	5.66299	7.89002	3.29067	4.00217	2.86676
YER168C	CCA1	protein_coding	12.9019	14.0584	12.4465	6.27482	5.59652	7.42866	23.5261	23.116	24.9606
YER169W	RPH1	protein_coding	5.29019	5.46936	6.01411	3.93137	4.31419	4.23823	4.15095	5.2116	3.80009
YER170W	ADK2	protein_coding	10.4314	14.2898	12.9011	10.8727	10.9444	9.35995	19.6007	17.9943	16.5354
YER171W	RAD3	protein_coding	9.7385	9.89015	11.7183	7.15986	6.43572	9.25191	9.46547	9.27523	8.27746
YER172C	BRR2	protein_coding	3.89675	4.03542	4.35239	4.2266	3.98766	6.64558	5.00097	5.32976	6.69311
YER173W	RAD24	protein_coding	3.43458	3.90575	3.23806	3.27986	2.36958	3.48378	3.31341	3.48332	2.5535
YER174C	GRX4	protein_coding	30.2859	32.8062	37.6332	26.1351	29.4268	34.7411	42.7986	38.7962	48.7498
YER175C	TMT1	protein_coding	11.989	10.4753	10.6347	11.1377	11.2395	10.8973	8.22404	6.31096	6.51327
YER175W-A	YER175W-A	protein_coding	8.51775	11.5856	12.2121	3.78218	3.22666	5.62472	5.6073	2.81007	6.21721
YER176W	ECM32	protein_coding	10.7751	12.6363	10.3264	8.22137	7.51306	9.50121	12.2691	11.4418	10.362
YER177W	BMH1	protein_coding	729.273	814.45	723.726	392.075	343.427	374.626	560.73	567.648	424.79
YER178W	PDA1	protein_coding	508.715	530.709	524.127	312.091	311.699	358.513	86.7067	108.114	70.0834
YER179W	DMC1	protein_coding	2.02505	2.45547	2.54651	1.83108	1.72896	2.1036	0.843396	0.52833	0.601157
YER180C	ISC10	protein_coding	14.3791	14.9143	13.4424	12.2978	11.133	11.7305	4.18455	4.00082	4.648
YER180C-A	SLO1	protein_coding	18.6266	21.723	20.2352	18.8971	21.0226	22.2638	13.0402	14.0402	10.5083
tI(AAU)E2	tI(AAU)E2	tRNA	4.90123	1.76132	1.23771	5.27077	1.79865	4.06755	12.5028	10.965	3.96077
YER181C	YER181C	protein_coding	2.23883	0.938648	2.96822	0.782482	1.95131	1.31609	0.778792	1.78882	2.26155
YER182W	FMP10	protein_coding	19.0598	22.0481	18.8166	21.1734	19.4217	18.4285	19.3395	20.5415	17.0475
YER183C	FAU1	protein_coding	29.0837	30.6035	28.9461	15.4543	17.1084	15.2629	36.1036	35.0845	33.9873
YER184C	TOG1	protein_coding	4.14396	4.44479	4.01309	2.81285	2.52527	3.9439	7.05321	7.20524	6.97412
YER185W	PUG1	protein_coding	1.93873	2.04844	2.36007	1.4327	1.7878	1.89774	0.645578	2.00183	1.4462
YER186C	YER186C	protein_coding	12.0602	10.2836	12.6795	5.75951	5.4555	6.61804	43.2876	44.9	45.0307
YER187W	YER187W	protein_coding	1.70278	2.75362	1.18251	1.60227	1.48409	2.06083	2.36928	3.94548	3.2681
YER188W	YER188W	protein_coding	3.14836	2.83606	3.18023	2.70859	2.44941	2.19478	2.92047	3.46137	3.76549
YER188C-A	YER188C-A	protein_coding	1.20897	2.31712	1.98447	2.66525	3.54933	1.00333	0.841095	0.0965963	0
YER189W	YER189W	protein_coding	4.3002	3.41446	4.59195	2.95963	2.97581	2.99095	4.1029	4.00521	3.77293
YER190W	YRF1-2	protein_coding	0.368369	0.27552	0.290418	0.154593	0.138481	0.159069	0.35004	0.430721	0.377553
YER190C-B	YER190C-B	protein_coding	0	0	0	0	0	0	0	0	0
YFL068W	YFL068W	protein_coding	0	0	0	0	0	0	0	0	0
YFL067W	YFL067W	protein_coding	0.429322	0.493705	1.301	0.517095	0.630208	1.37768	3.50456	1.48188	0.693885
YFL066C	YFL066C	protein_coding	0.576799	0.405349	0.621481	0.430066	0.338676	0.702074	1.71215	1.20438	1.11869
YFL065C	YFL065C	protein_coding	1.4672	1.40602	1.48205	0.757354	0.430744	1.37998	2.72199	1.68809	0.948535
YFL064C	YFL064C	protein_coding	0.777195	1.57233	1.4829	0.482903	1.14086	1.24222	0.801043	1.82153	1.25613
YFL062W	COS4	protein_coding	0.357919	0.152442	0.482056	0.256603	0.145943	0.330042	0	0.0508402	0.321379
YFL061W	DDI2	protein_coding	0.668678	0.768956	0.945627	0.575276	0.343547	0.480946	0.496221	0.854835	0.108074
YFL060C	SNO3	protein_coding	1.08428	1.81837	1.09526	1.28263	0.696337	1.04982	1.25724	2.55569	1.42387
YFL059W	SNZ3	protein_coding	4.29609	4.40757	4.59485	2.15238	2.00318	2.85227	2.25042	2.87528	2.53233
YFL058W	THI5	protein_coding	0.132951	0.0849384	0.179063	0.095317	0.260215	0.34327	0.164437	0.141637	0.143254
YFL055W	AGP3	protein_coding	2.24384	2.9534	2.0754	1.27919	1.13099	1.73503	2.45758	3.09316	2.22838
YFL054C	AQY3	protein_coding	1.40143	1.32062	1.34484	0.843975	0.600012	1.39566	3.68331	3.41894	2.75581
YFL053W	DAK2	protein_coding	0.485018	0.636034	0.360999	0.461193	0.393454	0.833282	0.378872	0.407924	0.247548
YFL052W	ZNF1	protein_coding	0.875596	1.33632	0.786186	0.697491	0.999677	0.484439	0.180493	0.870611	0.366896
YFL051C	YFL051C	protein_coding	1.87728	2.06886	1.51703	1.33242	0.275569	0.882846	0.870699	0.539979	0.303413
YFL050C	ALR2	protein_coding	1.10834	1.41617	1.47498	0.809739	0.710176	1.22642	4.76523	4.04827	4.4357
YFL049W	SWP82	protein_coding	7.72559	8.61029	6.16476	8.52164	7.34111	8.22707	5.34671	5.41806	5.01021
YFL048C	EMP47	protein_coding	59.1609	61.0127	55.858	48.6235	47.2514	47.6356	94.5447	97.6576	95.4538
YFL047W	RGD2	protein_coding	10.6947	12.173	9.58607	6.17331	5.95692	7.08644	6.78366	6.48479	7.99356
YFL046W	FMP32	protein_coding	23.758	29.5906	21.2097	25.1274	17.544	31.0726	10.3789	14.443	12.4472
YFL045C	SEC53	protein_coding	839.997	872.328	862.03	336.273	367.764	385.921	846.153	839.214	949.884
YFL044C	OTU1	protein_coding	32.0757	25.9909	26.4865	22.623	22.6608	22.0931	28.5007	27.5715	23.3734
YFL042C	LAM5	protein_coding	5.5747	5.3637	4.65869	5.92279	5.12681	5.40063	3.44745	3.42023	3.18427
YFL041W-A	YFL041W-A	protein_coding	5.90318	3.16794	5.4859	4.06289	3.46614	5.87887	1.31421	6.03727	2.28982
YFL041W	FET5	protein_coding	29.8119	30.9864	29.8932	11.0083	10.1481	16.5745	54.1829	54.4537	45.6739
YFL040W	YFL040W	protein_coding	1.34082	1.44552	1.10044	0.829099	0.697073	0.92729	0.0518235	0.482089	0.451474
YFL039C	ACT1	protein_coding	1333.43	1348.73	1438.17	706.79	697.802	775.642	123.735	166.291	92.9059
YFL038C	YPT1	protein_coding	320.275	332.386	300.288	457.587	383.921	388.81	327.905	327.168	253.805
YFL037W	TUB2	protein_coding	132.545	140.615	143.919	90.739	84.3256	128.209	91.9451	106.404	75.9941
RUF21	RUF21	ncRNA	0.38475	0.307256	0.647742	0.386175	0.28239	0.354784	0.594834	0.122966	0.207282
YFL036W	RPO41	protein_coding	5.23112	6.44835	6.36799	4.7168	4.29063	6.62948	11.0736	12.7247	11.9053
YFL034C-B	MOB2	protein_coding	14.4168	15.9924	15.2183	22.8519	20.0739	18.3379	1.80603	2.16305	2.09783
YFL034C-A	RPL22B	protein_coding	159.663	174.225	167.452	97.5941	98.7157	112.983	41.3234	47.1642	43.9646
YFL034W	MIL1	protein_coding	5.47357	5.39367	6.28229	4.11585	3.3874	5.24708	8.92783	10.0284	8.5282
YFL033C	RIM15	protein_coding	3.90816	4.50569	4.13736	5.16452	4.84751	6.52928	1.82055	2.04538	2.09631
YFL031W	HAC1	protein_coding	621.328	624.026	642.647	132.146	127.537	161.19	2143.71	2085.64	1757.75
YFL030W	AGX1	protein_coding	3.99336	3.3016	2.92647	1.91987	1.29307	1.94947	5.95594	6.55654	3.92315
YFL029C	CAK1	protein_coding	12.6139	13.7363	11.4178	12.3318	11.1217	10.7629	9.64942	8.74341	7.47967
YFL028C	CAF16	protein_coding	26.6807	28.0651	26.1613	14.0996	16.1785	17.8754	43.1182	45.1338	42.8697
YFL027C	GYP8	protein_coding	7.40434	10.4398	8.76672	9.95978	10.0003	9.31806	14.4123	13.8106	11.7219
YFL026W	STE2	protein_coding	329.423	354.004	354.455	196.493	212.333	264.477	89.4313	102.835	107.65
YFL025C	BST1	protein_coding	9.30203	9.7859	10.5967	6.21661	6.7196	8.86435	5.4712	6.25532	10.0545
YFL024C	EPL1	protein_coding	8.03682	8.39713	7.58675	5.20518	4.36742	6.89562	5.18322	7.08528	7.35968
YFL023W	BUD27	protein_coding	6.44683	6.74131	6.39718	4.95907	4.63428	5.57055	3.764	4.4238	2.942
YFL022C	FRS2	protein_coding	82.3671	85.8863	84.9577	67.7019	63.2048	69.1281	6.06345	6.30559	4.65234
YFL021W	GAT1	protein_coding	9.10868	9.91918	9.64899	11.4365	9.15984	10.1445	0.987588	1.17201	1.81632
YFL020C	PAU5	protein_coding	1.35149	1.88384	1.73749	1.95547	2.07405	1.22357	0.455878	0.392668	0.794301
YFL019C	YFL019C	protein_coding	1.02455	0.490915	1.16429	0.82635	0.939971	0.921134	0.475195	0.491168	0.20699
tP(UGG)F	SUF9	tRNA	5.72207	1.68722	3.55692	10.7923	7.43033	9.74105	54.712	75.6828	47.6639
YFL018C	LPD1	protein_coding	85.444	94.1909	88.2629	79.0605	76.9317	83.2428	37.8493	42.7149	32.0941
YFL017W-A	SMX2	protein_coding	83.1167	95.4327	93.1564	85.5081	63.2793	72.8913	28.7554	32.4465	17.5357
YFL017C	GNA1	protein_coding	61.2041	68.88	57.0534	67.4439	67.5898	57.4301	61.5051	54.4562	48.0863
YFL016C	MDJ1	protein_coding	19.8052	23.703	20.274	27.2975	20.5802	22.0295	26.0104	24.9226	21.8487
YFL015C	YFL015C	protein_coding	1.00748	0.0877697	0.370064	0.157591	0.134444	0.101346	0.509755	0.468346	0.148029
YFL014W	HSP12	protein_coding	56.6018	58.8496	46.4892	43.8496	39.93	45.2258	41.545	52.8645	36.1931
YFL013C	IES1	protein_coding	7.85046	8.29633	6.85058	7.32609	6.24206	8.52998	1.05187	2.16052	1.97372
YFL012W	YFL012W	protein_coding	0.912813	1.65231	1.43431	0.52354	0.744406	1.23452	0.940823	0.194489	1.14747
YFL011W	HXT10	protein_coding	0.193391	0.476556	0.55814	0.34464	0.283881	0.25985	0.358785	0.441482	0.40187
YFL010W-A	AUA1	protein_coding	64.2663	49.8486	61.0605	60.5584	70.5196	88.0112	27.1512	21.5562	21.0824
YFL010C	WWM1	protein_coding	90.5302	103.902	87.8464	150.434	106.312	120.131	45.4932	45.1542	32.1439
YFL009W	CDC4	protein_coding	18.8514	21.723	19.7859	12.4512	11.4472	15.7574	13.1915	16.8424	14.0286
YFL008W	SMC1	protein_coding	5.00451	5.41008	5.60302	5.13793	4.49637	7.36538	3.61319	3.27766	3.66571
YFL007W	BLM10	protein_coding	8.47238	9.06476	9.37694	7.63762	8.20493	12.3232	14.0444	14.4894	15.2427
YFL005W	SEC4	protein_coding	155.179	168.957	149.4	162.726	148.967	147.906	241.815	217.655	217.109
RUF20	RUF20	ncRNA	10.3363	9.12072	11.4747	7.48378	9.99	13.2494	7.59454	8.37314	10.7513
YFL004W	VTC2	protein_coding	42.3285	45.5423	42.0021	35.3182	34.1714	50.3177	62.7017	60.1484	71.8601
YFL003C	MSH4	protein_coding	0.962775	1.26862	0.989888	0.576847	0.820202	0.875106	0.414647	0.538478	0.416805
tN(GUU)F	tN(GUU)F	tRNA	0	1.17422	2.47542	0.527077	1.79865	2.03377	9.09292	1.95803	0
YFL002W-A	YFL002W-A	protein_coding	0.0255945	0.0327031	0.00861787	0.0220194	0	0.0472021	0	0.0163599	0.0275778
YFL002W-B	YFL002W-B	protein_coding	0	0	0	0	0	0	0	0	0
YFL002C	SPB4	protein_coding	18.498	20.3511	18.4841	14.5862	14.5087	16.5293	9.46867	10.885	11.7094
YFL001W	DEG1	protein_coding	11.8032	11.311	11.2679	6.44192	5.83376	6.85117	7.08824	7.84981	6.23025
YFR001W	LOC1	protein_coding	92.6632	109.004	91.8886	99.4436	85.0541	90.9929	44.9952	51.5966	52.4239
YFR002W	NIC96	protein_coding	13.8528	14.6716	14.0475	9.75093	10.4314	13.9451	17.5562	17.6288	20.732
YFR003C	YPI1	protein_coding	29.7399	33.7913	30.1388	22.6688	16.993	16.6149	15.6357	18.8858	15.3438
YFR004W	RPN11	protein_coding	91.9526	107.506	95.5189	82.1788	76.1242	75.9577	95.1598	98.5157	78.923
YFR005C	SAD1	protein_coding	10.8377	11.2244	11.4573	4.41579	5.36055	6.70375	8.3048	10.3481	14.2523
YFR006W	YFR006W	protein_coding	37.3292	42.0951	36.8812	27.9793	24.8528	26.7523	47.8608	50.4788	53.7709
tF(GAA)F	tF(GAA)F	tRNA	0.985574	1.88896	0.995551	2.33174	1.44674	0.81793	4.57117	5.98477	7.16814
YFR007W	YFH7	protein_coding	11.142	11.9047	12.031	6.04154	5.73382	5.6449	3.72236	4.77524	5.45073
YFR008W	FAR7	protein_coding	3.33556	5.02304	4.26323	3.63098	4.44665	4.48183	1.13662	1.43589	2.20043
tG(GCC)F1	SUF20	tRNA	0	0	0	0	0	0	8.29249	0.408153	3.0961
YFR009W	GCN20	protein_coding	38.854	45.2923	41.6598	20.2616	18.6187	28.3588	77.4076	77.7004	73.923
YFR010W	UBP6	protein_coding	43.8252	46.1107	41.7043	32.4901	31.6334	33.9961	33.4195	38.2715	35.6602
YFR011C	MIC19	protein_coding	59.8299	65.2114	53.9189	56.3007	51.1773	53.0512	19.6747	17.907	23.1393
tY(GUA)F1	SUP11	tRNA	1.52819	0.976315	1.54366	4.60156	4.86039	2.5365	4.72526	7.81453	2.46992
YFR012W	DCV1	protein_coding	1.1911	0.856079	1.35356	1.47305	1.20205	1.15325	0.414333	0.380675	0
YFR012W-A	YFR012W-A	protein_coding	0.521108	2.4969	3.68468	2.91407	0.382471	1.44156	0	0	0
YFR013W	IOC3	protein_coding	7.97798	9.11557	8.42681	6.69036	6.24961	8.27618	6.11965	8.58089	7.93495
YFR014C	CMK1	protein_coding	17.2082	18.791	16.1872	15.6626	16.0295	18.5552	20.5727	20.1404	16.9935
YFR015C	GSY1	protein_coding	12.9807	13.665	12.6169	14.7616	12.3901	13.2551	10.0441	9.26453	9.19804
YFR016C	AIP5	protein_coding	5.47417	5.63319	4.87395	5.37855	4.15263	5.93541	4.31681	4.02354	3.85967
tG(GCC)F2	tG(GCC)F2	tRNA	7.02395	3.05958	4.51504	8.78957	5.62394	6.00584	313.93	285.299	179.574
YFR017C	IGD1	protein_coding	5.85981	8.42321	5.6076	7.76094	9.39395	6.91068	2.00261	1.28138	0.747697
YFR018C	YFR018C	protein_coding	15.5688	17.7444	17.4039	10.7689	8.41016	10.5202	16.7911	16.8247	13.0847
YFR019W	FAB1	protein_coding	2.44022	2.796	2.66587	4.05041	3.08561	4.42817	2.12827	2.17861	2.76507
tS(GCU)F	tS(GCU)F	tRNA	1.7955	0	1.36026	0.579263	0	0	0.832768	1.4346	3.62744
YFR020W	CSS2	protein_coding	15.5013	14.7306	13.9548	11.411	9.47313	9.97586	15.8833	12.5617	11.6358
YFR021W	ATG18	protein_coding	8.89836	8.70076	9.26267	5.43665	4.82631	6.30835	5.59611	7.26883	4.7777
YFR022W	ROG3	protein_coding	5.74426	6.13611	6.86307	5.64155	5.12271	8.04212	2.33001	2.35569	2.02985
RUF22	RUF22	ncRNA	0	0.168722	0	0	0	0	0.163319	0	0
YFR023W	PES4	protein_coding	0.222237	0.331288	0.074829	0.180573	0.416843	0.245914	0.0916226	0.0157837	0.239459
YFR024C-A	LSB3	protein_coding	62.1299	61.7204	60.2113	46.1879	49.3707	50.2515	107.106	106.066	94.6998
YFR025C	HIS2	protein_coding	25.5467	27.4555	23.8518	16.3096	16.9016	18.3147	17.1056	16.5306	16.8647
tA(AGC)F	tA(AGC)F	tRNA	0	0	0	1.60289	0	0	0	1.58788	1.00376
YFR026C	ULI1	protein_coding	2.22237	2.38527	2.69384	0.917734	0.91343	2.11486	2.96857	1.64782	2.2988
YFR027W	ECO1	protein_coding	4.4479	3.59482	3.73508	3.22726	2.43859	3.14281	1.78956	2.56905	1.21258
YFR028C	CDC14	protein_coding	25.2416	25.1599	24.3357	17.6058	16.959	21.5843	25.7509	28.8214	21.3274
tY(GUA)F2	SUP6	tRNA	0.509398	0.976315	1.02911	1.09561	0.747752	0.281834	0.945051	4.23287	3.29323
YFR029W	PTR3	protein_coding	4.47355	5.26812	4.27154	5.37091	4.80257	4.97477	1.15614	0.924707	1.07915
YFR030W	MET10	protein_coding	8.09578	8.94641	7.44101	4.80017	5.38523	7.27155	3.76166	4.12119	3.84289
YFR031C	SMC2	protein_coding	4.01355	4.05644	4.2758	4.69643	3.56145	4.84099	6.22502	5.88157	6.19484
YFR031C-A	RPL2A	protein_coding	1955.78	1910.1	1995.46	1440.4	1482.23	1416.24	1366.41	1427.34	1154.79
RUF23	RUF23	ncRNA	1.24943	0.684189	0	0.76779	0.655019	0.296258	1.32456	0.34227	0.576963
YFR032C	RRT5	protein_coding	0.312665	0.449441	0.31583	0.71731	0.573706	0.288313	0.483388	0.199854	0
YFR032C-A	RPL29	protein_coding	1471.67	1389.79	1385.31	844.755	1031.71	1013.5	6905.86	7050.57	5205.33
YFR032C-B	MIN10	protein_coding	13.3948	11.3552	14.2243	15.8083	9.20103	7.22092	8.28352	8.23264	3.0531
YFR033C	QCR6	protein_coding	52.484	72.8014	58.5851	62.5026	43.5422	58.245	35.2351	32.5034	22.7744
YFR034C	PHO4	protein_coding	13.6154	14.5283	14.436	16.7604	13.3242	13.6502	7.52418	7.37589	6.32079
YFR035C	YFR035C	protein_coding	61.894	58.8095	63.848	57.7142	52.6612	40.0604	45.5898	42.5024	29.0973
tK(CUU)F	tK(CUU)F	tRNA	0	0	0	0.267149	0	0	9.21748	4.36668	10.0376
YFR036W	CDC26	protein_coding	12.0897	13.2076	11.8457	22.3621	18.634	17.3241	2.01863	1.7001	1.75858
YFR037C	RSC8	protein_coding	27.0556	29.2754	26.4541	18.7679	17.2934	20.8727	40.3465	38.9155	28.8895
YFR038W	IRC5	protein_coding	6.72437	7.98715	7.66831	4.94778	4.6107	5.76659	10.8994	9.76143	9.95295
YFR039C	OSW7	protein_coding	20.3467	21.1704	22.1658	8.91768	7.5102	9.50642	20.5747	21.5499	24.1858
YFR040W	SAP155	protein_coding	10.2003	11.4499	10.5319	8.06258	6.96684	9.90324	9.55981	10.4975	9.78939
YFR041C	ERJ5	protein_coding	34.0023	38.1131	32.3868	38.0374	36.6849	36.6644	16.7651	19.1887	20.7941
YFR042W	KEG1	protein_coding	47.5167	47.9851	49.4408	36.6104	32.6128	38.6855	32.0816	33.9289	52.1305
YFR043C	IRC6	protein_coding	9.90543	10.2834	9.04362	10.3245	9.18091	7.23689	3.41621	4.46454	5.13125
YFR044C	DUG1	protein_coding	134.661	148.546	146.856	44.0073	46.5067	61.355	43.1018	53.0478	39.2215
YFR045W	YFR045W	protein_coding	9.23016	10.5363	7.54115	7.20128	8.20251	8.51127	1.93066	2.08232	1.09692
YFR046C	CNN1	protein_coding	4.21637	5.16071	4.09038	4.92036	4.56535	5.28918	2.09112	2.90856	3.30612
YFR047C	BNA6	protein_coding	84.3931	83.0269	87.5166	87.1874	85.6605	89.1753	63.461	68.4985	57.9263
YFR048W	RMD8	protein_coding	6.95204	8.54067	7.98944	5.16716	4.14891	6.01543	5.32821	5.37618	4.27341
YFR049W	YMR31	protein_coding	41.5584	55.125	40.6249	29.777	26.1191	42.4122	31.6541	30.2253	31.5158
YFR050C	PRE4	protein_coding	143.763	160.929	150.021	116.792	102.4	105.75	34.9669	46.4169	35.0363
YFR051C	RET2	protein_coding	55.3651	59.0929	56.9582	37.328	33.3358	40.2615	5.94559	7.46988	4.50988
YFR052W	RPN12	protein_coding	54.7883	62.5096	66.1118	23.7804	24.8856	27.4547	10.399	11.4511	12.5232
YFR053C	HXK1	protein_coding	53.732	57.0043	54.8099	55.6565	54.979	67.009	29.248	30.41	25.2289
YFR054C	YFR054C	protein_coding	2.19243	1.35065	0.949127	1.17887	1.83903	1.12636	0.290534	0.950948	0.759319
YFR055W	IRC7	protein_coding	102.594	110.93	101.394	83.4024	73.9335	77.1131	145.609	147.444	143.182
YFR057W	YFR057W	protein_coding	0	0	0	0	0	0	0	0	0
YGL263W	COS12	protein_coding	0.396644	0.684189	0.761253	0.34124	0.378455	0.109725	0.147173	0.177474	0.576963
YGL262W	YGL262W	protein_coding	0	0	0	0	0	0	0	0	0
YGL261C	PAU11	protein_coding	0	0	0.126158	0.161172	0.0916666	0	0.231707	0.0798317	0
YGL260W	YGL260W	protein_coding	0	0	0	0	0	0	0	0	0
YGL259W	YPS5	protein_coding	1.36555	0.261723	0.459793	0.391604	0.334086	0.604414	0.337789	0.407334	1.02996
YGL258W-A	YGL258W-A	protein_coding	0	0.928333	0.782827	0.166683	0.142201	0.535966	0	0.123841	0.626276
YGL258W	VEL1	protein_coding	1.46011	2.23876	1.84361	1.72722	1.12524	1.05018	2.16707	1.49328	1.29793
YGL257C	MNT2	protein_coding	18.6266	19.8966	20.1532	8.64036	9.84161	13.8653	39.3715	35.4935	42.0333
YGL256W	ADH4	protein_coding	20.7151	20.6832	21.0443	12.0338	13.0609	15.3032	19.2522	18.0834	17.3461
YGL255W	ZRT1	protein_coding	35.7159	41.0643	39.5597	27.813	27.0966	28.5873	29.8957	31.5155	27.0163
YGL254W	FZF1	protein_coding	8.56354	9.75121	8.90465	9.29588	6.87683	8.69551	6.91567	6.14997	5.69911
YGL253W	HXK2	protein_coding	680.108	744.381	725.736	297.974	293.462	369.432	582.377	675.421	531.377
YGL252C	RTG2	protein_coding	17.5752	22.2025	17.8827	9.02802	8.96371	11.3279	13.4709	11.644	14.4309
YGL251C	HFM1	protein_coding	3.6601	3.42564	3.73412	2.96516	2.31026	3.48303	2.37662	2.41751	1.9127
YGL250W	RMR1	protein_coding	13.2387	11.6694	10.2819	12.3834	9.12082	11.747	11.5853	11.1365	15.543
YGL249W	ZIP2	protein_coding	0.428713	0.369753	0.4114	0.221298	0.361855	0.332071	0.0795362	0.0548064	0.277161
RME3	RME3	antisense_RNA	0	0	0	0	0	0	0	0	0
YGL248W	PDE1	protein_coding	21.4837	22.4275	22.7327	19.1505	16.9672	19.5242	15.0791	15.1421	12.5424
YGL247W	BRR6	protein_coding	22.0576	26.4772	26.2128	15.4964	12.3801	13.7662	23.7886	26.1005	20.1073
YGL246C	RAI1	protein_coding	19.1628	19.8194	17.8224	12.5656	11.6062	13.1019	19.8712	16.4313	19.6405
YGL245W	GUS1	protein_coding	177.743	187.858	184.602	73.3222	75.5922	104.331	73.1164	79.4161	66.3844
YGL244W	RTF1	protein_coding	21.6814	23.938	22.1194	19.7344	17.6395	18.1431	7.67368	5.11494	6.2482
YGL243W	TAD1	protein_coding	10.4014	11.7373	9.82145	6.82484	5.8086	6.90153	15.5215	15.0074	16.9938
YGL242C	YGL242C	protein_coding	68.0046	82.7543	69.364	66.5778	48.6326	65.6482	63.9294	60.1339	44.9577
YGL241W	KAP114	protein_coding	7.05233	7.13293	7.65534	5.47216	4.97745	7.37105	7.4764	7.69887	9.47827
YGL240W	DOC1	protein_coding	7.22492	9.57774	7.7846	6.65601	5.43535	7.06194	7.81895	10.1984	9.24443
YGL238W	CSE1	protein_coding	25.9312	30.049	31.8963	13.5424	13.9771	26.162	19.08	20.7466	28.593
YGL237C	HAP2	protein_coding	6.8175	7.45878	7.17346	3.54357	2.96055	3.86621	1.47561	1.30732	1.37734
YGL236C	MTO1	protein_coding	4.93964	4.66882	4.64789	3.63841	2.88052	4.29285	4.6867	5.69486	4.08295
[truncated: 4,428 more rows]

## Sheet: C. TPM - Protein Coding
Geneid	Name	Gene biotype	Cin-S_1	Cin-S_2	Cin-S_3	Con-B_1	Con-B_2	Con-B_3	RiboMinus_1	RiboMinus_2	RiboMinus_3
YAL068C	PAU8	protein_coding	0	0.154541	0	0.164179	0.147992	0	0	0	0
YAL067W-A	YAL067W-A	protein_coding	0	0	0	0.130695	0	0	0	0	0
YAL067C	SEO1	protein_coding	0.724569	1.03886	0.85606	0.936431	0.693369	0.897424	1.18934	1.04503	1.36218
YAL065C	YAL065C	protein_coding	6.5139	4.20376	5.83395	4.15794	2.9151	7.05519	7.96582	14.7679	11.0973
YAL064W-B	YAL064W-B	protein_coding	1.61378	6.47857	5.60551	4.84911	3.666	5.42591	12.6426	8.25869	8.8216
YAL064C-A	TDA8	protein_coding	3.55031	3.09204	4.16409	3.59773	3.807	5.01641	18.711	14.6634	12.2522
YAL064W	YAL064W	protein_coding	1.51015	0.590511	0	0.209113	0.37699	0	1.35209	0.225318	0
YAL063C-A	YAL063C-A	protein_coding	2.53546	0.771114	0.419381	0.614403	0.184608	2.14461	1.32421	1.5447	0.641662
YAL063C	FLO9	protein_coding	2.89687	3.40633	2.75197	3.66382	2.6935	3.93098	7.0875	5.95397	5.64547
YAL062W	GDH3	protein_coding	9.21825	9.34975	9.14855	6.7448	7.11589	6.44408	10.7976	10.7026	9.78465
YAL061W	BDH2	protein_coding	17.1608	18.8784	15.474	15.8023	15.3366	19.347	27.3491	26.6797	20.6975
YAL060W	BDH1	protein_coding	58.2206	57.2703	56.7714	52.4652	50.5417	54.0776	233.421	221.932	214.675
YAL059W	ECM1	protein_coding	99.2995	103.594	95.6839	93.2662	82.7254	83.9923	232.173	207.52	194.614
YAL058W	CNE1	protein_coding	15.0351	17.2496	16.1345	11.0782	9.11371	13.7255	59.6278	56.6407	58.0341
YAL056W	GPB2	protein_coding	11.399	12.6078	11.1281	11.2632	10.1019	14.935	64.6618	61.4457	65.9856
YAL055W	PEX22	protein_coding	16.3054	17.1498	15.3955	49.335	38.0895	31.9655	15.2577	20.5774	11.004
YAL054C	ACS1	protein_coding	6.57331	7.22838	6.21025	5.03599	3.91246	4.42495	17.5403	14.8997	12.9015
YAL053W	FLC2	protein_coding	54.1914	56.4324	54.6897	51.2606	49.0387	53.8808	33.7506	36.5308	35.9634
YAL051W	OAF1	protein_coding	4.94773	5.97742	5.80311	5.39293	4.30589	7.74148	5.63802	7.8227	8.49284
YAL049C	AIM2	protein_coding	66.1315	71.9212	67.1961	47.8144	49.2262	50.7435	79.8255	71.1484	62.2413
YAL048C	GEM1	protein_coding	10.5411	10.8869	11.1364	9.4834	9.61523	10.5308	10.2682	10.8156	9.76333
YAL047C	SPC72	protein_coding	5.52673	5.76293	5.74613	6.17017	5.77739	7.0539	2.57722	2.92045	3.69651
YAL046C	BOL3	protein_coding	56.8347	49.6558	54.5248	40.4826	40.7799	41.7366	72.3199	76.9867	64.8564
YAL044W-A	BOL1	protein_coding	90.2886	86.5905	85.0248	100.939	84.8567	65.4771	10.4148	12.3417	11.7754
YAL044C	GCV3	protein_coding	448.372	474.049	449.978	514.359	471.133	424.875	668.91	661.558	561.627
YAL043C	PTA1	protein_coding	15.7754	16.368	15.2162	11.9927	13.0544	14.6062	5.71973	5.88234	4.51368
YAL042W	ERV46	protein_coding	233.032	226.192	216.601	149.9	138.564	152.176	628.04	577.168	527.255
YAL041W	CDC24	protein_coding	8.26989	10.0168	8.8021	7.79526	7.81207	10.3101	6.61023	7.26024	10.2643
YAL040C	CLN3	protein_coding	26.3859	25.6837	27.2017	32.4485	28.4478	30.3448	2.21082	2.2842	0.428511
YAL039C	CYC3	protein_coding	17.0032	15.5829	15.0667	18.2102	15.3205	14.9279	24.2625	28.2231	17.5198
YAL038W	CDC19	protein_coding	9136.37	9057.91	8870.63	10406.3	10464.5	9677.55	4013.06	4596.65	3304.25
YAL037C-A	YAL037C-A	protein_coding	9.91691	5.42889	6.56129	9.29203	5.19881	6.71056	2.07175	6.21441	12.0467
YAL037W	YAL037W	protein_coding	4.6649	6.00059	6.14753	4.96643	4.2763	5.57909	17.7336	13.1786	19.044
YAL036C	RBG1	protein_coding	101.755	95.8223	97.2471	54.6307	50.2849	55.4505	192.673	168.58	183.359
YAL035W	FUN12	protein_coding	137.539	149.82	140.9	127.741	119.172	139.843	132.419	132.977	123.614
YAL034W-A	MTW1	protein_coding	10.8129	10.8973	9.2582	12.3647	11.4852	9.54953	12.6234	11.5145	10.9459
YAL034C	FUN19	protein_coding	12.8217	13.8665	12.0369	11.8762	13.6249	14.572	2.63723	2.43006	3.00682
YAL033W	POP5	protein_coding	91.7561	94.1423	88.2568	140.658	112.279	113.429	190.828	165.829	154.172
YAL032C	PRP45	protein_coding	6.47209	7.77506	8.18952	7.00528	5.46635	6.70615	7.09849	8.6184	7.20688
YAL031C	GIP4	protein_coding	5.92495	5.38133	5.23868	4.64664	3.48257	6.1677	4.8105	5.37239	4.66196
YAL030W	SNC1	protein_coding	111.515	127.093	111.195	131.254	104.451	105.072	43.7331	45.9272	38.7842
YAL029C	MYO4	protein_coding	19.5482	19.9699	19.5109	16.7887	17.6394	22.5322	28.6654	30.2901	39.831
YAL028W	FRT2	protein_coding	4.068	3.28744	3.99879	4.46885	3.38507	3.46548	1.21407	1.29483	1.88253
YAL027W	SAW1	protein_coding	14.5499	13.2752	12.8095	14.6718	17.4969	14.3416	31.6219	23.0392	25.4191
YAL026C	DRS2	protein_coding	16.1723	16.2035	16.17	12.9948	13.9585	18.3711	46.7	52.2501	65.592
YAL025C	MAK16	protein_coding	89.3233	95.5076	76.6559	103.438	89.1268	89.8685	73.22	78.7878	58.3892
YAL024C	LTE1	protein_coding	4.09614	3.89356	3.48443	4.01879	3.60385	5.36004	2.7282	2.22101	1.73374
YAL023C	PMT2	protein_coding	147.24	147.406	149.874	117.822	118.823	138.537	291.798	302.855	271.978
YAL022C	FUN26	protein_coding	49.813	50.467	49.9468	35.3978	31.9423	35.0645	138.12	138.101	126.285
YAL021C	CCR4	protein_coding	26.2179	29.5666	29.5148	29.3363	26.2195	34.1644	10.3464	14.1765	7.72445
YAL020C	ATS1	protein_coding	14.9724	20.883	14.9809	14.3045	11.795	12.5735	53.4562	47.681	40.2518
YAL019W	FUN30	protein_coding	7.8395	8.57336	9.73876	7.50229	7.26089	11.5086	12.0279	13.4822	12.4812
YAL018C	LDS1	protein_coding	0.125736	0.114721	0	0.182813	0.0549295	0.438708	0	0.13132	0
YAL017W	PSK1	protein_coding	18.0331	17.1837	16.7127	22.552	22.7764	27.4789	24.658	24.3549	27.5201
YAL016W	TPD3	protein_coding	70.4756	69.7115	76.0191	52.7878	57.6347	59.2436	110.676	102.247	127.908
YAL015C	NTG1	protein_coding	9.88881	10.9392	11.5938	8.86507	8.95351	13.5218	20.5518	29.3786	21.4732
YAL014C	SYN8	protein_coding	48.035	47.9175	43.3814	50.9835	45.1872	45.4044	45.1578	36.0376	30.8775
YAL013W	DEP1	protein_coding	8.27875	8.65888	9.8193	12.306	9.17404	9.31896	5.85296	6.95932	5.51893
YAL012W	CYS3	protein_coding	333.367	339.574	340.167	514.949	447.585	406.904	47.9651	56.7915	36.872
YAL011W	SWC3	protein_coding	6.15503	6.12364	5.84856	6.17233	7.20858	7.22779	5.54012	6.3942	5.26963
YAL010C	MDM10	protein_coding	7.4678	9.08478	10.2523	8.88729	8.11978	9.8434	3.51024	6.02292	6.92969
YAL009W	SPO7	protein_coding	25.7763	27.402	28.6324	17.4971	17.356	18.5024	51.3795	48.491	53.1445
YAL008W	FUN14	protein_coding	60.352	69.16	61.9399	50.3132	46.5223	61.1538	70.3564	71.745	75.3776
YAL007C	ERP2	protein_coding	223.737	234.09	236.641	101.858	96.1673	120.627	80.5778	91.2693	111.227
YAL005C	SSA1	protein_coding	515.752	514.745	493.316	389.838	387.187	402.163	268.284	295.578	245.867
YAL003W	EFB1	protein_coding	1608.2	1579.74	1608.59	1207.73	1210.98	950.231	499.935	523.093	535.956
YAL002W	VPS8	protein_coding	6.39764	6.92248	7.17882	5.86623	5.98305	7.43392	2.72009	3.05548	5.61392
YAL001C	TFC3	protein_coding	5.6787	5.63654	6.18226	5.22914	4.57073	7.23773	19.359	17.7388	24.7711
YAR002W	NUP60	protein_coding	30.2111	31.2697	27.5343	32.9992	29.4803	31.4208	11.7745	12.3674	7.83779
YAR002C-A	ERP1	protein_coding	563.518	546.536	547.238	317.761	326.803	313.755	990.223	982.595	1141.56
YAR003W	SWD1	protein_coding	27.0226	29.3849	27.5805	20.2612	17.7812	19.1524	113.408	109.883	116.611
YAR007C	RFA1	protein_coding	22.4061	21.766	20.8632	22.1014	22.6285	26.2543	38.6172	36.0653	40.6269
YAR008W	SEN34	protein_coding	16.8564	18.293	17.7606	23.8245	24.2653	26.6629	42.8163	42.5001	47.132
YAR009C	YAR009C	protein_coding	4.46882	4.35853	4.67293	8.8624	8.79643	14.7179	2.09252	1.75247	2.13191
YAR010C	YAR010C	protein_coding	0	0.0424025	0.0922448	0.157664	0	0.176894	0.145634	0	0
YAR014C	BUD14	protein_coding	16.3671	17.5933	15.1834	10.7443	11.4756	14.0272	33.1977	36.419	28.2277
YAR015W	ADE1	protein_coding	204.015	208.862	204.924	143.428	146.873	128.577	435.345	445.813	372.434
YAR018C	KIN3	protein_coding	12.4568	11.9231	11.3363	7.49521	8.04995	8.70757	6.48136	7.85511	6.85225
YAR019C	CDC15	protein_coding	5.78063	6.11809	5.40314	6.10234	6.50163	7.13427	2.43723	2.59058	3.06419
YAR020C	PAU7	protein_coding	3.29383	6.01056	5.085	3.72482	0.639536	4.87564	6.88119	9.17365	0
YAR023C	YAR023C	protein_coding	4.78216	6.54483	7.797	6.23563	4.67572	6.35639	19.2673	14.508	25.5881
YAR027W	UIP3	protein_coding	87.7114	90.8035	103.596	84.0926	88.1693	83.4644	129.537	117.638	126.592
YAR028W	YAR028W	protein_coding	45.3505	49.8919	46.7387	50.5942	48.5395	47.6361	81.1687	96.0045	83.4298
YAR029W	YAR029W	protein_coding	17.2158	13.713	15.1872	13.2438	15.7582	13.5218	42.8163	52.2286	53.9424
YAR031W	PRM9	protein_coding	22.4142	19.3874	23.5372	17.7396	15.9307	19.6548	39.9523	45.6023	42.2574
YAR033W	MST28	protein_coding	42.0365	45.2767	45.0076	48.9035	43.9675	47.9127	75.9761	82.4327	77.6029
YAR035W	YAT1	protein_coding	1.07241	0.869744	0.916482	1.21273	0.858912	1.00159	1.49359	2.58231	1.80934
YAR035C-A	YAR035C-A	protein_coding	0.759072	0	2.26	3.67884	0	0	0	0	0
YAR042W	SWH1	protein_coding	13.2554	13.8556	13.0525	23.8756	20.2565	24.1117	7.61618	8.0832	5.13006
YAR050W	FLO1	protein_coding	2.15877	2.1885	2.03664	3.3454	2.92241	4.00703	2.58902	3.34021	3.31845
YAR064W	YAR064W	protein_coding	0.20495	0.934975	1.017	1.19194	0.716281	1.30017	8.99142	6.42155	3.11206
YAR066W	YAR066W	protein_coding	0.803724	0.549985	0.398823	0.730357	0.526677	0.573605	1.2593	1.46898	2.44083
YAR068W	YAR068W	protein_coding	2.02419	2.07772	2.13444	1.90073	2.43182	3.37081	7.92894	6.34228	6.9157
YAR071W	PHO11	protein_coding	30.0855	31.3257	32.0746	24.0893	22.6134	23.0864	39.2482	35.9955	35.1105
YBL113C	YBL113C	protein_coding	0.956259	1.01397	0.923379	1.66591	1.49037	2.37736	2.2677	3.88694	3.84593
YBL112C	YBL112C	protein_coding	0	0	0	0	0	0	0	0	0
YBL111C	YBL111C	protein_coding	0.0292367	0.106702	0.0580313	0.0141696	0.15327	0.0927369	0	0.213746	0.0887892
YBL108C-A	PAU9	protein_coding	0	0	0	0.461993	2.08221	0.302365	0	0	0
YBL107C	MIX23	protein_coding	34.1236	35.6904	31.8006	33.4793	35.3595	33.6593	25.4289	25.6428	36.0178
YBL106C	SRO77	protein_coding	6.44648	6.15918	6.25691	8.36089	7.97048	9.97955	15.3097	14.0372	15.5757
YBL105C	PKC1	protein_coding	9.96282	11.9469	10.5584	9.26032	8.1763	12.7083	20.3489	21.7211	24.0428
YBL104C	SEA4	protein_coding	6.50947	6.55113	5.77507	5.00945	4.92917	6.43203	13.1663	13.5147	14.5569
YBL103C	RTG3	protein_coding	9.84768	9.21536	11.1933	9.74929	8.60419	12.2008	8.57204	9.14225	7.0293
YBL102W	SFT2	protein_coding	114.525	116.872	111.493	76.2898	78.0945	87.6412	226.569	201.665	217.268
YBL101C	ECM21	protein_coding	9.14757	9.28285	11.6982	11.2566	10.2028	14.467	1.95316	2.69958	2.95061
YBL100W-C	YBL100W-C	protein_coding	17.4207	24.7768	18.8145	23.8389	26.4129	14.3019	3.21122	4.81617	14.0043
YBL100W-B	YBL100W-B	protein_coding	1.40001	1.28792	1.3435	2.22059	1.87023	3.31037	0.362577	0.350442	0.281105
YBL100W-A	YBL100W-A	protein_coding	0	0	0	0	0	0	0	0	0
YBL099W	ATP1	protein_coding	139.261	129.972	142.045	68.966	83.7301	102.633	58.5783	77.8976	68.739
YBL098W	BNA4	protein_coding	14.7599	17.9288	16.4132	7.92905	10.0606	12.4658	51.2681	50.7502	81.0081
YBL097W	BRN1	protein_coding	7.24788	7.57887	6.06159	9.89339	9.48716	13.6044	17.9488	17.918	18.219
YBL095W	MRX3	protein_coding	13.6129	12.2133	13.51	9.8229	8.72224	14.0092	69.9122	65.0844	67.5237
YBL093C	ROX3	protein_coding	46.8324	48.991	39.5755	50.1587	44.646	47.6533	86.02	79.5188	82.519
YBL092W	RPL32	protein_coding	4932.09	4817.62	4897.74	3741.2	4341.02	2943.65	1866.92	2062.09	1669.11
YBL091C-A	SCS22	protein_coding	30.5428	26.1368	25.9533	20.6558	20.7559	21.972	15.0135	12.4053	13.3374
YBL091C	MAP2	protein_coding	108.594	110.469	100.158	67.2233	67.4271	80.9064	150.516	147.3	143.214
YBL090W	MRP21	protein_coding	50.7768	47.0639	57.2491	54.1843	64.9884	66.6885	94.8933	76.4814	88.8162
YBL089W	AVT5	protein_coding	29.1385	32.1144	27.3705	15.072	14.4035	18.5981	36.7196	42.3916	57.0996
YBL088C	TEL1	protein_coding	3.03602	2.85724	3.52375	3.21713	3.45552	5.92259	5.73597	7.00198	9.97914
YBL087C	RPL23A	protein_coding	1664.24	1523.34	1647.87	1671.19	1867.54	1643.31	3134.61	3057.65	2866.96
YBL086C	YBL086C	protein_coding	10.2694	9.0094	8.5367	9.29477	9.04937	8.49148	3.57566	4.44604	5.0646
YBL085W	BOI1	protein_coding	14.4781	15.5543	13.9125	20.6251	18.3451	21.9611	7.79073	8.50971	7.93084
YBL084C	CDC27	protein_coding	10.666	10.0026	10.4246	9.93286	10.8999	12.7961	3.89239	5.52756	5.98631
YBL082C	ALG3	protein_coding	33.4885	35.5657	35.6725	15.0399	17.5169	17.3923	61.9856	67.9463	58.0376
YBL081W	YBL081W	protein_coding	17.218	23.9191	19.7888	33.9978	29.9906	31.1477	3.1329	4.11861	1.01205
YBL080C	PET112	protein_coding	4.65107	5.76166	5.89184	4.03179	2.84134	3.57427	16.2338	15.6392	17.2254
YBL079W	NUP170	protein_coding	13.5269	14.7804	14.6697	13.7196	12.3908	24.4377	36.2357	34.536	44.8071
YBL078C	ATG8	protein_coding	37.1688	41.5192	31.5442	78.2002	60.7018	61.3725	28.3023	31.2008	34.2854
YBL076C	ILS1	protein_coding	314.186	321.464	319.014	245.933	264.633	370.676	856.704	840.468	938.317
YBL075C	SSA3	protein_coding	2.01796	2.53163	2.4408	2.62839	2.06619	3.88051	17.6864	19.3635	16.7573
YBL074C	AAR2	protein_coding	5.46916	5.35772	3.99944	4.54791	3.97375	6.61042	11.3656	10.2216	14.6861
YBL072C	RPS8A	protein_coding	1405.48	1341.15	1403.86	631.305	708.797	685.339	3108.33	3201.3	2765.56
YBL071C-B	YBL071C-B	protein_coding	1.86318	0	1.84909	1.50498	1.08527	1.57596	0	0.648642	1.8861
YBL071W-A	KTI11	protein_coding	68.8927	72.7704	68.1267	82.5743	81.7682	68.9247	13.1544	19.0841	18.7474
YBL071C	YBL071C	protein_coding	48.3522	55.0092	65.5619	57.0898	51.461	51.6282	16.212	17.8723	23.5671
YBL069W	AST1	protein_coding	36.2713	35.703	33.3481	28.6436	28.9011	29.8132	50.0353	49.5804	62.0965
YBL068W	PRS4	protein_coding	50.2032	52.6674	53.3691	29.3733	29.4069	25.6853	51.4581	56.6223	59.0055
YBL067C	UBP13	protein_coding	37.7293	39.374	37.009	40.4219	42.5172	45.5755	25.415	23.5228	31.8695
YBL066C	SEF1	protein_coding	4.69119	4.8661	4.79733	5.42028	6.17161	7.20808	2.23584	2.92482	3.14186
YBL064C	PRX1	protein_coding	39.0343	32.3316	35.168	23.8464	24.6051	23.6711	28.6804	34.1503	31.3582
YBL063W	KIP1	protein_coding	4.27593	4.64124	5.17645	5.82394	5.66841	8.25468	7.62376	8.37343	7.5003
YBL061C	SKT5	protein_coding	13.1438	14.6484	14.1242	9.8616	9.81418	15.5946	39.4376	35.6855	43.4885
YBL060W	YEL1	protein_coding	4.61732	4.26718	4.61197	2.93077	2.88907	4.13863	11.9487	10.6715	11.6702
YBL059C-A	CMC2	protein_coding	54.5215	51.5025	48.816	79.5586	62.653	66.5437	53.3914	59.1092	82.3384
YBL059W	IAI11	protein_coding	17.756	20.8538	17.6217	39.0448	29.2124	28.8794	13.9104	8.77908	12.6203
YBL058W	SHP1	protein_coding	61.8232	65.8011	58.2856	45.2132	41.8957	47.2845	103.759	104.552	91.3068
YBL057C	PTH2	protein_coding	96.9833	105.487	93.4277	93.673	89.5351	88.5858	236.002	223.781	192.68
YBL056W	PTC3	protein_coding	70.1373	70.0534	74.6378	37.1053	40.5867	53.3375	229.099	209.442	312.401
YBL055C	YBL055C	protein_coding	22.6961	23.4748	25.5342	16.0727	15.5992	18.1217	65.2974	68.8644	68.6288
YBL054W	TOD6	protein_coding	19.8326	19.1972	17.4011	18.1284	15.2857	16.833	4.02929	4.31359	4.37819
YBL052C	SAS3	protein_coding	7.39001	7.64162	6.89408	5.81406	5.48833	7.87604	22.9263	22.2542	30.1481
YBL051C	PIN4	protein_coding	26.1931	30.1875	28.8226	35.7226	32.4414	38.6747	6.72004	5.95122	6.23343
YBL050W	SEC17	protein_coding	37.2617	33.8846	34.9562	17.4299	18.5189	19.1302	123.543	117.137	116.726
YBL049W	MOH1	protein_coding	8.25696	6.59191	9.80417	10.7904	8.24496	11.6922	10.6271	9.39364	10.2989
YBL048W	RRT1	protein_coding	5.51787	8.81034	6.64961	10.5059	9.81442	15.127	2.47017	3.49892	6.58321
YBL047C	EDE1	protein_coding	39.0917	43.4743	42.4903	50.4693	44.5732	71.9422	47.8198	51.6079	37.7861
YBL046W	PSY4	protein_coding	12.705	12.9458	12.3328	16.6521	15.5167	14.0018	17.0006	17.6278	17.0389
YBL045C	COR1	protein_coding	56.473	58.9157	54.6693	38.9507	41.7961	51.6094	54.8291	57.8127	50.9617
YBL044W	YBL044W	protein_coding	0.833128	1.82434	2.14975	2.34189	1.0191	0.84564	5.74365	4.35065	4.04821
YBL043W	ECM13	protein_coding	3.5747	3.47898	3.94186	4.65843	4.02561	4.53548	1.24466	1.82525	2.41245
YBL042C	FUI1	protein_coding	19.6303	21.9719	20.8485	15.1476	12.9826	20.2339	103.461	103.782	107.755
YBL041W	PRE7	protein_coding	163.706	169.3	168.351	149.691	150.434	156.826	193.469	194.946	192.125
YBL040C	ERD2	protein_coding	99.5779	85.1482	102.775	35.7032	41.5859	52.5565	158.058	149.723	301.175
YBL039W-B	MIN6	protein_coding	40.3067	41.7622	43.731	17.8791	27.159	23.6198	17.1265	21.7619	44.6062
YBL039C	URA7	protein_coding	155.762	165.394	161.317	107.617	112.999	123.18	418.677	413.563	424.528
YBL038W	MRPL16	protein_coding	30.5225	30.9786	23.7445	17.3079	20.9043	24.6642	77.1795	61.6432	72.1251
YBL037W	APL3	protein_coding	4.97392	5.8322	5.59052	4.0564	3.90953	5.60113	5.50853	5.1531	8.4323
YBL036C	YBL036C	protein_coding	75.8631	82.1184	74.8165	48.7788	40.6725	50.9486	136.166	143.614	188.412
YBL035C	POL12	protein_coding	10.0733	11.7071	10.6886	12.5779	10.8305	13.3332	7.45949	8.36803	8.37524
YBL034C	STU1	protein_coding	3.53315	3.02601	3.68108	4.00201	3.33539	5.81384	4.3693	4.80698	6.86545
YBL033C	RIB1	protein_coding	18.3625	21.4558	18.3413	20.8418	15.0088	17.8116	22.2744	21.467	17.629
YBL032W	HEK2	protein_coding	83.2674	87.3296	82.7443	58.349	55.4086	48.8755	100.876	112.797	103.953
YBL031W	SHE1	protein_coding	9.06856	11.5838	10.08	15.705	14.5263	13.1168	4.73631	6.37735	3.48845
YBL030C	PET9	protein_coding	373.792	380.966	386.906	208.932	241.604	271.935	69.0563	78.0383	75.3139
YBL029C-A	YBL029C-A	protein_coding	70.1143	84.6399	79.2189	95.9827	84.8227	80.7475	79.7735	70.0738	81.2412
YBL029W	YBL029W	protein_coding	16.907	16.6659	15.754	18.601	15.2946	21.4166	11.2435	11.753	12.8775
YBL028C	YBL028C	protein_coding	285.014	296.92	297.306	375.035	386.591	386.406	355.935	333.281	481.643
YBL027W	RPL19B	protein_coding	2107.82	2114.81	2077.75	2513.01	2661.33	2594.5	1585.21	1567.63	1384.77
YBL026W	LSM2	protein_coding	221.996	216.033	225.011	221.269	281.519	278.005	77.8103	81.5043	183.133
YBL025W	RRN10	protein_coding	24.7062	23.9507	24.1015	18.505	21.7092	16.7419	37.3909	44.2765	41.7784
YBL024W	NCL1	protein_coding	56.1592	55.7436	54.6656	34.6127	35.7356	40.125	63.1931	68.0591	68.42
YBL023C	MCM2	protein_coding	11.7687	13.2553	11.8201	10.8701	9.60261	12.7174	46.4869	45.7908	50.2801
YBL022C	PIM1	protein_coding	22.0492	21.8326	21.8467	18.0788	18.6334	23.9282	42.1933	39.375	37.0484
YBL021C	HAP3	protein_coding	22.7565	24.1159	19.2178	21.3728	17.66	18.2921	41.6351	32.6244	29.189
YBL020W	RFT1	protein_coding	38.6374	39.6104	42.0242	13.9578	18.0004	24.7146	75.0588	69.5761	93.3078
YBL019W	APN2	protein_coding	7.35615	7.82436	6.63685	5.96734	5.22431	6.91262	16.3951	16.1052	17.5614
YBL018C	POP8	protein_coding	75.9216	70.7994	62.0434	112.385	100.46	98.2079	83.209	85.6207	136.618
YBL017C	PEP1	protein_coding	31.7153	34.8071	34.4879	29.0505	28.8779	39.5071	109.425	111.551	128.225
YBL016W	FUS3	protein_coding	32.4214	35.022	31.4293	26.9085	21.1444	25.7463	32.1122	40.3917	30.4173
YBL015W	ACH1	protein_coding	16.3337	14.7254	15.8243	13.4763	12.7422	13.9145	12.3087	13.2005	12.401
YBL014C	RRN6	protein_coding	8.51857	7.70963	8.45416	7.15831	6.44253	7.87366	33.0092	33.6504	36.3016
YBL013W	FMT1	protein_coding	5.96495	5.95407	7.13417	6.05361	6.32537	5.69229	5.59168	5.48441	5.26419
YBL011W	SCT1	protein_coding	21.0882	21.2338	23.846	13.4486	13.4774	17.98	46.6472	45.5705	42.3404
YBL010C	LAA2	protein_coding	7.73119	8.71756	9.6995	10.3924	9.81381	9.57777	8.22804	12.7212	9.74596
YBL009W	ALK2	protein_coding	20.1014	21.9588	20.7907	30.6642	32.1374	35.0873	9.10715	10.1493	12.3195
YBL008W-A	YBL008W-A	protein_coding	0	0.233744	1.77975	0.372482	1.34303	0.975128	0	0	0
YBL008W	HIR1	protein_coding	5.04454	6.62598	6.77193	4.73612	4.51402	6.23031	15.8079	18.0964	20.5004
YBL007C	SLA1	protein_coding	24.7586	26.7801	27.6101	18.8126	18.6981	30.212	34.5109	37.429	29.8458
YBL006C	LDB7	protein_coding	92.5104	91.6379	84.057	83.0848	65.6921	74.9933	218.931	208.967	197.04
YBL005W	PDR3	protein_coding	11.3907	10.68	13.0534	9.40419	9.54919	13.7736	7.09952	9.881	11.8494
YBL005W-B	YBL005W-B	protein_coding	12.451	12.6166	15.5764	31.3029	28.1809	45.8083	11.1165	12.9187	16.5142
YBL005W-A	YBL005W-A	protein_coding	0	0	0	0	0	0	0	0	0
YBL004W	UTP20	protein_coding	25.7214	27.8843	30.0043	25.2463	27.837	46.2723	58.8166	60.5593	96.0322
YBL003C	HTA2	protein_coding	1158.04	1111	1104.63	1230.55	1160.59	1163.6	1451.57	1435.43	1628.1
YBL002W	HTB2	protein_coding	2663.41	2833.12	2636.65	5002.02	4844.53	4391.33	211.649	239.025	189.081
YBL001C	ECM15	protein_coding	421.025	450.747	422.297	624.635	665.971	576.038	562.116	546.953	566.692
YBR001C	NTH2	protein_coding	9.21092	12.4025	8.95897	7.3002	7.72685	9.3892	27.466	20.0896	24.8646
YBR002C	RER2	protein_coding	30.8495	31.1441	27.6397	33.4671	28.202	31.938	31.5528	26.626	19.9519
YBR003W	COQ1	protein_coding	22.6136	23.9464	22.9147	13.5162	13.298	13.1937	23.4405	27.05	21.9289
YBR004C	GPI18	protein_coding	25.6895	25.2056	33.5563	14.0525	20.1763	30.2874	4.73544	7.44742	14.6281
YBR005W	RCR1	protein_coding	82.6502	82.8371	85.1618	100.582	91.4597	94.475	157.86	167.541	149.786
YBR006W	UGA2	protein_coding	13.1283	15.4327	16.1331	13.2039	14.8506	14.6204	20.6343	20.4596	26.3713
YBR007C	DSF2	protein_coding	4.25472	5.07449	5.40928	5.09446	5.1996	5.94515	4.96715	5.08264	4.81377
YBR008C	FLR1	protein_coding	6.64499	8.00434	7.03934	6.65809	6.29518	7.57841	8.30589	11.7358	9.40988
YBR009C	HHF1	protein_coding	1963.77	2176.51	1942.47	3633.9	3500.99	3768.5	1106.02	1090.84	1120.34
YBR010W	HHT1	protein_coding	1628.83	1602.02	1570.93	2384.03	2393.01	2022.67	2486	2454.72	2323.83
YBR011C	IPP1	protein_coding	1321	1378.31	1288.69	1061.99	964.803	971.381	277.86	319.443	223.896
YBR012W-B	YBR012W-B	protein_coding	1.18958	1.13857	1.59726	2.61698	2.25196	3.46252	0.10964	0.267971	0.035418
YBR012W-A	YBR012W-A	protein_coding	0	0	0	0	0	0	0	0	0
YBR013C	YBR013C	protein_coding	17.6572	24.8847	31.4488	10.9261	13.2236	24.2032	11.3628	14.1604	38.3023
YBR014C	GRX7	protein_coding	78.1621	84.4228	76.7735	132.633	123.155	121.604	120.893	123.709	144.314
YBR015C	MNN2	protein_coding	70.8412	76.9244	74.8294	47.7043	43.3003	63.9215	49.6182	50.2914	45.7962
YBR016W	YBR016W	protein_coding	133.932	162.207	133.392	194.653	160.469	147.252	6.47223	10.4537	6.75487
YBR017C	KAP104	protein_coding	36.2843	38.9658	37.8249	32.0575	31.0012	47.8899	98.1187	90.9546	91.838
YBR018C	GAL7	protein_coding	1.45196	1.78333	1.60725	0.43304	1.46379	1.16909	0.874992	0.699897	0.847974
YBR019C	GAL10	protein_coding	6.47055	7.26609	8.80431	7.32193	6.49769	7.91247	2.01848	3.70004	3.20098
YBR020W	GAL1	protein_coding	1.47223	2.15628	2.42234	1.48336	2.09874	2.87561	1.6997	1.86132	0.823608
YBR021W	FUR4	protein_coding	13.1892	15.986	14.3086	11.1392	12.5971	16.5085	9.82613	10.6351	12.5661
YBR022W	POA1	protein_coding	39.0325	33.512	36.7948	26.6178	26.8605	25.1269	61.3379	54.956	76.2281
YBR023C	CHS3	protein_coding	22.2527	23.7833	24.5092	16.8416	18.3985	29.9508	77.3337	74.5877	82.5257
YBR024W	SCO2	protein_coding	16.6946	19.1329	15.9622	15.4913	15.3573	16.2306	25.5196	31.7534	32.3572
YBR025C	OLA1	protein_coding	687.437	687.763	694.392	782.332	884.607	902.516	351.364	391.904	393.144
YBR026C	ETR1	protein_coding	46.8533	59.436	49.7022	41.2696	39.104	46.0008	74.8442	78.4857	109.943
YBR027C	YBR027C	protein_coding	0.184639	0.168464	0.366486	0.357941	0.161325	0.702795	0.578598	0.385679	0.560732
YBR028C	YPK3	protein_coding	16.5206	17.7041	16.3184	11.7646	13.3111	13.1747	16.9718	21.1203	21.8909
YBR029C	CDS1	protein_coding	37.3653	40.2978	46.631	25.2876	28.62	39.8284	16.4067	23.8822	24.5975
YBR030W	RKM3	protein_coding	12.0079	13.0525	13.4619	13.8126	15.8022	17.2808	26.8279	27.5597	27.6878
YBR031W	RPL4A	protein_coding	3013.66	3049.36	2885.53	2512.14	2130.74	2287.3	585.274	689.978	449.92
YBR032W	YBR032W	protein_coding	2.23212	2.22172	3.02079	4.42553	2.48216	3.4757	6.35885	4.02672	3.08125
YBR033W	EDS1	protein_coding	3.8985	4.20739	5.52717	4.29704	4.26265	6.88243	3.00179	3.46671	3.04441
YBR034C	HMT1	protein_coding	100.126	108.018	106.77	82.8782	79.0167	85.9081	79.4984	85.9887	84.3556
YBR035C	PDX3	protein_coding	142.033	154.985	144.156	110.519	126.444	131.38	219.316	205.452	216.621
YBR036C	CSG2	protein_coding	93.0501	103.689	102.492	49.8334	48.3185	82.534	245.959	274.257	265.472
YBR037C	SCO1	protein_coding	31.5733	33.2295	32.9838	36.3086	32.7287	33.0314	51.6399	55.4655	43.3166
YBR038W	CHS2	protein_coding	24.6407	23.5102	25.636	28.3457	28.4766	34.9455	10.3932	11.4575	14.6564
YBR039W	ATP3	protein_coding	120.671	123.824	126.538	144.408	144.978	155.687	47.9624	48.3675	51.8677
YBR040W	FIG1	protein_coding	0.68545	0.375241	0.476187	0.730846	0.479118	0.913164	0.429595	0.214768	0.416329
YBR041W	FAT1	protein_coding	63.8097	65.0017	70.7649	44.8016	50.888	65.5907	48.0245	48.4971	62.7057
YBR042C	CST26	protein_coding	40.6809	38.7146	44.7173	22.3364	27.4904	35.183	82.6203	67.6576	96.3332
YBR043C	QDR3	protein_coding	17.1088	17.2632	17.5396	13.7333	14.144	15.6963	39.2793	37.2264	37.6154
YBR044C	TCM62	protein_coding	10.48	10.9978	12.0336	8.73675	8.37536	8.80395	20.3994	20.2471	21.6161
YBR045C	GIP1	protein_coding	1.47307	1.63621	1.30303	0.776004	0.671513	1.30017	3.61262	1.77262	2.82031
YBR046C	ZTA1	protein_coding	19.7608	24.2256	22.7686	18.5018	14.4325	18.0083	6.90173	8.56207	10.4045
YBR047W	FMP23	protein_coding	7.9185	9.98724	8.20534	9.59424	12.9215	7.31346	5.83858	2.67565	7.42651
YBR048W	RPS11B	protein_coding	1163.95	1205.32	1178.39	617.85	615.385	653.753	449.898	479.524	399.117
YBR049C	REB1	protein_coding	17.235	17.685	17.2301	19.3268	18.2161	20.8733	18.0557	18.5019	18.0354
YBR050C	REG2	protein_coding	4.17154	2.8132	3.48	2.69564	1.95445	2.87648	2.27343	1.83112	0.73441
YBR052C	RFS1	protein_coding	163.96	176.449	164.359	166.364	168.971	160.334	304.381	308.295	273.154
YBR053C	YBR053C	protein_coding	39.7339	41.566	39.2069	33.2847	32.4222	40.1278	80.8619	75.1864	92.0616
YBR054W	YRO2	protein_coding	140.197	143.796	150.634	119.885	130.384	152.29	265.461	269.953	340.793
YBR055C	PRP6	protein_coding	8.69897	8.43555	9.28859	7.21787	7.93878	9.23121	23.4062	23.6646	27.9394
YBR056W	YBR056W	protein_coding	21.3931	21.2325	21.5555	17.1945	16.9082	21.0825	76.1225	85.1517	98.1974
YBR056W-A	MNC1	protein_coding	179.254	193.414	174.56	365.292	277.96	279.246	227.182	209.579	185.795
YBR057C	MUM2	protein_coding	19.3222	21.8585	18.8436	23.4924	23.8598	27.5622	14.6999	11.0817	13.2284
YBR058C	UBP14	protein_coding	13.8904	15.5909	15.398	9.06913	9.45729	10.5743	18.2325	17.1898	24.2757
YBR058C-A	TSC3	protein_coding	366.126	382.301	368.631	515.282	422.473	423.438	857.911	802.298	763.8
YBR059C	AKL1	protein_coding	9.51749	9.72914	10.0141	9.70894	8.04121	11.8762	7.52856	8.74351	9.87778
YBR060C	ORC2	protein_coding	12.9042	13.0385	15.4597	12.0602	11.1883	12.4155	7.23946	5.44608	4.71069
YBR061C	TRM7	protein_coding	39.0788	38.6016	39.8298	34.6851	38.8081	33.4449	24.5746	19.3404	22.2147
YBR062C	YBR062C	protein_coding	29.0209	27.017	28.8014	42.0994	45.4695	43.5609	51.174	58.4618	61.2454
YBR063C	YBR063C	protein_coding	3.03629	4.34013	4.77111	2.79591	2.25496	4.81545	10.4662	10.2533	17.5198
YBR065C	ECM2	protein_coding	10.7809	10.6049	10.9223	7.10267	7.65341	8.54907	21.9947	23.751	26.9428
YBR066C	NRG2	protein_coding	35.7039	37.7375	32.6728	28.9896	33.8694	29.8863	41.2664	43.4884	59.1433
YBR067C	TIP1	protein_coding	356.67	350.239	343.466	394.678	391.324	352.402	46.8747	66.3459	31.2681
YBR068C	BAP2	protein_coding	295.295	296.341	302.732	369.86	364.922	390.797	175.301	181.628	210.906
YBR069C	TAT1	protein_coding	72.691	75.552	73.5192	57.8349	60.6239	76.2278	234.108	227.689	259.506
YBR070C	ALG14	protein_coding	44.5205	40.6204	48.0297	29.8403	34.6102	30.046	59.6369	61.8772	83.4242
YBR071W	YBR071W	protein_coding	61.4849	63.7724	60.7321	61.3307	46.288	60.4089	15.7532	20.3955	15.2667
YBR072W	HSP26	protein_coding	30.6948	31.4847	32.4494	21.0207	21.3218	22.496	33.1577	35.9408	34.7393
YBR072C-A	YBR072C-A	protein_coding	7.21119	10.7349	7.91	14.7153	12.2696	10.594	3.56802	4.36031	1.15262
YBR073W	RDH54	protein_coding	15.6651	16.5351	15.886	15.0805	13.9111	18.1943	43.9324	40.9578	47.3137
YBR074W	PFF1	protein_coding	24.5226	24.9773	27.46	16.0634	17.5221	21.5586	104.061	114.256	118.048
YBR076W	ECM8	protein_coding	5.02271	4.00327	4.46907	4.169	3.78317	6.48254	4.34193	4.22074	5.78581
YBR077C	SLM4	protein_coding	54.6951	63.4407	61.3943	58.6221	52.0732	52.4057	98.8977	97.4395	90.498
YBR078W	ECM33	protein_coding	1013.02	1009.6	1053.95	779.931	882.982	958.515	138.558	185.789	144.538
YBR079C	RPG1	protein_coding	101.477	98.7489	101.679	118.577	130.805	142.116	48.8505	54.3891	55.0174
YBR080C	SEC18	protein_coding	47.0655	49.6683	47.6476	38.5274	32.6054	38.3713	22.0851	27.0173	29.8496
YBR081C	SPT7	protein_coding	7.0879	8.38883	9.53675	8.16685	9.04083	10.7779	19.224	21.4694	20.8249
YBR082C	UBC4	protein_coding	524.89	595.866	521.822	860.97	712.25	634.589	79.9843	106.986	78.8925
YBR083W	TEC1	protein_coding	16.2024	18.5843	16.1634	22.456	17.429	16.686	1.84629	3.64811	2.04489
YBR084W	MIS1	protein_coding	48.7595	48.8371	48.2033	33.3504	29.8695	41.7227	210.309	205.323	189.721
YBR084C-A	RPL19A	protein_coding	1630.72	1724.56	1551.76	2019.66	1914.84	1947.54	498.157	504.951	416.484
YBR085W	AAC3	protein_coding	21.8923	17.4853	22.7174	17.6405	19.2442	23.0063	39.2019	40.378	47.0851
YBR085C-A	YBR085C-A	protein_coding	261.906	281.58	240.296	406.092	303.17	290.271	457.039	486.595	453.782
YBR086C	IST2	protein_coding	94.9001	97.8022	108.272	72.9493	75.7881	106.705	27.6022	37.476	33.2567
YBR087W	RFC5	protein_coding	32.3878	31.9208	33.5753	17.5434	20.4796	24.9779	28.7653	23.8773	46.4618
YBR088C	POL30	protein_coding	115.848	124.615	119.448	85.714	87.6683	82.227	60.5048	69.7528	80.9857
YBR089C-A	NHP6B	protein_coding	90.7926	84.1478	111.26	76.5823	102.607	121.696	106.612	88.4034	131.329
YBR090C	YBR090C	protein_coding	9.73934	15.1451	12.1031	14.9814	10.1374	10.1542	34.7661	32.2847	30.6062
YBR091C	TIM12	protein_coding	68.006	57.7985	61.5747	57.5203	51.7676	53.0706	61.3051	65.7723	69.0312
YBR092C	PHO3	protein_coding	290.695	299.192	270.722	273.833	275.148	292.344	100.454	123.263	77.6686
YBR093C	PHO5	protein_coding	238.933	249.167	244.384	188.321	163.612	166.411	172.912	191.778	143.368
YBR094W	PBY1	protein_coding	13.2103	13.417	14.7559	6.58677	7.00606	9.57022	26.1497	25.8622	35.7433
YBR095C	RXT2	protein_coding	13.5523	15.0551	15.8095	10.993	12.8798	12.5794	27.1203	23.1434	29.3155
YBR096W	YBR096W	protein_coding	144.529	153.158	168.003	86.9877	99.8452	118.197	159.588	152.801	199.118
YBR097W	VPS15	protein_coding	4.53565	4.44676	4.34759	3.01058	4.02446	4.7807	14.3457	11.6809	18.7365
YBR098W	MMS4	protein_coding	3.1394	2.72926	3.02748	1.92341	2.25132	3.85166	4.17644	3.95934	6.02625
YBR101C	FES1	protein_coding	76.9089	75.1836	67.7301	76.2884	69.782	66.8404	112.779	101.215	121.702
YBR102C	EXO84	protein_coding	8.01858	7.76253	5.79986	6.48139	6.67357	8.8115	9.7955	8.99926	10.4011
YBR103W	SIF2	protein_coding	9.4445	9.4893	8.65208	7.37552	8.01807	9.04783	35.3474	33.5055	37.159
YBR104W	YMC2	protein_coding	54.2185	46.1821	46.3505	40.7548	41.2404	49.4459	158.226	140.69	142.966
YBR105C	VID24	protein_coding	22.1323	27.2508	21.3486	32.0697	28.9571	30.803	4.60009	7.01713	4.62952
YBR106W	SND3	protein_coding	582.425	574.639	599.33	352.8	352.645	358.545	2162.9	2057.5	2034.53
YBR107C	IML3	protein_coding	16.9958	19.7637	18.8517	11.023	11.2101	14.323	24.0189	21.6662	16.4459
YBR108W	AIM3	protein_coding	4.56164	4.28037	3.49728	6.44378	5.02454	5.54081	0.338736	0.880593	0.98483
YBR109C	CMD1	protein_coding	495.756	522.196	503.964	543.958	564.071	548.092	27.7727	37.893	33.6439
YBR110W	ALG1	protein_coding	31.9721	32.2878	34.578	13.9943	15.0021	21.7562	92.6258	101.889	128.355
YBR111C	YSA1	protein_coding	169.083	171.197	160.966	158.498	151.978	161.681	138.138	135.72	126.36
YBR111W-A	SUS1	protein_coding	50.8888	50.883	48.2902	44.5289	50.3102	51.2993	36.6997	36.9858	75.7904
YBR112C	CYC8	protein_coding	20.5585	22.2963	22.17	23.2143	17.7033	25.1833	3.52005	5.31256	2.51025
YBR114W	RAD16	protein_coding	5.0784	6.33561	5.06571	5.63825	4.68616	5.30917	4.14089	4.46505	2.43929
YBR115C	LYS2	protein_coding	28.6017	29.0091	28.7797	27.7878	31.4176	40.0318	59.3373	61.8491	68.5413
YBR117C	TKL2	protein_coding	6.55117	7.34819	6.35252	8.11232	6.43287	7.98785	3.76683	4.55096	3.37673
YBR118W	TEF2	protein_coding	3017.94	2854.99	3098.28	2699.92	3339.33	4132.96	4176.68	4098.79	4096.4
YBR119W	MUD1	protein_coding	10.3514	9.72905	11.6965	19.0094	17.8162	17.5246	2.93113	4.75429	5.87063
YBR120C	CBP6	protein_coding	31.434	29.8274	26.9536	44.1189	43.3943	47.3007	4.33416	8.14185	12.601
YBR121C	GRS1	protein_coding	285.61	303.867	289.084	189.676	211.962	226.265	396.115	400.194	450.504
YBR122C	MRPL36	protein_coding	110.419	119.131	116.898	67.6327	59.5559	63.5477	227.311	225.957	207.354
YBR123C	TFC1	protein_coding	8.734	8.68808	6.85301	6.75434	5.5374	7.24095	13.3389	12.876	10.3416
YBR125C	PTC4	protein_coding	33.2913	34.7887	31.5941	20.9498	21.952	28.1484	49.3908	48.6778	45.6541
YBR126C	TPS1	protein_coding	73.0546	74.9111	75.2498	38.3096	47.3309	58.5863	182.444	177.844	172.92
YBR126W-A	MEO1	protein_coding	906.827	850.421	895.844	1578.75	1645.37	1503.49	1693.1	1609.42	1430.65
YBR127C	VMA2	protein_coding	551.306	565.028	544.114	311.715	327.028	403.806	421.178	410.087	395.677
YBR128C	ATG14	protein_coding	5.99997	6.17897	6.42626	8.5221	8.04518	9.2331	10.7971	12.2847	12.9895
YBR129C	OPY1	protein_coding	18.3769	21.0298	18.7326	18.96	17.4172	17.0722	54.6591	49.9671	52.5929
YBR130C	SHE3	protein_coding	24.3438	26.5129	26.3083	24.156	21.9424	26.0645	9.49797	9.99913	7.30531
YBR131W	CCZ1	protein_coding	7.23864	7.37371	6.43378	6.83324	7.59461	7.19244	8.74545	8.86569	12.7131
YBR132C	AGP2	protein_coding	16.5127	15.9745	18.5683	10.9977	12.118	14.4173	11.5109	15.8836	11.0512
YBR133C	HSL7	protein_coding	17.8217	20.9805	19.2837	14.5514	14.6414	19.1885	38.7828	41.1042	46.6058
YBR135W	CKS1	protein_coding	52.1196	51.0212	48.4927	40.1261	33.0865	32.1168	19.1397	11.624	14.4268
YBR136W	MEC1	protein_coding	3.65085	3.94671	3.87224	4.82597	4.13472	7.9525	6.26249	6.77665	8.98544
YBR137W	YBR137W	protein_coding	44.975	46.8526	51.076	46.3533	42.6784	38.9329	72.074	70.9939	89.5583
YBR138C	YBR138C	protein_coding	4.68456	5.37833	4.30045	4.4083	3.78606	5.07686	4.03696	1.91627	4.03086
YBR139W	ATG42	protein_coding	80.9329	82.8068	79.2021	87.5418	85.0671	77.1673	42.1433	42.1796	37.1736
YBR140C	IRA1	protein_coding	7.64668	8.38546	10.2522	10.1577	11.8859	20.7952	11.545	12.9137	19.3787
YBR141C	BMT2	protein_coding	13.5218	14.0523	11.9151	12.901	11.4435	11.8862	15.9611	17.7954	22.2816
YBR142W	MAK5	protein_coding	25.8438	28.4841	27.8821	21.5597	20.128	26.1378	31.1165	31.3887	43.7458
YBR143C	SUP45	protein_coding	302.137	313.238	300.038	224.192	235.735	269.325	358.953	365.159	542.266
YBR144C	YBR144C	protein_coding	4.87975	3.02754	3.87428	5.86511	8.35661	5.07686	0	1.83473	2.96387
YBR145W	ADH5	protein_coding	25.6187	23.4806	23.8648	20.3454	24.3678	22.0143	67.5086	67.3169	72.3201
YBR146W	MRPS9	protein_coding	74.0463	74.1948	66.8522	63.2641	63.7978	72.2317	38.6728	35.5219	33.6861
YBR147W	RTC2	protein_coding	3.38132	3.96656	2.94485	3.24406	3.61758	4.20257	4.32488	6.84678	8.80179
YBR148W	YSW1	protein_coding	1.20954	2.45239	2.20072	1.92144	2.02555	1.66251	1.26343	1.96507	2.24477
YBR149W	ARA1	protein_coding	100.811	111.98	105.768	86.1711	86.1613	79.4046	87.3079	95.6098	91.2872
YBR150C	TBS1	protein_coding	2.93855	2.98851	2.65627	2.24963	2.40396	3.83521	7.80077	10.2041	13.983
YBR151W	APD1	protein_coding	84.0487	80.52	73.4036	64.4852	69.651	69.4792	211.515	195.753	209.5
YBR152W	SPP381	protein_coding	7.08901	10.5025	8.14993	10.6812	9.19881	9.66223	9.67765	9.01657	9.37882
YBR153W	RIB7	protein_coding	17.3998	18.7758	17.0192	16.9872	18.1263	16.8226	34.0783	33.3746	43.95
YBR154C	RPB5	protein_coding	140.333	150.375	146.9	125.77	136.044	154.456	152.83	143.989	224.184
YBR155W	CNS1	protein_coding	33.2379	33.1844	29.6669	51.62	46.3912	43.3166	37.2701	35.435	35.958
YBR156C	SLI15	protein_coding	2.81476	3.39748	3.20086	3.16885	3.04855	3.60849	1.01068	1.34739	1.42469
YBR157C	ICS2	protein_coding	41.5503	41.0513	39.8854	48.5391	46.0966	47.7914	24.0841	23.3283	26.5012
YBR158W	AMN1	protein_coding	95.0221	109.205	105.324	82.9484	89.2421	109.64	74.0332	82.2348	114.977
YBR159W	IFA38	protein_coding	161.133	170.552	174.41	92.8208	90.4099	92.5811	348.805	332.026	448.387
YBR160W	CDC28	protein_coding	32.2847	34.0218	28.8433	30.5294	28.8668	29.3952	76.6826	63.7144	49.1269
YBR161W	CSH1	protein_coding	18.5379	19.9395	22.3902	21.631	18.4295	19.8992	20.4428	23.9034	27.2409
YBR162C	TOS1	protein_coding	630.624	625.654	658.463	640.19	707.759	726.898	110.562	135.942	108.786
YBR162W-A	YSY6	protein_coding	483.495	511.12	466.279	541.04	440.893	342.575	985.747	885.072	696.913
YBR163W	EXO5	protein_coding	12.1361	13.3705	11.8708	8.67854	8.46458	10.1839	16.5493	14.0997	15.0824
YBR164C	ARL1	protein_coding	99.9129	109.86	98.4942	81.4602	78.2459	83.2392	169.636	181.828	226.301
YBR165W	UBS1	protein_coding	16.2927	17.4887	17.7792	11.362	10.3062	13.8903	40.66	33.4937	42.7629
YBR166C	TYR1	protein_coding	24.793	23.6117	24.381	20.5454	20.1998	23.5064	47.2113	49.0476	61.4169
YBR167C	POP7	protein_coding	26.7452	24.4022	31.8804	31.2779	27.813	30.614	13.2093	18.9762	18.0985
YBR168W	PEX32	protein_coding	14.6039	13.8665	11.9387	7.07776	7.39638	13.41	23.2697	32.0561	46.1547
YBR169C	SSE2	protein_coding	17.6894	19.1576	18.6401	17.0175	15.7396	15.2686	20.822	19.0611	26.188
YBR170C	NPL4	protein_coding	19.7189	17.7018	16.6641	13.9504	14.301	17.3431	13.5966	15.1789	20.8899
YBR171W	SEC66	protein_coding	118.712	146.163	130.196	82.2939	74.1368	83.3491	48.7113	61.4236	66.4508
YBR172C	SMY2	protein_coding	34.0753	33.9922	33.9823	48.431	47.4862	46.55	37.6159	36.7152	27.9708
YBR173C	UMP1	protein_coding	308.387	325.924	284.487	618.237	501.877	501.22	55.1726	44.1033	27.57
YBR175W	SWD3	protein_coding	29.0561	23.9661	28.064	20.0543	19.3804	20.4077	85.9713	88.4657	99.0739
YBR176W	ECM31	protein_coding	12.3101	11.6499	13.7116	8.75868	8.86769	12.2955	38.7809	37.4762	41.1627
YBR177C	EHT1	protein_coding	43.5291	41.3292	44.055	37.8635	38.7853	41.0474	17.7612	22.7785	18.3144
YBR179C	FZO1	protein_coding	6.29693	7.44922	6.79584	4.40945	4.60227	6.3034	10.2789	9.15222	11.7066
YBR180W	DTR1	protein_coding	1.75262	2.31704	2.34283	2.01084	1.93758	2.06484	2.1296	2.76437	2.71559
YBR181C	RPS6B	protein_coding	1170.06	1132.21	1156.51	726.323	781.204	819.658	2731.32	2665.22	2621.69
YBR182C	SMP1	protein_coding	4.52427	4.49944	5.47788	2.71893	3.47863	4.62092	6.09636	6.09552	7.14469
YBR182C-A	YBR182C-A	protein_coding	2.83776	4.60296	4.38092	1.98657	3.03042	2.80037	1.97614	1.31724	13.4058
YBR183W	YPC1	protein_coding	21.6587	25.1293	17.7734	15.0716	12.3146	13.4119	55.1074	52.939	63.223
YBR184W	YBR184W	protein_coding	1.91651	2.35528	1.1645	1.8008	2.32381	2.75418	1.47079	2.24673	3.32587
YBR185C	MBA1	protein_coding	29.4569	33.4446	32.0045	26.5232	32.7974	33.2266	6.90585	8.89965	9.81583
YBR186W	PCH2	protein_coding	2.61855	2.45121	3.27375	2.10963	2.88216	2.48097	0.106567	0.781384	2.27208
YBR187W	GDT1	protein_coding	135.661	126.438	129.206	70.8379	77.937	95.0837	561.335	540.081	594.504
YBR188C	NTC20	protein_coding	27.3266	28.1156	22.9366	17.7523	19.05	15.307	19.5862	28.6921	23.8371
YBR189W	RPS9B	protein_coding	2064.2	2002.45	1968.85	1029.05	1106.94	1613.86	1326.19	1420.06	1246.44
YBR191W	RPL21A	protein_coding	1914.85	1945.99	1853.65	1167.31	1335.01	1381.97	2987.43	2868.39	2632.57
YBR192W	RIM2	protein_coding	22.7722	22.756	26.9586	16.1869	14.6383	18.0235	69.1517	66.877	78.7072
YBR193C	MED8	protein_coding	26.1677	26.8805	25.7882	29.6212	27.9797	25.8293	16.6295	12.136	12.5038
YBR194W	AIM4	protein_coding	19.8338	30.3113	21.1601	20.827	17.4738	19.5026	11.3947	21.0599	21.0817
YBR195C	MSI1	protein_coding	14.8746	16.5334	14.9545	13.9013	14.9437	14.9689	14.5757	18.0654	11.4771
YBR196C	PGI1	protein_coding	1500.01	1445.62	1528.98	925.492	962.268	1089.66	2691.41	2939.18	2727.63
YBR196C-A	YBR196C-A	protein_coding	1.6396	6.73182	8.94959	5.5624	5.37211	5.20068	10.2759	11.1307	7.46895
YBR196C-B	YBR196C-B	protein_coding	52.1157	60.907	57.5331	52.5022	36.3257	46.0632	36.6997	58.0998	58.6846
YBR197C	YBR197C	protein_coding	21.059	26.5053	21.7395	21.3237	19.7142	20.5761	25.0416	25.3327	21.4133
YBR198C	TAF5	protein_coding	14.3131	18.8867	17.387	12.1457	12.7523	14.9219	12.7002	10.8499	8.10149
YBR199W	KTR4	protein_coding	82.7291	90.1195	84.8156	88.9044	79.0219	101.525	253.445	249.635	266.232
YBR200W	BEM1	protein_coding	18.2301	18.6318	17.0237	11.4444	11.3541	11.4236	19.4302	17.4111	23.2277
YBR200W-A	YBR200W-A	protein_coding	0.372635	0.679982	0.369818	0.361195	0	0.472789	1.16772	3.11348	0
YBR201W	DER1	protein_coding	36.4462	34.4	34.5396	59.1286	51.7783	44.5247	53.6213	62.2972	71.3426
YBR201C-A	MIN7	protein_coding	37.3731	54.4486	37.6888	53.4621	43.4509	41.4908	6.61133	7.23999	4.57656
YBR202W	MCM7	protein_coding	24.0077	23.4517	21.9268	19.537	19.2405	21.6388	26.039	24.8968	30.0171
YBR203W	COS111	protein_coding	5.84937	5.74125	5.91509	3.81207	4.3364	5.93159	9.72045	8.83976	8.68013
YBR204C	LDH1	protein_coding	17.9331	17.4562	17.8516	8.63841	10.7633	14.3157	24.5966	27.6673	28.6376
YBR205W	KTR3	protein_coding	104.55	114.321	113.452	70.1922	65.3938	65.9074	188.867	191.59	182.267
YBR207W	FTH1	protein_coding	75.5147	82.0611	87.1215	69.9137	65.2876	69.389	156.426	154.659	164.819
YBR208C	DUR1%2C2	protein_coding	3.90699	3.89064	4.58647	3.41374	3.36488	5.28991	24.3115	23.5154	24.9846
YBR209W	YBR209W	protein_coding	6.96055	12.7016	6.33226	6.37202	4.39229	7.85009	12.1178	9.28904	10.5693
YBR210W	ERV15	protein_coding	74.2405	81.3363	82.3556	61.3336	40.9482	59.5533	69.1647	70.9514	105.331
YBR211C	AME1	protein_coding	12.36	14.6144	13.9564	8.22135	6.77712	8.40111	36.9537	44.918	40.6005
YBR212W	NGR1	protein_coding	26.7378	29.119	28.6815	24.0573	23.7341	28.2251	2.29032	4.10292	1.84967
YBR213W	MET8	protein_coding	7.08007	7.6838	6.06501	6.28479	4.88373	5.3898	2.56898	1.71241	0.226332
YBR214W	SDS24	protein_coding	15.2548	18.1329	15.9099	20.7499	19.3314	19.8227	8.75787	7.33776	5.42253
YBR215W	HPC2	protein_coding	5.5468	5.14665	5.94027	5.55875	6.13329	6.14301	2.55326	1.7674	3.14061
YBR216C	YBP1	protein_coding	13.2686	13.7407	16.0008	10.0947	10.081	12.655	20.647	20.549	30.7979
YBR217W	ATG12	protein_coding	8.87749	13.9996	8.37529	10.464	10.2463	10.5682	46.7087	41.6657	43.935
YBR218C	PYC2	protein_coding	62.0575	62.2103	65.2395	56.4011	61.8634	72.2195	86.2488	89.2819	79.3695
YBR219C	YBR219C	protein_coding	3.51342	7.45657	7.73172	2.88731	2.46917	4.60309	12.9247	13.6408	23.6594
YBR220C	YBR220C	protein_coding	24.6962	24.7993	27.3738	11.4555	12.6402	15.5742	95.7069	88.2916	102.182
YBR221C	PDB1	protein_coding	590.724	602.307	628.655	358.72	405.665	486.129	198.098	231.374	217.76
YBR221W-A	YBR221W-A	protein_coding	3.51342	3.20563	1.74343	0	0.511629	4.82921	0	0.611577	0
YBR222C	PCS60	protein_coding	33.0406	36.6428	36.6793	26.0007	22.5484	36.1849	18.6534	22.625	14.1873
YBR223C	TDP1	protein_coding	6.65616	7.34256	6.86708	6.61583	5.65139	4.74741	2.94607	4.32031	2.28408
YBR225W	YBR225W	protein_coding	5.50475	7.2017	6.79505	8.99579	5.90276	9.84147	5.13225	7.07963	6.49354
YBR227C	MCX1	protein_coding	16.6399	19.7404	16.514	15.557	13.92	17.5186	9.73844	8.95649	11.3492
YBR228W	SLX1	protein_coding	9.00434	10.3614	10.5368	8.20682	9.45256	10.6571	11.1603	13.3344	9.99942
YBR229C	ROT2	protein_coding	30.6459	31.8773	32.1819	22.6844	21.0572	32.2524	79.9611	82.2587	85.2477
YBR230C	OM14	protein_coding	82.9188	97.2225	78.2806	166.623	141.473	120.123	21.1096	18.9321	15.6223
YBR230W-A	COQ21	protein_coding	22.0244	21.7696	17.9113	51.888	45.703	38.423	40.2601	44.4078	20.4374
YBR231C	SWC5	protein_coding	9.10138	8.85766	6.89151	11.2398	12.5467	13.2156	14.5772	16.5468	12.4892
YBR233W	PBP2	protein_coding	9.35639	9.34975	8.64695	11.5643	8.52097	10.6149	1.55131	1.65451	1.95444
YBR233W-A	DAD3	protein_coding	60.4062	68.3024	49.6724	76.3262	54.0981	68.8406	149.406	155.695	136.931
YBR234C	ARC40	protein_coding	194.995	214	196.373	159.493	143.442	146.463	72.2316	74.8347	66.2829
YBR235W	VHC1	protein_coding	11.3901	12.1272	11.1226	8.01008	6.59732	11.7491	46.3493	42.6194	47.6387
YBR236C	ABD1	protein_coding	21.9957	19.9404	20.1073	8.77364	9.62963	12.0496	52.761	56.7703	62.3837
YBR237W	PRP5	protein_coding	3.59264	3.9159	3.35012	2.9448	3.11793	4.98654	6.27132	7.32813	8.86023
YBR238C	YBR238C	protein_coding	24.0788	25.98	27.509	32.9738	25.2704	34.3338	4.29917	6.95961	3.99636
YBR239C	ERT1	protein_coding	10.2861	11.7489	10.3235	19.2098	18.1435	18.8157	5.45301	4.64452	7.16362
YBR240C	THI2	protein_coding	2.18128	2.5292	2.84128	1.62978	1.31027	2.85403	4.69935	3.55962	3.31217
YBR241C	YBR241C	protein_coding	11.3581	11.6251	10.3156	13.1016	11.1324	12.8688	11.1637	10.9871	5.72772
YBR242W	YBR242W	protein_coding	49.7367	50.1522	50.8074	44.303	39.86	45.642	50.2509	54.8116	48.6992
YBR243C	ALG7	protein_coding	61.8957	65.011	66.1842	40.4393	45.1065	45.5784	41.9104	39.8546	49.6267
YBR244W	GPX2	protein_coding	221.798	248.944	198.408	200.363	180.279	185.534	275.81	253.579	388.34
YBR245C	ISW1	protein_coding	11.8254	13.3213	13.014	13.7478	16.2431	18.0758	12.788	14.9268	13.3846
YBR246W	RRT2	protein_coding	31.4819	29.6879	28.78	23.2705	23.2145	23.5237	20.6908	19.364	22.9394
YBR247C	ENP1	protein_coding	56.5305	60.2711	53.7917	91.058	84.3924	84.4843	66.8783	74.8297	73.0435
YBR248C	HIS7	protein_coding	37.0243	38.7178	41.5627	21.8595	25.6462	24.9454	91.2846	91.6204	96.9073
YBR249C	ARO4	protein_coding	395.315	408.97	385.363	442.186	442.463	469.814	153.55	183.473	138.575
YBR250W	SPO23	protein_coding	0.664913	1.17764	1.51385	0.530763	0.751821	0.81881	0.857959	0.776142	2.01928
YBR251W	MRPS5	protein_coding	21.4931	23.1922	23.4438	14.3188	16.8024	16.6743	45.249	39.1965	41.2247
YBR252W	DUT1	protein_coding	223.229	229.701	221.129	153.758	154.267	132.038	497.739	493.332	454.614
YBR253W	SRB6	protein_coding	49.7255	65.9081	54.1844	36.8818	33.7591	29.4137	40.5351	33.6868	34.1817
YBR254C	TRS20	protein_coding	64.5125	63.8546	60.211	76.4153	65.4217	67.8896	124.8	126.485	142.518
YBR255W	MTC4	protein_coding	4.98366	5.05828	4.85818	4.63057	4.50896	6.11735	9.79538	8.16169	7.34357
YBR255C-A	RCF3	protein_coding	39.8239	42.3501	36.1847	48.4471	44.1994	45.4918	7.16727	8.85247	6.53738
YBR256C	RIB5	protein_coding	86.8677	87.2383	85.8705	61.7167	57.4673	76.7591	284.845	267.61	273.705
YBR257W	POP4	protein_coding	14.7856	13.8243	16.0541	13.2675	15.7966	15.9735	11.9274	9.93812	23.5628
YBR258C	SHG1	protein_coding	20.9249	24.3224	19.9133	31.7435	25.4205	24.0941	27.8455	29.1889	30.0325
YBR259W	YBR259W	protein_coding	6.18716	5.88939	6.99648	3.57525	3.56061	5.15162	12.9567	10.5317	16.4411
YBR260C	RGD1	protein_coding	12.7517	11.7187	12.4419	10.8413	10.8731	13.0602	14.2507	18.0676	17.2633
YBR261C	TAE1	protein_coding	61.8367	65.5687	59.0995	66.5032	61.4833	64.2831	76.9039	79.19	71.8579
YBR262C	MIC12	protein_coding	110.711	122.857	99.799	118.452	122.839	119.81	159.661	134.433	136.116
YBR263W	SHM1	protein_coding	189.171	187.719	193.499	124.899	125.714	126.098	332.24	309.481	281.163
YBR264C	YPT10	protein_coding	25.7212	37.3055	24.9165	34.2187	35.7245	31.3341	39.498	33.4991	24.8965
YBR265W	TSC10	protein_coding	55.6109	54.3509	53.4162	44.3111	45.1302	42.6505	53.8204	51.7459	49.0562
YBR267W	REI1	protein_coding	35.1119	35.7853	32.1103	34.4877	28.6785	32.9663	48.2498	44.8748	29.6989
YBR268W	MRPL37	protein_coding	120.263	121.547	116.091	115.915	110.821	119.346	381.105	323.905	290.655
YBR269C	SDH8	protein_coding	126.066	127.399	122.186	287.338	226.092	213.265	57.7558	47.5842	44.3301
YBR270C	BIT2	protein_coding	4.16656	3.49331	3.35275	4.1114	3.57484	4.21484	6.94	5.99816	7.18168
YBR271W	EFM2	protein_coding	15.1272	16.2062	16.1267	6.24351	6.13955	7.33668	51.5324	43.5748	50.8304
YBR272C	HSM3	protein_coding	15.5949	14.9674	15.0118	10.0361	10.8336	13.0558	25.2358	16.332	34.1615
YBR273C	UBX7	protein_coding	14.5857	14.9767	11.8223	5.18236	4.91726	7.67607	28.9524	26.6952	29.4827
YBR274W	CHK1	protein_coding	23.4838	25.8181	25.7717	22.6687	25.5718	30.9776	50.601	51.2427	70.0214
YBR275C	RIF1	protein_coding	3.92366	4.04815	4.67915	4.15035	4.09143	6.81623	6.70051	8.32982	9.4482
YBR276C	PPS1	protein_coding	25.6948	25.8044	26.4571	20.9106	19.9016	23.6863	52.9374	52.7182	59.6222
YBR278W	DPB3	protein_coding	16.8424	18.2366	14.7012	22.9144	17.8184	20.4037	59.7732	49.6982	53.6138
YBR279W	PAF1	protein_coding	32.9482	39.5373	30.2363	35.7226	30.6748	36.4689	26.9282	27.2604	23.0265
YBR280C	SAF1	protein_coding	5.6859	5.36365	5.80232	4.39038	5.44508	4.72789	8.15388	9.22637	11.3166
YBR281C	DUG2	protein_coding	14.083	15.0404	14.7401	9.37915	9.41188	12.0107	34.8521	39.2794	50.2745
YBR282W	MRPL27	protein_coding	54.6532	46.9396	54.7934	63.4486	61.3955	68.9002	60.7292	58.8278	51.2326
YBR283C	SSH1	protein_coding	328.504	336.553	347.893	218.867	248.328	274.545	334.202	346.494	472.324
YBR284W	YBR284W	protein_coding	3.33878	3.72584	2.72729	4.71748	4.26358	4.65976	2.89734	3.32612	3.43185
YBR285W	YBR285W	protein_coding	6.07781	5.02952	5.61103	5.89121	3.45791	4.66268	2.65756	3.10006	7.29725
YBR286W	APE3	protein_coding	862.845	899.731	846.151	2021.58	1800.62	1675.36	294.262	363.53	234.041
YBR287W	YBR287W	protein_coding	101.948	104.551	108.353	57.1139	58.7417	75.0332	57.1717	63.4154	77.5107
YBR288C	APM3	protein_coding	23.5438	25.4221	28.1146	16.3769	19.2019	22.753	55.2011	47.5425	61.9841
YBR289W	SNF5	protein_coding	4.47903	4.21048	4.37781	8.31027	6.95725	8.13683	3.33173	3.26039	2.95406
YBR290W	BSD2	protein_coding	42.3265	46.2842	40.1115	56.5124	48.4379	61.0919	55.4484	46.533	54.1228
YBR291C	CTP1	protein_coding	24.5939	25.1197	23.7978	20.1968	19.5187	18.029	35.5375	35.1045	33.6103
YBR292C	YBR292C	protein_coding	11.4044	9.19895	11.9743	8.89151	8.08704	13.9454	1.03588	2.41671	2.50973
YBR293W	VBA2	protein_coding	14.5406	13.5817	15.1586	9.15914	8.97236	10.4835	28.6644	28.39	42.062
YBR294W	SUL1	protein_coding	3.43171	3.95734	3.50037	3.07226	2.89427	4.74714	3.36058	5.02773	5.64514
YBR295W	PCA1	protein_coding	4.51327	4.3791	4.99725	3.38713	3.63437	4.86095	18.4177	19.5408	20.355
YBR296C	PHO89	protein_coding	31.687	30.2444	30.8814	14.6488	15.727	18.926	73.9418	77.1703	92.0088
YBR296C-A	TYC1	protein_coding	2.0495	0.934975	2.5425	1.98657	2.23838	1.95026	0	3.21078	0
YBR297W	MAL33	protein_coding	6.77339	6.37936	7.3727	4.61698	3.51268	5.12861	9.44879	8.99109	18.4468
YBR298C	MAL31	protein_coding	2.93261	2.85814	4.46488	1.79276	1.22292	2.87517	3.75948	4.94233	4.04821
YBR298C-A	YBR298C-A	protein_coding	0	0	0.824594	0.402683	0	0.351398	0	0	1.6822
YBR299W	MAL32	protein_coding	2.06701	1.88593	2.08615	2.39407	1.7754	1.93359	1.75656	1.60996	1.48953
YBR301W	PAU24	protein_coding	1.35504	0.463624	1.00859	3.77613	1.92389	1.93414	1.06156	1.23832	0.514391
YBR302C	COS2	protein_coding	11.5958	10.1371	9.42063	6.58705	4.33538	4.75589	12.8449	15.9976	12.1207
YCL073C	GEX1	protein_coding	0	0	0	0	0	0	0	0.0347487	0
YCL069W	VBA3	protein_coding	0	0	0	0	0	0	0	0	0
YCL068C	YCL068C	protein_coding	0	0	0	0	0	0	0	0	0
YCL067C	HMLALPHA2	protein_coding	0	0	0	0	0	0	0	0	0
YCL066W	HMLALPHA1	protein_coding	0	0	0	0	0	0	0	0	0
YCL064C	CHA1	protein_coding	197.399	200.825	198.329	136.969	147.82	171.147	49.636	52.9497	55.1723
YCL063W	VAC17	protein_coding	17.8847	20.199	17.9414	13.9622	12.7123	14.8109	13.3296	14.186	18.643
YCL061C	MRC1	protein_coding	5.95979	5.94907	6.21139	6.8543	6.93754	8.80608	13.2313	10.7904	13.2199
YCL059C	KRR1	protein_coding	104.026	111.371	94.8344	133.984	128.964	127.966	158.231	166.515	183.779
YCL058C	FYV5	protein_coding	13.1275	11.6108	13.1612	14.8668	19.6626	12.1519	0.419767	1.11923	0
YCL058W-A	ADF1	protein_coding	0	0	0	0	0	0	0	0	0
YCL057C-A	MIC10	protein_coding	201.185	176.119	183.89	273.154	257.276	188.525	26.8694	25.1183	23.4993
YCL057W	PRD1	protein_coding	35.2697	37.9498	38.5119	23.5714	22.8296	34.9934	77.3755	75.7437	81.0097
YCL056C	PEX34	protein_coding	21.2017	30.0482	29.8787	40.896	27.2928	30.0384	19.4888	20.6671	23.6088
YCL055W	KAR4	protein_coding	18.1161	19.9795	16.8289	16.0226	16.8944	15.3621	42.434	43.0652	51.4972
YCL054W-A	RDT1	protein_coding	238.872	191.509	228.65	135.977	216.737	272.588	179.385	219.957	401.349
YCL054W	SPB1	protein_coding	33.566	35.4891	31.3555	29.1851	29.2212	39.0515	69.2586	66.5544	72.8858
YCL052C	PBN1	protein_coding	13.3193	14.1704	17.9499	9.2659	11.938	10.6945	54.2134	45.3769	57.1664
YCL051W	LRE1	protein_coding	14.2833	13.6084	12.1204	10.4431	7.69634	10.8644	6.81834	6.45088	7.35385
YCL050C	APA1	protein_coding	191.138	197.332	207.695	152.047	145.536	168.013	12.3662	16.2201	21.8424
YCL049C	YCL049C	protein_coding	36.079	37.9964	35.6112	30.465	30.4934	31.2373	37.7549	31.4581	23.2659
YCL048W-A	YCL048W-A	protein_coding	2.81806	0.701231	2.5425	2.73154	2.01454	2.2753	5.61963	4.81617	1.55603
YCL048W	SPS22	protein_coding	0.397531	0.483608	0.526034	0.342512	0.270149	0.588439	0.415244	0.691978	1.60969
YCL047C	POF1	protein_coding	28.1707	28.7351	23.4028	17.5647	16.7317	18.2727	41.6591	46.6121	61.0397
YCL045C	EMC1	protein_coding	117.206	126.4	119.287	107.604	96.2414	115.871	31.0573	34.9909	31.2433
YCL044C	MGR1	protein_coding	27.9967	28.8992	23.7949	52.1118	44.4677	33.9973	1.69012	4.09669	2.38244
YCL043C	PDI1	protein_coding	864.903	892.034	852.763	651.637	599.868	675.766	154.36	195.02	128.886
YCL042W	YCL042W	protein_coding	2.22029	2.6491	2.2035	3.55927	1.7907	2.70869	2.14081	3.21078	3.11206
YCL040W	GLK1	protein_coding	142.319	130.001	137.061	96.5529	105.869	107.673	250.103	256.435	225.485
YCL039W	GID7	protein_coding	4.86274	4.51194	4.52606	6.7373	5.905	6.1	5.1655	4.90655	3.17047
YCL038C	ATG22	protein_coding	20.2625	21.1739	23.0699	11.0407	13.8788	15.4595	41.5213	48.5157	64.1238
YCL037C	SRO9	protein_coding	164.855	172.035	151.965	286.432	254.486	224.915	15.9454	17.4194	16.0253
YCL036W	GFD2	protein_coding	7.98833	7.78322	7.71269	6.88468	5.93742	6.83335	43.0428	40.583	34.1394
YCL035C	GRX1	protein_coding	261.634	306.436	254.158	371.99	335.071	303.725	179.365	189.368	152.519
YCL034W	LSB5	protein_coding	30.5404	27.9176	26.4706	20.9289	19.6221	22.3043	84.1249	72.1144	64.3452
YCL033C	MXR2	protein_coding	44.7493	49.017	47.2995	33.0312	31.2578	31.5426	145.55	135.397	142.161
YCL032W	STE50	protein_coding	8.56417	10.4545	9.8476	6.78411	7.37955	6.7444	20.1742	20.85	20.2688
YCL031C	RRP7	protein_coding	68.8438	74.4843	61.2247	45.4978	45.4285	50.3053	85.3452	87.201	98.1657
YCL030C	HIS4	protein_coding	114.285	122.832	122.93	61.2609	72.0086	97.7241	352.913	356.61	337.737
YCL029C	BIK1	protein_coding	14.2675	12.3391	11.8073	12.3654	11.2883	12.9427	5.82534	3.64034	4.51637
YCL028W	RNQ1	protein_coding	99.8498	108.512	100.197	112.491	102.855	103.725	53.9422	60.6304	46.1444
YCL027W	FUS1	protein_coding	5.31351	5.32189	4.87684	4.7244	3.97934	5.60113	1.12674	2.54526	1.69859
YCL026C-B	HBN1	protein_coding	8.55717	7.90391	6.81494	17.1009	16.0609	15.1463	0.331054	1.32403	0.320831
YCL026C-A	FRM2	protein_coding	3.27497	2.6989	2.93567	1.22881	1.93839	2.21163	3.97264	3.31008	2.56665
YCL025C	AGP1	protein_coding	32.2941	32.09	28.8096	19.7404	20.0254	23.8912	22.9952	22.2155	26.1138
YCL024W	KCC4	protein_coding	5.37055	5.4225	5.27115	5.24394	5.41696	5.9873	8.10539	10.6201	8.63463
YCL021W-A	YCL021W-A	protein_coding	12.5247	11.8727	13.7214	25.6993	23.3076	32.2979	38.7385	30.2391	21.735
YCL019W	YCL019W	protein_coding	0	0.0105567	0.0114829	0.00560756	0.0202187	0	0	0	0.0351381
YCL020W	YCL020W	protein_coding	0	0	0	0	0	0	0	0	0
YCL018W	LEU2	protein_coding	0	0	0	0	0	0	0	0	0
YCL017C	NFS1	protein_coding	75.2305	76.8632	75.6827	40.9082	44.6956	52.8945	66.6747	63.7857	58.6168
YCL016C	DCC1	protein_coding	9.30611	9.76693	9.66283	6.8044	7.99001	7.1663	15.3397	13.2589	14.3759
YCL014W	BUD3	protein_coding	10.9423	12.3255	11.3442	13.9254	12.6016	21.6033	18.9888	19.3653	21.9384
YCL012C	YCL012C	protein_coding	66.3046	67.7461	67.2254	87.628	87.0691	79.7457	8.57232	5.85014	3.16481
YCL011C	GBP2	protein_coding	72.5943	67.6328	66.6277	59.6435	50.4158	49.7589	335.377	299.573	311.061
YCL010C	SGF29	protein_coding	12.297	11.3635	13.3775	9.81825	7.30055	11.3015	70.1528	65.6151	77.5622
YCL009C	ILV6	protein_coding	305.639	325.492	298.407	206.892	187.966	197.836	21.7534	22.8552	19.877
YCL008C	STP22	protein_coding	8.7077	11.0937	12.2251	11.6827	11.2731	13.2038	3.99323	4.10358	2.7412
YCL005W-A	VMA9	protein_coding	577.024	657.844	560.92	1075.62	716.598	766.278	426.32	430	350.757
YCL005W	LDB16	protein_coding	37.481	37.399	41.7088	31.9243	33.7237	36.3744	30.9876	30.6502	23.734
YCL004W	PGS1	protein_coding	7.49911	8.77659	8.22172	11.6264	10.3943	13.3504	3.19892	4.26463	4.76945
YCL002C	YCL002C	protein_coding	31.8758	27.2737	39.8598	16.3068	20.0526	26.9171	54.8275	63.6237	132.083
YCL001W	RER1	protein_coding	210.914	226.472	229.874	186.99	152.92	155.539	248.062	263.544	373.777
YCL001W-A	YCL001W-A	protein_coding	2.66168	3.52134	4.09441	1.03198	1.16279	3.29264	0.417042	0.972963	6.46662
YCL001W-B	YCL001W-B	protein_coding	5.06346	5.27986	13.4005	1.636	6.32012	6.88326	4.53349	5.28834	13.1805
YCR001W	YCR001W	protein_coding	5.8557	6.94553	3.29314	3.50015	3.24032	3.3433	1.22332	4.28104	10.0772
YCR002C	CDC10	protein_coding	109.454	112.081	102.519	115.104	103.728	98.0965	55.4756	70.9751	105.02
YCR003W	MRPL32	protein_coding	30.8538	41.5657	31.5049	30.7703	29.1962	28.4766	112.393	93.764	101.142
YCR004C	YCP4	protein_coding	178.752	180.812	175.022	119.795	121.306	136.675	245.244	239.859	249.216
YCR005C	CIT2	protein_coding	136.618	134.507	126.32	172.651	164.426	173.93	369.604	351.119	389.784
YCR006C	YCR006C	protein_coding	4.92917	6.86438	6.56544	3.96057	5.1001	4.93736	19.9177	25.1985	30.7267
YCR007C	YCR007C	protein_coding	15.0296	15.5829	15.594	13.9888	12.8334	13.706	8.02805	8.82964	18.6724
YCR008W	SAT4	protein_coding	73.9718	75.572	75.7698	75.9765	69.5231	80.1844	60.9281	71.7641	67.3937
YCR009C	RVS161	protein_coding	110.257	112.83	109.117	140.143	125.147	125.276	203.297	191.118	211.527
YCR010C	ADY2	protein_coding	2.23713	1.5144	2.50669	3.04281	1.63938	2.33481	3.39213	1.80889	2.84907
YCR011C	ADP1	protein_coding	36.4029	37.8264	37.7743	28.4931	29.0264	40.9987	146.493	141.213	203.144
YCR012W	PGK1	protein_coding	5163.55	4858.55	5283.57	1428.52	1483.92	1682.33	13087.3	13030.6	12757.1
YCR014C	POL4	protein_coding	4.78098	4.84327	4.32617	3.20305	4.45372	6.17749	17.6259	15.9346	26.0495
YCR015C	CTO1	protein_coding	13.1477	13.5248	13.1762	12.4629	10.9807	13.615	32.7181	29.2807	41.6899
YCR016W	YCR016W	protein_coding	52.329	56.0343	50.2558	70.6564	68.9205	60.3619	37.078	44.3551	41.0664
YCR017C	CWH43	protein_coding	73.2362	75.8369	74.0896	44.9894	41.952	61.0835	159.215	161.504	171.261
YCR018C	SRD1	protein_coding	37.3894	40.6841	39.1224	43.5793	39.6858	37.7752	83.0288	73.1826	71.4933
YCR019W	MAK32	protein_coding	10.5853	12.2266	12.5728	7.96811	7.62524	8.2868	17.9969	16.8772	15.7313
YCR020C	PET18	protein_coding	5.12374	4.67488	5.74416	3.173	4.64256	4.87564	5.64937	9.11702	9.50908
YCR020C-A	MAK31	protein_coding	104.547	90.9762	98.9575	57.2534	65.1896	61.3564	209.992	192.647	227.985
YCR020W-B	HTL1	protein_coding	51.1077	54.4416	59.7326	49.0356	52.5877	70.9334	42.2743	26.5533	87.4529
YCR021C	HSP30	protein_coding	219.659	224.338	221.113	284.444	317.648	346.634	307.043	316.321	302.048
YCR022C	YCR022C	protein_coding	3.02969	3.25209	2.2993	2.41843	5.60568	2.03505	1.11695	1.30292	1.08246
YCR023C	YCR023C	protein_coding	30.4745	31.8992	31.9723	19.6547	18.4922	25.4511	43.5509	41.936	49.8337
YCR024C	SLM5	protein_coding	9.72783	10.0135	11.2221	6.16522	7.33716	7.72718	4.03845	4.51549	5.3025
YCR024C-B	YCR024C-B	protein_coding	257.684	279.652	355.607	171.425	239.833	364.924	82.265	77.9245	124.483
YCR024C-A	PMP1	protein_coding	1040.24	1023	1222.88	868.519	1010.65	1198.38	286.66	311.158	420.508
YCR025C	YCR025C	protein_coding	1.79518	3.13933	2.96934	2.61009	3.2677	3.79612	3.28154	2.34363	2.72589
YCR026C	NPP1	protein_coding	21.0466	21.2918	20.7506	21.9111	18.63	23.5536	48.6653	48.3129	39.0369
YCR027C	RHB1	protein_coding	35.915	46.6597	39.8083	28.1431	27.1163	26.9321	74.3168	67.6811	70.5401
YCR028C	FEN2	protein_coding	21.0543	25.0785	23.6309	13.8828	16.9995	21.3654	125.444	113.619	140.134
YCR028C-A	RIM1	protein_coding	456.566	475.295	461.316	898.266	794.109	778.434	65.5324	71.9319	92.0309
YCR030C	SYP1	protein_coding	23.7892	25.1831	25.1739	28.2704	27.3848	31.0787	7.00496	7.47092	7.07449
YCR031C	RPS14A	protein_coding	5470.36	5609.77	5320.5	3615.79	4125.27	5126.77	417.147	490.3	350.398
YCR032W	BPH1	protein_coding	2.89274	3.27759	3.71524	3.63777	3.70034	5.91914	15.0785	13.6349	17.5412
YCR033W	SNT1	protein_coding	6.81495	8.06197	6.8463	9.43905	8.24569	11.8255	8.58419	8.9668	8.82639
YCR034W	ELO2	protein_coding	306.894	304.995	318.718	271.726	301.847	274.717	87.4781	94.4165	105.345
YCR035C	RRP43	protein_coding	23.8157	23.5282	25.4894	14.3838	13.3736	15.3387	54.6314	51.7518	67.126
YCR036W	RBK1	protein_coding	47.4943	48.0365	45.0646	40.6831	37.2616	41.769	96.5289	96.9001	99.5115
YCR037C	PHO87	protein_coding	7.82978	8.49977	8.49701	7.22389	6.62792	7.33105	22.3117	23.1889	26.338
YCR038C	BUD5	protein_coding	6.02418	5.78725	5.15617	10.041	8.46615	9.28116	2.79671	2.03066	4.45272
YCR039C	MATALPHA2	protein_coding	8.062	8.15334	8.96502	8.3323	6.11045	7.2711	21.3067	13.9996	14.1591
YCR040W	MATALPHA1	protein_coding	0	0	0	0	0	0	0	0	0
YCR041W	YCR041W	protein_coding	5.35454	5.05392	5.13081	2.77404	2.41987	4.3339	12.7292	10.6062	18.5042
YCR042C	TAF2	protein_coding	10.2911	12.1255	10.9501	10.9981	10.6323	14.71	26.5017	25.221	31.1648
YCR043C	YCR043C	protein_coding	183.654	183.489	166.057	123.462	121.432	138.143	292.522	276.595	281.544
YCR044C	PER1	protein_coding	63.6603	72.9176	65.1107	46.751	45.2677	44.8523	181.73	195.875	200.285
YCR045C	RRT12	protein_coding	8.53956	9.0457	10.5834	9.50889	10.2638	8.90564	9.00708	11.6597	8.09642
YCR046C	IMG1	protein_coding	79.9303	74.028	76.6937	41.4843	40.9755	41.1466	52.1351	55.2757	40.6399
YCR047C	BUD23	protein_coding	29.183	31.2336	29.4782	40.919	37.3712	34.2944	55.6146	41.4919	43.9748
YCR048W	ARE1	protein_coding	11.7402	12.7928	11.6181	6.7628	6.88732	7.38395	23.0199	19.2682	16.2989
YCR050C	YCR050C	protein_coding	0.19898	0	0	0.482177	0	0.378691	1.24708	1.87036	1.20857
YCR051W	YCR051W	protein_coding	96.6847	88.2147	88.1095	146.009	140.847	133.399	112.033	113.553	124.203
YCR052W	RSC6	protein_coding	20.749	21.7517	21.3066	21.3228	20.6449	19.0728	5.70589	10.3046	7.20147
YCR053W	THR4	protein_coding	320.955	317.492	322.083	251.774	257.166	272.026	62.8526	84.5816	56.3193
YCR054C	CTR86	protein_coding	11.2286	13.5936	12.6945	10.1442	9.65201	11.388	10.7041	10.6267	14.6775
YCR057C	PWP2	protein_coding	36.332	36.2657	34.7585	29.5191	32.4226	38.6956	107.249	108.207	101.984
YCR059C	YIH1	protein_coding	65.3623	61.8744	65.4963	63.7007	59.3905	49.6475	125.225	131.654	114.87
YCR060W	TAH1	protein_coding	83.9927	80.1407	78.8175	69.9734	57.3984	59.7847	106.658	78.1671	86.1375
YCR061W	YCR061W	protein_coding	17.9979	18.5812	20.4687	25.6965	24.5088	27.176	4.97942	4.13201	2.65904
YCR063W	BUD31	protein_coding	23.8675	22.9602	24.8457	28.9813	31.8473	26.6617	8.94264	15.4442	7.09078
YCR065W	HCM1	protein_coding	22.3449	24.6569	26.82	27.4428	26.7496	36.5198	12.0492	11.8581	10.245
YCR066W	RAD18	protein_coding	4.36778	4.5216	5.2934	4.88501	5.24734	4.79571	3.42179	5.43902	6.75981
YCR067C	SED4	protein_coding	21.0525	21.436	21.8474	16.2131	15.1521	23.2714	8.79621	9.45764	10.3346
YCR068W	ATG15	protein_coding	8.77231	10.6957	10.619	7.43534	6.49602	10.8556	7.14974	7.8472	8.00415
YCR069W	CPR4	protein_coding	76.7758	75.8532	77.8531	59.1923	52.7668	58.9357	26.9783	26.5719	17.5602
YCR071C	IMG2	protein_coding	44.7543	50.883	42.8939	43.3127	37.6413	41.747	15.7284	17.0368	15.2428
YCR072C	RSA4	protein_coding	34.0788	36.4568	33.7423	34.3992	34.0442	34.52	76.2976	76.9093	66.8249
YCR073C	SSK22	protein_coding	4.4775	4.73103	4.48946	4.48917	4.08689	5.54427	9.9326	10.2526	10.3735
YCR073W-A	SOL2	protein_coding	23.9324	21.5991	24.0089	13.9249	14.2236	15.6761	7.3167	10.1607	10.0453
YCR075C	ERS1	protein_coding	22.7722	21.9952	23.9248	12.9013	13.9277	16.2397	69.884	73.893	71.7801
YCR075W-A	EGO2	protein_coding	65.5299	75.2901	72.7957	131.48	143.021	125.911	64.2244	55.4845	54.0516
YCR076C	FUB1	protein_coding	29.0685	31.6625	23.6625	28.4135	24.8273	30.6136	75.7387	71.2085	65.7129
YCR077C	PAT1	protein_coding	26.5637	28.671	26.7712	16.1892	17.233	24.4047	8.70293	8.00344	8.59039
YCR079W	PTC6	protein_coding	14.6657	16.8422	15.7486	11.5472	12.6926	11.9745	61.6148	56.9677	46.2243
YCR081W	SRB8	protein_coding	3.58805	4.07251	3.93126	3.16488	3.52372	5.96367	4.76736	5.90591	6.01491
YCR082W	AHC2	protein_coding	125.353	143.073	128.347	79.1548	71.6281	86.8796	189.686	202.105	179.969
YCR083W	TRX3	protein_coding	86.9434	86.0469	86.1271	97.4661	89.8149	79.7371	106.372	117.227	101.142
YCR084C	TUP1	protein_coding	83.6734	89.5429	86.972	115.577	98.2127	107.965	10.1644	14.2102	10.8094
YCR085W	YCR085W	protein_coding	9.03167	6.02187	6.89491	9.00691	6.67719	6.28049	3.26565	3.8094	6.85709
YCR086W	CSM1	protein_coding	19.7438	17.7205	13.7375	21.9459	24.5636	14.7716	5.71631	4.7069	0.977611
YCR087C-A	YCR087C-A	protein_coding	72.6639	83.2978	70.7937	110.68	95.0002	86.6218	46.2916	50.5941	44.8622
YCR088W	ABP1	protein_coding	74.48	76.9423	72.4076	69.2117	65.347	79.8301	8.01451	10.6123	6.19264
YCR089W	FIG2	protein_coding	5.02826	5.14527	5.55875	11.8701	10.9667	11.1443	0.279236	0.425445	0.309273
YCR090C	YCR090C	protein_coding	116.698	123.028	108.702	118.489	116.836	128.738	157.578	133.227	224.137
YCR091W	KIN82	protein_coding	2.72887	2.38607	3.07498	2.36956	2.4588	2.41641	0.890768	0.831269	0.431631
YCR092C	MSH3	protein_coding	2.31297	2.89943	2.87435	3.01202	3.44433	4.22332	5.1682	6.51188	7.63509
YCR093W	CDC39	protein_coding	19.562	19.595	21.1598	20.8359	21.1165	35.7008	9.10531	11.6211	13.5461
YCR094W	CDC50	protein_coding	38.7417	38.0668	37.9299	16.3943	14.0241	16.9155	22.9373	29.0499	40.4886
YCR095C	OCA4	protein_coding	18.9141	21.4297	21.2365	13.1344	13.0726	15.4373	31.6699	35.2036	60.3552
YCR095W-A	YCR095W-A	protein_coding	5.80046	7.05642	8.82679	7.49649	5.40589	9.5673	0	3.63484	5.87182
YCR096C	HMRA2	protein_coding	0.341583	0	0.1695	0.165548	0	0	0	0.178377	0
YCR097W	HMRA1	protein_coding	94.563	81.0952	95.1009	90.9254	81.5192	108.205	83.0829	82.4121	136.113
YCR098C	GIT1	protein_coding	2.2114	2.45003	2.74335	1.55021	1.69064	1.52814	5.0736	6.47517	9.23425
YCR099C	YCR099C	protein_coding	3.94134	4.79474	7.5623	3.69298	3.09929	4.58394	14.821	17.426	18.7522
YCR100C	EMA35	protein_coding	4.07313	3.95226	3.14404	4.23008	4.23668	4.34758	12.5612	13.91	14.9222
YCR101C	YCR101C	protein_coding	6.38367	10.7292	9.22524	10.4756	9.4917	8.66781	19.6534	19.8846	22.1076
YCR102C	YCR102C	protein_coding	2.66601	2.22975	1.65366	1.18441	1.89261	1.4094	5.39555	6.38095	4.38556
YCR104W	PAU3	protein_coding	0.491879	0.448788	1.13904	0.397314	0.143256	0.312041	0.513795	0	0
YCR105W	ADH7	protein_coding	5.60497	6.50867	6.57397	5.54264	4.45202	5.13603	5.14505	3.48869	5.15812
YCR106W	RDS1	protein_coding	3.912	3.86112	4.10218	2.59947	2.70862	4.94783	6.93901	10.6383	13.8978
YCR107W	AAD3	protein_coding	2.08328	4.05841	2.34692	2.40135	2.16458	4.8935	18.3498	17.6416	15.5603
YCR108C	YCR108C	protein_coding	0	0	0	0	0	0	0	0	0
YDL248W	COS7	protein_coding	19.4809	19.2352	16.2614	11.0193	11.7981	15.2702	11.8748	11.3158	13.9394
YDL247W	MPH2	protein_coding	0.369581	0.306549	0.333442	0.325667	0.851317	0.127886	0.210572	0.210543	0.306105
YDL246C	SOR2	protein_coding	0.114497	0.1567	0.170447	0.277454	0.150059	0.108953	0	0.239164	1.21701
YDL245C	HXT15	protein_coding	0.613405	0.230452	0.286479	0.559597	0.44137	0.434916	0.113071	0.263796	0.328739
YDL244W	THI13	protein_coding	2.82482	2.02898	1.31226	1.54382	0.945239	1.41074	0.753365	1.19266	0.912628
YDL243C	AAD4	protein_coding	4.34741	4.30655	4.43782	2.10697	2.93024	3.70352	24.522	22.5727	20.3699
YDL242W	YDL242W	protein_coding	5.38427	4.12023	5.34356	2.60948	1.21404	2.7546	13.6069	15.0562	16.879
YDL241W	YDL241W	protein_coding	55.5347	59.567	57.4113	55.9925	48.9555	46.0302	37.8095	40.221	48.6887
YDL240W	LRG1	protein_coding	5.57672	6.02499	6.35375	4.38099	4.36242	7.72695	9.90494	11.5647	13.5732
YDL239C	ADY3	protein_coding	1.0105	1.30022	1.56857	1.2055	1.69788	2.18613	4.95283	5.73691	5.82282
YDL238C	GUD1	protein_coding	5.93935	6.60207	4.8982	5.41239	5.48174	6.58046	16.1216	11.2268	12.8293
YDL237W	AIM6	protein_coding	92.4107	96.1757	93.3767	61.2738	66.8193	77.0792	113.173	117.92	148.679
YDL236W	PHO13	protein_coding	101.427	97.0821	104.234	91.744	102.236	103.764	247.254	243.39	283.764
YDL235C	YPD1	protein_coding	32.9383	36.9538	33.1736	14.8993	15.4555	17.7226	85.6325	82.6903	138.561
YDL234C	GYP7	protein_coding	15.6387	17.3978	15.1665	15.1719	14.1914	16.3957	38.3455	35.7613	37.828
YDL233W	MFG1	protein_coding	8.6177	9.16642	8.90705	8.43968	8.27078	9.14935	3.21822	4.71007	3.66125
YDL232W	OST4	protein_coding	360.6	407.851	412.847	133.959	142.772	151.101	29.5085	22.5622	45.4193
YDL231C	BRE4	protein_coding	9.06437	7.53959	8.32747	5.35457	5.13674	9.0527	37.4737	38.6662	43.0051
YDL230W	PTP1	protein_coding	17.5061	17.8091	18.8266	12.8595	10.6589	12.6535	30.583	28.8588	23.3405
YDL229W	SSB1	protein_coding	2527.05	2509.21	2574	1597.1	1660.22	2227.55	2775.25	3036.68	2589.4
YDL227C	HO	protein_coding	19.3777	21.7895	18.5381	13.554	12.5685	15.8811	62.3644	52.7289	56.9396
YDL226C	GCS1	protein_coding	81.3412	89.2597	81.2447	81.3481	74.4181	81.141	115.531	110.24	104.911
YDL225W	SHS1	protein_coding	24.1707	28.1509	26.383	26.5056	21.7999	25.4381	33.2757	30.7506	38.6753
YDL224C	WHI4	protein_coding	16.0491	15.535	17.555	16.9623	13.995	25.7834	3.65585	6.09224	5.17081
YDL223C	HBT1	protein_coding	2.66219	2.92905	2.58378	4.02247	3.54036	4.45808	2.33097	2.24887	3.2696
YDL222C	FMP45	protein_coding	2.18172	2.05091	2.42768	1.92249	1.32859	1.34211	6.00809	5.24772	4.81868
YDL220C	CDC13	protein_coding	2.34861	2.50674	2.81461	2.07248	2.12948	2.88146	3.81875	4.72071	2.82609
YDL219W	DTD1	protein_coding	81.9016	82.0066	85.0087	81.548	85.0925	85.5284	127.959	122.671	186.367
YDL218W	YDL218W	protein_coding	4.18922	3.70462	3.77377	2.81119	1.40778	3.02556	6.6648	5.25033	4.11027
YDL217C	TIM22	protein_coding	50.5476	48.1872	45.4716	39.5404	35.0392	38.005	22.5403	19.6557	28.7267
YDL216C	RRI1	protein_coding	5.80923	5.38512	5.62694	3.96413	3.73571	3.95063	6.84478	8.05728	7.76252
YDL215C	GDH2	protein_coding	7.6692	8.09228	9.84433	5.49806	8.12615	11.5148	23.974	23.7552	37.2423
YDL214C	PRR2	protein_coding	1.87382	1.84324	2.2374	1.8021	1.66279	1.44876	2.56898	2.07936	2.13399
YDL213C	NOP6	protein_coding	104.379	113.438	91.7099	161.431	141.592	141.466	44.0477	46.3148	42.4122
YDL212W	SHR3	protein_coding	400.671	401.463	428.682	197.48	227.699	262.992	1002.63	967.088	1188.19
YDL211C	YDL211C	protein_coding	7.80237	9.47508	8.23415	11.1312	8.44943	10.6663	4.99332	3.67274	2.83673
YDL210W	UGA4	protein_coding	2.18565	2.22302	2.2758	2.08382	1.75313	1.93207	1.57193	2.50725	2.28508
YDL209C	CWC2	protein_coding	14.6479	12.1547	11.8451	15.7757	14.747	13.3459	19.2673	14.7318	11.8991
YDL208W	NHP2	protein_coding	387.185	438.426	390.865	411.549	329.626	352.288	482.297	498.454	382.962
YDL207W	GLE1	protein_coding	3.30809	3.67745	3.2076	4.12794	3.08971	4.70377	14.5369	15.0114	18.3606
YDL206W	YDL206W	protein_coding	6.79584	8.87185	9.83677	6.57417	7.95607	9.71294	5.21876	6.98544	12.2362
[truncated: 5,284 more rows]
