# Supplementary material for: A cap 0-dependent mRNA capture method to analyze the yeast transcriptome
Source: Nucleic Acids Res. 2022 Oct 19;50(22):e132. doi: 10.1093/nar/gkac903 (PMC9825183; doi:10.1093/nar/gkac903)
Supplement: gkac903_Supplemental_Files [file gkac903_supplemental_files.zip › SuppData2_medianOfRatios_normalizedCounts.xlsx]

## Sheet: A. All
Geneid	Name	Gene biotype	Cin-S_1	Cin-S_2	Cin-S_3	Con-B_1	Con-B_2	Con-B_3	RiboMinus_1	RiboMinus_2	RiboMinus_3
YAL067C	SEO1	protein_coding	20.4481	28.0981	23.6714	29.4028	22.1651	24.7529	26.1424	22.6596	27.0299
YAL065C	YAL065C	protein_coding	39.9225	24.6923	35.0337	28.3527	20.2377	42.261	38.0254	69.5415	47.8221
YAL064W-B	YAL064W-B	protein_coding	9.73719	37.4642	33.14	32.5531	25.0562	31.9976	59.4146	38.2869	37.426
YAL064C-A	TDA8	protein_coding	21.4218	17.8806	24.6183	24.1523	26.0199	29.5827	87.9337	67.9787	51.9806
YAL063C-A	YAL063C-A	protein_coding	11.6846	3.40583	1.89371	3.1503	0.963702	9.65966	4.75317	5.46955	2.07922
YAL063C	FLO9	protein_coding	182.085	205.201	169.487	256.225	191.777	241.492	346.982	287.542	249.507
YAL062W	GDH3	protein_coding	200.586	194.984	195.053	163.291	175.394	137.046	182.997	178.933	149.704
YAL061W	BDH2	protein_coding	340.802	359.315	301.101	349.158	345.005	375.519	423.032	407.091	289.012
YAL060W	BDH1	protein_coding	1059.41	998.76	1012.19	1062.18	1041.76	961.74	3308.21	3102.8	2746.65
YAL059W	ECM1	protein_coding	1004.88	1004.72	948.751	1050.1	948.282	830.731	1829.97	1613.52	1384.76
YAL058W	CNE1	protein_coding	359.302	395.077	377.796	294.553	246.708	320.58	1109.87	1040	975.155
YAL056W	GPB2	protein_coding	477.122	505.766	456.385	524.525	478.96	610.974	2108.03	1976.07	1941.99
YAL055W	PEX22	protein_coding	140.216	141.342	129.719	472.02	371.025	268.659	102.193	135.957	66.5351
YAL054C	ACS1	protein_coding	222.982	235.002	206.415	190.068	150.337	146.706	463.434	388.338	307.725
YAL053W	FLC2	protein_coding	2018.52	2014.55	1995.98	2124.35	2069.07	1961.51	979.153	1045.47	941.888
YAL051W	OAF1	protein_coding	246.351	285.238	283.11	298.754	242.853	376.727	218.646	299.263	297.329
YAL049C	AIM2	protein_coding	776.054	808.885	772.636	624.285	654.353	581.995	729.612	641.5	513.568
YAL048C	GEM1	protein_coding	332.038	328.663	343.709	332.357	343.078	324.202	251.918	261.757	216.239
YAL047C	SPC72	protein_coding	163.585	163.48	166.647	203.194	193.704	204.06	59.4146	66.416	76.9312
YAL046C	BOL3	protein_coding	321.327	269.061	302.047	254.649	261.163	230.624	318.462	334.424	257.824
YAL044W-A	BOL1	protein_coding	476.148	437.649	439.342	592.257	506.907	337.484	42.7785	50.0073	43.6637
YAL044C	GCV3	protein_coding	3642.68	3691.07	3581.96	4649.32	4335.69	3373.64	4232.7	4129.51	3208.24
YAL043C	PTA1	protein_coding	589.1	585.803	556.752	498.273	552.201	533.093	166.361	168.775	118.516
YAL042W	ERV46	protein_coding	4605.69	4284.54	4194.58	3296.27	3102.16	2939.56	9667.95	8764.57	7327.18
YAL041W	CDC24	protein_coding	335.933	389.968	350.337	352.309	359.461	409.328	209.14	226.596	293.17
YAL040C	CLN3	protein_coding	728.342	679.464	735.708	996.545	889.497	818.656	47.5317	48.4446	8.31689
YAL039C	CYC3	protein_coding	218.113	191.578	189.371	259.9	222.615	187.156	242.412	278.166	158.021
YAL038W	CDC19	protein_coding	217469	206633	206884	275589	282148	225136	74399	84064.7	55301.1
YAL037C-A	YAL037C-A	protein_coding	14.6058	7.66312	9.46857	15.2265	8.67331	9.65966	2.37659	7.03228	12.4753
YAL037W	YAL037W	protein_coding	59.3968	73.2254	76.6954	70.3567	61.6769	69.4288	175.867	128.925	170.496
YAL036C	RBG1	protein_coding	1788.72	1614.36	1674.99	1068.48	1001.29	952.684	2638.01	2276.9	2266.35
YAL035W	FUN12	protein_coding	6554.1	6842.32	6578.76	6772.62	6432.71	6513.03	4914.78	4868.68	4141.81
YAL034W-A	MTW1	protein_coding	148.979	143.896	124.985	189.543	179.248	128.594	135.465	121.893	106.04
YAL034C	FUN19	protein_coding	252.193	261.398	231.98	259.9	303.566	280.13	40.402	36.7241	41.5844
YAL033W	POP5	protein_coding	758.527	745.877	714.877	1293.72	1051.4	916.46	1228.69	1053.28	896.145
YAL032C	PRP45	protein_coding	116.846	134.53	144.869	140.713	111.789	118.331	99.8166	119.549	91.4858
YAL031C	GIP4	protein_coding	214.218	186.469	185.584	186.918	142.628	217.946	135.465	149.241	118.516
YAL030W	SNC1	protein_coding	824.74	900.843	805.776	1080.03	875.041	759.491	251.918	260.976	201.685
YAL029C	MYO4	protein_coding	1367.1	1338.49	1336.96	1306.32	1397.37	1540.11	1561.42	1627.58	1958.63
YAL028W	FRT2	protein_coding	102.24	79.1856	98.4732	124.962	96.3702	85.1258	23.7659	25.0037	33.2676
YAL027W	SAW1	protein_coding	181.112	158.371	156.231	203.194	246.708	174.478	306.58	220.345	222.477
YAL026C	DRS2	protein_coding	1041.88	1000.46	1020.71	931.439	1018.63	1156.74	2343.31	2586.32	2971.21
YAL025C	MAK16	protein_coding	1302.84	1335.09	1095.51	1678.59	1472.54	1281.11	831.805	882.942	598.816
YAL024C	LTE1	protein_coding	279.457	254.586	232.927	305.054	278.51	357.407	144.972	116.423	83.1689
YAL023C	PMT2	protein_coding	5316.5	5101.09	5302.4	4733.33	4859.95	4889	8206.35	8402.01	6905.1
YAL022C	FUN26	protein_coding	1225.91	1190.34	1204.4	969.243	890.46	843.409	2647.52	2611.32	2185.26
YAL021C	CCR4	protein_coding	1043.83	1128.18	1151.38	1299.5	1182.46	1329.41	320.839	433.657	216.239
YAL020C	ATS1	protein_coding	237.587	317.594	232.927	252.549	212.014	195.004	660.691	581.335	449.112
YAL019W	FUN30	protein_coding	421.62	441.907	513.197	448.918	442.339	604.936	503.836	557.113	471.983
YAL018C	LDS1	protein_coding	1.94744	1.70292	0	3.1503	0.963702	6.64102	0	1.56273	0
YAL017W	PSK1	protein_coding	1162.62	1061.77	1055.75	1617.68	1663.35	1731.49	1238.2	1206.43	1247.53
YAL016W	TPD3	protein_coding	2129.52	2018.81	2250.68	1774.67	1972.7	1749.61	2604.74	2373.79	2717.54
YAL015C	NTG1	protein_coding	187.928	199.241	215.883	187.443	192.74	251.151	304.203	428.969	286.933
YAL014C	SYN8	protein_coding	584.231	558.556	516.984	689.916	622.551	539.734	427.785	336.768	264.061
YAL013W	DEP1	protein_coding	159.69	160.074	185.584	264.1	200.45	175.685	87.9337	103.14	74.852
YAL012W	CYS3	protein_coding	6256.14	6107.51	6254.94	10752	9514.63	7463.3	701.093	818.87	486.538
YAL011W	SWC3	protein_coding	183.059	174.549	170.434	204.245	242.853	210.098	128.336	146.115	110.199
YAL010C	MDM10	protein_coding	175.269	204.35	235.767	232.072	215.869	225.795	64.1678	108.61	114.357
YAL009W	SPO7	protein_coding	318.406	324.406	346.55	240.473	242.853	223.38	494.33	460.224	461.587
YAL008W	FUN14	protein_coding	570.599	626.673	573.795	529.251	498.234	565.09	518.096	521.17	501.093
YAL007C	ERP2	protein_coding	2296.03	2302.34	2379.45	1162.99	1117.89	1209.87	644.055	719.637	802.58
tP(UGG)A	TRN1	tRNA	6.81603	0	4.73429	2.1002	5.78221	1.20746	59.4146	66.416	27.0299
YAL005C	SSA1	protein_coding	15755.7	15070.8	14766.2	13250.2	13398.3	12007.6	6383.51	6937.74	5281.23
YAL003W	EFB1	protein_coding	25137.5	23665.4	24636.3	21003.6	21441.4	14516.7	6086.44	6282.17	5890.44
YAL002W	VPS8	protein_coding	387.54	401.888	426.086	395.363	410.537	440.118	128.336	142.208	239.111
YAL001C	TFC3	protein_coding	321.327	305.673	342.762	329.206	292.965	400.272	853.194	771.207	985.551
YAR002W	NUP60	protein_coding	775.08	768.867	692.153	941.94	856.731	787.866	235.282	243.786	141.387
YAR002C-A	ERP1	protein_coding	5890.02	5474.88	5604.45	3695.3	3869.26	3205.2	8061.38	7891	8389.66
YAR003W	SWD1	protein_coding	548.204	571.328	548.23	457.319	408.609	379.745	1791.95	1712.75	1663.38
YAR007C	RFA1	protein_coding	662.129	616.456	604.095	726.669	757.469	758.283	888.843	818.87	844.164
YAR008W	SEN34	protein_coding	221.034	229.894	228.193	347.583	360.424	341.71	437.292	428.188	434.557
YAR009C	YAR009C	protein_coding	254.141	237.557	260.386	560.754	566.657	818.053	92.6868	76.5737	85.2481
tA(UGC)A	TGA1	tRNA	6.81603	5.96021	3.78743	7.3507	11.5644	8.4522	4.75317	3.90682	0
YAR014C	BUD14	protein_coding	552.099	568.774	501.834	403.239	438.484	462.456	872.207	943.888	669.51
YAR015W	ADE1	protein_coding	2975.68	2919.65	2928.63	2327.55	2426.6	1832.92	4945.68	4996.05	3819.53
YAR018C	KIN3	protein_coding	258.035	236.705	230.086	172.742	188.886	176.289	104.57	125.018	99.8027
YAR019C	CDC15	protein_coding	267.773	271.615	245.236	314.505	341.15	322.995	87.9337	92.201	99.8027
YAR020C	PAU7	protein_coding	8.76347	15.3262	13.256	11.0261	1.9274	12.6783	14.2595	18.7528	0
YAR023C	YAR023C	protein_coding	40.8962	53.6419	65.3332	59.3307	45.294	53.1281	128.336	95.3265	153.862
tL(CAA)A	SUP56	tRNA	3.89488	1.70292	2.84057	2.62525	0.963702	1.20746	83.1805	86.7315	51.9806
tS(AGA)A	tS(AGA)A	tRNA	0	1.70292	1.89371	2.62525	1.9274	6.64102	14.2595	10.1577	12.4753
YAR027W	UIP3	protein_coding	983.456	975.771	1138.12	1049.05	1119.82	914.649	1131.25	1013.43	998.027
YAR028W	YAR028W	protein_coding	506.334	533.864	511.303	628.485	613.878	519.81	705.846	823.558	654.955
YAR029W	YAR029W	protein_coding	61.3443	46.8302	53.024	52.505	63.6043	47.0908	118.829	142.99	135.149
YAR031W	PRM9	protein_coding	318.406	263.952	327.613	280.377	256.345	272.885	442.045	497.729	422.082
YAR033W	MST28	protein_coding	469.332	484.48	492.366	607.483	556.056	522.829	660.691	707.135	609.212
YAR035W	YAT1	protein_coding	35.0539	27.2467	29.3526	44.1042	31.8022	31.9976	38.0254	64.8533	41.5844
YAR035C-A	YAR035C-A	protein_coding	0.973719	0	2.84057	5.2505	0	0	0	0	0
YAR042W	SWH1	protein_coding	748.79	750.135	722.452	1500.59	1296.18	1331.22	335.099	350.833	203.764
YAR050W	FLO1	protein_coding	157.742	153.262	145.816	271.976	241.889	286.167	147.348	187.528	170.496
YAR064W	YAR064W	protein_coding	0.973719	4.25729	4.73429	6.3006	3.85481	6.03729	33.2722	23.4409	10.3961
YAR066W	YAR066W	protein_coding	7.78975	5.10875	3.78743	7.87575	5.78221	5.43356	9.50634	10.9391	16.6338
YAR068W	YAR068W	protein_coding	15.5795	15.3262	16.0966	16.2766	21.2014	25.3566	47.5317	37.5055	37.426
YAR071W	PHO11	protein_coding	668.945	667.543	698.781	595.932	569.548	501.699	679.704	614.934	548.915
YBL113C	YBL113C	protein_coding	36.0276	36.6127	34.0869	69.8317	63.6043	87.5407	66.5444	112.517	101.882
YBL107C	MIX23	protein_coding	319.38	320.148	291.632	348.633	374.88	307.902	185.374	184.402	237.031
YBL106C	SRO77	protein_coding	309.643	283.536	294.473	446.818	433.666	468.494	572.757	518.045	526.043
YBL105C	PKC1	protein_coding	545.283	626.673	566.221	563.904	506.907	679.799	867.454	913.415	925.254
YBL104C	SEA4	protein_coding	321.327	309.931	279.323	275.126	275.619	310.317	506.213	512.575	505.251
YBL103C	RTG3	protein_coding	227.85	204.35	253.758	250.974	225.506	275.904	154.478	162.524	114.357
YBL102W	SFT2	protein_coding	1175.28	1149.47	1121.08	871.058	907.807	879.029	1810.96	1590.08	1567.73
YBL101C	ECM21	protein_coding	485.886	472.559	608.829	665.239	613.878	751.039	80.8039	110.172	110.199
YBL100W-C	YBL100W-C	protein_coding	33.1064	45.1273	35.0337	50.4048	56.8584	26.5641	4.75317	7.03228	18.713
YBL100W-B	YBL100W-B	protein_coding	117.82	103.878	110.782	207.92	178.285	272.282	23.7659	22.6596	16.6338
tF(GAA)B	tF(GAA)B	tRNA	2.92116	0.851458	0.946857	14.1764	7.70961	4.2261	14.2595	16.4087	2.07922
YBL099W	ATP1	protein_coding	3612.5	3231.28	3610.37	1990.47	2460.33	2602.07	1183.54	1552.57	1253.77
YBL098W	BNA4	protein_coding	323.275	376.344	352.231	193.218	249.599	266.848	874.584	854.032	1247.53
YBL097W	BRN1	protein_coding	259.983	260.546	213.043	394.838	385.481	476.946	501.46	493.822	459.508
YBL095W	MRX3	protein_coding	175.269	150.708	170.434	140.713	127.209	176.289	701.093	643.844	611.291
YBL093C	ROX3	protein_coding	491.728	492.994	407.149	585.956	531	489.02	703.469	641.5	609.212
YBL092W	RPL32	protein_coding	30696.5	28736.7	29867.7	25906.5	30604.3	17906	9050.04	9860.82	7304.31
YBL091C-A	SCS22	protein_coding	297.958	244.368	248.077	224.196	229.361	209.494	114.076	92.9824	91.4858
YBL091C	MAP2	protein_coding	2177.24	2122.68	1967.57	1499.54	1531.32	1585.39	2350.44	2269.08	2018.93
YBL090W	MRP21	protein_coding	429.41	381.453	474.375	509.824	622.551	551.204	625.042	496.948	528.123
YBL089W	AVT5	protein_coding	636.812	672.652	586.105	366.485	356.57	397.254	625.042	711.823	877.432
YBL088C	TEL1	protein_coding	402.146	362.721	457.332	474.12	518.471	766.736	591.77	712.605	929.412
YBL087C	RPL23A	protein_coding	24195	21225.1	23473.5	27031.7	30754.6	23349.8	35494.3	34154.2	29306.6
YBL086C	YBL086C	protein_coding	227.85	191.578	185.584	229.447	227.434	184.137	61.7912	75.7924	79.0105
YBL085W	BOI1	protein_coding	674.787	694.79	635.341	1069.53	968.52	1000.38	282.814	304.732	259.903
YBL084C	CDC27	protein_coding	384.619	345.692	368.327	398.513	445.23	450.985	109.323	153.147	151.783
YBL082C	ALG3	protein_coding	730.289	743.323	762.22	364.91	432.702	370.689	1052.83	1138.45	889.907
YBL081W	YBL081W	protein_coding	301.853	401.888	339.922	663.138	595.568	533.696	42.7785	55.4769	12.4753
YBL080C	PET112	protein_coding	119.767	142.193	148.657	115.511	82.8783	89.9556	325.592	309.42	311.883
YBL079W	NUP170	protein_coding	965.929	1011.53	1026.39	1090	1002.25	1705.53	2015.34	1894.81	2249.72
YBL078C	ATG8	protein_coding	208.376	223.082	173.275	487.772	385.481	336.277	123.582	134.395	135.149
YBL076C	ILS1	protein_coding	16016.7	15706	15934.7	13949	15281.4	18468.7	34016.1	32919.7	33633.5
YBL075C	SSA3	protein_coding	62.318	74.9283	73.8549	90.3086	72.2776	117.123	425.409	459.442	363.864
YBL074C	AAR2	protein_coding	92.5033	86.8487	66.28	85.5832	76.1324	109.275	149.725	132.832	174.655
snR56	snR56	snoRNA	127.557	176.252	313.41	62.481	104.08	301.261	28.519	53.9142	122.674
YBL072C	RPS8A	protein_coding	13421.7	12274.6	13135.8	6707.52	7667.21	6396.51	23119.4	23488.6	18569.5
YBL071W-A	KTI11	protein_coding	271.668	275.021	263.226	362.285	365.243	265.641	40.402	57.821	51.9806
YBL071C	YBL071C	protein_coding	236.614	257.992	314.357	310.83	285.256	246.925	61.7912	67.1974	81.0897
YBL069W	AST1	protein_coding	741	699.047	667.534	651.062	668.809	595.277	796.156	778.239	891.986
YBL068W	PRS4	protein_coding	779.949	784.193	812.404	507.724	517.508	390.009	622.665	675.88	644.559
YBL067C	UBP13	protein_coding	1340.81	1341.05	1288.67	1598.25	1711.53	1582.98	703.469	642.282	796.342
YBL066C	SEF1	protein_coding	256.088	254.586	256.598	329.206	381.626	384.575	95.0634	122.674	120.595
YBL064C	PRX1	protein_coding	485.886	385.71	428.926	330.257	346.933	287.979	278.061	326.61	274.457
YBL063W	KIP1	protein_coding	225.903	235.002	267.961	342.333	339.223	426.233	313.709	339.894	278.616
YBL061C	SKT5	protein_coding	435.252	464.896	458.279	363.335	368.134	504.717	1017.18	907.946	1012.58
YBL060W	YEL1	protein_coding	150.926	133.679	147.71	106.585	106.971	132.217	304.203	268.008	268.22
YBL059C-A	CMC2	protein_coding	358.329	324.406	314.357	581.756	466.432	427.44	273.307	298.481	380.498
YBL059W	IAI11	protein_coding	183.059	206.053	178.009	447.868	341.15	290.997	111.7	69.5415	91.4858
YBL058W	SHP1	protein_coding	1245.39	1270.38	1150.43	1013.35	955.992	930.95	1627.96	1618.21	1293.28
YBL057C	PTH2	protein_coding	963.008	1003.87	908.983	1034.87	1007.07	859.71	1825.22	1707.28	1345.26
YBL056W	PTC3	protein_coding	1562.82	1496.01	1629.54	919.888	1024.41	1161.57	3976.03	3585.68	4894.49
YBL055C	YBL055C	protein_coding	451.806	447.867	498.047	355.984	351.751	352.578	1012.43	1053.28	960.601
YBL054W	TOD6	protein_coding	495.623	459.787	426.086	504.048	432.702	411.139	78.4273	82.8247	76.9312
YBL052C	SAS3	protein_coding	292.116	289.496	267.014	255.699	245.744	304.279	705.846	675.88	837.927
YBL051C	PIN4	protein_coding	832.53	919.575	897.621	1263.27	1168.01	1201.42	166.361	145.334	139.308
YBL050W	SEC17	protein_coding	587.152	511.726	539.709	305.579	330.55	294.62	1516.26	1418.18	1293.28
YBL049W	MOH1	protein_coding	54.5283	41.7214	63.4394	79.2826	61.6769	75.4661	54.6615	47.6632	47.8221
YBL048W	RRT1	protein_coding	27.2641	41.7214	32.1931	57.7555	54.931	73.0512	9.50634	13.2832	22.8714
YBL047C	EDE1	protein_coding	2566.72	2735.73	2733.58	3686.9	3315.13	4616.71	2445.51	2603.51	1744.47
YBL046W	PSY4	protein_coding	266.799	260.546	253.758	389.062	369.098	287.375	278.061	284.417	251.586
YBL045C	COR1	protein_coding	1228.83	1228.65	1165.58	942.99	1030.2	1097.58	929.245	966.548	779.708
YBL044W	YBL044W	protein_coding	4.86859	10.2175	12.3091	15.2265	6.74591	4.82983	26.1424	19.5341	16.6338
YBL043W	ECM13	protein_coding	43.8173	40.87	47.3429	63.5311	55.8947	54.3356	11.8829	17.19	20.7922
YBL042C	FUI1	protein_coding	596.89	640.296	621.138	512.449	447.158	601.314	2450.26	2424.57	2303.78
YBL041W	PRE7	protein_coding	1882.2	1865.54	1896.56	1914.86	1959.21	1762.28	1732.53	1722.13	1553.18
YBL040C	ERD2	protein_coding	1193.78	978.325	1207.24	476.221	564.729	615.803	1475.86	1379.11	2538.73
YBL039W-B	MIN6	protein_coding	114.899	114.095	122.145	56.7054	87.6968	65.8064	38.0254	47.6632	89.4066
YBL039C	URA7	protein_coding	4292.15	4367.98	4355.54	3299.42	3527.15	3317.49	8985.87	8755.97	8225.4
YBL038W	MRPL16	protein_coding	337.88	328.663	257.545	213.17	262.127	266.848	665.444	524.296	561.39
YBL037W	APL3	protein_coding	242.456	272.467	267.014	219.996	215.869	266.848	209.14	192.997	289.012
YBL036C	YBL036C	protein_coding	929.901	964.702	898.568	665.239	564.729	610.37	1299.99	1352.54	1623.87
YBL035C	POL12	protein_coding	337.88	376.344	351.284	469.395	411.501	437.1	194.88	215.657	197.526
YBL034C	STU1	protein_coding	254.141	208.607	259.439	320.281	271.764	408.724	244.788	265.664	347.23
YBL033C	RIB1	protein_coding	301.853	338.029	295.419	381.186	279.473	286.167	285.19	271.134	203.764
YBL032W	HEK2	protein_coding	1511.21	1519	1471.42	1178.21	1139.1	866.955	1425.95	1572.89	1326.54
YBL031W	SHE1	protein_coding	146.058	178.806	159.072	281.427	265.018	206.475	59.4146	78.9178	39.5052
YBL030C	PET9	protein_coding	5665.1	5533.63	5745.53	3523.09	4147.77	4028.08	815.169	908.727	802.58
YBL029C-A	YBL029C-A	protein_coding	316.459	366.127	350.337	481.996	433.666	356.2	280.437	243.004	257.824
YBL029W	YBL029W	protein_coding	302.827	286.09	276.482	370.685	310.312	374.916	156.855	161.742	162.179
YBL028C	YBL028C	protein_coding	1448.89	1446.63	1480.88	2121.2	2226.15	1919.86	1409.32	1301.75	1721.6
YBL027W	RPL19B	protein_coding	31845.5	30621.8	30757.7	42242.4	45545.5	38310.8	18653.8	18197.2	14710.5
YBL026W	LSM2	protein_coding	1462.53	1364.04	1452.48	1621.88	2100.87	1790.06	399.266	412.561	848.323
YBL025W	RRN10	protein_coding	171.375	159.223	163.806	142.814	170.575	113.501	202.01	235.972	203.764
YBL024W	NCL1	protein_coding	1827.67	1738.68	1743.16	1253.29	1317.38	1276.28	1601.82	1701.81	1565.65
YBL023C	MCM2	protein_coding	485.886	524.498	478.163	499.323	449.085	513.169	1494.87	1452.56	1459.61
YBL022C	PIM1	protein_coding	1187.94	1127.33	1153.27	1083.7	1137.17	1259.98	1770.56	1629.93	1403.48
YBL021C	HAP3	protein_coding	156.769	159.223	129.719	163.816	137.809	123.161	223.399	172.682	141.387
YBL020W	RFT1	protein_coding	1055.51	1037.08	1124.87	424.241	557.02	659.876	1597.07	1460.37	1792.29
YBL019W	APN2	protein_coding	182.085	185.618	160.966	164.341	146.483	167.233	316.086	306.295	305.646
YBL018C	POP8	protein_coding	573.52	512.578	459.226	944.565	859.622	725.078	489.577	496.948	725.649
YBL017C	PEP1	protein_coding	2380.74	2504.14	2536.63	2426.26	2455.51	2898.5	6397.77	6433.76	6767.87
YBL016W	FUS3	protein_coding	545.283	564.517	517.931	503.523	402.827	423.214	420.656	521.952	359.705
YBL015W	ACH1	protein_coding	408.962	353.355	388.211	375.411	361.388	340.503	240.035	253.944	218.318
YBL014C	RRN6	protein_coding	362.223	314.188	352.231	338.657	310.312	327.221	1093.23	1099.38	1085.35
YBL013W	FMT1	protein_coding	113.925	108.987	133.507	128.637	136.846	106.256	83.1805	80.4806	70.6936
YBL011W	SCT1	protein_coding	761.448	734.808	843.65	540.277	551.237	634.519	1311.88	1264.25	1074.96
YBL010C	LAA2	protein_coding	103.214	111.541	126.879	154.365	148.41	124.972	85.5571	130.488	91.4858
YBL009W	ALK2	protein_coding	646.549	676.909	655.225	1097.35	1170.9	1103.01	228.152	250.818	278.616
YBL008W	HIR1	protein_coding	201.56	253.734	265.12	210.545	204.305	243.303	491.953	555.55	575.945
YBL007C	SLA1	protein_coding	1464.47	1518.15	1600.19	1238.07	1252.81	1746.59	1589.94	1701.03	1241.3
YBL006C	LDB7	protein_coding	795.528	755.243	708.249	794.926	639.898	630.293	1466.35	1380.67	1191.39
YBL005W	PDR3	protein_coding	528.729	475.114	593.679	485.671	502.089	624.859	256.671	352.395	386.735
YBL005W-B	YBL005W-B	protein_coding	1038.96	1008.98	1273.52	2906.15	2663.67	3735.87	722.482	828.247	968.918
tS(AGA)B	tS(AGA)B	tRNA	11.6846	1.70292	6.628	24.6774	28.911	15.0932	16.6361	28.9105	33.2676
YBL004W	UTP20	protein_coding	3047.74	3166.57	3483.49	3328.29	3736.27	5358.7	5428.12	5513.31	8000.85
YBL003C	HTA2	protein_coding	7317.5	6728.22	6839.15	8651.25	8307.11	7186.18	7144.02	6968.99	7233.61
YBL002W	HTB2	protein_coding	16703.2	17028.3	16201.7	34901.7	34414.7	26916	1033.81	1151.73	833.768
YBL001C	ECM15	protein_coding	2100.31	2155.04	2064.15	3466.91	3763.25	2808.55	2184.08	2096.4	1987.74
YBR001C	NTH2	protein_coding	341.775	441.055	325.719	301.379	324.767	340.503	793.78	572.74	648.717
YBR002C	RER2	protein_coding	420.647	406.997	369.274	507.724	435.593	425.629	335.099	278.947	191.288
YBR003W	COQ1	protein_coding	509.255	516.835	505.622	338.657	339.223	290.394	411.149	468.037	347.23
YBR004C	GPI18	protein_coding	529.703	498.103	677.95	322.381	471.25	610.37	76.0507	117.986	212.081
YBR005W	RCR1	protein_coding	840.319	807.182	848.384	1137.78	1053.33	938.798	1250.08	1308.79	1070.8
YBR006W	UGA2	protein_coding	310.616	349.949	374.009	347.583	398.009	338.088	380.254	371.93	438.716
YBR007C	DSF2	protein_coding	148.979	170.292	185.584	198.469	206.232	203.457	135.465	136.739	118.516
YBR008C	FLR1	protein_coding	173.322	200.093	179.903	193.218	185.994	193.193	168.738	235.191	172.575
YBR009C	HHF1	protein_coding	9703.11	10306.9	9404.19	19977.1	19594.9	18198.8	4256.47	4141.23	3892.3
YBR010W	HHT1	protein_coding	10601.9	9993.56	10018.7	17264.7	17643.4	12867.3	12603	12276	10635.2
YBR011C	IPP1	protein_coding	18075.1	18074.8	17277.3	16167.3	14953.8	12990.4	2961.23	3358.31	2154.07
YBR012W-B	YBR012W-B	protein_coding	99.3193	91.106	130.666	243.098	212.978	282.545	7.12976	17.19	2.07922
YBR013C	YBR013C	protein_coding	109.057	147.302	190.318	75.0822	92.5154	146.102	54.6615	67.1974	166.338
YBR014C	GRX7	protein_coding	757.553	784.193	729.08	1430.24	1352.07	1151.91	912.609	921.229	983.472
YBR015C	MNN2	protein_coding	2012.68	2094.59	2083.09	1507.94	1393.51	1774.96	1097.98	1097.82	914.858
YBR016W	YBR016W	protein_coding	820.845	952.782	801.041	1327.33	1114.04	882.048	30.8956	49.226	29.1091
YBR017C	KAP104	protein_coding	1584.24	1630.54	1618.18	1557.3	1533.25	2043.62	3336.73	3051.23	2819.43
YBR018C	GAL7	protein_coding	25.3167	29.801	27.4589	8.4008	28.911	19.9231	11.8829	9.37638	10.3961
YBR019C	GAL10	protein_coding	215.192	231.597	286.898	270.926	244.78	257.188	52.2849	94.5451	74.852
YBR020W	GAL1	protein_coding	37.0013	51.9389	59.652	41.479	59.7495	70.6363	33.2722	35.9428	14.5546
YBR021W	FUR4	protein_coding	397.277	461.49	422.298	373.311	429.811	486.002	230.529	246.13	266.14
YBR022W	POA1	protein_coding	330.091	271.615	304.888	250.449	257.308	207.683	404.02	357.084	453.27
YBR023C	CHS3	protein_coding	1232.73	1262.71	1330.33	1038.02	1154.51	1621.62	3336.73	3174.68	3214.48
YBR024W	SCO2	protein_coding	239.535	263.101	224.405	247.299	249.599	227.606	285.19	350.051	326.438
YBR025C	OLA1	protein_coding	12900.8	12370	12768.4	16334.8	18804.7	16553.6	5135.8	5650.83	5187.66
YBR026C	ETR1	protein_coding	848.109	1031.12	881.524	831.154	801.8	813.826	1055.2	1091.57	1399.32
YBR028C	YPK3	protein_coding	412.857	424.026	399.574	327.106	376.807	321.787	330.345	405.528	384.656
YBR029C	CDS1	protein_coding	813.055	840.389	994.2	612.209	705.43	847.031	278.061	399.277	376.339
YBR030W	RKM3	protein_coding	315.485	328.663	346.55	403.764	470.286	443.741	548.991	556.332	511.489
YBR031W	RPL4A	protein_coding	51974.2	50402.1	48760.3	48203.3	41625.2	38554.1	7861.75	9142.75	5455.88
YBR032W	YBR032W	protein_coding	10.7109	10.2175	14.2029	23.6273	13.4918	16.3007	23.7659	14.8459	10.3961
YBR033W	EDS1	protein_coding	170.401	176.252	236.714	208.97	211.051	294.016	102.193	116.423	93.565
YBR034C	HMT1	protein_coding	1660.19	1716.54	1734.64	1528.95	1484.1	1392.2	1026.69	1095.47	983.472
YBR035C	PDX3	protein_coding	1545.29	1616.07	1536.75	1337.83	1558.31	1397.03	1858.49	1717.44	1657.14
snR161	snR161	snoRNA	2087.65	1240.57	1885.19	3737.83	6739.17	3825.23	2873.29	2747.28	3237.35
TLC1	TLC1	telomerase_RNA	4325.26	3882.65	4597.94	1747.37	2124.96	2049.06	3940.38	3870.88	5237.56
YBR036C	CSG2	protein_coding	1816.96	1940.47	1960.94	1082.65	1068.75	1575.13	3740.75	4114.67	3644.88
YBR037C	SCO1	protein_coding	444.016	447.867	454.491	568.104	521.363	454.004	565.627	599.307	428.32
YBR038W	CHS2	protein_coding	1128.54	1031.97	1150.43	1444.41	1477.35	1564.26	370.747	403.184	471.983
YBR039W	ATP3	protein_coding	1788.72	1759.11	1837.85	2381.63	2434.31	2255.53	553.744	550.862	540.598
YBR040W	FIG1	protein_coding	9.73719	5.10875	6.628	11.5511	7.70961	12.6783	4.75317	2.34409	4.15844
YBR041W	FAT1	protein_coding	2031.18	1983.05	2207.12	1586.7	1834.89	2040.6	1190.67	1186.11	1403.48
YBR042C	CST26	protein_coding	769.238	701.601	828.5	469.92	588.822	650.216	1216.81	982.957	1280.8
YBR043C	QDR3	protein_coding	560.862	542.379	563.38	500.898	525.217	502.906	1002.92	937.638	867.036
YBR044C	TCM62	protein_coding	285.3	286.941	320.985	264.625	258.272	234.247	432.539	423.5	413.765
tV(UAC)B	tV(UAC)B	tRNA	0	0.851458	0.946857	1.0501	0.963702	0	9.50634	10.9391	14.5546
YBR045C	GIP1	protein_coding	44.7911	47.6816	38.8211	26.2525	23.1288	38.6386	85.5571	41.4123	60.2975
YBR046C	ZTA1	protein_coding	314.511	369.533	355.071	327.631	260.199	280.13	85.5571	104.703	116.436
YBR047W	FMP23	protein_coding	66.2129	80.0371	67.2269	89.2585	122.39	59.7692	38.0254	17.19	43.6637
YBR048W	RPS11B	protein_coding	18101.4	17964.9	17956.2	10690.5	10840.7	9936.77	5449.51	5729.75	4364.29
YBR049C	REB1	protein_coding	664.076	653.068	650.491	828.529	795.054	786.055	541.862	547.737	488.617
YBR050C	REG2	protein_coding	67.1866	43.4244	54.9177	48.3046	35.657	45.2797	28.519	22.6596	8.31689
YBR052C	RFS1	protein_coding	1643.64	1695.25	1614.39	1855.53	1918.73	1570.9	2376.59	2374.57	1925.36
YBR053C	YBR053C	protein_coding	677.708	679.464	655.225	631.635	626.406	668.932	1074.22	985.301	1104.07
YBR054W	YRO2	protein_coding	2297.98	2258.92	2419.22	2186.31	2420.82	2439.67	3389.01	3399.72	3927.65
YBR055C	PRP6	protein_coding	371.961	345.692	389.158	343.383	384.517	385.783	779.52	777.458	840.006
tL(UAA)B2	tL(UAA)B2	tRNA	13.6321	16.1777	11.3623	43.0541	30.8385	22.338	57.0381	50.0073	37.426
YBR056W	YBR056W	protein_coding	510.229	485.331	503.728	456.269	456.795	491.435	1414.07	1560.39	1646.74
tQ(UUG)B	tQ(UUG)B	tRNA	3.89488	5.10875	6.628	16.8016	3.85481	12.0746	40.402	50.0073	35.3468
YBR056W-A	MNC1	protein_coding	570.599	590.06	544.443	1293.72	1002.25	868.766	563.251	512.575	415.844
YBR057C	MUM2	protein_coding	336.907	365.275	321.931	455.744	471.25	469.701	199.633	148.459	162.179
YBR058C	UBP14	protein_coding	516.071	555.151	560.539	374.886	398.009	383.972	527.602	490.697	634.163
YBR058C-A	TSC3	protein_coding	1408.97	1410.01	1389.99	2206.26	1841.63	1592.64	2571.47	2372.22	2066.75
YBR059C	AKL1	protein_coding	501.465	491.291	516.984	569.154	479.923	611.577	308.956	353.958	365.943
YBR060C	ORC2	protein_coding	380.724	368.681	446.917	395.888	373.916	358.011	166.361	123.456	97.7235
YBR061C	TRM7	protein_coding	577.415	546.636	576.636	570.205	649.535	482.983	282.814	219.563	230.794
YBR062C	YBR062C	protein_coding	287.247	256.289	279.323	463.619	509.798	421.403	394.513	444.596	426.241
YBR063C	YBR063C	protein_coding	58.4231	80.0371	89.9514	59.8557	49.1488	90.5593	156.855	151.585	237.031
YBR065C	ECM2	protein_coding	186.954	176.252	185.584	137.038	150.337	144.895	297.073	316.453	328.517
YBR066C	NRG2	protein_coding	374.882	379.75	336.134	338.657	402.827	306.694	337.475	350.833	436.637
YBR067C	TIP1	protein_coding	3575.5	3364.96	3373.65	4402.02	4443.63	3452.72	365.994	511.012	220.398
YBR068C	BAP2	protein_coding	8558.01	8231.04	8596.52	11926	11979.8	11069.4	3957.02	4044.34	4297.75
YBR069C	TAT1	protein_coding	2141.21	2132.9	2121.91	1895.43	2022.81	2194.55	5371.08	5153.1	5374.79
YBR070C	ALG14	protein_coding	503.413	440.204	532.134	375.411	443.303	332.051	525.225	537.579	663.272
YBR071W	YBR071W	protein_coding	619.285	615.604	599.361	687.291	528.108	594.673	123.582	157.836	108.12
YBR072W	HSP26	protein_coding	313.537	308.228	324.772	238.898	246.708	224.587	263.801	282.073	249.507
YBR072C-A	YBR072C-A	protein_coding	18.5007	26.3952	19.884	42.004	35.657	26.5641	7.12976	8.59501	2.07922
YBR073W	RDH54	protein_coding	713.736	722.036	709.196	764.473	717.958	810.204	1559.04	1433.8	1515.75
YBR074W	PFF1	protein_coding	1138.28	1111.15	1248.9	829.579	921.299	978.041	3762.14	4074.82	3852.8
YBR076W	ECM8	protein_coding	84.7135	64.7108	73.8549	78.2325	72.2776	106.86	57.0381	54.6955	68.6143
YBR077C	SLM4	protein_coding	423.568	470.856	465.854	505.098	456.795	396.65	596.523	579.773	492.776
YBR078W	ECM33	protein_coding	25989.5	24824.3	26494	22262.7	25660.5	24034.4	2768.72	3662.26	2607.34
YBR079C	RPG1	protein_coding	4652.43	4339.03	4567.64	6048.58	6793.13	6368.13	1744.41	1915.91	1773.58
YBR080C	SEC18	protein_coding	1697.19	1716.54	1683.51	1545.75	1331.84	1352.35	620.289	748.547	756.837
YBR081C	SPT7	protein_coding	448.884	509.172	591.786	575.455	648.571	667.12	948.258	1044.68	927.333
tD(GUC)B	tD(GUC)B	tRNA	4.86859	1.70292	2.84057	1.57515	5.78221	3.01864	7.12976	13.2832	4.15844
YBR082C	UBC4	protein_coding	4505.4	4901.84	4388.68	8222.29	6925.16	5323.68	534.732	705.572	476.142
YBR083W	TEC1	protein_coding	374.882	412.106	366.434	578.08	456.795	377.33	33.2722	64.8533	33.2676
YBR084W	MIS1	protein_coding	2260.98	2170.37	2190.08	1720.59	1568.91	1890.88	7595.57	7315.14	6185.69
YBR084C-A	RPL19A	protein_coding	27788	28164.5	25908.9	38290.9	36960.8	32435.3	6611.66	6611.13	4990.13
YBR085W	AAC3	protein_coding	320.353	245.22	325.719	287.202	318.985	329.032	446.798	453.973	484.459
YBR085C-A	YBR085C-A	protein_coding	1070.12	1102.64	962.007	1846.08	1403.15	1159.16	1454.47	1527.57	1303.67
YBR086C	IST2	protein_coding	4269.76	4217.27	4773.11	3651.72	3862.52	4692.18	967.27	1295.5	1052.09
YBR087W	RFC5	protein_coding	546.256	515.984	554.858	329.206	391.263	411.743	377.877	309.42	550.994
YBR088C	POL30	protein_coding	1425.52	1469.62	1440.17	1173.49	1221.97	988.908	579.887	659.472	700.698
YBR089C-A	NHP6B	protein_coding	431.357	383.156	517.931	404.814	552.201	565.09	394.513	322.704	438.716
YBR090C	YBR090C	protein_coding	111.978	166.886	136.347	191.643	132.027	114.105	311.333	285.198	247.427
YBR091C	TIM12	protein_coding	355.407	289.496	315.303	334.457	306.457	271.074	249.542	264.101	253.665
YBR092C	PHO3	protein_coding	6463.55	6375.72	5897.97	6774.2	6929.98	6353.04	1739.66	2105.78	1214.27
YBR093C	PHO5	protein_coding	5312.61	5309.69	5324.18	4658.77	4120.79	3616.34	2994.5	3276.26	2241.4
YBR094W	PBY1	protein_coding	473.227	460.639	517.931	262.525	284.292	335.069	729.612	711.823	900.303
YBR095C	RXT2	protein_coding	277.51	295.456	317.197	250.449	298.747	251.755	432.539	364.116	422.082
YBR096W	YBR096W	protein_coding	1586.19	1610.96	1806.6	1062.18	1241.25	1267.83	1364.16	1288.47	1536.55
YBR097W	VPS15	protein_coding	313.537	294.604	294.473	231.547	315.13	322.995	772.39	620.404	910.699
YBR098W	MMS4	protein_coding	103.214	85.9973	97.5263	70.3567	83.842	123.764	106.946	100.015	139.308
YBR101C	FES1	protein_coding	1063.3	996.206	917.505	1173.49	1092.84	903.178	1214.44	1075.16	1183.08
YBR102C	EXO84	protein_coding	287.247	266.506	203.574	258.325	270.8	308.505	273.307	247.693	261.982
YBR103W	SIF2	protein_coding	240.509	231.597	215.883	208.97	231.288	225.191	701.093	655.565	665.351
YBR104W	YMC2	protein_coding	850.057	693.938	712.037	710.918	732.413	757.68	1932.16	1694.78	1576.05
YBR105C	VID24	protein_coding	381.698	450.421	360.753	615.359	565.693	519.207	61.7912	92.9824	56.139
YBR106W	SND3	protein_coding	5229.84	4945.27	5273.05	3524.66	3586.9	3146.63	15127	14195.1	12845.4
YBR107C	IML3	protein_coding	198.639	221.379	215.883	143.339	148.41	163.611	218.646	194.56	135.149
YBR108W	AIM3	protein_coding	205.455	184.766	154.338	322.906	256.345	243.906	11.8829	30.4732	31.1883
YBR109C	CMD1	protein_coding	3485.91	3519.08	3472.13	4255.53	4492.78	3766.66	152.101	204.718	166.338
YBR110W	ALG1	protein_coding	683.551	661.583	724.346	332.882	363.316	454.608	1542.4	1673.68	1929.52
YBR111C	YSA1	protein_coding	1863.7	1808.5	1738.43	1943.74	1897.53	1741.76	1185.92	1149.39	979.314
YBR111W-A	SUS1	protein_coding	355.407	340.583	330.453	346.008	398.009	350.163	199.633	198.467	372.181
YBR112C	CYC8	protein_coding	944.507	981.731	997.988	1186.61	921.299	1130.78	125.959	187.528	81.0897
YBR114W	RAD16	protein_coding	190.849	228.191	186.531	235.748	199.486	195.004	121.206	128.925	64.4559
YBR115C	LYS2	protein_coding	1892.91	1840	1866.26	2046.12	2355.29	2589.39	3058.67	3144.99	3189.53
YBR117C	TKL2	protein_coding	212.271	228.191	201.681	292.453	236.107	252.962	95.0634	113.298	76.9312
YBR118W	TEF2	protein_coding	65812.7	59669.3	66201.4	65507.4	82488	88087.7	70941.1	68675.7	62811.2
YBR119W	MUD1	protein_coding	161.637	145.599	178.956	330.257	315.13	267.452	35.6488	57.0396	64.4559
YBR120C	CBP6	protein_coding	243.43	221.379	204.521	380.136	380.662	358.011	26.1424	48.4446	68.6143
YBR121C	GRS1	protein_coding	9064.35	9242.58	8989.46	6697.54	7619.99	7018.35	9791.53	9758.46	10053
YBR122C	MRPL36	protein_coding	933.796	965.553	968.635	636.361	570.511	525.244	1497.25	1468.18	1232.98
YBR123C	TFC1	protein_coding	269.72	257.14	207.362	232.072	193.704	218.55	320.839	305.514	224.556
YBR125C	PTC4	protein_coding	623.18	624.119	579.477	436.317	465.468	514.981	720.105	700.103	600.895
YBR126C	TPS1	protein_coding	1721.53	1691.85	1737.48	1004.42	1263.41	1349.33	3348.61	3220	2865.17
YBR126W-A	MEO1	protein_coding	2972.76	2671.88	2877.5	5758.23	6109.87	4817.15	4323.01	4053.72	3297.65
YBR127C	VMA2	protein_coding	13567.8	13327	13120.6	8535.22	9116.62	9712.79	8073.26	7754.26	6846.88
YBR128C	ATG14	protein_coding	98.3456	97.0662	103.207	155.415	149.374	147.914	137.842	154.71	149.704
YBR129C	OPY1	protein_coding	287.247	315.039	286.898	329.732	308.385	260.811	665.444	600.088	578.024
YBR130C	SHE3	protein_coding	492.702	514.281	521.718	543.952	503.052	515.584	149.725	155.492	103.961
YBR131W	CCZ1	protein_coding	242.456	236.705	211.149	254.649	288.147	235.454	228.152	228.158	299.408
YBR132C	AGP2	protein_coding	468.359	434.244	516.037	347.058	389.335	399.668	254.295	346.145	220.398
YBR133C	HSL7	protein_coding	701.078	791.005	743.283	636.886	652.426	737.757	1188.29	1242.37	1289.12
YBR135W	CKS1	protein_coding	373.908	350.801	340.869	320.281	268.873	225.191	106.946	64.0719	72.7728
YBR136W	MEC1	protein_coding	410.909	425.729	427.033	604.333	527.145	874.803	548.991	586.023	711.094
YBR137W	YBR137W	protein_coding	384.619	384.008	427.979	441.042	413.428	325.41	480.07	466.475	538.519
YBR138C	YBR138C	protein_coding	116.846	128.57	105.101	122.337	106.971	123.764	78.4273	36.7241	70.6936
YBR139W	ATG42	protein_coding	1957.17	1919.19	1876.67	2355.38	2330.23	1823.86	793.78	783.709	632.084
YBR140C	IRA1	protein_coding	1123.67	1180.97	1476.15	1660.73	1978.48	2986.65	1321.38	1458.03	2002.29
YBR141C	BMT2	protein_coding	217.139	216.27	187.478	230.497	208.16	186.552	199.633	219.563	251.586
YBR142W	MAK5	protein_coding	950.35	1003.87	1004.62	882.084	838.42	939.402	891.22	886.849	1131.1
YBR143C	SUP45	protein_coding	6287.3	6247.15	6117.64	5190.65	5556.7	5477.63	5817.88	5838.36	7934.31
YBR144C	YBR144C	protein_coding	24.343	14.4748	18.9371	32.5531	47.2214	24.7529	0	7.03228	10.3961
YBR145W	ADH5	protein_coding	428.436	376.344	391.052	378.561	461.613	359.822	879.337	864.971	850.402
YBR146W	MRPS9	protein_coding	981.509	942.564	868.268	933.014	957.919	935.78	399.266	361.772	313.963
YBR147W	RTC2	protein_coding	47.7122	53.6419	40.7149	50.9299	57.8221	57.958	47.5317	74.2296	87.3273
YBR148W	YSW1	protein_coding	35.0539	68.1166	62.4926	61.9559	66.4954	47.0908	28.519	43.7564	45.7429
YBR149W	ARA1	protein_coding	1652.4	1759.11	1698.66	1571.48	1599.74	1272.06	1114.62	1204.08	1052.09
YBR150C	TBS1	protein_coding	152.874	149.005	135.401	130.212	141.664	195.004	316.086	407.872	511.489
YBR151W	APD1	protein_coding	1265.83	1162.24	1083.2	1080.55	1188.24	1022.72	2481.16	2265.18	2218.53
YBR152W	SPP381	protein_coding	98.3456	139.639	110.782	164.866	144.555	131.009	104.57	96.1078	91.4858
YBR153W	RIB7	protein_coding	202.534	209.459	194.106	219.996	238.998	191.382	308.956	298.481	359.705
YBR154C	RPB5	protein_coding	1440.13	1478.98	1477.1	1436.01	1581.43	1549.17	1221.57	1135.32	1617.64
YBR155W	CNS1	protein_coding	609.548	583.249	533.081	1053.25	963.702	776.395	532.355	499.292	463.667
YBR156C	SLI15	protein_coding	93.477	108.135	104.154	117.086	114.68	117.123	26.1424	34.38	33.2676
YBR157C	ICS2	protein_coding	505.36	478.519	475.322	656.838	635.079	568.109	228.152	218.001	226.635
YBR158W	AMN1	protein_coding	2482.98	2734.88	2696.65	2411.56	2641.51	2800.09	1506.76	1651.02	2112.49
YBR159W	IFA38	protein_coding	2664.09	2702.53	2825.42	1707.46	1693.22	1496.04	4491.75	4217.81	5212.61
YBR160W	CDC28	protein_coding	458.622	463.193	401.467	482.521	464.504	408.121	848.441	695.415	490.697
YBR161W	CSH1	protein_coding	332.038	342.286	392.946	431.066	373.916	348.352	285.19	328.955	343.072
YBR162C	TOS1	protein_coding	13662.2	12990.7	13977.5	15431.2	17368.8	15391.5	1865.62	2262.83	1657.14
YBR162W-A	YSY6	protein_coding	1516.08	1536.03	1432.6	1887.56	1566.02	1049.88	2407.48	2132.34	1536.55
YBR163W	EXO5	protein_coding	337.88	356.761	323.825	268.826	266.945	277.112	358.864	301.607	295.25
YBR164C	ARL1	protein_coding	873.426	920.426	843.65	792.301	774.816	711.193	1155.02	1221.27	1391
YBR165W	UBS1	protein_coding	215.192	221.379	230.086	166.966	154.192	179.307	418.279	339.894	397.131
YBR166C	TYR1	protein_coding	533.598	487.034	514.143	491.972	492.452	494.454	791.403	811.056	929.412
YBR167C	POP7	protein_coding	179.164	156.668	209.255	233.122	211.051	200.438	68.921	97.6706	85.2481
YBR168W	PEX32	protein_coding	287.247	261.398	230.086	154.89	164.793	257.792	356.488	484.446	638.321
YBR169C	SSE2	protein_coding	583.258	605.387	602.201	624.285	587.858	492.039	534.732	482.883	607.133
YBR170C	NPL4	protein_coding	544.309	468.302	450.704	428.441	447.158	467.89	292.32	321.922	405.448
YBR171W	SEC66	protein_coding	1167.49	1377.66	1254.59	900.461	825.892	801.148	373.124	464.131	459.508
YBR172C	SMY2	protein_coding	1199.62	1146.91	1172.21	1897.01	1893.67	1601.69	1031.44	993.114	692.381
YBR173C	UMP1	protein_coding	2183.08	2211.24	1973.25	4869.32	4024.42	3467.82	304.203	239.879	137.229
YBR175W	SWD3	protein_coding	436.226	344.841	412.83	334.982	329.586	299.449	1005.3	1020.46	1045.85
YBR176W	ECM31	protein_coding	183.059	166.034	199.787	144.914	149.374	178.704	449.175	428.188	430.399
YBR177C	EHT1	protein_coding	934.77	850.607	926.973	904.662	943.464	861.521	297.073	375.836	276.537
YBR179C	FZO1	protein_coding	256.088	290.347	270.801	199.519	212.014	250.547	325.592	285.979	334.755
YBR180W	DTR1	protein_coding	47.7122	60.4535	62.4926	60.9058	59.7495	54.9393	45.1551	57.821	51.9806
YBR181C	RPS6B	protein_coding	19697.4	18267.2	19076.3	13604.1	14896.9	13486.1	35812.8	34473	31032.4
YBR182C	SMP1	protein_coding	97.3719	92.8089	115.517	65.1062	84.8057	97.2003	102.193	100.796	108.12
YBR182C-A	YBR182C-A	protein_coding	8.76347	13.6233	13.256	6.82565	10.6007	8.4522	4.75317	3.12546	29.1091
YBR183W	YPC1	protein_coding	326.196	362.721	262.279	252.549	210.087	197.419	646.431	612.59	669.51
YBR184W	YBR184W	protein_coding	47.7122	56.1962	28.4057	49.8798	65.5317	67.0139	28.519	42.9751	58.2182
YBR185C	MBA1	protein_coding	390.461	424.878	415.67	391.162	492.452	430.459	71.2976	90.6383	91.4858
YBR186W	PCH2	protein_coding	74.9763	67.2652	91.8452	67.2064	93.4791	69.4288	2.37659	17.19	45.7429
YBR187W	GDT1	protein_coding	1811.12	1617.77	1690.14	1052.2	1178.61	1240.66	5836.89	5539.88	5580.63
YBR188C	NTC20	protein_coding	183.059	180.509	150.55	132.313	144.555	100.219	102.193	147.678	112.278
YBR189W	RPS9B	protein_coding	32722.8	30423.4	30581.6	18149.9	19877.3	25004.6	16374.7	17296.3	13893.4
YBR191W	RPL21A	protein_coding	26413.1	25726	25052.9	17914.7	20859.3	18631.1	32095.8	30399.8	25532.9
YBR192W	RIM2	protein_coding	408.962	391.671	474.375	323.431	297.784	316.354	967.27	922.792	993.868
YBR193C	MED8	protein_coding	278.484	274.169	268.907	350.734	337.296	268.659	137.842	99.2333	93.565
YBR194W	AIM4	protein_coding	116.846	171.143	122.145	136.513	116.608	112.294	52.2849	95.3265	87.3273
YBR195C	MSI1	protein_coding	298.932	318.445	294.473	310.83	340.187	294.016	228.152	278.947	162.179
YBR196C	PGI1	protein_coding	39552.5	36532.7	39502.9	27151.4	28741.4	28081.8	55274.6	59546.2	50570.8
YBR196C-A	YBR196C-A	protein_coding	3.89488	15.3262	20.8309	14.7014	14.4555	12.0746	19.0127	20.3155	12.4753
YBR196C-B	YBR196C-B	protein_coding	86.661	97.0662	93.7389	97.1343	68.4228	74.8624	47.5317	74.2296	68.6143
YBR197C	YBR197C	protein_coding	218.113	263.101	220.618	245.724	231.288	208.286	202.01	201.592	155.942
YBR198C	TAF5	protein_coding	543.335	687.127	646.704	512.974	548.346	553.619	375.501	316.453	216.239
YBR199W	KTR4	protein_coding	1827.67	1908.12	1835.96	2185.26	1977.52	2192.14	4361.03	4237.34	4135.57
YBR200W	BEM1	protein_coding	478.096	468.302	437.448	333.932	337.296	292.808	396.89	350.833	428.32
YBR201W	DER1	protein_coding	367.092	332.069	340.869	662.613	590.749	438.307	420.656	482.102	505.251
YBR201C-A	MIN7	protein_coding	120.741	168.589	119.304	192.168	159.011	131.009	16.6361	17.9714	10.3961
YBR202W	MCM7	protein_coding	964.955	903.397	863.534	873.684	876.005	850.05	815.169	768.863	848.323
YBR203W	COS111	protein_coding	257.062	241.814	254.705	186.393	215.869	254.774	332.722	298.481	268.22
YBR204C	LDH1	protein_coding	320.353	298.862	312.463	171.691	217.797	249.944	342.228	379.743	359.705
YBR205W	KTR3	protein_coding	2011.7	2108.21	2138.95	1502.69	1425.31	1239.46	2830.51	2832.45	2465.96
YBR207W	FTH1	protein_coding	1671.88	1741.23	1889.93	1722.16	1637.33	1501.47	2697.42	2630.85	2565.76
YBR208C	DUR1%2C2	protein_coding	340.802	325.257	391.999	331.307	332.477	450.985	1651.73	1576.01	1532.39
YBR209W	YBR209W	protein_coding	35.0539	61.305	31.2463	35.7034	25.0562	38.6386	47.5317	35.9428	37.426
YBR210W	ERV15	protein_coding	504.386	529.607	548.23	463.619	315.13	395.442	365.994	370.367	503.172
YBR211C	AME1	protein_coding	190.849	216.27	211.149	141.239	118.535	126.783	444.422	532.891	440.795
YBR212W	NGR1	protein_coding	854.925	892.328	898.568	855.832	859.622	882.048	57.0381	100.796	41.5844
YBR213W	MET8	protein_coding	92.5033	96.2148	77.6423	91.3587	72.2776	68.8251	26.1424	17.19	2.07922
YBR214W	SDS24	protein_coding	382.671	435.947	391.052	579.13	549.31	486.002	171.114	141.427	95.6442
YBR215W	HPC2	protein_coding	172.348	153.262	180.85	192.168	215.869	186.552	61.7912	42.1937	68.6143
YBR216C	YBP1	protein_coding	425.515	422.323	502.781	360.184	366.207	396.65	515.719	506.324	694.46
YBR217W	ATG12	protein_coding	78.8712	119.204	72.908	103.435	103.116	91.7668	323.216	284.417	274.457
YBR218C	PYC2	protein_coding	3482.02	3345.38	3586.7	3520.99	3931.9	3960.46	3769.27	3849	3131.31
YBR219C	YBR219C	protein_coding	44.7911	91.106	96.5794	40.9539	35.657	57.3542	128.336	133.613	212.081
YBR220C	YBR220C	protein_coding	658.234	633.485	714.877	339.707	381.626	405.706	1986.83	1808.08	1914.96
YBR221C	PDB1	protein_coding	10300	10065.1	10740.2	6959.02	8012.22	8284.37	2690.3	3099.67	2669.72
YBR221W-A	YBR221W-A	protein_coding	5.84231	5.10875	2.84057	0	0.963702	7.84847	0	0.781365	0
YBR222C	PCS60	protein_coding	853.951	907.654	928.867	747.672	660.136	914.045	375.501	449.285	257.824
YBR223C	TDP1	protein_coding	172.348	182.212	174.222	190.593	165.757	120.142	59.4146	85.9501	41.5844
YBR225W	YBR225W	protein_coding	235.64	295.456	285.004	428.441	286.219	411.743	171.114	232.847	195.447
YBR227C	MCX1	protein_coding	411.883	468.302	400.521	428.441	390.299	423.818	187.75	170.337	197.526
YBR228W	SLX1	protein_coding	130.478	143.896	149.603	132.313	155.156	150.932	125.959	148.459	101.882
YBR229C	ROT2	protein_coding	1390.47	1386.17	1430.7	1145.13	1082.24	1430.23	2825.76	2867.61	2719.62
YBR230C	OM14	protein_coding	659.208	740.768	609.776	1473.82	1274.01	933.365	130.712	115.642	87.3273
YBR230W-A	COQ21	protein_coding	70.1078	66.4137	55.8646	183.768	164.793	119.538	99.8166	108.61	45.7429
LSR1	LSR1	snRNA	214930	189267	219395	318221	366670	421019	516886	503254	512470
YBR231C	SWC5	protein_coding	131.452	122.61	97.5263	180.617	205.268	186.552	163.984	183.621	126.833
YBR233W	PBP2	protein_coding	184.033	176.252	166.647	253.074	189.849	204.06	23.7659	25.0037	27.0299
YBR233W-A	DAD3	protein_coding	272.641	295.456	219.671	383.287	276.582	303.676	525.225	539.923	434.557
YBR234C	ARC40	protein_coding	3566.73	3751.52	3519.47	3245.86	2972.06	2618.37	1029.06	1051.72	852.481
YBR235W	VHC1	protein_coding	606.627	619.01	580.423	474.645	398.009	611.577	1922.66	1744.01	1783.97
YBR236C	ABD1	protein_coding	456.674	396.779	409.042	202.669	226.47	244.51	853.194	905.602	910.699
YBR237W	PRP5	protein_coding	145.084	151.56	132.56	132.313	142.628	196.816	197.257	227.377	251.586
YBR238C	YBR238C	protein_coding	837.398	865.933	937.389	1275.87	995.504	1167.01	116.453	185.965	97.7235
YBR239C	ERT1	protein_coding	259.009	283.536	254.705	538.176	517.508	463.06	106.946	89.8569	126.833
YBR240C	THI2	protein_coding	46.7385	51.9389	59.652	38.8537	31.8022	59.7692	78.4273	58.6023	49.9013
YBR241C	YBR241C	protein_coding	263.878	258.843	234.821	338.657	292.965	292.205	202.01	196.123	93.565
YBR242W	YBR242W	protein_coding	564.757	545.785	565.274	559.704	512.689	506.528	444.422	478.195	388.815
YBR243C	ALG7	protein_coding	1320.36	1329.13	1383.36	959.792	1089.95	950.269	696.34	653.221	744.362
YBR244W	GPX2	protein_coding	1717.64	1847.66	1505.5	1726.37	1581.43	1404.27	1663.61	1508.82	2114.57
YBR245C	ISW1	protein_coding	634.865	685.424	684.578	821.179	987.794	948.458	534.732	615.715	505.251
YBR246W	RRT2	protein_coding	580.336	524.498	519.825	477.271	484.742	423.818	297.073	274.259	297.329
YBR247C	ENP1	protein_coding	1299.91	1328.27	1211.98	2329.65	2198.2	1898.73	1197.8	1322.07	1181
YBR248C	HIS7	protein_coding	972.745	974.919	1069.95	638.986	763.252	640.556	1868	1849.49	1790.21
YBR249C	ARO4	protein_coding	6967.93	6908.73	6655.46	8671.73	8834.25	8093.59	2108.03	2484.74	1717.44
YBR250W	SPO23	protein_coding	16.5532	28.0981	36.9274	14.7014	21.2014	19.9231	16.6361	14.8459	35.3468
YBR251W	MRPS5	protein_coding	314.511	325.257	336.134	233.122	278.51	238.473	515.719	440.69	424.161
YBR252W	DUT1	protein_coding	1569.63	1547.95	1523.49	1202.89	1228.72	907.404	2725.94	2665.23	2247.64
YBR253W	SRB6	protein_coding	288.221	366.127	307.729	237.848	221.651	166.629	182.997	150.022	139.308
YBR254C	TRS20	protein_coding	539.44	511.726	493.313	710.918	619.66	554.827	812.792	812.619	837.927
YBR255W	MTC4	protein_coding	164.558	160.074	157.178	170.116	168.648	197.419	251.918	207.062	170.496
YBR255C-A	RCF3	protein_coding	288.221	293.753	256.598	390.112	362.352	321.787	40.402	49.226	33.2676
YBR256C	RIB5	protein_coding	986.377	949.376	955.379	779.7	739.159	851.861	2519.18	2334.72	2185.26
YBR257W	POP4	protein_coding	196.691	176.252	209.255	196.369	238.034	207.683	123.582	101.577	220.398
YBR258C	SHG1	protein_coding	142.163	158.371	132.56	239.948	195.631	159.988	147.348	152.366	143.466
YBR259W	YBR259W	protein_coding	202.534	184.766	224.405	130.212	132.027	164.818	330.345	264.883	378.418
YBR260C	RGD1	protein_coding	404.093	355.909	386.318	382.237	390.299	404.498	351.735	439.908	384.656
YBR261C	TAE1	protein_coding	684.524	695.641	641.022	819.078	770.961	695.496	663.067	673.536	559.311
YBR262C	MIC12	protein_coding	562.809	598.575	497.1	669.964	707.357	595.277	632.172	525.077	486.538
YBR263W	SHM1	protein_coding	4412.89	4196.84	4422.77	3241.66	3321.88	2874.96	6036.53	5546.91	4611.72
YBR264C	YPT10	protein_coding	244.403	339.732	231.98	361.76	384.517	290.997	292.32	244.567	166.338
YBR265W	TSC10	protein_coding	848.109	794.41	798.201	751.872	779.635	635.726	639.302	606.339	526.043
YBR267W	REI1	protein_coding	657.26	641.999	588.945	718.269	608.096	603.125	703.469	645.407	390.894
YBR268W	MRPL37	protein_coding	605.653	586.655	572.849	649.487	632.188	587.428	1494.87	1253.31	1029.22
YBR269C	SDH8	protein_coding	832.53	806.331	790.626	2111.23	1691.3	1376.5	297.073	241.442	205.843
YBR270C	BIT2	protein_coding	108.083	86.8487	85.2172	118.661	105.043	106.86	140.219	119.549	130.991
YBR271W	EFM2	protein_coding	301.853	309.931	315.303	138.613	138.773	143.084	800.909	668.067	713.173
YBR272C	HSM3	protein_coding	356.381	327.811	336.134	255.174	280.437	291.601	449.175	286.761	548.915
YBR273C	UBX7	protein_coding	302.827	298.01	240.502	119.711	115.644	155.762	468.187	425.844	430.399
YBR274W	CHK1	protein_coding	589.1	620.713	633.447	632.686	726.631	759.491	988.66	987.645	1235.06
YBR275C	RIF1	protein_coding	357.355	353.355	417.564	420.565	422.101	606.747	475.317	582.898	605.054
YBR276C	PPS1	protein_coding	986.377	949.376	995.147	893.11	865.404	888.689	1582.81	1554.92	1609.32
YBR278W	DPB3	protein_coding	161.637	167.737	138.241	244.673	193.704	191.382	446.798	366.46	361.785
YBR279W	PAF1	protein_coding	698.156	802.925	627.766	842.181	736.268	755.265	444.422	443.815	343.072
YBR280C	SAF1	protein_coding	172.348	155.817	172.328	148.064	186.958	140.065	192.503	214.875	241.19
YBR281C	DUG2	protein_coding	588.126	601.981	603.148	435.792	445.23	490.228	1133.63	1260.34	1476.25
YBR282W	MRPL27	protein_coding	381.698	314.188	374.955	493.022	485.706	470.305	330.345	315.671	251.586
YBR283C	SSH1	protein_coding	7663.17	7524.33	7951.71	5680.52	6561.84	6259.46	6072.18	6210.29	7747.18
YBR284W	YBR284W	protein_coding	126.583	135.382	101.314	198.994	183.103	172.666	85.5571	96.8892	91.4858
YBR285W	YBR285W	protein_coding	41.8699	33.2069	37.8743	45.1543	26.9836	31.3939	14.2595	16.4087	35.3468
YBR286W	APE3	protein_coding	22054.7	22040.8	21191.6	57490.9	52134.3	41853.5	5858.28	7139.33	4206.27
YBR287W	YBR287W	protein_coding	2073.05	2037.54	2158.83	1292.15	1353.04	1491.21	905.479	990.77	1108.23
YBR288C	APM3	protein_coding	541.388	560.259	633.447	418.99	500.161	511.358	988.66	839.967	1002.19
YBR289W	SNF5	protein_coding	192.796	173.697	184.637	397.988	339.223	342.314	111.7	107.828	89.4066
YBR290W	BSD2	protein_coding	647.523	678.612	601.254	961.892	839.384	913.442	660.691	546.955	582.182
YBR291C	CTP1	protein_coding	350.539	343.138	332.347	320.281	315.13	251.151	394.513	384.431	336.834
YBR292C	YBR292C	protein_coding	67.1866	51.9389	69.1206	58.2806	53.9673	80.2959	4.75317	10.9391	10.3961
YBR293W	VBA2	protein_coding	328.143	293.753	335.187	229.972	229.361	231.228	503.836	492.26	667.43
YBR294W	SUL1	protein_coding	140.216	154.965	140.135	139.663	133.955	189.571	106.946	157.836	162.179
YBR295W	PCA1	protein_coding	260.957	242.666	283.11	217.896	238.034	274.697	829.428	868.096	827.531
YBR296C	PHO89	protein_coding	865.636	791.856	826.606	445.243	486.669	505.321	1573.3	1619.77	1767.34
YBR297W	MAL33	protein_coding	150.926	136.233	160.966	114.461	88.6605	111.69	163.984	153.929	289.012
YBR298C	MAL31	protein_coding	85.6873	80.0371	127.826	58.2806	40.4755	82.1071	85.5571	110.954	83.1689
YBR299W	MAL32	protein_coding	57.4494	50.236	56.8114	74.0321	55.8947	52.5244	38.0254	34.38	29.1091
YBR301W	PAU24	protein_coding	7.78975	2.55437	5.68114	24.1523	12.5281	10.8671	4.75317	5.46955	2.07922
YBR302C	COS2	protein_coding	209.35	175.4	166.647	132.313	88.6605	83.9183	180.621	221.908	153.862
YCL064C	CHA1	protein_coding	3385.62	3301.1	3332.94	2613.7	2871.83	2868.92	663.067	697.759	665.351
YCL063W	VAC17	protein_coding	360.276	389.968	354.125	312.93	290.074	291.601	209.14	219.563	264.061
YCL061C	MRC1	protein_coding	310.616	297.159	317.197	397.463	409.573	448.57	537.108	432.095	484.459
YCL059C	KRR1	protein_coding	1566.71	1607.55	1399.46	2245.11	2200.13	1883.63	1856.11	1926.85	1946.15
YCL058C	FYV5	protein_coding	95.4244	80.8885	93.7389	120.236	161.902	86.3332	2.37659	6.25092	0
YCL057C-A	MIC10	protein_coding	936.717	785.896	838.916	1415.01	1356.89	857.899	97.44	89.8569	76.9312
YCL057W	PRD1	protein_coding	1194.75	1232.06	1278.26	888.385	876.005	1158.56	2041.49	1971.38	1929.52
YCL056C	PEX34	protein_coding	146.058	198.39	201.681	313.455	212.978	202.249	104.57	109.391	114.357
YCL055W	KAR4	protein_coding	289.194	305.673	263.226	284.577	305.493	239.68	527.602	528.202	578.024
YCL054W-A	RDT1	protein_coding	329.117	252.883	308.675	208.445	338.259	367.067	192.503	232.847	388.815
YCL054W	SPB1	protein_coding	1342.76	1360.63	1229.02	1298.97	1324.13	1526.83	2157.94	2045.61	2050.11
YCL052C	PBN1	protein_coding	263.878	269.061	348.443	204.245	267.909	207.079	836.558	690.726	796.342
YCL051W	LRE1	protein_coding	396.304	361.87	329.506	322.381	241.889	294.62	147.348	137.52	143.466
YCL050C	APA1	protein_coding	2924.08	2893.25	3113.27	2587.97	2522.01	2512.12	147.348	190.653	234.952
YCL049C	YCL049C	protein_coding	536.519	541.527	518.878	504.048	513.653	454.004	437.292	359.428	243.269
YCL048W-A	YCL048W-A	protein_coding	10.7109	2.55437	9.46857	11.5511	8.67331	8.4522	16.6361	14.0646	4.15844
YCL048W	SPS22	protein_coding	8.76347	10.2175	11.3623	8.4008	6.74591	12.6783	7.12976	11.7205	24.9507
YCL047C	POF1	protein_coding	346.644	338.88	282.163	240.473	233.216	219.757	399.266	440.69	528.123
YCL045C	EMC1	protein_coding	4237.62	4379.9	4225.82	4328.51	3941.54	4094.49	874.584	972.018	794.263
YCL044C	MGR1	protein_coding	555.993	550.042	463.013	1151.44	1000.32	659.876	26.1424	62.5092	33.2676
YCL043C	PDI1	protein_coding	21490.9	21243	20761.7	18015	16884.1	16411.2	2987.37	3723.2	2251.8
YCL042W	YCL042W	protein_coding	12.6583	14.4748	12.3091	22.5772	11.5644	15.0932	9.50634	14.0646	12.4753
YCL040W	GLK1	protein_coding	3387.57	2965.63	3196.59	2556.99	2854.48	2504.87	4636.72	4689.75	3773.79
YCL039W	GID7	protein_coding	172.348	153.262	157.178	265.675	237.071	211.305	142.595	133.613	79.0105
YCL038C	ATG22	protein_coding	509.255	510.023	568.114	308.73	395.118	379.745	812.792	936.856	1133.18
YCL037C	SRO9	protein_coding	3407.04	3407.54	3077.29	6586.23	5957.6	4543.06	256.671	276.603	232.873
YCL036W	GFD2	protein_coding	215.192	200.944	203.574	206.345	181.176	179.911	903.103	839.967	646.638
YCL035C	GRX1	protein_coding	1379.76	1548.8	1313.29	2182.63	2001.61	1565.47	736.742	767.3	565.549
YCL034W	LSB5	protein_coding	515.097	451.273	437.448	392.738	374.88	367.671	1105.11	934.512	763.075
YCL033C	MXR2	protein_coding	359.302	377.196	372.115	295.078	284.292	247.529	910.232	835.279	802.58
YCL032W	STE50	protein_coding	141.189	165.183	159.072	124.437	137.809	108.671	259.048	264.101	234.952
YCL031C	RRP7	protein_coding	974.693	1010.68	849.331	716.694	728.558	696.099	941.128	948.577	977.235
YCL030C	HIS4	protein_coding	4343.76	4474.41	4578.05	2590.6	3100.23	3630.22	10447.5	10414	9025.9
YCL029C	BIK1	protein_coding	298.932	247.774	242.395	288.253	267.909	265.037	95.0634	58.6023	66.5351
YCL028W	RNQ1	protein_coding	1926.02	2006.04	1893.71	2414.18	2247.35	1955.48	810.416	898.569	625.846
YCL027W	FUS1	protein_coding	129.505	124.313	116.463	128.112	109.862	133.424	21.3893	47.6632	29.1091
YCL026C-B	HBN1	protein_coding	78.8712	69.8196	61.5457	175.367	167.684	136.443	2.37659	9.37638	2.07922
YCL026C-A	FRM2	protein_coding	30.1853	23.8408	26.512	12.6012	20.2377	19.9231	28.519	23.4409	16.6338
YCL025C	AGP1	protein_coding	972.745	926.386	850.278	661.563	683.264	703.344	539.485	514.138	553.073
YCL024W	KCC4	protein_coding	264.852	256.289	254.705	287.728	302.602	288.582	311.333	402.403	299.408
tE(UUC)C	tE(UUC)C	tRNA	5.84231	1.70292	9.46857	9.4509	8.67331	3.62237	52.2849	22.6596	22.8714
YCL021W-A	YCL021W-A	protein_coding	74.9763	68.1166	80.4829	171.166	158.047	188.967	180.621	139.083	91.4858
YCL017C	NFS1	protein_coding	1779.96	1742.93	1754.53	1076.88	1197.88	1223.15	1228.69	1159.55	975.155
YCL016C	DCC1	protein_coding	168.453	169.44	171.381	137.038	163.829	126.783	216.269	184.402	182.972
YCL014W	BUD3	protein_coding	851.03	918.723	864.481	1204.99	1110.18	1642.14	1150.27	1157.2	1199.71
YCL012C	YCL012C	protein_coding	495.623	485.331	492.366	728.77	737.232	582.598	49.9083	33.5987	16.6338
YCL011C	GBP2	protein_coding	1476.16	1318.06	1327.49	1349.38	1161.26	988.908	5311.67	4680.37	4447.46
YCL010C	SGF29	protein_coding	151.9	134.53	161.913	134.938	102.152	136.443	674.95	622.748	673.668
YCL009C	ILV6	protein_coding	4501.5	4594.47	4306.31	3390.25	3135.89	2847.79	249.542	258.632	205.843
YCL008C	STP22	protein_coding	159.69	194.984	219.671	238.373	234.179	236.662	57.0381	57.821	35.3468
YCL005W-A	VMA9	protein_coding	3609.58	3943.95	3438.04	7486.17	5077.74	4684.94	2077.14	2066.71	1542.78
snR43	snR43	snoRNA	288.221	227.339	254.705	312.405	387.408	329.636	27910.6	27536.9	23133.4
YCL005W	LDB16	protein_coding	457.648	437.649	498.994	433.691	466.432	434.081	294.697	287.542	203.764
YCL004W	PGS1	protein_coding	185.98	208.607	199.787	320.806	292.002	323.599	61.7912	81.2619	83.1689
YCL002C	YCL002C	protein_coding	438.173	359.315	536.868	249.399	312.239	361.634	587.017	671.974	1276.64
YCL001W	RER1	protein_coding	1893.88	1948.99	2022.49	1868.13	1555.41	1365.03	1734.91	1818.24	2359.92
YCL001W-A	YCL001W-A	protein_coding	19.4744	24.6923	29.3526	8.4008	9.63702	23.5454	2.37659	5.46955	33.2676
YCL001W-B	YCL001W-B	protein_coding	20.4481	20.435	53.024	7.3507	28.911	27.1678	14.2595	16.4087	37.426
YCR001W	YCR001W	protein_coding	29.2116	33.2069	16.0966	19.4269	18.3103	16.3007	4.75317	16.4087	35.3468
YCR002C	CDC10	protein_coding	1679.66	1648.42	1541.48	1965.26	1803.09	1471.29	663.067	836.842	1133.18
YCR003W	MRPL32	protein_coding	269.72	348.246	269.854	299.279	289.11	243.303	765.261	629.78	621.688
YCR004C	YCP4	protein_coding	2106.15	2041.8	2020.59	1570.43	1619.02	1573.92	2250.63	2171.41	2064.67
YCR005C	CIT2	protein_coding	2992.24	2823.43	2710.85	4207.23	4079.35	3723.2	6305.08	5908.68	6002.72
YCR006C	YCR006C	protein_coding	37.0013	49.3846	48.2897	33.0782	43.3666	36.2237	116.453	145.334	162.179
tP(AGG)C	SUF2	tRNA	66.2129	88.5516	79.536	230.497	155.156	112.897	304.203	338.331	178.813
YCR007C	YCR007C	protein_coding	171.375	170.292	174.222	177.467	165.757	152.743	71.2976	77.3551	149.704
YCR008W	SAT4	protein_coding	2122.71	2078.41	2130.43	2425.73	2259.88	2248.89	1361.78	1582.26	1359.81
YCR009C	RVS161	protein_coding	1393.39	1366.59	1351.17	1970.51	1791.52	1547.36	2001.09	1855.74	1879.62
YCR010C	ADY2	protein_coding	30.1853	19.5835	33.14	45.6794	25.0562	30.7902	35.6488	18.7528	27.0299
YCR011C	ADP1	protein_coding	1815.99	1808.5	1846.37	1581.45	1640.22	1998.95	5691.92	5412.51	7125.5
YCR012W	PGK1	protein_coding	102299	92252.1	102565	31488.3	33301.7	32575.4	201948	198352	177709
YCR014C	POL4	protein_coding	132.426	128.57	117.41	98.7094	139.737	167.233	380.254	339.112	507.33
YCR015C	CTO1	protein_coding	198.639	195.835	195.053	209.495	187.922	201.042	385.007	339.894	442.874
snR33	snR33	snoRNA	32616.7	25616.1	24922.2	77039	86853.6	62176.8	23128.9	22283.7	29175.6
YCR016W	YCR016W	protein_coding	723.473	742.471	680.79	1086.85	1079.35	815.638	399.266	471.163	399.211
YCR017C	CWH43	protein_coding	3319.41	3294.29	3290.33	2268.74	2153.87	2705.91	5620.63	5624.26	5457.96
YCR018C	SRD1	protein_coding	394.356	411.254	404.308	511.399	474.141	389.405	682.08	593.056	530.202
YCR019W	MAK32	protein_coding	183.059	202.647	213.043	153.315	149.374	140.065	242.412	224.252	191.288
YCR020C	PET18	protein_coding	52.5808	45.9787	57.7583	36.2285	53.9673	48.902	45.1551	71.8855	68.6143
YCR020C-A	MAK31	protein_coding	442.068	368.681	409.989	269.351	312.239	253.566	691.586	625.873	677.827
YCR020W-B	HTL1	protein_coding	191.823	195.835	219.671	204.77	223.579	260.207	123.582	76.5737	230.794
YCR021C	HSP30	protein_coding	3475.2	3401.57	3427.62	5006.88	5692.59	5359.9	3783.52	3845.1	3360.02
YCR022C	YCR022C	protein_coding	16.5532	17.0292	12.3091	14.7014	34.6933	10.8671	4.75317	5.46955	4.15844
YCR023C	YCR023C	protein_coding	886.084	888.922	910.877	635.836	609.059	723.267	986.283	936.856	1018.82
YCR024C	SLM5	protein_coding	227.85	224.785	257.545	160.665	194.668	176.893	73.6742	81.2619	87.3273
YCR024C-B	YCR024C-B	protein_coding	1089.59	1133.29	1473.31	806.477	1148.73	1508.11	270.931	253.162	370.102
YCR024C-A	PMP1	protein_coding	2026.31	1909.82	2334	1882.31	2230.01	2281.49	434.915	465.693	575.945
YCR025C	YCR025C	protein_coding	11.6846	19.5835	18.9371	18.9018	24.0925	24.1492	16.6361	11.7205	12.4753
YCR026C	NPP1	protein_coding	742.947	720.333	717.718	860.557	744.941	812.619	1338.02	1310.35	968.918
YCR027C	RHB1	protein_coding	358.329	446.164	389.158	312.405	306.457	262.622	577.51	518.826	494.855
YCR028C	FEN2	protein_coding	513.15	585.803	564.327	376.461	469.323	508.943	2381.34	2127.66	2401.5
YCR028C-A	RIM1	protein_coding	3550.18	3542.07	3514.73	7771.27	6994.55	5915.94	396.89	429.751	503.172
YCR030C	SYP1	protein_coding	984.43	998.76	1020.71	1301.6	1283.65	1256.96	225.776	237.535	205.843
snR65	snR65	snoRNA	27.2641	17.0292	44.5023	17.3267	29.8747	32.6014	7.12976	12.5018	22.8714
YCR031C	RPS14A	protein_coding	62462.1	61389.3	59525.1	45935.1	53356.3	57213.6	3709.85	4301.41	2813.19
snR189	snR189	snoRNA	63620.8	56323.9	44031.7	179287	126936	87919.2	20757.1	19545.1	41316.2
YCR032W	BPH1	protein_coding	297.958	323.554	374.955	416.89	431.738	595.88	1209.68	1079.06	1270.4
YCR033W	SNT1	protein_coding	397.277	450.421	391.052	612.209	544.491	673.761	389.76	401.621	361.785
YCR034W	ELO2	protein_coding	5074.05	4832.88	5163.21	4998.48	5653.07	4439.22	1126.5	1199.39	1224.66
YCR035C	RRP43	protein_coding	446.937	423.175	468.694	300.329	284.292	281.338	798.533	746.203	885.749
YCR036W	RBK1	protein_coding	753.658	730.551	700.674	718.269	669.773	647.801	1193.05	1181.42	1110.3
YCR037C	PHO87	protein_coding	343.723	357.612	365.487	352.834	329.586	314.543	762.884	782.146	812.976
YCR038C	BUD5	protein_coding	184.033	169.44	154.338	341.283	292.965	277.112	66.5444	47.6632	95.6442
YCR039C	MATALPHA2	protein_coding	80.8187	78.3341	88.0577	92.9339	69.3865	71.24	166.361	107.828	99.8027
YCR041W	YCR041W	protein_coding	28.2378	25.5437	26.512	16.2766	14.4555	22.338	52.2849	42.9751	68.6143
YCR042C	TAF2	protein_coding	688.419	777.381	717.718	818.553	805.655	961.74	1380.8	1296.28	1465.85
YCR043C	YCR043C	protein_coding	1116.86	1069.43	989.466	835.355	836.493	821.071	1385.55	1292.38	1203.87
YCR044C	PER1	protein_coding	1082.78	1188.64	1085.1	884.71	872.15	745.605	2407.48	2559.75	2395.26
YCR045C	RRT12	protein_coding	199.612	202.647	242.395	247.299	271.764	203.457	163.984	209.406	133.07
YCR046C	IMG1	protein_coding	645.576	573.031	606.935	372.786	374.88	324.806	327.969	343.019	230.794
YCR047C	BUD23	protein_coding	382.671	392.522	378.743	596.982	555.092	439.515	568.004	418.03	405.448
YCR048W	ARE1	protein_coding	340.802	355.909	330.453	218.421	226.47	209.494	520.472	429.751	332.676
YCR051W	YCR051W	protein_coding	1024.35	895.734	914.664	1721.11	1690.33	1381.33	924.492	924.354	925.254
YCR052W	RSC6	protein_coding	477.122	479.371	480.057	545.527	537.745	428.647	102.193	182.058	116.436
YCR053W	THR4	protein_coding	7853.04	7445.15	7721.62	6854.01	7127.54	6505.18	1197.8	1590.08	968.918
YCR054C	CTR86	protein_coding	300.879	349.098	333.294	302.429	292.965	298.242	223.399	218.782	276.537
YCR057C	PWP2	protein_coding	1594.95	1525.81	1495.09	1441.79	1612.27	1660.25	3667.07	3649.75	3147.94
YCR059C	YIH1	protein_coding	804.292	729.7	789.679	872.108	827.82	597.088	1200.18	1244.71	993.868
YCR060W	TAH1	protein_coding	446.937	408.7	410.936	414.265	345.969	310.92	442.045	319.578	322.279
YCR061W	YCR061W	protein_coding	540.414	534.716	602.201	858.457	833.602	797.526	116.453	95.3265	56.139
tS(CGA)C	SUP61	tRNA	13.6321	6.81166	4.73429	20.477	21.2014	26.5641	68.921	50.7887	41.5844
YCR063W	BUD31	protein_coding	179.164	165.183	182.743	242.048	270.8	195.608	52.2849	89.0756	37.426
YCR065W	HCM1	protein_coding	599.811	634.336	705.409	819.603	813.364	958.118	251.918	244.567	193.368
YCR066W	RAD18	protein_coding	101.267	100.472	120.251	126.012	137.809	108.671	61.7912	96.8892	110.199
YCR067C	SED4	protein_coding	1066.22	1040.48	1084.15	913.587	869.259	1151.91	346.982	368.023	368.022
YCR068W	ATG15	protein_coding	217.139	253.734	257.545	204.77	182.14	262.622	137.842	149.241	139.308
YCR069W	CPR4	protein_coding	1163.59	1101.79	1156.11	998.12	905.88	872.992	318.462	309.42	187.13
YCR071C	IMG2	protein_coding	312.564	340.583	293.526	336.557	297.784	284.96	85.5571	91.4197	74.852
YCR072C	RSA4	protein_coding	835.451	856.567	810.51	938.265	945.391	827.108	1456.85	1448.65	1151.89
YCR073C	SSK22	protein_coding	283.352	286.941	278.376	316.08	292.965	342.918	489.577	498.511	461.587
YCR073W-A	SOL2	protein_coding	359.302	310.782	353.178	232.597	241.889	230.021	85.5571	117.205	106.04
YCR075C	ERS1	protein_coding	282.378	261.398	290.685	177.992	195.631	196.816	674.95	704.01	625.846
YCR075W-A	EGO2	protein_coding	236.614	260.546	257.545	528.201	584.967	444.344	180.621	153.929	137.229
YCR076C	FUB1	protein_coding	346.644	361.87	276.482	376.986	335.368	356.804	703.469	652.439	550.994
YCR077C	PAT1	protein_coding	1005.85	1040.48	993.253	682.04	739.159	903.178	256.671	232.847	228.714
YCR079W	PTC6	protein_coding	308.669	339.732	324.772	270.401	302.602	246.321	1010.05	921.229	684.064
YCR081W	SRB8	protein_coding	243.43	264.803	261.333	238.898	270.8	395.442	251.918	307.858	286.933
YCR082W	AHC2	protein_coding	768.264	840.389	770.742	539.752	497.27	520.414	905.479	951.702	775.55
YCR083W	TRX3	protein_coding	528.729	501.509	513.197	659.463	618.696	473.927	503.836	547.737	432.478
YCR084C	TUP1	protein_coding	2838.39	2911.14	2890.76	4362.12	3773.86	3579.51	268.554	370.367	257.824
YCR085W	YCR085W	protein_coding	50.6334	32.3554	37.8743	56.1804	42.4029	34.4125	14.2595	16.4087	27.0299
YCR086W	CSM1	protein_coding	179.164	154.114	122.145	221.571	252.49	131.009	40.402	32.8173	6.23767
YCR087C-A	YCR087C-A	protein_coding	531.65	584.1	507.515	900.986	787.344	619.426	263.801	284.417	230.794
YCR088W	ABP1	protein_coding	2098.36	2077.56	1998.82	2169.51	2085.45	2198.18	175.867	229.721	122.674
YCR089W	FIG2	protein_coding	384.619	377.196	416.617	1010.2	950.21	833.146	16.6361	25.0037	16.6338
YCR090C	YCR090C	protein_coding	1014.61	1025.16	926.026	1146.18	1150.66	1093.96	1067.09	889.974	1370.21
YCR091W	KIN82	protein_coding	93.477	78.3341	103.207	90.3086	95.4065	80.8997	23.7659	21.8782	10.3961
YCR092C	MSH3	protein_coding	111.978	134.53	136.347	162.241	188.886	199.834	194.88	242.223	259.903
YCR093W	CDC39	protein_coding	1960.1	1881.72	2077.4	2322.82	2396.73	3496.19	710.599	894.663	954.363
YCR094W	CDC50	protein_coding	721.526	679.464	692.153	339.707	295.856	307.902	332.722	415.686	530.202
YCR095C	OCA4	protein_coding	326.196	354.207	358.859	252.024	255.381	260.207	425.409	466.475	731.886
YCR095W-A	YCR095W-A	protein_coding	14.6058	17.0292	21.7777	21.002	15.4192	23.5454	0	7.03228	10.3961
YCR097W	HMRA1	protein_coding	729.315	599.426	718.665	780.225	712.175	815.638	499.083	488.353	738.124
tT(AGU)C	tT(AGU)C	tRNA	0.973719	0.851458	2.84057	8.4008	9.63702	5.43356	16.6361	8.59501	10.3961
YCR098C	GIT1	protein_coding	54.5283	57.8991	66.28	42.5291	47.2214	36.8275	97.44	122.674	160.1
YCR099C	YCR099C	protein_coding	29.2116	34.0583	54.9177	30.4529	26.0199	33.2051	85.5571	99.2333	97.7235
YCR100C	EMA35	protein_coding	61.3443	57.0477	46.396	70.8818	72.2776	63.9953	147.348	160.961	158.021
YCR101C	YCR101C	protein_coding	55.502	89.4031	78.5892	101.335	93.4791	73.6549	133.089	132.832	135.149
YCR102C	YCR102C	protein_coding	46.7385	37.4642	28.4057	23.1022	37.5844	24.1492	73.6742	85.9501	54.0598
YCR105W	ADH7	protein_coding	96.3982	107.284	110.782	106.06	86.7331	86.3332	68.921	46.1005	62.3767
YCR106W	RDS1	protein_coding	154.821	146.451	159.072	114.461	121.426	191.382	213.893	323.485	386.735
YCR107W	AAD3	protein_coding	36.0276	67.2652	39.768	46.2044	42.4029	82.7108	247.165	234.409	189.209
YDL248W	COS7	protein_coding	355.407	336.326	290.685	223.671	243.817	272.282	168.738	158.617	178.813
YDL247W	MPH2	protein_coding	10.7109	8.51458	9.46857	10.501	27.9473	3.62237	4.75317	4.68819	6.23767
YDL246C	SOR2	protein_coding	1.94744	2.55437	2.84057	5.2505	2.8911	1.81119	0	3.12546	14.5546
YDL245C	HXT15	protein_coding	16.5532	5.96021	7.57486	16.8016	13.4918	11.4708	2.37659	5.46955	6.23767
YDL244W	THI13	protein_coding	45.7648	31.5039	20.8309	27.8277	17.3466	22.338	9.50634	14.8459	10.3961
YDL243C	AAD4	protein_coding	68.1603	64.7108	68.1737	36.7535	52.0399	56.7505	299.45	271.915	224.556
YDL242W	YDL242W	protein_coding	30.1853	22.1379	29.3526	16.2766	7.70961	15.0932	59.4146	64.8533	66.5351
YDL241W	YDL241W	protein_coding	327.17	336.326	331.4	367.01	326.695	265.037	173.491	182.058	201.685
YDL240W	LRG1	protein_coding	269.72	279.278	301.101	235.748	238.998	365.256	373.124	429.751	461.587
YDL239C	ADY3	protein_coding	37.975	46.8302	57.7583	50.4048	72.2776	80.2959	144.972	165.649	153.862
YDL238C	GUD1	protein_coding	138.268	147.302	111.729	140.188	144.555	149.725	292.32	200.811	210.001
YDL237W	AIM6	protein_coding	1716.67	1712.28	1699.61	1266.42	1406.04	1399.44	1637.47	1683.06	1941.99
YDL236W	PHO13	protein_coding	1508.29	1383.62	1518.76	1517.92	1722.13	1508.11	2863.79	2780.88	2967.05
YDL235C	YPD1	protein_coding	262.904	282.684	259.439	132.313	139.737	138.254	532.355	507.106	777.629
YDL234C	GYP7	protein_coding	555.02	591.763	527.399	599.082	570.511	568.713	1059.96	975.143	943.967
YDL233W	MFG1	protein_coding	187.928	191.578	190.318	204.77	204.305	195.004	54.6615	78.9178	56.139
YDL232W	OST4	protein_coding	633.891	687.127	711.09	262	284.292	259.603	40.402	30.4732	56.139
YDL231C	BRE4	protein_coding	484.912	386.562	436.501	318.705	311.276	473.323	1561.42	1589.3	1617.64
YDL230W	PTP1	protein_coding	279.457	272.467	294.473	228.397	192.74	197.419	380.254	353.958	261.982
YDL229W	SSB1	protein_coding	73717.3	70151.6	73571.8	51835.6	54859.7	63509.3	63055.6	68061.5	53111.7
YDL227C	HO	protein_coding	540.414	582.397	506.569	420.565	397.045	432.874	1354.65	1129.85	1116.54
YDL226C	GCS1	protein_coding	1364.18	1434.71	1335.07	1517.92	1413.75	1330.01	1509.13	1420.52	1237.14
YDL225W	SHS1	protein_coding	633.891	707.562	677.95	773.399	647.607	652.027	679.704	619.622	713.173
YDL224C	WHI4	protein_coding	495.623	459.787	531.187	582.806	489.56	778.206	87.9337	144.552	112.278
YDL223C	HBT1	protein_coding	132.426	139.639	125.932	222.621	199.486	216.739	90.3103	85.9501	114.357
YDL222C	FMP45	protein_coding	32.1327	28.9496	35.0337	31.503	22.1651	19.3193	68.921	59.3837	49.9013
YDL220C	CDC13	protein_coding	103.214	105.581	121.198	101.335	106.007	123.764	130.712	159.398	87.3273
YDL219W	DTD1	protein_coding	679.656	652.217	691.206	752.922	799.872	693.684	827.052	782.146	1087.43
YDL218W	YDL218W	protein_coding	63.2917	53.6419	55.8646	47.2545	24.0925	44.6759	78.4273	60.9464	43.6637
YDL217C	TIM22	protein_coding	499.518	456.382	440.289	434.742	392.227	367.067	173.491	149.241	199.605
YDL216C	RRI1	protein_coding	121.715	108.135	115.517	92.4088	88.6605	80.8997	111.7	129.707	114.357
YDL215C	GDH2	protein_coding	398.251	402.74	500.887	317.655	477.996	584.409	969.647	947.795	1359.81
YDL214C	PRR2	protein_coding	62.318	58.7506	72.908	66.6814	62.6406	47.0908	66.5444	53.1328	49.9013
YDL213C	NOP6	protein_coding	1120.75	1167.35	964.848	1928.51	1722.13	1484.57	368.371	382.087	320.2
YDL212W	SHR3	protein_coding	4016.59	3857.1	4210.67	2202.59	2585.61	2576.71	7828.47	7448.75	8375.11
YDL211C	YDL211C	protein_coding	138.268	160.926	142.975	219.471	169.611	184.741	68.921	50.0073	35.3468
tG(GCC)D1	tG(GCC)D1	tRNA	0	0	1.89371	1.0501	0	0	2.37659	10.9391	2.07922
YDL210W	UGA4	protein_coding	59.3968	57.8991	60.5989	63.006	53.9673	51.3169	33.2722	52.3514	43.6637
YDL209C	CWC2	protein_coding	236.614	188.172	187.478	283.527	269.836	210.701	242.412	182.839	135.149
YDL208W	NHP2	protein_coding	2888.05	3134.22	2856.67	3415.45	2785.1	2568.26	2801.99	2856.67	2008.53
YDL207W	GLE1	protein_coding	84.7135	90.2546	80.4829	117.611	89.6242	117.727	289.943	295.356	330.596
YDL206W	YDL206W	protein_coding	246.351	308.228	349.39	265.15	326.695	344.125	147.348	194.56	311.883
YDL205C	HEM3	protein_coding	1240.52	1296.77	1247.96	1057.45	957.919	916.46	2436	2280.02	2249.72
YDL204W	RTN2	protein_coding	96.3982	111.541	110.782	139.663	121.426	109.879	106.946	117.986	74.852
YDL203C	ACK1	protein_coding	311.59	364.424	294.473	219.996	221.651	222.172	330.345	271.134	255.744
YDL202W	MRPL11	protein_coding	458.622	407.848	402.414	397.463	436.557	380.349	487.2	419.593	395.052
YDL201W	TRM8	protein_coding	747.816	691.384	730.027	556.028	537.745	439.515	171.114	103.14	166.338
YDL200C	MGT1	protein_coding	232.719	251.18	252.811	409.539	371.989	383.368	299.45	320.359	340.992
YDL199C	YDL199C	protein_coding	146.058	161.777	183.69	194.794	199.486	186.552	111.7	119.549	110.199
YDL198C	GGC1	protein_coding	1194.75	1233.76	1147.59	1104.18	1090.91	1052.3	731.988	749.329	632.084
YDL197C	ASF2	protein_coding	122.689	154.965	141.082	149.639	132.991	137.046	216.269	125.8	89.4066
YDL195W	SEC31	protein_coding	3786.79	3719.17	3948.39	4196.73	3944.43	4272.59	1088.48	1102.51	1108.23
YDL194W	SNF3	protein_coding	159.69	158.371	160.966	141.239	161.902	178.704	287.567	350.051	295.25
YDL193W	NUS1	protein_coding	651.418	615.604	586.105	493.547	531	507.736	356.488	411.779	413.765
YDL192W	ARF1	protein_coding	13084.8	12994.1	12627.3	15686.9	17412.2	14856	12636.3	12196.3	13521.2
YDL191W	RPL35A	protein_coding	19144.3	18875.1	17253.6	18062.3	16734.7	13311.6	10302.5	10515.6	7969.66
YDL190C	UFD2	protein_coding	871.478	855.715	805.776	677.84	658.208	826.505	1152.64	1150.95	1316.15
YDL189W	RBS1	protein_coding	393.382	429.986	424.192	458.369	341.15	366.463	282.814	210.968	162.179
YDL188C	PPH22	protein_coding	1597.87	1662.9	1488.46	1219.17	1236.43	1354.77	1772.93	1767.45	1322.39
YDL186W	YDL186W	protein_coding	115.873	97.0662	103.207	141.764	120.463	139.461	38.0254	41.4123	27.0299
YDL185W	VMA1	protein_coding	17193.9	16015.1	17088.9	14988.1	16996.8	23358.9	16916.5	16298.5	17937.5
YDL184C	RPL41A	protein_coding	21271.9	19136.5	21881.9	10870.1	12031.8	14435.2	39206.5	35949.8	33683.4
YDL183C	YDL183C	protein_coding	67.1866	51.0875	49.2366	54.0802	57.8221	44.0722	16.6361	25.0037	16.6338
YDL182W	LYS20	protein_coding	3353.49	3007.35	3253.4	3820.79	4425.32	3577.7	259.048	308.639	174.655
YDL181W	INH1	protein_coding	294.063	305.673	303.941	282.477	273.691	209.494	80.8039	64.0719	49.9013
YDL180W	YDL180W	protein_coding	509.255	504.915	510.356	430.016	503.052	478.757	304.203	308.639	376.339
YDL179W	PCL9	protein_coding	377.803	394.225	389.158	617.984	637.007	525.848	92.6868	89.8569	79.0105
YDL178W	DLD2	protein_coding	1095.43	1035.37	995.147	690.441	675.555	662.29	2500.17	2401.91	2580.32
YDL177C	YDL177C	protein_coding	132.426	130.273	142.975	139.663	144.555	118.935	133.089	134.395	130.991
YDL176W	YDL176W	protein_coding	306.721	320.148	302.994	281.952	343.078	315.75	116.453	146.115	214.16
YDL175C	AIR2	protein_coding	202.534	184.766	203.574	148.064	180.212	153.951	116.453	97.6706	91.4858
YDL174C	DLD1	protein_coding	621.233	592.615	546.337	466.245	506.907	487.209	967.27	934.512	854.56
YDL173W	PAR32	protein_coding	648.497	697.344	635.341	576.505	516.544	513.169	330.345	346.926	247.427
YDL171C	GLT1	protein_coding	6332.09	6322.93	6592.97	7778.09	7837.79	9793.08	17422.8	17562.7	17538.2
YDL170W	UGA3	protein_coding	279.457	286.09	301.101	315.03	294.893	333.258	114.076	120.33	85.2481
YDL169C	UGX2	protein_coding	46.7385	31.5039	12.3091	27.8277	18.3103	27.1678	11.8829	11.7205	14.5546
YDL168W	SFA1	protein_coding	1230.78	1314.65	1315.18	1055.35	1131.39	1138.03	2046.24	1831.52	1721.6
YDL167C	NRP1	protein_coding	1070.12	1115.41	1060.48	1041.7	939.609	958.721	2226.86	2183.13	2143.68
YDL166C	FAP7	protein_coding	609.548	561.111	552.965	1074.25	994.54	786.659	389.76	501.636	374.26
YDL165W	CDC36	protein_coding	803.318	711.819	771.689	716.694	677.482	554.223	1121.75	1017.34	819.214
YDL164C	CDC9	protein_coding	306.721	355.909	320.038	239.423	235.143	274.697	1031.44	984.519	960.601
YDL161W	ENT1	protein_coding	729.315	712.67	606.935	689.916	610.023	522.829	275.684	208.624	164.259
YDL160C-A	MHF2	protein_coding	273.615	251.18	303.941	326.056	326.695	329.032	275.684	256.288	324.359
YDL160C	DHH1	protein_coding	2680.65	2672.73	2860.46	3550.91	3717	4323.3	394.513	457.098	355.547
YDL159W-A	YDL159W-A	protein_coding	2.92116	4.25729	8.52172	9.97595	7.70961	10.8671	0	0	2.07922
YDL159W	STE7	protein_coding	255.114	251.18	262.279	186.393	201.414	259	102.193	108.61	76.9312
YDL157C	YDL157C	protein_coding	1705.96	1731.01	1703.4	1723.74	1742.37	1453.78	3374.75	3223.91	3035.66
YDL156W	CMR1	protein_coding	131.452	145.599	109.835	153.315	135.882	149.725	116.453	109.391	62.3767
YDL155W	CLB3	protein_coding	297.958	315.039	287.845	260.425	281.401	301.261	482.447	512.575	388.815
YDL154W	MSH5	protein_coding	75.9501	81.74	71.0143	76.6573	71.3139	115.312	156.855	100.796	226.635
YDL153C	SAS10	protein_coding	1266.81	1352.12	1226.18	2017.77	1798.27	1645.76	1784.82	1844.02	1517.83
YDL150W	RPC53	protein_coding	561.836	531.31	526.453	710.918	674.591	602.521	418.279	458.661	278.616
YDL149W	ATG9	protein_coding	149.953	177.103	148.657	185.868	198.523	188.363	173.491	179.714	257.824
YDL148C	NOP14	protein_coding	959.113	1034.52	991.36	1028.05	1052.36	1030.57	1984.45	1861.21	1902.49
YDL147W	RPN5	protein_coding	1589.11	1742.08	1527.28	1472.24	1365.57	1278.7	3362.87	3095.77	3584.58
YDL146W	LDB17	protein_coding	478.096	457.233	539.709	368.585	371.989	429.251	373.124	469.6	679.906
YDL145C	COP1	protein_coding	4694.3	4748.58	5131.02	3862.79	4070.68	4930.65	5794.12	6102.46	6185.69
YDL144C	YDL144C	protein_coding	666.024	737.363	678.897	584.381	544.491	522.225	1050.45	951.702	825.451
YDL143W	CCT4	protein_coding	2154.84	2155.04	2124.75	1332.05	1524.58	1571.51	2419.36	2267.52	2014.77
YDL142C	CRD1	protein_coding	231.745	290.347	281.217	193.218	199.486	199.231	404.02	303.951	303.566
YDL141W	BPL1	protein_coding	411.883	361.018	410.936	359.659	322.84	395.442	114.076	167.212	155.942
YDL140C	RPO21	protein_coding	4939.68	4821.81	5220.02	5788.15	5701.26	6632.56	1402.19	1618.21	1156.05
YDL139C	SCM3	protein_coding	59.3968	63.8594	56.8114	101.335	79.9872	76.0698	16.6361	25.0037	24.9507
YDL138W	RGT2	protein_coding	438.173	432.541	437.448	611.158	673.627	610.974	477.694	519.607	436.637
YDL137W	ARF2	protein_coding	3574.52	3363.26	3349.03	2229.89	2309.99	2114.26	3493.58	3198.13	3426.56
YDL136W	RPL35B	protein_coding	11704.1	12164.8	11326.3	25341.5	21229.4	17610.8	9456.43	9712.36	7229.46
YDL135C	RDI1	protein_coding	1206.44	1343.6	1265.95	1137.26	1111.15	1162.78	803.286	787.616	717.332
YDL134C	PPH21	protein_coding	900.69	906.803	894.78	511.924	602.314	682.214	1977.32	1739.32	1725.75
YDL133C-A	RPL41B	protein_coding	4432.37	3611.03	4157.65	2558.57	3127.21	4310.02	16179.8	14449.8	13483.8
YDL133W	SRF1	protein_coding	356.381	343.138	335.187	268.301	302.602	276.508	477.694	561.801	422.082
YDL132W	CDC53	protein_coding	744.895	827.617	882.471	846.906	828.783	837.372	1235.82	1349.42	1264.17
YDL131W	LYS21	protein_coding	2153.87	2108.21	2030.06	2332.8	2241.57	2026.72	365.994	444.596	332.676
YDL130W-A	STF1	protein_coding	376.829	429.135	359.806	710.393	592.676	452.193	28.519	26.5664	14.5546
YDL130W	RPP1B	protein_coding	40039.3	37402	40134.4	66905	86103.8	70978	1114.62	1381.45	966.838
YDL129W	YDL129W	protein_coding	179.164	158.371	130.666	166.441	165.757	127.991	166.361	197.685	133.07
YDL128W	VCX1	protein_coding	2385.61	2488.81	2425.85	2322.82	2257.95	2006.19	2989.74	2828.54	2551.21
YDL127W	PCL2	protein_coding	308.669	343.989	320.038	289.828	306.457	334.466	140.219	113.298	149.704
YDL126C	CDC48	protein_coding	8521.01	8295.76	7877.85	6635.58	6356.58	6919.34	15642.7	14294.3	14554.6
YDL125C	HNT1	protein_coding	3682.6	3413.5	3626.46	2792.74	3356.57	3294.55	2267.26	2224.55	1969.02
YDL124W	YDL124W	protein_coding	1306.73	1430.45	1348.32	1021.22	1118.86	982.267	636.925	759.486	690.302
YDL123W	SNA4	protein_coding	136.321	158.371	156.231	181.142	150.337	126.783	64.1678	46.8819	43.6637
YDL122W	UBP1	protein_coding	1271.68	1324.87	1389.04	1518.97	1618.05	1701.31	1777.69	1713.53	1719.52
YDL121C	EXP1	protein_coding	1743.93	1805.09	1651.32	1584.08	1424.35	1234.63	2685.54	2462.08	2636.45
YDL120W	YFH1	protein_coding	764.369	801.222	783.051	808.052	783.489	737.757	256.671	321.141	259.903
YDL119C	HEM25	protein_coding	192.796	191.578	190.318	193.744	149.374	172.063	304.203	285.979	274.457
YDL117W	CYK3	protein_coding	500.491	492.143	541.602	512.974	528.108	636.33	960.141	973.58	904.462
YDL116W	NUP84	protein_coding	666.997	716.076	730.027	464.144	548.346	689.458	931.622	1004.83	1623.87
YDL115C	IWR1	protein_coding	192.796	184.766	176.115	201.094	176.357	195.608	356.488	296.137	276.537
YDL113C	ATG20	protein_coding	207.402	202.647	216.83	211.07	193.704	206.475	356.488	315.671	303.566
YDL112W	TRM3	protein_coding	1735.17	1705.47	1738.43	1672.28	1815.61	1817.22	2062.88	2106.56	2682.2
YDL111C	RRP42	protein_coding	1089.59	1089.87	1155.17	842.181	908.771	823.486	867.454	833.716	698.619
YDL110C	TMA17	protein_coding	245.377	225.636	288.791	247.299	245.744	210.701	247.165	309.42	220.398
YDL109C	YDL109C	protein_coding	92.5033	69.8196	84.2703	102.91	140.7	113.501	85.5571	97.6706	68.6143
YDL108W	KIN28	protein_coding	346.644	338.88	340.869	508.249	513.653	445.552	587.017	537.579	536.439
YDL107W	MSS2	protein_coding	167.48	175.4	172.328	196.894	138.773	166.025	92.6868	100.796	168.417
YDL106C	PHO2	protein_coding	219.087	252.032	223.458	324.481	290.074	301.261	30.8956	59.3837	93.565
YDL105W	NSE4	protein_coding	142.163	116.65	186.531	200.569	210.087	183.534	54.6615	53.9142	74.852
YDL104C	QRI7	protein_coding	140.216	159.223	160.966	231.547	248.635	197.419	171.114	197.685	210.001
YDL103C	QRI1	protein_coding	595.916	609.644	564.327	469.395	535.818	489.624	470.564	372.711	403.369
YDL102W	POL3	protein_coding	525.808	478.519	573.795	491.972	466.432	519.207	758.131	654.784	867.036
YDL101C	DUN1	protein_coding	201.56	208.607	195.999	274.076	307.421	239.077	232.905	162.524	253.665
YDL100C	GET3	protein_coding	5527.8	5623.88	5392.35	5065.16	4860.91	4142.18	5627.76	5592.23	5520.34
YDL099W	BUG1	protein_coding	721.526	781.638	661.853	1009.15	836.493	812.015	363.618	346.926	380.498
YDL098C	SNU23	protein_coding	145.084	166.034	131.613	116.561	130.1	104.445	49.9083	32.0359	41.5844
YDL097C	RPN6	protein_coding	1647.53	1714.84	1544.32	1531.05	1478.32	1336.66	917.362	904.039	862.877
YDL095W	PMT1	protein_coding	5448.93	5165.8	5105.45	3517.84	3292.97	3751.57	4995.58	5335.94	4584.69
YDL093W	PMT5	protein_coding	528.729	522.795	582.317	611.683	663.027	633.312	734.365	892.318	987.631
YDL092W	SRP14	protein_coding	1240.52	1227.8	1082.26	982.369	877.932	808.393	1416.45	1245.5	1243.38
YDL091C	UBX3	protein_coding	258.035	280.981	266.067	274.076	274.655	228.209	192.503	180.495	205.843
YDL090C	RAM1	protein_coding	345.67	290.347	321.931	257.8	301.639	249.944	634.548	654.002	536.439
YDL089W	NUR1	protein_coding	252.193	285.238	302.994	225.247	270.8	310.92	223.399	193.778	222.477
YDL088C	ASM4	protein_coding	418.699	481.925	470.588	495.122	526.181	496.265	230.529	241.442	207.922
YDL087C	LUC7	protein_coding	130.478	149.857	142.975	143.339	159.974	111.086	144.972	146.897	79.0105
YDL086W	YDL086W	protein_coding	1616.37	1576.05	1496.98	2114.9	2183.75	1791.26	827.052	873.566	642.48
YDL085C-A	YDL085C-A	protein_coding	694.261	685.424	701.621	1384.56	1422.42	1074.64	1021.93	982.957	779.708
YDL085W	NDE2	protein_coding	97.3719	85.1458	111.729	139.138	132.027	92.3705	26.1424	17.9714	43.6637
YDL084W	SUB2	protein_coding	9243.51	8742.77	9851.1	4232.43	4761.65	5507.82	14827.5	14110.7	19311.8
YDL083C	RPS16B	protein_coding	27162.9	26143.2	26525.3	15883.8	17010.3	13375	9577.64	10676.6	7651.54
YDL082W	RPL13A	protein_coding	11296.1	11108.1	10789.4	7771.79	7395.45	7667.36	4955.18	5646.92	3958.84
YDL081C	RPP1A	protein_coding	25759.7	24512.6	23840	41817.1	44946.1	31284	26746.1	24742.7	25048.4
YDL080C	THI3	protein_coding	299.905	326.108	354.125	254.649	255.381	259.603	603.653	541.486	515.647
YDL079C	MRK1	protein_coding	157.742	163.48	152.444	120.762	109.862	108.067	242.412	222.689	324.359
YDL078C	MDH3	protein_coding	1676.74	1657.79	1496.98	1682.26	1647.93	1402.46	3997.42	3795.87	3052.3
YDL077C	VAM6	protein_coding	150.926	197.538	183.69	190.068	228.397	296.431	152.101	135.957	182.972
YDL076C	RXT3	protein_coding	524.834	545.785	538.762	655.788	522.326	509.547	358.864	405.528	382.577
YDL075W	RPL31A	protein_coding	24113.2	23390.4	22740.7	39404.5	38339.9	30760.6	3852.45	4092.79	3274.78
snR63	snR63	snoRNA	199.612	185.618	195.999	178.517	194.668	260.811	23701.7	23209.7	75906.2
YDL074C	BRE1	protein_coding	759.501	729.7	688.365	521.375	573.402	578.372	1057.58	926.698	1170.6
YDL073W	AHK1	protein_coding	517.045	507.469	522.665	343.908	302.602	494.454	903.103	886.067	1239.22
YDL072C	YET3	protein_coding	1855.91	1852.77	2025.33	1495.87	1771.28	1659.65	914.986	1007.18	1099.91
YDL070W	BDF2	protein_coding	1362.23	1399.8	1312.34	1771.52	1651.78	1383.14	1791.95	1707.28	1792.29
YDL069C	CBS1	protein_coding	84.7135	92.8089	102.261	80.3327	76.1324	49.5058	135.465	82.8247	114.357
YDL067C	COX9	protein_coding	1691.35	1823.82	1586.93	2133.28	1599.74	1372.88	1815.71	1909.66	1428.43
YDL066W	IDP1	protein_coding	4789.72	4589.36	4751.33	2805.34	2915.2	2675.12	6167.24	6103.24	5208.45
YDL065C	PEX19	protein_coding	561.836	573.031	422.298	906.762	778.671	670.743	206.763	237.535	232.873
YDL064W	UBC9	protein_coding	853.951	904.248	849.331	719.319	780.598	685.836	209.14	189.872	224.556
YDL063C	SYO1	protein_coding	814.029	804.628	944.017	646.862	840.348	816.241	625.042	735.264	900.303
YDL061C	RPS29B	protein_coding	26470.5	28662.6	25746	25018.6	22545.8	18891.9	2359.95	2498.8	1534.47
YDL060W	TSR1	protein_coding	819.871	795.262	771.689	725.619	763.252	790.885	1575.68	1661.18	1467.93
YDL059C	RAD59	protein_coding	82.7661	87.7002	103.207	88.7335	83.842	72.4475	130.712	152.366	108.12
YDL058W	USO1	protein_coding	1529.71	1662.9	1583.15	2005.17	2139.42	2785.6	2070.01	2115.15	2515.86
YDL057W	YDL057W	protein_coding	102.24	111.541	83.3234	101.335	85.7694	100.219	114.076	141.427	114.357
YDL056W	MBP1	protein_coding	262.904	281.833	309.622	304.529	301.639	303.676	273.307	249.255	289.012
YDL055C	PSA1	protein_coding	16561	15894.2	17347.4	8052.17	8279.16	9348.74	39382.4	37717.3	36351
tK(UUU)D	tK(UUU)D	tRNA	4.86859	0	0	0.52505	0.963702	0	128.336	123.456	126.833
YDL054C	MCH1	protein_coding	677.708	634.336	672.269	633.211	634.116	659.876	168.738	255.506	187.13
YDL053C	PBP4	protein_coding	713.736	846.349	721.505	737.171	771.925	634.519	734.365	795.429	715.253
YDL052C	SLC1	protein_coding	1995.15	1983.05	1917.39	1952.14	1755.86	1660.86	1271.47	1234.56	948.125
YDL051W	LHP1	protein_coding	1562.82	1600.74	1581.25	967.142	1029.23	1266.62	2093.77	2085.46	2054.27
YDL049C	KNH1	protein_coding	115.873	122.61	128.773	124.962	118.535	111.086	83.1805	73.4483	62.3767
YDL048C	STP4	protein_coding	679.656	628.376	681.737	1895.96	1620.95	1139.24	130.712	148.459	112.278
YDL047W	SIT4	protein_coding	860.767	833.577	761.273	748.197	803.727	726.286	546.615	551.643	496.934
YDL046W	NPC2	protein_coding	3906.56	4007.81	3522.31	5400.67	4502.41	3840.92	772.39	882.942	557.232
YDL045W-A	MRP10	protein_coding	469.332	541.527	407.149	643.712	638.934	429.251	85.5571	80.4806	33.2676
YDL045C	FAD1	protein_coding	324.248	358.464	351.284	393.263	393.19	315.146	582.264	511.794	459.508
YDL044C	MTF2	protein_coding	133.399	161.777	145.816	210.545	191.777	165.422	125.959	116.423	118.516
YDL043C	PRP11	protein_coding	233.693	226.488	248.077	190.593	190.813	205.872	209.14	182.839	158.021
YDL042C	SIR2	protein_coding	273.615	268.209	216.83	276.701	236.107	246.925	149.725	136.739	120.595
YDL040C	NAT1	protein_coding	1258.04	1169.9	1311.4	865.808	810.473	1018.49	468.187	457.098	571.786
YDL039C	PRM7	protein_coding	536.519	541.527	520.771	1262.75	1269.2	993.134	33.2722	42.1937	31.1883
YDL037C	BSC1	protein_coding	946.455	924.683	1006.51	1786.75	1851.27	1360.2	123.582	139.083	126.833
YDL036C	PUS9	protein_coding	454.727	480.222	427.033	548.677	570.511	455.212	477.694	517.263	588.42
YDL035C	GPR1	protein_coding	726.394	825.914	808.616	804.377	807.582	950.873	1178.79	1152.51	1205.95
YDL033C	SLM3	protein_coding	366.118	366.127	307.729	479.896	426.92	397.857	363.618	433.657	303.566
YDL031W	DBP10	protein_coding	1432.34	1445.78	1394.72	2163.21	2206.88	1884.24	972.024	922.01	954.363
YDL030W	PRP9	protein_coding	158.716	154.114	139.188	136.513	130.1	123.161	259.048	247.693	316.042
YDL029W	ARP2	protein_coding	2968.87	2947.75	2901.17	3479.51	3700.61	3484.12	3957.02	3827.91	3765.47
YDL028C	MPS1	protein_coding	235.64	235.002	245.236	275.651	242.853	245.114	159.231	221.126	189.209
YDL027C	MRX9	protein_coding	288.221	288.644	302.047	236.273	254.417	254.774	185.374	138.302	151.783
YDL025C	RTK1	protein_coding	371.961	431.689	420.405	416.89	430.775	399.668	494.33	509.45	395.052
YDL024C	DIA3	protein_coding	38.9488	29.801	45.4491	63.006	56.8584	41.0536	35.6488	29.6919	33.2676
YDL022C-A	YDL022C-A	protein_coding	3.89488	9.36604	16.0966	13.1263	10.6007	15.0932	2.37659	7.81365	8.31689
tA(AGC)D	tA(AGC)D	tRNA	1.94744	6.81166	1.89371	12.0762	11.5644	9.05593	4.75317	18.7528	0
YDL022W	GPD1	protein_coding	3129.53	3058.44	3122.74	4659.3	4671.06	3608.49	392.137	478.195	334.755
YDL021W	GPM2	protein_coding	258.035	265.655	278.376	557.603	431.738	400.876	152.101	189.09	172.575
YDL020C	RPN4	protein_coding	697.183	630.93	691.206	458.369	489.56	544.563	385.007	470.382	501.093
YDL019C	OSH2	protein_coding	737.105	766.312	828.5	654.738	649.535	866.351	1364.16	1336.91	1153.97
YDL018C	ERP3	protein_coding	565.731	551.745	566.221	323.956	306.457	397.857	684.457	779.021	833.768
YDL017W	CDC7	protein_coding	132.426	143.045	124.038	91.3587	93.4791	99.6153	228.152	184.402	210.001
YDL015C	TSC13	protein_coding	4086.7	3657.01	4578.05	1700.11	2332.16	2588.19	2621.37	2915.27	5491.23
YDL014W	NOP1	protein_coding	5893.92	5827.38	5831.69	5059.91	5702.22	5608.04	470.564	423.5	399.211
YDL013W	SLX5	protein_coding	166.506	161.777	160.966	178.517	159.974	132.82	163.984	146.897	137.229
YDL012C	YDL012C	protein_coding	473.227	491.291	498.994	1329.95	1110.18	855.484	99.8166	50.7887	51.9806
YDL010W	GRX6	protein_coding	341.775	384.859	382.53	376.461	383.553	300.657	68.921	54.6955	83.1689
YDL009C	YDL009C	protein_coding	60.3706	80.8885	100.367	76.1323	62.6406	67.0139	23.7659	24.2223	31.1883
YDL008W	APC11	protein_coding	354.434	399.334	387.265	501.948	479.923	383.368	765.261	682.131	511.489
tS(AGA)D1	tS(AGA)D1	tRNA	3.89488	3.40583	0	14.7014	13.4918	6.64102	30.8956	29.6919	22.8714
YDL007W	RPT2	protein_coding	1836.43	1897.05	1621.02	2537.57	2408.29	2084.68	2944.59	3046.54	2723.78
YDL006W	PTC1	protein_coding	374.882	424.026	417.564	330.782	291.038	318.165	841.311	846.218	812.976
YDL005C	MED2	protein_coding	346.644	329.514	343.709	434.217	405.718	388.198	182.997	209.406	158.021
YDL004W	ATP16	protein_coding	1831.57	1832.34	1728.96	1851.33	1594.93	1523.21	1007.67	1028.28	1016.74
YDL003W	MCD1	protein_coding	280.431	287.793	315.303	347.583	349.824	343.522	648.808	660.253	650.797
YDL002C	NHP10	protein_coding	348.591	399.334	377.796	456.794	399.936	368.275	629.795	610.246	571.786
YDL001W	RMD1	protein_coding	178.191	200.093	181.797	148.589	119.499	131.613	209.14	145.334	189.209
YDR001C	NTH1	protein_coding	579.363	562.814	622.085	570.205	535.818	632.104	876.96	824.34	790.105
YDR002W	YRB1	protein_coding	4970.83	4993.8	4966.27	8774.11	8623.2	6901.22	7046.58	6844.75	6559.95
YDR003W	RCR2	protein_coding	464.464	451.273	448.81	591.732	594.604	546.375	501.46	375.055	438.716
YDR003W-A	YDR003W-A	protein_coding	92.5033	123.461	122.145	132.313	172.503	123.764	185.374	127.362	141.387
YDR004W	RAD57	protein_coding	205.455	255.437	250.917	276.701	304.53	274.697	608.406	565.708	748.52
YDR005C	MAF1	protein_coding	468.359	528.755	497.1	477.796	554.128	548.789	404.02	334.424	507.33
YDR006C	SOK1	protein_coding	372.934	356.761	405.255	575.98	502.089	628.482	287.567	322.704	261.982
YDR007W	TRP1	protein_coding	799.423	779.084	693.1	814.878	749.76	653.235	969.647	968.111	1000.11
YDR009W	GAL3	protein_coding	42.8436	32.3554	50.1834	30.978	40.4755	43.4685	47.5317	33.5987	35.3468
YDR010C	YDR010C	protein_coding	3.89488	5.96021	6.628	11.0261	3.85481	6.64102	38.0254	4.68819	8.31689
YDR011W	SNQ2	protein_coding	1641.69	1664.6	1742.22	1679.11	1665.28	2397.41	2485.91	2535.53	2517.94
YDR012W	RPL4B	protein_coding	21751.9	21008	20629.2	21876.2	19876.3	16550	2407.48	2916.83	1413.87
YDR013W	PSF1	protein_coding	257.062	244.368	262.279	203.194	231.288	254.774	68.921	73.4483	145.546
YDR014W	RAD61	protein_coding	96.3982	108.987	102.261	96.0842	132.027	127.387	133.089	149.241	145.546
YDR014W-A	HED1	protein_coding	31.159	22.9894	15.1497	25.2024	13.4918	21.1305	0	1.56273	12.4753
YDR016C	DAD1	protein_coding	300.879	313.337	334.241	302.954	293.929	256.585	563.251	611.809	536.439
YDR017C	KCS1	protein_coding	656.286	613.901	599.361	773.399	791.199	802.356	221.022	269.571	224.556
YDR018C	YDR018C	protein_coding	53.5545	58.7506	57.7583	63.5311	62.6406	45.8834	42.7785	30.4732	70.6936
YDR019C	GCV1	protein_coding	768.264	716.076	737.602	720.894	691.938	684.025	1473.48	1358.79	1307.83
YDR020C	DAS2	protein_coding	320.353	292.05	343.709	245.724	258.272	266.244	230.529	196.123	182.972
YDR021W	FAL1	protein_coding	146.058	164.331	182.743	169.066	191.777	171.459	133.089	120.33	176.734
YDR022C	ATG31	protein_coding	115.873	113.244	106.048	82.4329	86.7331	87.5407	40.402	67.1974	91.4858
tV(UAC)D	tV(UAC)D	tRNA	13.6321	10.2175	16.0966	6.3006	6.74591	11.4708	130.712	139.864	37.426
YDR023W	SES1	protein_coding	8363.27	8186.77	7910.05	9435.68	9935.76	8542.76	9518.23	9408.41	9485.41
YDR025W	RPS11A	protein_coding	17661.3	17325.5	17171.3	22616.5	19688.4	22462.3	1827.59	2263.61	1345.26
YDR026C	NSI1	protein_coding	222.982	262.249	224.405	242.048	258.272	258.396	396.89	345.363	313.963
YDR027C	VPS54	protein_coding	423.568	393.374	402.414	400.088	381.626	421.403	879.337	831.372	970.997
YDR028C	REG1	protein_coding	532.624	637.742	585.158	572.83	541.6	703.344	1021.93	1094.69	952.284
YDR029W	YDR029W	protein_coding	128.531	138.788	167.594	117.611	114.68	138.858	99.8166	105.484	137.229
YDR030C	RAD28	protein_coding	116.846	147.302	137.294	131.788	123.354	116.52	242.412	178.933	187.13
YDR031W	MIX14	protein_coding	259.983	257.14	242.395	312.405	291.038	239.68	232.905	280.51	384.656
YDR032C	PST2	protein_coding	4109.09	3935.44	4023.2	4590.51	4721.17	3856.02	3058.67	3201.25	2719.62
YDR033W	MRH1	protein_coding	22121.9	21745.4	23692.3	12695.2	14724.4	15390.3	6233.78	6804.12	7223.22
YDR034C	LYS14	protein_coding	407.988	436.798	391.052	351.259	405.718	372.501	413.526	457.88	571.786
YDR034C-D	YDR034C-D	protein_coding	100.293	123.461	136.347	193.744	211.051	286.771	11.8829	17.9714	24.9507
tL(UAA)D	tL(UAA)D	tRNA	0.973719	2.55437	7.57486	5.77555	5.78221	7.24475	28.519	27.3478	18.713
YDR034C-A	YDR034C-A	protein_coding	4.86859	0	10.4154	1.0501	1.9274	5.43356	2.37659	2.34409	0
tQ(UUG)D1	tQ(UUG)D1	tRNA	0	1.70292	2.84057	5.2505	3.85481	3.01864	4.75317	5.46955	4.15844
YDR034W-B	YDR034W-B	protein_coding	44.7911	60.4535	53.9709	91.3587	95.4065	71.8437	64.1678	48.4446	29.1091
YDR035W	ARO3	protein_coding	2556.99	2580.77	2528.11	2508.69	2356.25	2070.19	2193.59	2168.29	1813.08
YDR036C	EHD3	protein_coding	439.147	476.816	473.429	435.792	436.557	411.139	49.9083	86.7315	118.516
YDR037W	KRS1	protein_coding	6754.69	6558.78	6472.72	4860.91	5095.09	5437.79	4662.86	4956.2	4227.06
YDR038C	ENA5	protein_coding	217.139	191.578	208.309	151.214	142.628	216.739	755.754	738.39	669.51
YDR039C	ENA2	protein_coding	2.92116	10.2175	2.84057	1.0501	0.963702	4.82983	23.7659	18.7528	16.6338
YDR040C	ENA1	protein_coding	203.507	188.172	214.937	174.317	156.12	234.247	1283.36	1197.05	1002.19
YDR041W	RSM10	protein_coding	496.597	478.519	466.801	480.421	511.726	475.738	800.909	709.479	796.342
YDR042C	YDR042C	protein_coding	29.2116	18.7321	13.256	22.5772	28.911	22.9417	38.0254	24.2223	27.0299
snR47	snR47	snoRNA	89.5821	89.4031	155.285	102.385	195.631	164.818	525.225	704.01	925.254
YDR043C	NRG1	protein_coding	263.878	323.554	282.163	438.942	396.081	352.578	121.206	100.796	99.8027
YDR044W	HEM13	protein_coding	1779.96	1764.22	1801.87	1190.29	1187.28	1172.44	453.928	517.263	380.498
YDR045C	RPC11	protein_coding	549.177	612.198	627.766	430.016	581.112	607.351	553.744	525.858	748.52
YDR046C	BAP3	protein_coding	3286.3	3125.7	3286.54	4533.81	5093.16	4337.79	5406.73	5346.1	5509.94
YDR047W	HEM12	protein_coding	1206.44	1163.94	1268.79	1072.68	1246.07	1112.67	546.615	469.6	457.429
YDR049W	VMS1	protein_coding	204.481	203.498	202.627	207.92	193.704	191.382	375.501	384.431	324.359
YDR050C	TPI1	protein_coding	87179	77423.1	85598.7	184110	209462	149709	60624.3	59252.4	52119.9
YDR051C	DET1	protein_coding	494.649	520.241	507.515	411.639	329.586	292.205	879.337	876.691	910.699
YDR052C	DBF4	protein_coding	396.304	407.848	350.337	606.958	593.64	634.519	154.478	154.71	114.357
YDR054C	CDC34	protein_coding	693.288	712.67	822.819	914.637	980.085	852.465	425.409	425.844	368.022
YDR055W	PST1	protein_coding	2330.11	2463.27	2472.24	1721.64	1727.92	1585.39	404.02	593.056	401.29
YDR056C	EMC10	protein_coding	1502.45	1630.54	1483.73	2009.89	1811.76	1500.87	1097.98	1188.46	995.948
YDR057W	YOS9	protein_coding	422.594	427.432	384.424	395.888	383.553	346.54	753.378	744.64	657.034
YDR058C	TGL2	protein_coding	148.005	174.549	152.444	153.315	190.813	175.685	133.089	154.71	197.526
tD(GUC)D	tD(GUC)D	tRNA	0	1.70292	1.89371	1.57515	0	1.81119	23.7659	14.0646	18.713
YDR059C	UBC5	protein_coding	432.331	401.037	355.071	570.205	504.98	466.682	102.193	106.266	68.6143
YDR060W	MAK21	protein_coding	1520.95	1530.07	1573.68	1307.9	1331.84	1537.7	3170.37	3422.38	3031.51
YDR061W	YDR061W	protein_coding	446.937	515.984	490.472	585.431	548.346	514.981	1005.3	1002.49	946.046
YDR062W	LCB2	protein_coding	3441.12	3311.32	3559.24	2694.03	2925.8	3064.53	3740.75	3770.87	3328.84
YDR063W	AIM7	protein_coding	687.445	659.88	633.447	631.635	565.693	554.223	439.668	405.528	486.538
YDR064W	RPS13	protein_coding	47022.8	43123.8	45755.9	67285.7	75208.2	37506.7	12645.8	12972.2	10057.2
YDR065W	RRG1	protein_coding	167.48	149.005	168.541	128.637	127.209	155.158	194.88	189.872	257.824
YDR066C	RTR2	protein_coding	116.846	130.273	117.41	113.411	94.4428	106.86	123.582	153.929	176.734
YDR067C	OCA6	protein_coding	223.955	250.329	227.246	297.178	298.747	246.925	87.9337	86.7315	176.734
YDR068W	DOS2	protein_coding	461.543	459.787	390.105	638.461	566.657	498.076	453.928	481.321	553.073
YDR069C	DOA4	protein_coding	198.639	183.063	212.096	179.042	203.341	286.167	180.621	132.832	155.942
YDR070C	FMP16	protein_coding	108.083	81.74	98.4732	139.663	113.717	104.445	30.8956	30.4732	29.1091
YDR071C	PAA1	protein_coding	2127.58	2080.11	2128.54	2750.21	2872.79	2681.76	696.34	746.203	1058.32
YDR072C	IPT1	protein_coding	1099.33	1106.9	1081.31	739.796	812.4	918.875	1261.97	1400.21	1133.18
YDR073W	SNF11	protein_coding	277.51	290.347	238.608	270.926	239.962	234.247	221.022	274.259	187.13
YDR074W	TPS2	protein_coding	1249.28	1375.1	1366.32	1462.26	1394.48	1287.15	644.055	716.511	650.797
YDR075W	PPH3	protein_coding	379.75	393.374	337.081	237.848	238.998	257.792	408.773	443.034	463.667
YDR076W	RAD55	protein_coding	144.11	143.045	124.985	122.337	163.829	174.478	73.6742	70.3228	66.5351
YDR077W	SED1	protein_coding	26327.4	27156.4	26087.8	59747	52254.8	39245.4	862.701	1258.78	511.489
YDR078C	SHU2	protein_coding	117.82	89.4031	106.048	98.1844	103.116	142.48	76.0507	86.7315	118.516
YDR079W	PET100	protein_coding	513.15	441.055	493.313	895.211	884.678	813.223	125.959	160.18	199.605
YDR079C-A	TFB5	protein_coding	284.326	292.902	274.589	404.289	398.972	355.596	392.137	371.93	347.23
YDR080W	VPS41	protein_coding	310.616	308.228	336.134	354.409	386.444	346.54	442.045	471.944	725.649
YDR081C	PDC2	protein_coding	392.409	384.859	442.182	352.834	358.497	402.083	385.007	447.722	496.934
YDR082W	STN1	protein_coding	188.901	190.727	204.521	145.964	148.41	164.214	313.709	301.607	405.448
YDR083W	RRP8	protein_coding	824.74	905.951	752.752	699.892	704.466	648.405	708.223	685.257	719.411
YDR084C	TVP23	protein_coding	797.476	713.522	776.423	642.661	750.724	647.801	453.928	522.733	609.212
YDR085C	AFR1	protein_coding	147.032	154.965	144.869	166.441	142.628	153.347	102.193	62.5092	101.882
YDR086C	SSS1	protein_coding	2593.01	2932.42	2501.6	2865.72	2493.1	2503.06	734.365	651.658	652.876
YDR087C	RRP1	protein_coding	1090.57	963.85	890.046	1636.58	1637.33	1232.21	1117	1267.37	1287.04
YDR088C	SLU7	protein_coding	145.084	166.034	127.826	129.687	107.935	129.802	123.582	121.893	151.783
tR(ACG)D	tR(ACG)D	tRNA	1.94744	0.851458	0.946857	0.52505	3.85481	3.01864	71.2976	77.3551	22.8714
YDR089W	VTC5	protein_coding	434.279	454.679	437.448	273.551	364.279	505.321	470.564	485.227	752.679
YDR090C	ILT1	protein_coding	504.386	458.936	505.622	439.992	417.283	505.925	411.149	424.281	392.973
YDR091C	RLI1	protein_coding	2686.49	2604.61	2659.72	1595.1	1749.12	2316.51	1100.36	1124.38	1555.26
YDR092W	UBC13	protein_coding	832.53	882.962	852.172	1338.88	1142.95	927.931	503.836	516.482	415.844
YDR093W	DNF2	protein_coding	1536.53	1664.6	1540.54	1838.73	1744.3	2242.25	2980.24	3092.64	2842.3
YDR096W	GIS1	protein_coding	379.75	372.087	364.54	430.016	424.992	469.097	57.0381	53.9142	56.139
YDR097C	MSH6	protein_coding	467.385	520.241	572.849	572.83	606.168	726.889	1228.69	1337.7	1403.48
YDR098C	GRX3	protein_coding	1490.76	1493.46	1379.57	1766.27	1900.42	1772.55	1031.44	1034.53	956.442
YDR098C-B	YDR098C-B	protein_coding	57.4494	65.5623	65.3332	89.7836	104.08	148.517	30.8956	29.6919	62.3767
YDR099W	BMH2	protein_coding	2610.54	2644.63	2653.09	2937.66	2977.84	2731.27	689.21	869.659	679.906
YDR100W	TVP15	protein_coding	1584.24	1813.61	1612.5	2009.37	1746.23	1617.39	582.264	624.31	657.034
YDR101C	ARX1	protein_coding	2456.69	2346.62	2325.48	1754.19	1915.84	1779.79	3025.39	2975.44	3382.89
YDR102C	YDR102C	protein_coding	37.975	33.2069	25.5651	24.1523	25.0562	24.7529	4.75317	16.4087	18.713
YDR103W	STE5	protein_coding	434.279	408.7	417.564	396.938	407.646	437.1	318.462	375.055	430.399
YDR104C	SPO71	protein_coding	100.293	108.135	123.091	154.365	129.136	140.065	254.295	253.162	309.804
YDR105C	TMS1	protein_coding	1763.4	1710.58	1652.27	1602.45	1858.98	1768.93	2958.85	2818.38	2651.01
YDR106W	ARP10	protein_coding	49.6597	56.1962	48.2897	55.6553	51.0762	40.4498	40.402	21.8782	43.6637
YDR107C	TMN2	protein_coding	921.138	911.912	922.239	1117.31	1109.22	1240.06	1048.07	1086.88	1172.68
YDR108W	TRS85	protein_coding	202.534	182.212	165.7	154.365	148.41	176.893	242.412	250.037	218.318
YDR109C	YDR109C	protein_coding	225.903	239.26	219.671	171.691	209.123	220.361	354.111	271.134	232.873
YDR110W	FOB1	protein_coding	370.987	388.265	372.115	308.73	264.054	278.319	1021.93	989.208	1129.02
YDR111C	ALT2	protein_coding	459.595	532.161	502.781	449.968	475.105	399.065	789.026	774.332	702.777
YDR113C	PDS1	protein_coding	191.823	169.44	178.009	156.465	135.882	131.009	28.519	38.2869	43.6637
YDR115W	MRX14	protein_coding	737.105	732.254	679.844	759.223	766.143	676.176	1131.25	1118.13	985.551
YDR116C	MRPL1	protein_coding	492.702	533.864	502.781	593.832	558.947	533.093	199.633	169.556	176.734
YDR117C	TMA64	protein_coding	441.095	410.403	416.617	361.76	375.844	404.498	171.114	174.244	224.556
YDR118W	APC4	protein_coding	287.247	196.687	270.801	227.347	218.76	216.739	499.083	519.607	565.549
YDR119W	VBA4	protein_coding	2168.47	2182.29	2494.97	1532.62	1662.39	2058.72	4437.09	4320.95	4985.98
YDR119W-A	COX26	protein_coding	54.5283	47.6816	42.6086	44.1042	39.5118	56.7505	45.1551	28.9105	27.0299
YDR120C	TRM1	protein_coding	991.246	997.909	941.176	577.03	569.548	655.046	1692.13	1661.96	1432.58
YDR121W	DPB4	protein_coding	609.548	595.169	586.105	923.038	785.417	635.726	168.738	187.528	153.862
YDR122W	KIN1	protein_coding	388.514	402.74	388.211	354.934	290.074	418.384	332.722	364.897	276.537
YDR123C	INO2	protein_coding	87.6347	112.392	122.145	125.487	106.971	102.634	71.2976	90.6383	51.9806
YDR124W	YDR124W	protein_coding	46.7385	73.2254	48.2897	45.6794	39.5118	38.6386	59.4146	58.6023	66.5351
YDR125C	ECM18	protein_coding	77.8975	80.8885	66.28	84.008	106.971	94.7854	85.5571	88.2942	112.278
YDR126W	SWF1	protein_coding	289.194	254.586	316.25	304.004	314.167	262.622	49.9083	63.2905	33.2676
YDR127W	ARO1	protein_coding	4346.68	4163.63	4560.06	3212.78	3409.58	4407.82	6934.88	7394.83	7167.08
YDR128W	MTC5	protein_coding	259.983	241.814	285.951	379.086	347.896	460.645	865.077	764.956	771.392
YDR129C	SAC6	protein_coding	3168.48	3106.12	3185.23	2618.95	2793.77	2852.01	6773.27	6313.43	6418.56
YDR130C	FIN1	protein_coding	156.769	159.223	150.55	153.84	194.668	187.76	254.295	300.825	259.903
YDR131C	YDR131C	protein_coding	134.373	120.907	153.391	115.511	101.189	135.235	125.959	164.868	251.586
YDR132C	MRX16	protein_coding	166.506	161.777	202.627	130.738	147.446	171.459	83.1805	98.4519	130.991
YDR135C	YCF1	protein_coding	2752.7	2655.7	3050.77	2374.28	2480.57	3443.07	5497.04	4861.65	5994.4
YDR137W	RGP1	protein_coding	239.535	241.814	249.97	183.243	165.757	300.657	539.485	543.83	709.015
YDR138W	HPR1	protein_coding	294.063	358.464	374.955	317.13	342.114	408.121	190.127	205.499	255.744
YDR139C	RUB1	protein_coding	1504.4	1570.09	1263.11	2739.19	2346.61	2063.55	2155.56	2009.67	1964.87
YDR140W	MTQ2	protein_coding	276.536	263.101	236.714	189.543	201.414	184.741	380.254	333.643	405.448
YDR141C	DOP1	protein_coding	880.242	831.023	869.215	782.325	826.856	1029.96	634.548	643.063	1012.58
YDR142C	PEX7	protein_coding	264.852	234.151	240.502	156.99	162.866	165.422	325.592	346.926	415.844
YDR143C	SAN1	protein_coding	820.845	793.559	756.539	1075.83	954.065	1001.59	223.399	260.194	149.704
YDR144C	MKC7	protein_coding	1603.71	1562.43	1550.01	1229.67	1173.79	1279.91	772.39	694.633	733.966
YDR145W	TAF12	protein_coding	442.068	402.74	374.955	319.756	266.945	315.146	182.997	303.169	216.239
YDR146C	SWI5	protein_coding	417.725	450.421	439.342	407.439	450.049	397.857	135.465	140.646	143.466
YDR147W	EKI1	protein_coding	231.745	265.655	260.386	171.166	195.631	239.077	382.63	417.249	413.765
YDR148C	KGD2	protein_coding	1026.3	989.394	991.36	1019.65	1138.13	1029.36	684.457	755.58	621.688
YDR150W	NUM1	protein_coding	631.943	791.005	819.032	1088.95	1082.24	1684.4	903.103	932.949	894.066
YDR151C	CTH1	protein_coding	521.913	543.23	545.39	668.914	603.277	555.43	327.969	297.7	270.299
YDR152W	GIR2	protein_coding	785.791	740.768	804.829	745.571	668.809	573.542	974.4	850.906	819.214
YDR153C	ENT5	protein_coding	282.378	286.09	265.12	282.477	273.691	266.244	152.101	172.682	182.972
YDR155C	CPR1	protein_coding	52920.6	49813.7	48736.6	66129	63964.7	46194.9	30410.8	31560.1	22368.3
YDR156W	RPA14	protein_coding	566.704	577.289	552.965	361.235	284.292	256.585	123.582	117.205	143.466
YDR157W	YDR157W	protein_coding	54.5283	46.8302	47.3429	50.4048	45.294	39.8461	33.2722	25.785	56.139
YDR158W	HOM2	protein_coding	11771.3	10511.2	11496.7	10982.5	11108.6	10310.5	14366.5	13613.7	12568.9
YDR159W	SAC3	protein_coding	358.329	342.286	333.294	362.285	424.029	490.228	404.02	364.897	351.389
YDR160W	SSY1	protein_coding	278.484	285.238	241.449	262.525	250.562	277.112	636.925	603.995	727.728
YDR161W	ACL4	protein_coding	848.109	950.227	892.886	878.934	797.945	847.635	1345.15	1180.64	1112.38
YDR162C	NBP2	protein_coding	220.06	248.626	247.13	269.351	219.724	228.209	323.216	375.055	332.676
YDR163W	CWC15	protein_coding	247.325	273.318	230.086	508.249	400.9	316.958	137.842	114.861	116.436
YDR164C	SEC1	protein_coding	626.101	605.387	670.375	487.247	447.158	522.829	249.542	291.449	259.903
YDR165W	TRM82	protein_coding	824.74	841.241	942.123	464.144	564.729	674.365	156.855	249.255	274.457
YDR166C	SEC5	protein_coding	381.698	387.413	450.704	433.691	475.105	530.074	510.966	493.041	731.886
YDR167W	TAF10	protein_coding	580.336	556.854	481.003	682.565	566.657	467.286	893.596	892.318	600.895
YDR168W	CDC37	protein_coding	965.929	997.057	1084.15	655.263	762.288	705.155	1010.05	1204.08	1440.9
YDR169C	STB3	protein_coding	240.509	292.902	220.618	340.758	271.764	282.545	35.6488	57.0396	31.1883
YDR169C-A	YDR169C-A	protein_coding	37.975	25.5437	31.2463	37.2786	46.2577	36.2237	28.519	26.5664	43.6637
YDR170C	SEC7	protein_coding	1903.62	2018.81	1999.76	2401.58	2495.99	3213.65	2110.41	2233.14	2482.59
tQ(UUG)D3	tQ(UUG)D3	tRNA	0	3.40583	1.89371	1.0501	4.81851	1.20746	23.7659	55.4769	24.9507
YDR170W-A	YDR170W-A	protein_coding	197.665	213.716	200.734	364.91	286.219	239.077	142.595	156.273	108.12
YDR171W	HSP42	protein_coding	804.292	851.458	728.133	1638.16	1523.61	1240.66	142.595	170.337	79.0105
YDR172W	SUP35	protein_coding	1762.43	1840	1843.53	1664.93	1623.84	1708.55	3750.25	3851.35	3283.09
YDR173C	ARG82	protein_coding	185.007	162.628	174.222	148.589	159.011	144.291	121.206	146.115	149.704
YDR174W	HMO1	protein_coding	2662.15	2481.15	2663.51	3589.77	3850.95	3431.59	1005.3	1002.49	719.411
YDR175C	RSM24	protein_coding	358.329	345.692	394.839	276.701	313.203	279.526	449.175	428.188	442.874
YDR176W	NGG1	protein_coding	409.936	422.323	340.869	538.702	472.214	557.845	636.925	603.995	503.172
YDR177W	UBC1	protein_coding	788.712	854.012	805.776	1008.62	1014.78	906.197	1226.32	1226.74	1037.53
YDR178W	SDH4	protein_coding	914.322	937.455	943.07	1262.75	1181.5	1051.09	121.206	151.585	145.546
YDR179C	CSN9	protein_coding	132.426	132.827	170.434	145.439	212.014	213.72	49.9083	50.7887	126.833
YDR179W-A	NVJ3	protein_coding	224.929	211.162	247.13	163.291	210.087	230.021	221.022	196.123	467.825
YDR180W	SCC2	protein_coding	427.463	424.878	483.844	480.946	581.112	721.456	396.89	433.657	681.985
YDR181C	SAS4	protein_coding	159.69	138.788	140.135	171.166	186.958	169.648	202.01	176.588	191.288
YDR182W	CDC1	protein_coding	815.976	817.4	783.051	525.05	537.745	561.468	938.751	884.505	856.64
YDR182W-A	YDR182W-A	protein_coding	17.5269	5.10875	17.0434	17.8517	15.4192	13.282	4.75317	10.1577	22.8714
YDR183W	PLP1	protein_coding	217.139	232.448	195.053	348.633	341.15	226.398	116.453	89.0756	126.833
YDR184C	ATC1	protein_coding	163.585	211.162	198.84	175.892	132.027	145.499	83.1805	65.6346	74.852
YDR185C	UPS3	protein_coding	124.636	132.827	153.391	128.637	114.68	134.028	240.035	201.592	174.655
YDR186C	SND1	protein_coding	668.945	754.392	669.428	971.343	903.952	919.479	520.472	547.737	428.32
YDR188W	CCT6	protein_coding	2666.04	2401.96	2610.49	1984.16	2172.18	2236.21	6573.64	6475.17	5954.89
YDR189W	SLY1	protein_coding	877.321	918.723	829.447	846.381	745.905	824.694	363.618	523.514	476.142
YDR190C	RVB1	protein_coding	1671.88	1639.91	1578.41	1448.61	1331.84	1596.86	3101.44	2891.83	2836.06
YDR191W	HST4	protein_coding	111.004	119.204	120.251	180.617	190.813	156.969	197.257	185.183	197.526
YDR192C	NUP42	protein_coding	301.853	353.355	354.125	300.329	252.49	247.529	76.0507	114.861	116.436
YDR194C	MSS116	protein_coding	783.844	853.161	783.998	541.852	470.286	558.449	2312.42	2425.36	2754.97
YDR195W	REF2	protein_coding	222.982	217.973	208.309	234.697	193.704	219.154	114.076	139.864	174.655
YDR196C	CAB5	protein_coding	409.936	444.461	467.747	504.048	451.976	430.459	515.719	501.636	517.726
YDR197W	CBS2	protein_coding	284.326	347.395	335.187	420.04	449.085	416.573	95.0634	99.2333	103.961
YDR198C	RKM2	protein_coding	304.774	256.289	320.038	350.208	391.263	315.146	351.735	335.987	417.924
YDR200C	VPS64	protein_coding	156.769	136.233	118.357	138.613	92.5154	148.517	147.348	128.144	114.357
YDR201W	SPC19	protein_coding	241.482	263.101	268.907	300.329	276.582	223.38	439.668	372.711	272.378
YDR202C	RAV2	protein_coding	118.794	136.233	141.082	124.437	142.628	131.613	194.88	196.904	210.001
YDR204W	COQ4	protein_coding	629.996	611.347	521.718	568.629	559.911	540.337	708.223	691.508	673.668
YDR205W	MSC2	protein_coding	467.385	390.819	518.878	389.587	400.9	540.337	244.788	231.284	230.794
YDR206W	EBS1	protein_coding	542.361	569.625	649.544	427.916	418.246	661.687	1597.07	1537.73	1873.38
YDR207C	UME6	protein_coding	145.084	166.886	168.541	284.577	252.49	258.396	57.0381	70.3228	31.1883
YDR208W	MSS4	protein_coding	520.94	531.31	552.965	578.08	492.452	498.68	522.849	443.034	478.221
YDR209C	YDR209C	protein_coding	446.937	383.156	588.945	276.701	456.795	604.936	114.076	110.172	178.813
YDR210W-B	YDR210W-B	protein_coding	47.7122	32.3554	46.396	78.7575	71.3139	67.0139	21.3893	10.9391	12.4753
YDR210C-D	YDR210C-D	protein_coding	175.269	174.549	184.637	403.764	382.59	449.174	59.4146	60.1651	74.852
tI(UAU)D	tI(UAU)D	tRNA	3.89488	4.25729	3.78743	2.62525	4.81851	3.62237	587.017	584.461	170.496
YDR211W	GCD6	protein_coding	1683.56	1761.67	1793.35	1486.42	1701.9	1740.55	3481.7	3420.03	4154.29
YDR212W	TCP1	protein_coding	3684.55	3624.66	3543.14	2319.67	2325.41	2535.06	8175.46	7701.13	8610.06
YDR213W	UPC2	protein_coding	259.983	278.427	273.642	289.303	289.11	319.976	513.343	464.912	420.003
YDR214W	AHA1	protein_coding	967.876	931.495	1034.91	1228.09	1268.23	1130.18	1292.86	1218.93	1060.4
YDR215C	YDR215C	protein_coding	17.5269	17.8806	7.57486	18.3768	16.3829	12.6783	21.3893	21.8782	4.15844
YDR216W	ADR1	protein_coding	399.225	425.729	405.255	423.716	467.395	611.577	192.503	205.499	297.329
YDR217C	RAD9	protein_coding	373.908	438.501	455.438	547.627	549.31	597.692	249.542	220.345	226.635
YDR218C	SPR28	protein_coding	10.7109	16.1777	14.2029	7.87575	9.63702	21.1305	19.0127	10.9391	2.07922
YDR219C	MFB1	protein_coding	261.93	252.032	214.937	252.549	241.889	251.151	163.984	182.058	224.556
YDR221W	GTB1	protein_coding	711.788	693.087	698.781	745.046	759.397	833.146	1176.41	1147.82	1112.38
YDR222W	YDR222W	protein_coding	518.992	578.991	550.124	511.399	494.379	597.088	534.732	507.106	638.321
YDR223W	CRF1	protein_coding	180.138	164.331	171.381	252.549	279.473	295.827	83.1805	62.5092	76.9312
YDR224C	HTB1	protein_coding	9528.81	9554.21	8845.54	21874.1	21879.9	17268.5	311.333	478.195	286.933
YDR225W	HTA1	protein_coding	12986.5	13407.1	12120.7	15553	14892.1	13157.7	5653.9	6318.11	4958.95
YDR226W	ADK1	protein_coding	9071.16	8332.37	8845.54	8382.95	9398.02	8382.77	9755.88	9980.37	8429.17
YDR227W	SIR4	protein_coding	226.876	243.517	290.685	378.036	424.029	435.892	342.228	321.922	349.309
YDR228C	PCF11	protein_coding	248.298	233.3	275.535	179.567	174.43	233.039	92.6868	94.5451	126.833
YDR229W	IVY1	protein_coding	230.771	225.636	228.193	231.547	224.542	180.515	373.124	321.922	274.457
YDR231C	COX20	protein_coding	166.506	181.361	175.169	135.988	157.083	138.254	335.099	343.019	249.507
YDR232W	HEM1	protein_coding	1569.63	1457.7	1550.95	1572	1715.39	1626.45	1033.81	1074.38	819.214
YDR233C	RTN1	protein_coding	10444.1	10602.4	10193.9	16916.6	14767.8	12571.4	508.589	768.081	417.924
YDR234W	LYS4	protein_coding	1333.99	1249.09	1395.67	1065.33	1122.71	1194.78	3030.15	2905.11	2401.5
YDR235W	PRP42	protein_coding	320.353	331.217	406.202	242.048	321.876	318.165	266.178	296.137	501.093
YDR236C	FMN1	protein_coding	838.372	818.251	739.496	616.934	691.938	583.202	1668.36	1672.9	1555.26
YDR237W	MRPL7	protein_coding	382.671	321	344.656	251.499	324.767	219.757	1000.54	991.552	1041.69
YDR238C	SEC26	protein_coding	3693.32	3537.81	3651.08	3367.67	3469.33	3666.44	4232.7	4388.14	4110.62
YDR239C	YDR239C	protein_coding	321.327	288.644	254.705	236.273	244.78	270.47	223.399	236.753	203.764
YDR240C	SNU56	protein_coding	175.269	189.875	210.202	144.914	163.829	164.214	247.165	199.248	286.933
tY(GUA)D	SUP2	tRNA	8.76347	15.3262	5.68114	22.5772	13.4918	9.65966	33.2722	56.2583	35.3468
YDR242W	AMD2	protein_coding	158.716	138.788	174.222	171.166	176.357	202.249	306.58	278.947	261.982
YDR243C	PRP28	protein_coding	154.821	176.252	160.966	160.14	167.684	196.212	316.086	237.535	226.635
YDR244W	PEX5	protein_coding	361.25	361.018	327.613	739.796	619.66	621.237	503.836	461.005	484.459
YDR245W	MNN10	protein_coding	1200.6	1328.27	1258.37	781.8	747.832	751.039	2742.58	2699.61	2526.26
YDR246W	TRS23	protein_coding	307.695	313.337	267.961	347.058	242.853	226.398	102.193	136.739	76.9312
YDR246W-A	YDR246W-A	protein_coding	21.4218	23.8408	11.3623	22.5772	17.3466	12.0746	7.12976	13.2832	22.8714
YDR247W	VHS1	protein_coding	376.829	376.344	383.477	413.215	370.061	396.65	66.5444	67.1974	51.9806
YDR248C	YDR248C	protein_coding	373.908	368.681	353.178	525.05	425.956	399.668	565.627	512.575	463.667
YDR249C	YDR249C	protein_coding	227.85	178.806	199.787	87.6834	108.898	128.594	232.905	182.058	232.873
YDR251W	PAM1	protein_coding	792.607	757.798	850.278	556.028	637.97	795.715	161.608	186.746	214.16
YDR252W	BTT1	protein_coding	87.6347	65.5623	78.5892	98.1844	136.846	105.653	45.1551	46.1005	81.0897
YDR253C	MET32	protein_coding	85.6873	78.3341	90.8983	81.3828	90.588	88.1444	47.5317	53.9142	35.3468
YDR254W	CHL4	protein_coding	161.637	161.777	168.541	121.287	144.555	171.459	204.386	294.574	378.418
YDR255C	RMD5	protein_coding	91.5296	99.6206	92.792	87.6834	72.2776	100.219	211.516	224.252	280.695
YDR256C	CTA1	protein_coding	258.035	240.111	249.97	341.808	293.929	280.734	244.788	232.847	224.556
YDR257C	RKM4	protein_coding	365.145	367.83	387.265	335.507	320.913	340.503	156.855	171.119	305.646
YDR258C	HSP78	protein_coding	573.52	618.159	570.008	417.94	435.593	505.321	855.571	820.433	941.888
YDR259C	YAP6	protein_coding	65.2392	65.5623	71.0143	56.1804	61.6769	51.3169	7.12976	4.68819	0
YDR260C	SWM1	protein_coding	384.619	388.265	324.772	373.311	361.388	289.186	311.333	307.076	305.646
YDR261C	EXG2	protein_coding	1000.01	962.999	1007.46	724.569	796.981	808.393	660.691	703.228	711.094
tS(AGA)D2	tS(AGA)D2	tRNA	18.5007	12.7719	13.256	17.8517	10.6007	6.03729	87.9337	94.5451	101.882
YDR261W-B	YDR261W-B	protein_coding	101.267	95.3633	118.357	187.968	193.704	315.75	38.0254	47.6632	81.0897
YDR261C-D	YDR261C-D	protein_coding	152.874	180.509	257.545	269.351	309.348	730.512	73.6742	82.8247	195.447
tG(GCC)D2	tG(GCC)D2	tRNA	19.4744	13.6233	16.0966	41.479	33.7296	18.1119	620.289	557.894	259.903
YDR262W	YDR262W	protein_coding	818.898	901.694	822.819	950.341	873.114	865.747	280.437	353.177	303.566
YDR263C	DIN7	protein_coding	57.4494	85.9973	71.9612	66.1563	66.4954	92.3705	128.336	193.778	251.586
YDR264C	AKR1	protein_coding	2333.03	2256.36	2274.35	1680.16	1682.62	2108.22	6635.43	6461.1	6859.35
YDR265W	PEX10	protein_coding	205.455	234.151	216.83	163.291	131.063	158.177	518.096	473.507	428.32
YDR266C	HEL2	protein_coding	647.523	715.225	629.66	619.559	552.201	577.768	273.307	268.008	212.081
YDR267C	CIA1	protein_coding	524.834	504.063	498.994	405.864	467.395	395.442	251.918	162.524	210.001
YDR268W	MSW1	protein_coding	318.406	330.366	315.303	269.876	264.054	256.585	518.096	598.525	671.589
YDR270W	CCC2	protein_coding	582.284	625.822	609.776	575.98	502.089	707.57	1651.73	1666.65	1686.25
YDR272W	GLO2	protein_coding	713.736	732.254	751.805	590.156	631.225	626.67	1563.79	1498.66	1183.08
YDR273W	DON1	protein_coding	39.9225	44.2758	53.9709	55.6553	83.842	42.8647	33.2722	43.7564	39.5052
YDR274C	YDR274C	protein_coding	146.058	162.628	125.932	126.537	122.39	126.783	385.007	372.711	257.824
YDR275W	BSC2	protein_coding	254.141	275.021	210.202	194.269	185.994	208.89	739.118	675.099	661.193
YDR276C	PMP3	protein_coding	12826.8	13786.8	12030.8	14942.4	12840.4	11406.9	1604.2	1647.9	1380.6
YDR277C	MTH1	protein_coding	217.139	189.875	228.193	226.822	220.688	198.627	130.712	114.861	130.991
YDR279W	RNH202	protein_coding	428.436	372.087	370.221	357.559	342.114	346.54	287.567	309.42	417.924
YDR280W	RRP45	protein_coding	639.733	567.923	537.815	492.497	449.085	461.853	924.492	854.032	831.689
YDR281C	PHM6	protein_coding	1013.64	1074.54	976.21	1516.87	1270.16	1145.88	1435.46	1550.23	1141.49
YDR282C	MRX10	protein_coding	155.795	166.886	153.391	198.994	154.192	164.214	287.567	314.109	299.408
YDR283C	GCN2	protein_coding	383.645	401.037	389.158	384.862	394.154	604.936	1188.29	1165.01	1499.12
YDR284C	DPP1	protein_coding	1301.86	1157.13	1278.26	719.844	762.288	863.332	1587.56	1387.7	1688.33
YDR285W	ZIP1	protein_coding	65.2392	109.838	101.314	117.086	108.898	122.557	114.076	89.0756	79.0105
YDR286C	MGP12	protein_coding	228.824	235.002	243.342	193.744	153.229	181.119	125.959	178.151	178.813
YDR287W	INM2	protein_coding	244.403	246.071	250.917	202.144	194.668	208.89	387.383	373.492	376.339
YDR288W	NSE3	protein_coding	204.481	188.172	142.975	147.539	179.248	124.972	518.096	554.769	698.619
YDR289C	RTT103	protein_coding	309.643	286.941	340.869	490.922	441.375	423.214	501.46	437.564	509.41
YDR291W	HRQ1	protein_coding	300.879	298.862	236.714	215.271	215.869	226.398	606.029	616.497	671.589
YDR292C	SRP101	protein_coding	1061.35	1022.6	1078.47	1063.75	1146.8	1192.97	1941.67	1996.39	2166.55
YDR293C	SSD1	protein_coding	1616.37	1564.98	1659.84	2215.19	2043.05	2759.04	693.963	808.712	600.895
YDR294C	DPL1	protein_coding	1296.02	1254.2	1296.25	879.459	846.13	840.994	2262.51	2121.4	1871.3
YDR295C	HDA2	protein_coding	210.323	233.3	178.009	239.423	229.361	226.398	278.061	252.381	278.616
YDR296W	MHR1	protein_coding	287.247	279.278	282.163	204.245	215.869	167.837	339.852	381.306	328.517
YDR297W	SUR2	protein_coding	2086.68	1907.27	2113.39	1610.85	1547.7	1589.01	1266.72	1383.8	1108.23
YDR298C	ATP5	protein_coding	2436.24	2524.57	2497.81	2080.25	1947.64	1749.61	2224.48	2092.49	2520.02
YDR299W	BFR2	protein_coding	629.022	681.166	614.51	761.323	714.103	667.724	746.248	610.246	623.767
YDR300C	PRO1	protein_coding	977.614	985.137	933.601	824.329	901.061	808.393	1380.8	1224.4	1393.08
YDR301W	CFT1	protein_coding	515.097	493.846	506.569	420.04	395.118	534.3	527.602	650.095	596.737
YDR302W	GPI11	protein_coding	853.951	804.628	827.553	722.994	769.998	746.209	1642.22	1630.71	1773.58
YDR303C	RSC3	protein_coding	578.389	567.923	649.544	553.928	539.673	737.757	423.032	401.621	499.013
YDR304C	CPR5	protein_coding	6069.19	5833.34	5805.18	9863.07	9757.48	7733.77	7317.51	7156.52	5636.77
YDR305C	HNT2	protein_coding	290.168	311.634	304.888	391.687	419.21	353.181	387.383	396.152	351.389
YDR306C	PFU1	protein_coding	242.456	269.061	194.106	212.645	223.579	239.077	513.343	468.037	536.439
tV(CAC)D	tV(CAC)D	tRNA	9.73719	5.96021	4.73429	32.0281	20.2377	10.2634	47.5317	46.1005	14.5546
YDR307W	PMT7	protein_coding	504.386	590.06	655.225	345.483	396.081	496.265	468.187	521.952	526.043
YDR308C	SRB7	protein_coding	397.277	411.254	378.743	363.86	344.041	425.025	316.086	330.517	295.25
YDR309C	GIC2	protein_coding	804.292	745.026	743.283	1780.97	1816.58	1420.57	47.5317	82.8247	47.8221
YDR310C	SUM1	protein_coding	763.396	819.103	783.998	1023.85	989.722	1156.14	311.333	350.051	270.299
YDR311W	TFB1	protein_coding	298.932	302.268	306.782	272.501	256.345	315.146	836.558	692.289	931.492
YDR312W	SSF2	protein_coding	330.091	326.108	326.666	239.948	226.47	264.433	582.264	668.848	640.401
YDR313C	PIB1	protein_coding	225.903	220.528	238.608	222.621	270.8	236.058	263.801	266.445	230.794
YDR314C	RAD34	protein_coding	171.375	158.371	173.275	150.164	156.12	148.517	190.127	236.753	234.952
YDR315C	IPK1	protein_coding	130.478	147.302	161.913	117.086	106.971	120.746	135.465	179.714	282.774
YDR316W	OMS1	protein_coding	304.774	304.822	272.695	374.361	366.207	327.221	230.529	253.162	266.14
tF(GAA)D	tF(GAA)D	tRNA	5.84231	12.7719	13.256	20.477	26.0199	16.3007	54.6615	37.5055	39.5052
YDR317W	HIM1	protein_coding	171.375	154.114	136.347	128.112	175.394	191.986	54.6615	96.8892	70.6936
YDR318W	MCM21	protein_coding	161.637	189.875	173.275	164.866	172.503	152.743	194.88	147.678	180.892
YDR319C	YFT2	protein_coding	395.33	382.305	462.066	245.724	419.21	480.568	332.722	310.202	388.815
YDR320C	SWA2	protein_coding	265.825	329.514	284.057	308.73	277.546	254.774	78.4273	47.6632	41.5844
YDR320C-A	DAD4	protein_coding	708.867	694.79	620.191	786	692.901	528.263	1214.44	1072.03	823.372
YDR321W	ASP1	protein_coding	4437.24	4090.4	4426.56	1572	1628.66	1548.56	5159.57	4970.26	5320.73
YDR322W	MRPL35	protein_coding	384.619	404.443	379.69	302.954	358.497	320.58	111.7	123.456	114.357
YDR322C-A	TIM11	protein_coding	926.007	850.607	885.312	977.118	930.936	825.297	1126.5	1078.28	1029.22
YDR323C	PEP7	protein_coding	115.873	103.878	113.623	67.7315	83.842	94.7854	242.412	251.599	270.299
YDR324C	UTP4	protein_coding	1178.2	1230.36	1143.8	1024.37	1084.16	1115.09	2184.08	2260.49	2794.47
YDR325W	YCG1	protein_coding	222.982	238.408	275.535	231.022	243.817	302.468	938.751	943.888	1081.2
YDR326C	YSP2	protein_coding	1487.84	1415.97	1646.58	2097.58	2124.96	2858.66	1383.17	1415.83	1929.52
YDR328C	SKP1	protein_coding	1753.67	1677.37	1539.59	2058.72	1957.28	1550.38	3961.77	3832.59	3150.02
YDR329C	PEX3	protein_coding	332.038	348.246	347.497	483.571	482.815	421.403	720.105	713.386	644.559
YDR330W	UBX5	protein_coding	338.854	328.663	317.197	435.792	440.412	364.048	185.374	164.868	114.357
YDR331W	GPI8	protein_coding	1177.23	1146.91	1204.4	1111.53	1103.44	959.929	734.365	821.996	970.997
YDR332W	IRC3	protein_coding	128.531	113.244	142.029	93.4589	123.354	118.935	163.984	182.839	237.031
YDR333C	RQC1	protein_coding	341.775	365.275	391.052	263.05	338.259	311.524	563.251	514.138	731.886
YDR334W	SWR1	protein_coding	671.866	625.822	634.394	787.575	763.252	897.141	2098.53	2044.83	2010.61
YDR335W	MSN5	protein_coding	1254.15	1223.55	1298.14	1045.9	1103.44	1252.13	2597.61	2435.51	2833.98
YDR336W	MRX8	protein_coding	191.823	240.111	203.574	185.343	167.684	159.384	327.969	280.51	407.528
YDR337W	MRPS28	protein_coding	332.038	366.978	370.221	238.898	267.909	270.47	506.213	436.783	434.557
YDR338C	YDR338C	protein_coding	281.405	298.862	292.579	298.754	376.807	336.881	537.108	544.611	580.103
YDR339C	FCF1	protein_coding	804.292	851.458	826.606	1044.85	947.319	810.204	278.061	289.105	316.042
tX(XXX)D	tX(XXX)D	tRNA	2.92116	0	0	1.57515	0.963702	3.62237	21.3893	37.5055	18.713
YDR341C	YDR341C	protein_coding	5042.89	4640.45	4875.37	3964.65	4562.16	5240.97	8643.64	8568.44	9635.12
YDR342C	HXT7	protein_coding	311.59	321	301.101	207.92	192.74	177.496	712.976	622.748	546.836
YDR343C	HXT6	protein_coding	8.76347	16.1777	17.9903	13.6513	7.70961	21.7342	26.1424	42.9751	54.0598
YDR344C	YDR344C	protein_coding	61.3443	68.1166	70.0674	66.6814	79.0235	73.6549	102.193	110.954	83.1689
YDR345C	HXT3	protein_coding	19259.2	18238.2	18938.1	19152.8	24553.2	26523.6	3453.18	3616.16	3349.63
YDR346C	SVF1	protein_coding	1896.8	1799.98	1708.13	1377.21	1473.5	1706.14	6457.18	6238.42	6183.61
YDR347W	MRP1	protein_coding	1093.49	1110.3	1092.67	845.331	882.751	840.39	1875.13	1837.77	1644.66
YDR348C	PAL1	protein_coding	808.187	832.726	740.442	896.786	1023.45	876.614	408.773	461.786	345.151
YDR349C	YPS7	protein_coding	1741.98	1702.06	1657.95	1187.66	1133.31	1244.89	1485.37	1719	1349.42
tM(CAU)D	EMT1	tRNA	0.973719	2.55437	0.946857	4.72545	4.81851	1.81119	11.8829	14.0646	8.31689
YDR350C	ATP22	protein_coding	414.804	353.355	318.144	228.922	195.631	221.568	449.175	546.174	636.242
YDR351W	SBE2	protein_coding	297.958	343.989	332.347	350.734	306.457	420.195	356.488	494.604	588.42
YDR352W	YPQ2	protein_coding	1136.33	983.434	1069.95	1232.29	1358.82	1293.19	546.615	705.572	681.985
YDR353W	TRR1	protein_coding	6396.36	6173.07	6227.48	5751.4	6066.5	5821.15	5330.68	5449.24	4210.43
YDR354W	TRP4	protein_coding	1063.3	1061.77	1021.66	996.545	1084.16	880.237	758.131	807.15	563.469
YDR356W	SPC110	protein_coding	493.675	463.193	467.747	591.207	571.475	666.517	608.406	503.199	611.291
YDR357C	CNL1	protein_coding	422.594	468.302	441.235	525.05	439.448	486.605	404.02	416.467	648.717
YDR358W	GGA1	protein_coding	178.191	197.538	183.69	208.445	189.849	157.573	216.269	240.66	222.477
YDR359C	EAF1	protein_coding	374.882	438.501	422.298	509.824	476.069	551.808	99.8166	155.492	143.466
YDR361C	BCP1	protein_coding	889.979	867.636	864.481	640.561	690.974	655.649	1604.2	1684.62	1675.85
YDR362C	TFC6	protein_coding	342.749	343.989	283.11	223.146	228.397	198.627	491.953	445.378	609.212
YDR363W	ESC2	protein_coding	192.796	172.846	168.541	126.537	157.083	135.235	144.972	121.112	91.4858
tK(CUU)D1	tK(CUU)D1	tRNA	0.973719	2.55437	0.946857	2.62525	4.81851	2.41492	23.7659	17.19	8.31689
YDR363W-A	SEM1	protein_coding	1581.32	1917.48	1636.17	3759.36	2994.22	2369.64	1951.18	1918.25	1561.5
YDR364C	CDC40	protein_coding	292.116	332.069	309.622	224.196	204.305	233.643	368.371	389.12	442.874
YDR365C	ESF1	protein_coding	1324.26	1423.64	1425.02	1759.97	1718.28	1720.63	3412.78	3497.39	2989.92
YDR365W-B	YDR365W-B	protein_coding	227.85	250.329	313.41	728.77	655.317	935.176	21.3893	28.9105	16.6338
YDR366C	YDR366C	protein_coding	3.89488	9.36604	18.9371	5.2505	15.4192	13.8858	14.2595	0.781365	8.31689
YDR367W	KEI1	protein_coding	916.269	836.983	846.49	681.515	875.041	842.805	534.732	500.073	1164.36
YDR368W	YPR1	protein_coding	2033.12	2120.13	1938.22	1580.4	1604.56	1538.9	1822.84	1801.83	1540.7
YDR369C	XRS2	protein_coding	137.294	154.114	132.56	98.7094	106.007	132.82	299.45	340.675	336.834
YDR370C	DXO1	protein_coding	297.958	362.721	354.125	281.427	282.365	281.941	270.931	260.194	378.418
YDR371W	CTS2	protein_coding	247.325	266.506	257.545	242.573	262.127	311.524	553.744	546.174	659.114
YDR372C	VPS74	protein_coding	1397.29	1365.74	1400.4	717.744	790.235	854.276	2421.74	2468.33	3204.08
YDR373W	FRQ1	protein_coding	720.552	650.514	736.655	471.495	517.508	486.605	2017.72	1871.37	2206.06
YDR374C	PHO92	protein_coding	7.78975	2.55437	6.628	5.77555	0.963702	9.65966	4.75317	3.90682	0
YDR374W-A	WIP1	protein_coding	242.456	200.093	223.458	358.609	397.045	297.638	327.969	271.915	241.19
YDR375C	BCS1	protein_coding	243.43	289.496	231.033	181.142	183.103	169.044	354.111	378.18	365.943
YDR376W	ARH1	protein_coding	517.045	540.676	529.293	404.289	392.227	415.365	1212.06	1185.33	1324.46
YDR377W	ATP17	protein_coding	1290.18	1347.01	1283.94	1356.73	1301.96	1459.82	1288.11	1172.83	1530.31
YDR378C	LSM6	protein_coding	1588.14	1737.83	1670.26	1452.81	1413.75	1494.83	2455.01	2359.72	2586.55
YDR379W	RGA2	protein_coding	197.665	208.607	197.893	244.673	245.744	302.468	301.826	255.506	203.764
YDR379C-A	SDH6	protein_coding	121.715	114.947	78.5892	112.886	112.753	81.5034	97.44	93.7638	124.753
YDR380W	ARO10	protein_coding	828.635	773.124	807.669	899.411	955.028	952.08	527.602	511.012	478.221
YDR381W	YRA1	protein_coding	3213.27	3067.8	3136.94	2193.66	2465.15	2604.49	3809.67	3831.81	3734.28
YDR381C-A	COI1	protein_coding	189.875	217.973	195.999	273.026	263.091	220.965	389.76	338.331	307.725
YDR382W	RPP2B	protein_coding	7419.74	6971.74	7821.99	7931.93	8801.49	6874.06	14245.3	14083.3	13178.1
YDR383C	NKP1	protein_coding	127.557	126.867	145.816	225.247	267.909	198.627	149.725	125.018	145.546
YDR384C	ATO3	protein_coding	1289.2	1360.63	1264.05	937.74	882.751	775.188	411.149	412.561	332.676
YDR385W	EFT2	protein_coding	35072.4	33121.7	34758.2	28091.8	29501.8	31065.5	28571.3	33596.3	23663.6
YDR386W	MUS81	protein_coding	98.3456	100.472	113.623	84.008	79.9872	95.3891	163.984	143.771	168.417
YDR387C	CIN10	protein_coding	411.883	343.138	355.071	227.872	228.397	237.265	529.979	571.959	640.401
YDR388W	RVS167	protein_coding	643.628	653.068	653.332	717.219	612.914	656.253	739.118	796.211	607.133
YDR389W	SAC7	protein_coding	442.068	443.61	428.926	477.271	452.94	645.386	625.042	661.816	511.489
YDR390C	UBA2	protein_coding	437.2	466.599	408.095	389.062	329.586	419.592	306.58	341.456	307.725
tG(CCC)D	SUF3	tRNA	0	0.851458	0	2.62525	3.85481	1.20746	137.842	123.456	45.7429
YDR391C	YDR391C	protein_coding	389.488	391.671	362.646	485.146	476.069	460.645	152.101	172.682	160.1
YDR392W	SPT3	protein_coding	247.325	229.894	201.681	235.748	246.708	216.135	171.114	178.933	251.586
YDR393W	SHE9	protein_coding	315.485	288.644	308.675	274.076	302.602	289.79	560.874	505.543	619.608
YDR394W	RPT3	protein_coding	1187.94	1288.26	1153.27	969.243	911.662	931.554	1347.52	1194.71	1060.4
YDR395W	SXM1	protein_coding	2632.94	2605.46	2643.63	2622.1	2840.99	2817.6	2949.34	2999.66	3894.38
YDR397C	NCB2	protein_coding	708.867	785.044	691.206	870.533	868.295	850.654	658.314	605.558	652.876
YDR398W	UTP5	protein_coding	1590.08	1589.67	1603.98	1617.68	1523.61	1551.58	1665.99	1735.41	1569.81
YDR399W	HPT1	protein_coding	3245.4	3410.09	3278.02	1731.62	1728.88	1821.45	6747.13	6720.52	6125.39
YDR400W	URH1	protein_coding	669.919	756.946	729.08	443.667	461.613	403.895	720.105	670.411	773.471
YDR402C	DIT2	protein_coding	21.4218	17.8806	25.5651	19.4269	18.3103	25.9603	26.1424	28.1291	35.3468
YDR403W	DIT1	protein_coding	84.7135	77.4827	71.9612	52.505	78.0598	61.5803	54.6615	25.0037	60.2975
YDR404C	RPB7	protein_coding	2139.26	2120.98	2117.17	1222.84	1476.39	1473.1	406.396	395.371	407.528
YDR405W	MRP20	protein_coding	173.322	187.321	148.657	539.752	460.649	340.503	45.1551	67.9787	35.3468
YDR406W	PDR15	protein_coding	936.717	882.111	962.007	921.988	882.751	1049.28	1074.22	1143.92	1060.4
YDR407C	TRS120	protein_coding	644.602	559.408	605.042	592.257	545.455	784.244	534.732	546.174	644.559
YDR408C	ADE8	protein_coding	986.377	1006.42	945.91	580.706	583.039	539.13	2046.24	2032.33	1667.54
YDR409W	SIZ1	protein_coding	315.485	314.188	327.613	441.567	447.158	402.687	228.152	265.664	199.605
YDR410C	STE14	protein_coding	1087.64	1051.55	1172.21	969.243	953.101	935.176	1397.43	1219.71	1189.32
YDR411C	DFM1	protein_coding	1257.07	1175.01	1187.36	1347.8	1250.88	1148.29	1102.74	1228.31	1012.58
YDR412W	RRP17	protein_coding	774.106	852.309	674.162	1064.8	935.754	786.055	993.413	1071.25	864.957
YDR414C	ERD1	protein_coding	386.566	402.74	435.554	242.048	283.328	350.163	52.2849	103.921	110.199
YDR415C	YDR415C	protein_coding	628.049	575.586	619.245	713.018	743.978	715.419	872.207	797.773	833.768
YDR416W	SYF1	protein_coding	313.537	292.902	302.994	321.856	350.787	376.727	494.33	498.511	630.004
YDR418W	RPL12B	protein_coding	38261.3	35095.4	36933.1	36849.6	36921.3	28838.9	5473.28	5912.59	4289.44
YDR419W	RAD30	protein_coding	246.351	254.586	274.589	177.467	183.103	192.589	401.643	435.22	409.607
tS(AGA)D3	tS(AGA)D3	tRNA	4.86859	1.70292	0.946857	1.0501	1.9274	1.20746	52.2849	28.1291	18.713
YDR420W	HKR1	protein_coding	367.092	367.83	455.438	1039.6	878.896	1029.36	551.368	601.651	592.578
YDR421W	ARO80	protein_coding	201.56	188.172	215.883	143.339	164.793	175.685	344.605	437.564	420.003
YDR422C	SIP1	protein_coding	376.829	349.949	379.69	393.263	394.154	414.158	408.773	474.288	334.755
YDR423C	CAD1	protein_coding	281.405	310.782	303.941	456.794	356.57	341.107	202.01	209.406	172.575
YDR424C	DYN2	protein_coding	559.888	617.307	540.655	1076.35	929.008	679.195	1109.87	1079.85	756.837
YDR425W	SNX41	protein_coding	212.271	177.955	258.492	415.84	425.956	397.857	19.0127	29.6919	24.9507
YDR427W	RPN9	protein_coding	1777.04	1791.47	2083.09	1189.24	1493.74	1493.02	1711.14	2004.98	2226.85
YDR428C	BNA7	protein_coding	409.936	462.342	477.216	350.208	413.428	443.741	218.646	195.341	162.179
YDR429C	TIF35	protein_coding	4602.77	4577.44	4265.59	6075.88	5851.6	5407	6682.96	6411.1	6177.37
YDR430C	CYM1	protein_coding	846.162	815.697	855.959	758.173	851.912	822.882	805.663	743.859	767.233
YDR432W	NPL3	protein_coding	3834.5	4004.41	3758.08	5126.07	4545.78	3988.84	503.836	533.672	351.389
YDR434W	GPI17	protein_coding	1142.17	1152.02	1188.31	630.06	858.658	938.798	1651.73	1450.21	2992
YDR435C	PPM1	protein_coding	302.827	363.573	332.347	281.427	274.655	180.515	332.722	299.263	349.309
YDR436W	PPZ2	protein_coding	340.802	368.681	377.796	486.196	528.108	391.82	118.829	144.552	91.4858
YDR437W	GPI19	protein_coding	134.373	139.639	124.985	138.088	125.281	94.1817	259.048	295.356	266.14
YDR438W	THI74	protein_coding	147.032	132.827	124.985	106.06	101.189	130.405	415.903	467.256	436.637
YDR439W	LRS4	protein_coding	136.321	144.748	146.763	144.914	161.902	196.212	16.6361	55.4769	54.0598
YDR440W	DOT1	protein_coding	289.194	280.981	275.535	351.259	320.913	264.433	377.877	402.403	376.339
YDR441C	APT2	protein_coding	1020.46	894.031	930.761	1180.31	1246.07	1069.2	589.393	617.278	575.945
YDR443C	SSN2	protein_coding	359.302	319.297	338.028	486.722	496.306	486.002	408.773	439.908	409.607
YDR444W	YDR444W	protein_coding	380.724	372.939	464.907	321.856	358.497	348.352	698.716	649.314	613.371
YDR446W	ECM11	protein_coding	9.73719	0.851458	2.84057	6.82565	5.78221	9.05593	2.37659	5.46955	6.23767
YDR447C	RPS17B	protein_coding	17193.9	14495.2	17330.3	23231.4	27922.3	24461.3	21260.9	19166.9	22848.6
YDR448W	ADA2	protein_coding	293.089	320.148	276.482	264.1	223.579	230.624	525.225	468.819	438.716
YDR449C	UTP6	protein_coding	493.675	499.806	490.472	371.736	432.702	464.267	87.9337	89.8569	176.734
YDR450W	RPS18A	protein_coding	25622.4	23971.1	25936.3	26719.8	27841.3	23658.9	22905.5	21951.7	18837.8
YDR451C	YHP1	protein_coding	435.252	458.936	431.767	543.427	474.141	479.361	306.58	239.098	207.922
YDR452W	PPN1	protein_coding	2055.52	2099.7	2042.37	1416.06	1432.06	1595.05	3481.7	3347.37	3520.12
YDR453C	TSA2	protein_coding	164.558	173.697	192.212	150.689	165.757	137.65	87.9337	94.5451	58.2182
YDR454C	GUK1	protein_coding	5775.13	5400.8	5602.55	4635.14	4767.43	4462.16	4895.77	4751.48	4541.02
YDR456W	NHX1	protein_coding	1685.51	1506.23	1653.21	1266.42	1430.13	1473.1	1485.37	1608.83	2012.69
YDR457W	TOM1	protein_coding	2593.01	2637.82	2883.18	3455.36	3846.13	5435.97	2561.96	2785.56	3112.6
YDR458C	HEH2	protein_coding	469.332	466.599	466.801	453.118	490.524	404.498	598.9	568.052	605.054
YDR459C	PFA5	protein_coding	402.146	391.671	385.371	391.687	413.428	342.314	508.589	495.385	567.628
YDR460W	TFB3	protein_coding	227.85	223.933	228.193	216.321	234.179	190.778	420.656	452.41	368.022
YDR461W	MFA1	protein_coding	3834.5	3924.37	3626.46	6239.7	5998.08	4964.46	323.216	387.557	284.853
YDR461C-A	CMI8	protein_coding	225.903	247.774	250.917	727.72	622.551	555.43	330.345	275.822	224.556
YDR462W	MRPL28	protein_coding	256.088	206.053	239.555	273.551	266.945	215.531	64.1678	95.3265	89.4066
YDR463W	STP1	protein_coding	747.816	743.323	664.694	873.684	865.404	766.736	294.697	245.348	210.001
YDR464W	SPP41	protein_coding	351.512	367.83	356.018	557.078	577.257	632.708	256.671	379.743	320.2
YDR465C	RMT2	protein_coding	851.03	895.734	865.428	749.772	715.067	610.974	1121.75	1058.75	983.472
YDR466W	PKH3	protein_coding	284.326	351.652	331.4	290.878	266.945	320.58	135.465	117.986	122.674
YDR468C	TLG1	protein_coding	491.728	566.22	477.216	581.756	587.858	503.51	651.185	678.224	663.272
YDR469W	SDC1	protein_coding	317.432	372.087	331.4	527.15	493.415	418.384	351.735	280.51	318.121
YDR470C	UGO1	protein_coding	228.824	235.002	250.917	204.245	225.506	286.167	278.061	318.015	324.359
YDR471W	RPL27B	protein_coding	11006.9	11175.4	10829.2	11463.4	11818.8	9944.62	9867.58	9819.41	8021.64
snR13	snR13	snoRNA	1872.46	1140.95	1812.28	511.924	1242.21	673.761	17009.2	16094.5	43407.9
YDR472W	TRS31	protein_coding	312.564	326.96	328.559	313.455	322.84	256.585	301.826	302.388	338.913
YDR473C	PRP3	protein_coding	229.798	247.774	231.033	371.736	301.639	296.431	137.842	137.52	135.149
YDR475C	JIP4	protein_coding	350.539	373.79	348.443	436.842	418.246	386.386	667.821	603.995	496.934
YDR476C	YDR476C	protein_coding	704.972	755.243	807.669	711.968	811.437	697.91	346.982	435.22	307.725
YDR477W	SNF1	protein_coding	407.988	423.175	440.289	396.413	349.824	461.249	178.244	230.503	201.685
YDR478W	SNM1	protein_coding	131.452	107.284	123.091	169.591	161.902	110.482	102.193	132.832	89.4066
YDR479C	PEX29	protein_coding	317.432	319.297	306.782	232.072	191.777	272.282	327.969	378.962	332.676
YDR480W	DIG2	protein_coding	90.5558	95.3633	98.4732	78.7575	68.4228	87.5407	42.7785	71.8855	62.3767
YDR481C	PHO8	protein_coding	4392.45	4324.56	4363.12	5858.51	4755.87	4295.53	9050.04	8687.99	8077.78
YDR482C	CWC21	protein_coding	173.322	162.628	136.347	196.369	157.083	168.44	178.244	201.592	81.0897
YDR483W	KRE2	protein_coding	6405.12	6366.35	6172.56	4642.49	4563.13	4064.3	1813.33	1969.82	1910.81
YDR484W	VPS52	protein_coding	194.744	189.024	197.893	239.423	267.909	330.24	121.206	102.359	162.179
YDR485C	VPS72	protein_coding	237.587	273.318	223.458	317.655	359.461	301.261	206.763	195.341	180.892
YDR486C	VPS60	protein_coding	430.384	432.541	390.105	475.695	424.992	286.771	247.165	263.32	239.111
YDR487C	RIB3	protein_coding	2505.38	2462.42	2386.08	2674.08	2416	2003.78	5584.98	5129.66	4434.98
YDR488C	PAC11	protein_coding	138.268	137.936	117.41	123.387	121.426	111.69	263.801	280.51	245.348
YDR489W	SLD5	protein_coding	182.085	215.419	219.671	126.537	155.156	152.14	71.2976	110.954	118.516
YDR490C	PKH1	protein_coding	255.114	227.339	257.545	176.417	152.265	212.513	432.539	457.098	451.191
YDR492W	IZH1	protein_coding	1733.22	1717.39	1770.62	1408.18	1538.07	1550.38	261.424	296.919	295.25
YDR493W	MZM1	protein_coding	284.326	259.695	230.086	450.493	446.194	342.314	73.6742	137.52	103.961
YDR494W	RSM28	protein_coding	278.484	344.841	249.023	263.05	249.599	171.459	627.419	511.794	596.737
YDR495C	VPS3	protein_coding	166.506	155.817	185.584	166.441	200.45	225.795	104.57	125.8	174.655
YDR496C	PUF6	protein_coding	1408.97	1421.93	1383.36	1201.31	1437.84	1333.03	907.856	936.856	1318.23
YDR497C	ITR1	protein_coding	3498.57	3631.47	3704.11	1931.66	1858.02	2260.96	9995.92	9871.76	9090.36
YDR498C	SEC20	protein_coding	258.035	248.626	230.086	234.172	182.14	214.927	171.114	225.033	143.466
YDR499W	LCD1	protein_coding	184.033	150.708	171.381	161.715	163.829	155.762	304.203	292.23	363.864
YDR500C	RPL37B	protein_coding	28175.5	27169.2	27369.9	31659.5	37356.9	34078.7	10438	10758.6	8393.82
YDR501W	PLM2	protein_coding	141.189	152.411	125.932	124.437	136.846	119.538	156.855	153.147	164.259
YDR502C	SAM2	protein_coding	2138.29	2120.98	2237.42	1276.92	1399.29	1627.65	603.653	576.647	671.589
YDR503C	LPP1	protein_coding	355.407	385.71	322.878	297.703	212.014	203.457	622.665	620.404	561.39
YDR504C	SPG3	protein_coding	46.7385	39.1671	80.4829	32.0281	80.9509	89.9556	114.076	72.6669	116.436
YDR505C	PSP1	protein_coding	484.912	481.074	507.515	538.702	566.657	676.176	926.868	864.189	848.323
YDR506C	GMC1	protein_coding	263.878	237.557	214.937	251.499	239.962	249.34	365.994	289.105	399.211
tL(CAA)D	tL(CAA)D	tRNA	4.86859	9.36604	4.73429	10.501	6.74591	4.82983	66.5444	85.9501	39.5052
YDR507C	GIN4	protein_coding	592.021	674.355	658.066	649.487	610.987	741.379	827.052	779.802	877.432
YDR508C	GNP1	protein_coding	3561.86	3432.23	3527.99	3354.02	3312.24	3472.65	2041.49	2301.12	1923.28
YDR510W	SMT3	protein_coding	3097.4	3295.14	3081.07	2702.43	2523.93	2029.13	244.788	264.883	205.843
YDR511W	SDH7	protein_coding	300.879	378.899	289.738	404.289	363.316	326.617	80.8039	96.1078	51.9806
YDR512C	EMI1	protein_coding	711.788	797.816	676.056	1303.17	1085.13	772.773	613.159	699.321	505.251
YDR513W	GRX2	protein_coding	1865.65	1853.62	1904.13	2439.91	2298.43	2308.06	508.589	559.457	453.27
YDR514C	YDR514C	protein_coding	185.007	195.835	188.425	151.74	140.7	118.935	446.798	321.922	322.279
YDR515W	SLF1	protein_coding	181.112	187.321	161.913	166.441	147.446	165.422	259.048	242.223	332.676
YDR516C	EMI2	protein_coding	1083.75	1079.65	1070.9	1020.7	988.758	862.728	2445.51	2358.16	2033.48
YDR517W	GRH1	protein_coding	770.212	838.686	773.582	504.048	529.072	411.139	1877.5	1699.47	1413.87
YDR518W	EUG1	protein_coding	1135.36	1098.38	1073.74	758.698	823.965	915.857	289.943	328.173	291.091
YDR519W	FPR2	protein_coding	1568.66	1616.07	1449.64	1542.07	1239.32	973.211	3122.83	2834.01	2925.47
YDR520C	URC2	protein_coding	152.874	168.589	160.019	113.411	135.882	189.571	335.099	316.453	413.765
YDR522C	SPS2	protein_coding	23.3693	33.2069	36.9274	29.9279	67.4591	54.9393	2.37659	0.781365	2.07922
YDR523C	SPS1	protein_coding	9.73719	5.96021	9.46857	9.97595	10.6007	7.24475	21.3893	25.0037	14.5546
YDR524C	AGE1	protein_coding	404.093	465.748	427.979	377.511	356.57	452.193	237.659	283.635	293.17
YDR524W-C	YDR524W-C	protein_coding	10365.2	9509.93	16446.9	7028.85	18348.9	23436.1	736.742	861.064	1438.82
YDR524C-B	YDR524C-B	protein_coding	34847.4	31266.4	32918.4	62155.4	62429.6	50221.8	3762.14	4528.01	2538.73
YDR525W-A	SNA2	protein_coding	508.281	483.628	563.38	324.481	342.114	319.373	99.8166	95.3265	106.04
YDR527W	RBA50	protein_coding	574.494	609.644	545.39	794.401	737.232	663.498	437.292	403.966	353.468
snR84	snR84	snoRNA	779.949	685.424	855.959	547.102	675.555	702.137	46695.2	44279.9	45339.5
YDR528W	HLR1	protein_coding	283.352	321.851	334.241	317.655	287.183	354.389	45.1551	30.4732	27.0299
YDR529C	QCR7	protein_coding	1914.33	1997.52	1870.99	2620.53	2173.15	1799.72	2314.79	2230.01	1648.82
YDR530C	APA2	protein_coding	345.67	338.88	326.666	386.962	348.86	320.58	249.542	275.04	199.605
YDR531W	CAB1	protein_coding	1286.28	1251.64	1341.7	1284.27	1496.63	1337.26	1734.91	1709.63	1846.35
YDR532C	KRE28	protein_coding	123.662	158.371	142.029	164.341	185.994	130.405	102.193	82.8247	120.595
YDR533C	HSP31	protein_coding	393.382	390.819	378.743	532.401	529.072	475.738	413.526	422.718	330.596
YDR534C	FIT1	protein_coding	195.717	177.955	192.212	301.379	317.058	290.997	21.3893	35.9428	18.713
YDR536W	STL1	protein_coding	86.661	73.2254	96.5794	92.4088	105.043	102.03	26.1424	50.7887	60.2975
YDR538W	PAD1	protein_coding	354.434	365.275	356.965	280.377	248.635	239.077	83.1805	85.9501	66.5351
YDR539W	FDC1	protein_coding	684.524	785.044	755.592	755.547	670.736	716.022	629.795	661.816	596.737
YDR540C	IRC4	protein_coding	58.4231	64.7108	57.7583	74.5571	91.5517	84.522	76.0507	53.1328	89.4066
YDR541C	YDR541C	protein_coding	291.142	310.782	311.516	223.146	201.414	285.564	111.7	128.925	116.436
YEL077C	YEL077C	protein_coding	65.2392	60.4535	82.3766	100.285	93.4791	102.03	275.684	310.202	178.813
YEL075C	YEL075C	protein_coding	11.6846	17.8806	17.9903	13.1263	5.78221	16.3007	35.6488	28.1291	27.0299
YEL073C	YEL073C	protein_coding	38.9488	55.3448	58.7051	46.7295	53.9673	41.6573	57.0381	42.1937	64.4559
YEL072W	RMD6	protein_coding	145.084	75.7798	111.729	120.236	144.555	106.256	23.7659	24.2223	37.426
YEL071W	DLD3	protein_coding	8143.21	7757.63	7737.72	8080.52	8388.06	7236.9	10915.7	11050.8	10604
YEL070W	DSF1	protein_coding	4.86859	12.7719	11.3623	6.82565	1.9274	18.7156	11.8829	5.46955	8.31689
YEL069C	HXT13	protein_coding	37.0013	41.7214	48.2897	46.2044	34.6933	48.2983	28.519	21.8782	4.15844
YEL068C	YEL068C	protein_coding	247.325	263.952	244.289	288.778	309.348	257.188	137.842	75.7924	85.2481
YEL067C	YEL067C	protein_coding	44.7911	34.0583	38.8211	29.9279	21.2014	22.338	80.8039	53.9142	66.5351
YEL066W	HPA3	protein_coding	383.645	375.493	375.902	308.204	297.784	299.449	598.9	711.042	501.093
YEL065W	SIT1	protein_coding	3721.55	3653.61	4001.42	2554.89	2598.14	2526	4268.35	3915.42	4597.16
YEL064C	AVT2	protein_coding	253.167	306.525	265.12	224.196	240.925	228.813	465.811	492.26	611.291
YEL063C	CAN1	protein_coding	1135.36	1074.54	1108.77	942.465	1044.65	1282.32	910.232	818.87	916.937
YEL062W	NPR2	protein_coding	213.244	156.668	213.99	130.738	119.499	158.781	118.829	90.6383	116.436
YEL061C	CIN8	protein_coding	179.164	194.132	190.318	197.944	202.377	265.641	506.213	599.307	638.321
YEL060C	PRB1	protein_coding	1206.44	1305.29	1247.96	1196.59	1164.15	1240.66	304.203	272.696	191.288
YEL059C-A	SOM1	protein_coding	117.82	117.501	75.7486	187.443	158.047	126.179	14.2595	25.785	6.23767
YEL058W	PCM1	protein_coding	1415.79	1363.18	1392.83	766.048	796.018	800.544	5497.04	5232.8	4994.29
YEL057C	SDD1	protein_coding	19.4744	24.6923	30.2994	25.7275	16.3829	16.9044	23.7659	18.7528	33.2676
YEL056W	HAT2	protein_coding	347.618	338.88	370.221	325.531	283.328	265.641	608.406	546.955	436.637
YEL055C	POL5	protein_coding	1310.63	1343.6	1285.83	1039.07	954.065	1256.36	2424.12	2528.5	2877.64
snR80	snR80	snoRNA	7.78975	4.25729	6.628	6.82565	11.5644	9.65966	377.877	450.066	355.547
YEL054C	RPL12A	protein_coding	26003.2	25177.6	25687.3	23369.5	23755.2	20400.6	15291	15374.9	12857.9
YEL053C	MAK10	protein_coding	412.857	441.907	433.661	329.206	318.985	380.349	275.684	293.012	301.487
YEL052W	AFG1	protein_coding	1073.04	1043.89	1113.5	797.551	730.486	781.225	1421.2	1353.32	1137.33
YEL051W	VMA8	protein_coding	2775.1	2858.34	2523.37	1710.09	1681.66	1575.73	5530.32	5144.5	5383.11
YEL050C	RML2	protein_coding	742.947	718.631	695.94	632.16	635.079	654.442	1150.27	1052.5	842.085
snR67	snR67	snoRNA	406.041	251.18	583.264	122.862	462.577	540.337	610.783	524.296	1091.59
snR53	snR53	snoRNA	0.973719	5.10875	5.68114	1.57515	1.9274	10.2634	7.12976	8.59501	4.15844
tG(GCC)E	tG(GCC)E	tRNA	0	0	0	2.62525	0.963702	0.603729	7.12976	14.8459	4.15844
YEL049W	PAU2	protein_coding	18.5007	19.5835	22.7246	17.3267	19.274	21.1305	30.8956	36.7241	39.5052
YEL048C	TCA17	protein_coding	175.269	184.766	173.275	110.786	131.063	178.1	142.595	117.205	249.507
YEL047C	FRD1	protein_coding	3252.22	3010.76	3262.87	2813.74	3033.73	2809.75	3702.72	3546.61	3108.44
YEL046C	GLY1	protein_coding	5366.16	5102.79	5183.1	8316.27	8084.49	7608.79	2804.37	2923.87	2120.81
YEL044W	IES6	protein_coding	565.731	619.861	553.911	833.255	756.506	540.941	1259.59	1113.44	998.027
YEL043W	YEL043W	protein_coding	841.293	768.867	800.094	919.363	900.097	953.891	152.101	111.735	72.7728
YEL042W	GDA1	protein_coding	4047.75	3897.97	4035.51	4016.63	4390.62	4403.6	1238.2	1366.61	1380.6
YEL041W	YEF1	protein_coding	67.1866	51.9389	82.3766	64.5812	64.568	62.1841	59.4146	82.8247	103.961
YEL040W	UTR2	protein_coding	10149.1	9867.55	9716.65	12309.8	12381.6	11481.7	3419.91	3791.96	2892.2
YEL039C	CYC7	protein_coding	57.4494	57.0477	56.8114	96.6092	93.4791	79.6922	47.5317	48.4446	66.5351
YEL038W	UTR4	protein_coding	810.134	718.631	722.452	494.072	531	427.44	1257.21	1157.98	985.551
YEL037C	RAD23	protein_coding	1012.67	1082.2	1051.96	1045.9	1101.51	976.229	339.852	321.141	349.309
YEL036C	ANP1	protein_coding	1627.08	1582.01	1482.78	1340.45	1259.56	1329.41	919.739	1129.85	850.402
YEL035C	UTR5	protein_coding	23.3693	11.069	21.7777	35.7034	30.8385	21.1305	11.8829	17.9714	8.31689
YEL034W	HYP2	protein_coding	34808.5	33801.2	34775.2	43760.8	41127.9	30755.2	9846.19	10855.5	7456.09
YEL033W	MTC7	protein_coding	3943.56	3409.24	3984.38	4701.3	5052.69	3598.22	857.947	1137.67	977.235
tS(AGA)E	tS(AGA)E	tRNA	0.973719	1.70292	0	4.2004	1.9274	1.81119	35.6488	11.7205	10.3961
YEL032W	MCM3	protein_coding	612.469	602.832	606.935	532.401	595.568	733.53	1288.11	1383.02	1104.07
YEL031W	SPF1	protein_coding	6560.92	6620.94	7142.14	4652.47	4930.3	6070.49	3902.35	4167.8	4825.88
YEL030W	ECM10	protein_coding	60.3706	76.6312	60.5989	60.9058	56.8584	71.8437	130.712	123.456	110.199
YEL029C	BUD16	protein_coding	423.568	395.928	407.149	268.826	321.876	283.753	917.362	864.971	854.56
YEL028W	YEL028W	protein_coding	111.978	86.8487	94.6857	84.5331	74.205	79.6922	102.193	129.707	168.417
YEL027W	VMA3	protein_coding	26871.7	27806.9	27373.6	20883.3	20444.9	19733.5	3441.3	3310.64	3919.33
YEL026W	SNU13	protein_coding	3046.77	2892.4	2717.48	3352.45	3696.76	3120.07	232.905	340.675	370.102
YEL025C	YEL025C	protein_coding	411.883	385.71	368.327	300.329	338.259	452.797	1181.16	1186.89	1532.39
YEL024W	RIP1	protein_coding	689.393	791.005	690.259	665.239	689.047	622.444	242.412	242.223	259.903
YEL023C	YEL023C	protein_coding	135.347	176.252	214.937	167.491	168.648	234.851	125.959	102.359	166.338
YEL022W	GEA2	protein_coding	963.982	986.84	1051.01	968.193	886.605	1256.36	1081.35	1146.26	1465.85
YEL020W-A	TIM9	protein_coding	877.321	889.774	889.099	1195.01	1029.23	828.316	1385.55	1283.78	1232.98
RPR1	RPR1	RNase_P_RNA	18267.9	14233	16150.5	15106.2	10071.6	6394.7	201145	181001	145200
YEL020C	PXP1	protein_coding	156.769	170.292	161.913	150.689	116.608	130.405	368.371	375.836	322.279
YEL019C	MMS21	protein_coding	62.318	68.1166	76.6954	131.788	142.628	134.632	38.0254	35.9428	47.8221
YEL018W	EAF5	protein_coding	244.403	225.636	203.574	358.609	314.167	228.209	199.633	164.868	128.912
YEL017C-A	PMP2	protein_coding	10577.5	11831.9	10346.3	13122.1	9982.98	10885.8	2785.36	2544.12	3491.01
YEL017W	GTT3	protein_coding	1052.59	1109.45	1033.97	1458.06	1371.35	1203.23	356.488	335.205	243.269
YEL016C	NPP2	protein_coding	299.905	315.891	282.163	208.97	167.684	211.305	822.299	736.045	760.995
YEL015W	EDC3	protein_coding	415.778	396.779	370.221	604.333	569.548	534.3	919.739	920.448	831.689
YEL014C	YEL014C	protein_coding	3.89488	8.51458	16.0966	12.0762	12.5281	18.7156	16.6361	31.2546	24.9507
YEL013W	VAC8	protein_coding	2845.21	2674.43	2822.58	2355.38	2507.55	2769.91	3011.13	3004.35	3940.13
YEL012W	UBC8	protein_coding	166.506	171.143	179.903	179.042	205.268	163.007	64.1678	28.1291	29.1091
YEL011W	GLC3	protein_coding	634.865	546.636	510.356	556.553	615.805	518.603	453.928	438.346	432.478
tK(CUU)E1	tK(CUU)E1	tRNA	55.502	54.4933	54.9177	39.9038	52.0399	27.7715	634.548	627.436	353.468
YEL009C-A	YEL009C-A	protein_coding	13.6321	11.9204	8.52172	5.2505	8.67331	11.4708	2.37659	3.90682	8.31689
YEL009C	GCN4	protein_coding	7300.94	6422.55	7435.67	7804.87	10047.6	9606.53	1699.26	1998.73	1526.15
YEL008W	YEL008W	protein_coding	71.0815	86.8487	73.8549	125.487	102.152	80.2959	30.8956	58.6023	29.1091
YEL007W	MIT1	protein_coding	1693.3	1764.22	1909.81	2457.24	2443.95	2725.84	49.9083	88.2942	56.139
YEL006W	YEA6	protein_coding	464.464	489.588	481.95	432.116	377.771	345.333	582.264	621.185	461.587
YEL005C	VAB2	protein_coding	133.399	155.817	118.357	124.962	122.39	120.746	42.7785	34.38	62.3767
YEL004W	YEA4	protein_coding	203.507	199.241	192.212	133.363	195.631	157.573	182.997	228.158	255.744
YEL003W	GIM4	protein_coding	1269.73	1238.02	1307.61	1512.14	1433.02	1420.57	1314.25	1247.06	1311.99
YEL002C	WBP1	protein_coding	4033.14	4060.6	4069.59	3427.53	3477.04	3534.83	3072.93	3104.36	3387.05
YEL001C	IRC22	protein_coding	6191.88	6220.75	5885.66	7575.42	7233.54	5638.83	2935.08	2791.82	2954.58
YER001W	MNN1	protein_coding	1302.84	1279.74	1300.98	931.964	1008.03	1167.01	1625.58	1453.34	1472.09
YER002W	NOP16	protein_coding	1047.72	1152.87	966.741	1790.95	1439.77	1240.66	648.808	611.809	613.371
YER003C	PMI40	protein_coding	4374.92	4159.37	4459.7	4247.13	4553.49	4191.09	1658.86	1851.05	1771.5
YER004W	FMP52	protein_coding	2133.42	2034.98	1993.13	1531.57	1536.14	1365.63	1266.72	1515.85	1397.24
YER005W	YND1	protein_coding	1122.7	1023.45	1051.01	1143.56	1083.2	1009.43	1813.33	1627.58	1580.21
YER006W	NUG1	protein_coding	2582.3	2551.82	2472.24	3159.23	2765.82	2573.7	1825.22	1829.17	1962.79
YER007W	PAC2	protein_coding	147.032	140.491	149.603	159.09	238.034	178.704	197.257	145.334	245.348
YER007C-A	TMA20	protein_coding	1457.66	1332.53	1431.65	2283.44	2632.83	2315.9	625.042	561.801	736.045
snR14	snR14	snRNA	5851.08	3318.98	5275.89	2687.73	5169.3	4301.57	5589.73	4890.56	11013.6
YER008C	SEC3	protein_coding	1037.01	1050.7	1051.01	1273.25	1175.72	1387.97	494.33	514.138	571.786
YER009W	NTF2	protein_coding	4893.91	4795.41	5202.03	3535.16	4209.45	4230.93	2424.12	2448.02	2892.2
YER010C	YER010C	protein_coding	550.151	556.854	525.506	623.235	651.462	567.505	254.295	252.381	195.447
YER011W	TIR1	protein_coding	336.907	324.406	411.883	371.736	362.352	378.538	40.402	44.5378	14.5546
tE(UUC)E1	tE(UUC)E1	tRNA	2.92116	7.66312	14.2029	8.4008	11.5644	9.05593	19.0127	46.8819	33.2676
YER012W	PRE1	protein_coding	2494.67	2565.44	2594.39	3278.41	3576.3	3239	270.931	353.958	403.369
YER013W	PRP22	protein_coding	317.432	309.079	347.497	450.493	405.718	500.491	235.282	218.001	247.427
YER014W	HEM14	protein_coding	192.796	235.002	228.193	204.245	225.506	224.587	268.554	285.979	218.318
YER015W	FAA2	protein_coding	116.846	129.422	119.304	84.008	90.588	95.9929	87.9337	107.047	116.436
YER016W	BIM1	protein_coding	458.622	512.578	423.245	520.325	439.448	411.139	836.558	811.838	812.976
YER017C	AFG3	protein_coding	664.076	713.522	598.414	591.207	517.508	592.862	948.258	860.282	717.332
YER018C	SPC25	protein_coding	172.348	148.154	127.826	211.595	185.031	177.496	529.979	411.779	361.785
YER019W	ISC1	protein_coding	273.615	277.575	271.748	170.641	180.212	171.459	712.976	794.648	586.341
YER019C-A	SBH2	protein_coding	2106.15	2026.47	1999.76	2167.41	2044.97	1767.11	5009.84	4783.51	3927.65
YER020W	GPA2	protein_coding	335.933	315.891	305.835	330.257	264.054	290.997	213.893	224.252	145.546
YER021W	RPN3	protein_coding	2617.36	2378.12	2386.08	2340.15	2680.05	2671.5	2923.2	2806.66	3543
YER022W	SRB4	protein_coding	268.746	242.666	264.173	277.752	293.929	367.067	551.368	506.324	592.578
YER023W	PRO3	protein_coding	5084.76	4791.15	5029.71	4518.06	4730.81	4406.62	4075.84	3621.63	3380.82
YER024W	YAT2	protein_coding	182.085	177.955	192.212	187.968	177.321	182.93	247.165	326.61	268.22
YER025W	GCD11	protein_coding	4424.58	4311.78	3969.23	3051.07	2898.81	2786.21	5623	5850.08	4661.62
tH(GUG)E1	tH(GUG)E1	tRNA	7.78975	0	2.84057	9.97595	10.6007	13.8858	16.6361	7.81365	6.23767
YER026C	CHO1	protein_coding	3138.3	2792.78	3061.19	5285.16	5788.96	4790.59	4420.45	4060.75	4239.53
YER027C	GAL83	protein_coding	801.371	781.638	737.602	628.485	642.789	501.699	660.691	693.07	623.767
YER028C	MIG3	protein_coding	137.294	130.273	140.135	138.613	120.463	85.1258	78.4273	85.9501	62.3767
YER029C	SMB1	protein_coding	391.435	466.599	402.414	684.14	623.515	473.927	453.928	375.836	268.22
YER030W	CHZ1	protein_coding	1078.88	1177.57	978.104	3083.09	2304.21	1651.8	1316.63	1333.79	1002.19
YER031C	YPT31	protein_coding	1406.05	1415.12	1295.3	1120.98	1170.9	862.125	1176.41	1243.93	1025.06
YER032W	FIR1	protein_coding	390.461	349.949	337.081	558.653	497.27	584.409	35.6488	34.38	31.1883
YER033C	ZRG8	protein_coding	193.77	215.419	192.212	283.002	287.183	251.755	54.6615	75.7924	93.565
YER034W	YER034W	protein_coding	121.715	160.074	125.932	385.912	329.586	257.188	19.0127	24.2223	16.6338
YER035W	EDC2	protein_coding	714.71	739.917	612.617	1459.11	1276.9	973.815	385.007	341.456	303.566
YER036C	ARB1	protein_coding	6849.14	6565.59	6597.7	5455.8	5801.48	4975.33	6528.48	6761.15	6426.88
YER037W	PHM8	protein_coding	349.565	361.018	365.487	376.461	390.299	394.235	491.953	519.607	542.677
YER038C	KRE29	protein_coding	170.401	173.697	144.869	98.7094	103.116	99.6153	154.478	182.839	180.892
YER039C	HVG1	protein_coding	26.2904	33.2069	35.0337	46.2044	22.1651	44.0722	83.1805	64.0719	87.3273
YER039C-A	YER039C-A	protein_coding	23.3693	31.5039	30.2994	38.3287	43.3666	23.5454	64.1678	51.5701	41.5844
YER040W	GLN3	protein_coding	181.112	172.846	227.246	288.253	235.143	289.79	95.0634	121.893	99.8027
YER041W	YEN1	protein_coding	164.558	164.331	171.381	116.561	165.757	159.988	204.386	234.409	276.537
YER042W	MXR1	protein_coding	632.917	584.952	694.046	735.595	813.364	670.139	304.203	312.546	457.429
YER043C	SAH1	protein_coding	17219.2	16071.3	17124.9	9437.25	10766.5	11944.2	6164.86	6804.12	5564
YER044C	ERG28	protein_coding	1522.9	1501.97	1426.91	1615.05	1453.26	1114.48	800.909	841.53	873.273
YER044C-A	MEI4	protein_coding	79.8449	68.9681	81.4297	48.3046	68.4228	81.5034	14.2595	14.0646	31.1883
YER045C	ACA1	protein_coding	357.355	355.058	369.274	524	464.504	432.874	90.3103	112.517	118.516
YER046W	SPO73	protein_coding	112.951	97.0662	88.0577	101.86	78.0598	79.6922	137.842	147.678	176.734
YER047C	SAP1	protein_coding	239.535	251.18	282.163	238.898	224.542	265.037	192.503	193.778	205.843
YER048C	CAJ1	protein_coding	1111.99	1077.09	1048.17	1784.65	1787.67	1468.87	1566.17	1251.75	1318.23
tQ(UUG)E1	tQ(UUG)E1	tRNA	4.86859	2.55437	4.73429	5.2505	10.6007	6.03729	9.50634	20.3155	12.4753
YER048W-A	ISD11	protein_coding	1462.53	1508.78	1355.9	1604.55	1395.44	1226.17	1751.54	1552.57	1850.51
YER049W	TPA1	protein_coding	2227.87	2167.81	2209.02	2188.93	2211.7	1921.67	4772.18	4821.02	4663.7
YER050C	RSM18	protein_coding	446.937	445.313	393.893	646.337	570.511	463.06	387.383	396.933	370.102
YER051W	JHD1	protein_coding	273.615	279.278	252.811	255.699	266.945	262.622	316.086	346.926	407.528
YER052C	HOM3	protein_coding	1822.8	1794.87	1853	1585.65	1674.91	1653.01	470.564	502.417	528.123
YER053C	PIC2	protein_coding	745.869	725.442	791.573	637.936	636.043	559.657	197.257	239.098	220.398
YER053C-A	YER053C-A	protein_coding	85.6873	91.106	106.048	56.7054	53.0036	62.7878	42.7785	70.3228	68.6143
YER054C	GIP2	protein_coding	98.3456	106.432	99.42	139.138	129.136	117.727	38.0254	52.3514	43.6637
YER055C	HIS1	protein_coding	5825.76	5740.53	5933.95	4494.95	4877.29	3987.02	9225.91	8813.01	8404.22
YER056C	FCY2	protein_coding	8736.2	8695.94	8480.05	6770	6511.73	7087.78	11191.3	11221.2	9853.44
YER056C-A	RPL34A	protein_coding	20305	22295.4	19313	34326.7	29401.6	24883.3	1280.98	1326.76	1050.01
YER057C	HMF1	protein_coding	3848.14	3589.75	3389.75	5637.46	5665.6	4489.93	589.393	622.748	511.489
YER058W	PET117	protein_coding	173.322	176.252	149.603	183.243	174.43	151.536	40.402	45.3191	43.6637
YER059W	PCL6	protein_coding	196.691	215.419	216.83	189.018	172.503	135.235	78.4273	87.5128	60.2975
YER060W	FCY21	protein_coding	278.484	280.981	291.632	258.85	250.562	319.976	696.34	686.038	711.094
YER060W-A	FCY22	protein_coding	78.8712	104.729	106.048	143.864	121.426	153.347	49.9083	83.606	45.7429
YER061C	CEM1	protein_coding	230.771	277.575	249.023	253.074	250.562	214.927	192.503	227.377	141.387
YER062C	GPP2	protein_coding	1070.12	1076.24	1043.44	781.275	777.707	731.116	651.185	684.475	609.212
YER063W	THO1	protein_coding	850.057	713.522	748.017	1020.17	958.883	805.978	453.928	473.507	469.904
YER064C	VHR2	protein_coding	577.415	556.854	587.998	744.521	788.308	620.029	99.8166	120.33	76.9312
YER065C	ICL1	protein_coding	305.748	298.862	313.41	304.004	278.51	289.79	318.462	437.564	368.022
tS(UGA)E	SUP19	tRNA	9.73719	28.9496	28.4057	35.1784	21.2014	22.9417	64.1678	60.1651	49.9013
YER066W	RRT13	protein_coding	37.975	52.7904	54.9177	33.0782	26.9836	39.8461	99.8166	122.674	133.07
YER067W	RGI1	protein_coding	561.836	543.23	491.419	644.762	638.934	512.566	187.75	167.212	137.229
YER068W	MOT2	protein_coding	240.509	293.753	245.236	365.96	360.424	359.822	68.921	53.1328	45.7429
YER069W	ARG5%2C6	protein_coding	534.572	536.419	560.539	425.291	493.415	571.127	610.783	584.461	715.253
YER070W	RNR1	protein_coding	7506.4	7631.62	7575.8	6398.79	6447.16	6934.43	2350.44	2721.49	2621.9
YER071C	TDA2	protein_coding	481.017	487.885	491.419	643.187	571.475	510.755	375.501	418.03	534.36
YER072W	VTC1	protein_coding	13256.2	12896.2	13427.4	11651.4	10099.6	8504.12	2832.89	2758.22	2093.78
YER073W	ALD5	protein_coding	2807.23	2694.86	2688.13	2289.22	2567.3	2350.32	1499.63	1425.99	1237.14
YER074W	RPS24A	protein_coding	19363.4	16651.1	18833	15217.5	21723.8	20769.5	23839.5	22295.5	20293.2
YER074W-A	YOS1	protein_coding	1347.63	1520.7	1191.15	2104.4	1730.81	1505.7	1948.8	1931.53	1860.9
YER075C	PTP3	protein_coding	277.51	280.981	254.705	364.91	352.715	333.258	68.921	70.3228	97.7235
YER076C	YER076C	protein_coding	142.163	171.995	154.338	113.936	151.301	120.142	235.282	217.219	276.537
YER077C	MRX1	protein_coding	232.719	193.281	194.106	206.345	235.143	255.981	358.864	303.951	401.29
YER078C	ICP55	protein_coding	516.071	489.588	505.622	510.874	564.729	529.47	413.526	386.775	440.795
YER078W-A	YER078W-A	protein_coding	2.92116	1.70292	9.46857	0	1.9274	0.603729	2.37659	3.12546	2.07922
YER079W	YER079W	protein_coding	249.272	185.618	208.309	322.906	288.147	265.037	87.9337	60.9464	85.2481
YER080W	AIM9	protein_coding	821.819	883.813	848.384	961.367	989.722	1017.89	358.864	378.18	399.211
SRG1	SRG1	ncRNA	1200.6	1175.86	1302.88	800.177	917.444	869.369	850.818	949.358	1166.44
YER081W	SER3	protein_coding	356.381	319.297	332.347	304.004	333.441	287.979	456.304	425.844	486.538
YER082C	UTP7	protein_coding	742.947	753.54	706.356	888.385	792.163	725.682	251.918	156.273	164.259
YER083C	GET2	protein_coding	1381.71	1329.98	1352.11	1146.18	1081.27	1043.85	385.007	370.367	264.061
YER084W	YER084W	protein_coding	21.4218	25.5437	23.6714	52.505	36.6207	36.8275	0	0	0
YER085C	YER085C	protein_coding	7.78975	1.70292	1.89371	2.1002	9.63702	7.24475	0	0.781365	14.5546
YER086W	ILV1	protein_coding	4030.22	4048.68	4182.27	3025.34	3079.03	3877.15	306.58	453.973	336.834
YER087W	AIM10	protein_coding	259.983	220.528	208.309	185.868	169.611	194.401	480.07	409.435	411.686
YER087C-B	SBH1	protein_coding	3241.51	3452.66	3022.37	3970.43	3422.1	3120.07	178.244	214.875	126.833
YER088C	DOT6	protein_coding	1240.52	1145.21	1193.04	2065.55	1747.19	1517.17	147.348	197.685	97.7235
YER089C	PTC2	protein_coding	1586.19	1645.02	1559.47	1926.41	1901.38	1864.31	1112.24	1151.73	975.155
YER090W	TRP2	protein_coding	1660.19	1526.66	1704.34	1146.18	1124.64	1122.94	917.362	1025.15	948.125
YER091C	MET6	protein_coding	7275.63	6378.27	7100.48	4492.33	4946.68	5401.56	4795.95	5632.08	4570.13
YER092W	IES5	protein_coding	490.754	507.469	445.023	1145.66	898.17	711.796	629.795	538.36	455.35
YER093C	TSC11	protein_coding	282.378	267.358	246.183	346.008	383.553	376.727	482.447	521.17	623.767
YER093C-A	AIM11	protein_coding	148.005	148.154	137.294	274.601	275.619	202.249	30.8956	33.5987	29.1091
YER094C	PUP3	protein_coding	2381.72	2310.01	2334.95	2311.8	2272.41	2119.69	4080.6	3666.16	3216.56
YER095W	RAD51	protein_coding	800.397	807.182	803.882	578.605	513.653	693.081	1440.21	1408.02	1176.84
YER096W	SHC1	protein_coding	69.134	85.1458	69.1206	87.1583	70.3502	64.599	68.921	61.7278	45.7429
tE(UUC)E2	tE(UUC)E2	tRNA	5.84231	2.55437	8.52172	7.3507	7.70961	4.82983	61.7912	85.9501	24.9507
YER098W	UBP9	protein_coding	99.3193	81.74	83.3234	67.7315	69.3865	87.5407	175.867	175.807	182.972
YER099C	PRS2	protein_coding	680.629	781.638	765.061	635.836	635.079	577.165	1559.04	1404.89	1253.77
YER100W	UBC6	protein_coding	902.637	797.816	768.848	702.517	618.696	622.444	568.004	595.4	507.33
YER101C	AST2	protein_coding	191.823	160.074	180.85	185.868	179.248	179.307	85.5571	75.7924	56.139
YER102W	RPS8B	protein_coding	18120.9	16741.4	17847.3	17001.7	18359.5	17675.4	13667.7	14457.6	11978.4
YER103W	SSA4	protein_coding	219.087	195.835	204.521	358.084	363.316	315.146	494.33	450.066	370.102
YER104W	RTT105	protein_coding	116.846	139.639	127.826	141.764	137.809	105.049	109.323	103.14	60.2975
YER105C	NUP157	protein_coding	1006.83	943.415	993.253	1157.74	1237.39	1576.34	2091.4	2360.5	2559.52
YER106W	MAM1	protein_coding	1.94744	11.069	6.628	11.5511	20.2377	9.65966	4.75317	3.90682	6.23767
YER107C	GLE2	protein_coding	424.541	456.382	421.351	333.932	322.84	338.088	1147.89	1052.5	1035.45
YER110C	KAP123	protein_coding	7568.72	7222.92	7516.15	6002.37	6519.44	8004.84	4608.2	5770.38	5158.55
YER111C	SWI4	protein_coding	316.459	292.05	338.028	387.487	399.936	435.288	64.1678	100.015	89.4066
YER112W	LSM4	protein_coding	807.213	816.548	771.689	1225.47	1302.92	1176.06	263.801	301.607	426.241
YER113C	TMN3	protein_coding	650.444	632.633	780.21	523.475	477.032	536.715	869.83	806.368	1064.56
YER114C	BOI2	protein_coding	581.31	620.713	666.588	629.535	631.225	764.924	430.162	579.773	467.825
YER115C	SPR6	protein_coding	223.955	209.459	185.584	213.17	206.232	206.475	202.01	204.718	178.813
YER116C	SLX8	protein_coding	196.691	195.835	205.468	208.97	230.325	191.986	194.88	203.936	172.575
YER117W	RPL23B	protein_coding	36293.4	33653.9	34935.2	35367.4	42228.4	39366.7	69674.4	64193	57122.5
YER118C	SHO1	protein_coding	859.794	861.676	896.674	574.93	586.894	595.88	202.01	162.524	143.466
YER119C	AVT6	protein_coding	450.832	427.432	492.366	381.712	339.223	323.599	242.412	281.291	239.111
YER120W	SCS2	protein_coding	4719.61	4717.93	4560.06	5564.48	5221.34	4534	914.986	1086.88	808.818
YER121W	YER121W	protein_coding	53.5545	41.7214	32.1931	59.8557	38.5481	32.6014	16.6361	17.19	47.8221
YER122C	GLO3	protein_coding	1299.91	1311.25	1297.19	863.183	814.328	764.924	2585.73	2332.37	2222.69
YER123W	YCK3	protein_coding	392.409	429.135	409.042	319.756	342.114	361.03	377.877	419.593	440.795
YER124C	DSE1	protein_coding	1846.17	1947.28	2014.91	986.569	1145.84	1401.25	2017.72	1973.73	3923.49
YER125W	RSP5	protein_coding	2966.92	2909.43	3042.25	2831.07	2815.94	2902.73	4669.99	4899.16	4351.81
YER126C	NSA2	protein_coding	1693.3	1708.88	1603.03	1921.68	1885	1546.15	2545.32	2344.88	2482.59
YER127W	LCP5	protein_coding	595.916	584.1	528.346	1001.8	996.467	799.337	411.149	371.148	359.705
YER128W	VFA1	protein_coding	97.3719	120.056	107.942	135.988	115.644	106.86	33.2722	47.6632	60.2975
YER129W	SAK1	protein_coding	446.937	441.055	463.013	405.864	371.025	562.072	729.612	704.01	605.054
YER130C	COM2	protein_coding	545.283	624.97	557.699	518.225	489.56	457.626	563.251	588.368	648.717
YER131W	RPS26B	protein_coding	6973.77	7862.36	6671.56	8679.61	7578.55	6461.71	5069.26	5110.12	4002.5
snR4	snR4	snoRNA	247169	206464	194391	433325	427931	248567	58045.7	54265.8	63100.2
YER132C	PMD1	protein_coding	801.371	735.66	757.486	1059.03	978.157	1226.78	185.374	282.073	220.398
snR52	snR52	snoRNA	279.457	186.469	238.608	481.471	532.927	341.107	857.947	731.357	1145.65
YER133W	GLC7	protein_coding	3226.9	3472.25	3403	2918.75	2907.49	2839.34	4684.25	4633.49	6312.52
tH(GUG)E2	tH(GUG)E2	tRNA	8.76347	7.66312	5.68114	10.501	5.78221	6.64102	9.50634	21.0968	33.2676
tK(CUU)E2	tK(CUU)E2	tRNA	7.78975	3.40583	5.68114	8.4008	5.78221	8.4522	7.12976	7.81365	4.15844
YER134C	YER134C	protein_coding	769.238	735.66	705.409	871.058	769.998	737.757	292.32	359.428	395.052
YER135C	YER135C	protein_coding	35.0539	40.87	46.396	42.5291	45.294	33.8088	30.8956	17.19	41.5844
YER136W	GDI1	protein_coding	2233.71	2278.5	2251.63	1632.38	1625.76	1742.97	1273.85	1527.57	1611.4
YER137C	YER137C	protein_coding	115.873	103.878	77.6423	123.912	131.063	91.163	26.1424	18.7528	6.23767
SCR1	SCR1	SRP_RNA	67112.6	53179.5	62560.8	15080	15828.8	22042.1	3.37056e+06	3.02625e+06	2.76333e+06
tI(AAU)E1	tI(AAU)E1	tRNA	1.94744	0	0.946857	0	0.963702	0	7.12976	7.81365	0
YER138C	YER138C	protein_coding	1.94744	4.25729	0.946857	6.3006	6.74591	7.84847	2.37659	0	2.07922
YER138W-A	YER138W-A	protein_coding	186.954	142.193	324.772	44.1042	272.728	486.002	99.8166	111.735	328.517
YER139C	RTR1	protein_coding	174.296	160.074	146.763	136.513	119.499	120.142	304.203	228.94	326.438
YER140W	EMP65	protein_coding	226.876	262.249	233.874	260.425	215.869	196.816	446.798	426.625	401.29
YER141W	COX15	protein_coding	2328.16	2337.25	2133.27	1983.11	1908.13	1902.35	3134.72	2950.43	2709.23
YER142C	MAG1	protein_coding	83.7398	130.273	113.623	72.4569	77.0961	67.6176	73.6742	110.954	116.436
YER143W	DDI1	protein_coding	399.225	476.816	401.467	532.401	530.036	438.307	370.747	322.704	264.061
YER144C	UBP5	protein_coding	660.181	621.564	590.839	531.351	457.758	588.032	482.447	486.79	407.528
YER145C	FTR1	protein_coding	3801.4	3670.64	4018.46	1893.86	2041.12	1954.27	6343.11	5621.92	5166.87
YER145C-A	YER145C-A	protein_coding	64.2654	51.0875	57.7583	79.2826	66.4954	55.543	123.582	155.492	87.3273
YER146W	LSM5	protein_coding	110.03	83.4429	114.57	128.637	210.087	160.592	223.399	181.277	212.081
YER147C	SCC4	protein_coding	199.612	196.687	178.956	180.617	150.337	172.063	444.422	318.797	301.487
YER148W	SPT15	protein_coding	1873.43	1911.52	1757.37	1851.85	1830.07	1681.99	1860.87	1843.24	1788.13
YER149C	PEA2	protein_coding	416.752	438.501	369.274	378.561	328.622	342.918	270.931	262.539	193.368
YER150W	SPI1	protein_coding	692.314	749.283	714.877	1637.11	1210.41	949.062	68.921	68.7601	43.6637
tV(AAC)E2	tV(AAC)E2	tRNA	5.84231	3.40583	12.3091	12.6012	11.5644	9.05593	23.7659	48.4446	24.9507
YER151C	UBP3	protein_coding	759.501	834.429	781.157	1106.28	1002.25	1020.91	472.941	429.751	376.339
YER152C	YER152C	protein_coding	365.145	371.236	381.583	328.156	283.328	227.606	1238.2	1173.61	941.888
YER153C	PET122	protein_coding	66.2129	68.1166	57.7583	54.0802	40.4755	60.3729	149.725	146.897	79.0105
YER154W	OXA1	protein_coding	334.959	366.978	371.168	484.096	410.537	460.645	242.412	201.592	193.368
YER155C	BEM2	protein_coding	1952.31	2055.42	2378.51	2622.1	2839.06	4285.27	2407.48	2648.83	3588.74
YER156C	YER156C	protein_coding	1646.56	1584.56	1497.93	1398.73	1350.15	1054.11	1635.09	1440.84	1232.98
YER157W	COG3	protein_coding	420.647	402.74	396.733	243.098	225.506	290.997	753.378	739.171	1087.43
YER158C	YER158C	protein_coding	490.754	447.867	446.917	755.547	724.704	658.064	111.7	110.172	99.8027
YER159C	BUR6	protein_coding	728.342	808.034	701.621	1091.05	847.094	708.778	361.241	383.65	359.705
tR(ACG)E	tR(ACG)E	tRNA	0.973719	0	1.89371	1.0501	0	3.01864	16.6361	21.0968	20.7922
YER160C	YER160C	protein_coding	43.8173	55.3448	61.5457	124.962	116.608	188.967	16.6361	9.37638	12.4753
YER161C	SPT2	protein_coding	257.062	246.923	211.149	205.295	232.252	217.342	225.776	217.219	237.031
YER162C	RAD4	protein_coding	181.112	160.074	172.328	210.545	183.103	181.722	304.203	283.635	249.507
YER163C	GCG1	protein_coding	359.302	389.116	407.149	277.752	263.091	242.699	924.492	809.494	634.163
YER164W	CHD1	protein_coding	604.679	634.336	625.873	788.625	790.235	1087.32	862.701	904.039	808.818
YER165W	PAB1	protein_coding	11393.5	11569.6	11715.5	6995.77	6982.98	7500.73	1454.47	1546.32	1297.43
YER166W	DNF1	protein_coding	951.323	975.771	1066.16	1153.54	966.593	1501.47	2155.56	2326.12	2268.43
YER167W	BCK2	protein_coding	392.409	386.562	347.497	539.752	419.21	485.398	237.659	275.822	207.922
YER168C	CCA1	protein_coding	454.727	452.124	422.298	277.227	265.982	293.412	1090.85	1022.81	1162.29
YER169W	RPH1	protein_coding	271.668	256.289	297.313	253.074	298.747	243.906	280.437	335.987	257.824
YER170W	ADK2	protein_coding	151.9	189.875	180.85	198.469	214.905	152.743	375.501	328.955	318.121
YER171W	RAD3	protein_coding	488.807	452.976	566.221	450.493	435.593	520.414	625.042	584.461	548.915
YER172C	BRR2	protein_coding	543.335	513.429	584.211	738.746	749.76	1038.41	917.362	932.949	1232.98
YER173W	RAD24	protein_coding	146.058	151.56	132.56	174.842	135.882	166.025	185.374	185.965	143.466
YER174C	GRX4	protein_coding	478.096	472.559	571.902	517.174	626.406	614.596	888.843	768.863	1016.74
YER175C	TMT1	protein_coding	231.745	184.766	197.893	269.876	292.965	236.058	209.14	153.147	166.338
YER175W-A	YER175W-A	protein_coding	30.1853	37.4642	41.6617	16.8016	15.4192	22.338	26.1424	12.5018	29.1091
YER176W	ECM32	protein_coding	778.975	833.577	718.665	745.046	732.413	769.754	1166.9	1038.43	989.71
YER177W	BMH1	protein_coding	12593.1	12833.2	12030.8	8486.91	7996.8	7249.58	12738.5	12305.7	9691.26
YER178W	PDA1	protein_coding	13799.5	13136.3	13686.8	10612.3	11401.6	10898.5	3094.31	3681.79	2511.7
YER179W	DMC1	protein_coding	47.7122	52.7904	57.7583	54.0802	54.931	55.543	26.1424	15.6273	18.713
YER180C	ISC10	protein_coding	248.298	235.002	223.458	266.2	259.236	227.002	95.0634	86.7315	106.04
YER180C-A	SLO1	protein_coding	103.214	109.838	107.942	131.263	157.083	138.254	95.0634	97.6706	76.9312
tI(AAU)E2	tI(AAU)E2	tRNA	7.78975	2.55437	1.89371	10.501	3.85481	7.24475	26.1424	21.8782	8.31689
YER181C	YER181C	protein_coding	15.5795	5.96021	19.884	6.82565	18.3103	10.2634	7.12976	15.6273	20.7922
YER182W	FMP10	protein_coding	300.879	317.594	285.951	418.99	413.428	326.014	401.643	407.091	355.547
YER183C	FAU1	protein_coding	397.277	381.453	380.637	264.625	315.13	233.643	648.808	601.651	613.371
YER184C	TOG1	protein_coding	212.271	207.756	197.893	180.617	174.43	226.398	475.317	463.349	471.983
YER185W	PUG1	protein_coding	37.975	36.6127	44.5023	35.1784	47.2214	41.6573	16.6361	49.226	37.426
YER186C	YER186C	protein_coding	238.561	185.618	241.449	142.814	145.519	146.706	1126.5	1115.01	1176.84
YER187W	YER187W	protein_coding	15.5795	22.9894	10.4154	18.3768	18.3103	21.1305	28.519	45.3191	39.5052
YER188W	YER188W	protein_coding	48.6859	40.0185	47.3429	52.505	51.0762	38.0349	59.4146	67.1974	76.9312
YER188C-A	YER188C-A	protein_coding	7.78975	13.6233	12.3091	21.5271	30.8385	7.24475	7.12976	0.781365	0
YER189W	YER189W	protein_coding	34.0802	24.6923	35.0337	29.4028	31.8022	26.5641	42.7785	39.8496	39.5052
YER190W	YRF1-2	protein_coding	39.9225	27.2467	30.2994	21.002	20.2377	19.3193	49.9083	58.6023	54.0598
YFL067W	YFL067W	protein_coding	4.86859	5.10875	14.2029	7.3507	9.63702	17.5081	52.2849	21.0968	10.3961
YFL066C	YFL066C	protein_coding	14.6058	9.36604	15.1497	13.6513	11.5644	19.9231	57.0381	38.2869	37.426
YFL065C	YFL065C	protein_coding	9.73719	8.51458	9.46857	6.3006	3.85481	10.2634	23.7659	14.0646	8.31689
YFL064C	YFL064C	protein_coding	8.76347	16.1777	16.0966	6.82565	17.3466	15.6969	11.8829	25.785	18.713
YFL062W	COS4	protein_coding	8.76347	3.40583	11.3623	7.87575	4.81851	9.05593	0	1.56273	10.3961
YFL061W	DDI2	protein_coding	9.73719	10.2175	13.256	10.501	6.74591	7.84847	9.50634	15.6273	2.07922
YFL060C	SNO3	protein_coding	15.5795	23.8408	15.1497	23.1022	13.4918	16.9044	23.7659	46.1005	27.0299
YFL059W	SNZ3	protein_coding	82.7661	77.4827	85.2172	51.98	52.0399	61.5803	57.0381	69.5415	64.4559
YFL058W	THI5	protein_coding	2.92116	1.70292	3.78743	2.62525	7.70961	8.4522	4.75317	3.90682	4.15844
YFL055W	AGP3	protein_coding	80.8187	97.0662	71.9612	57.7555	54.931	70.0325	116.453	139.864	106.04
YFL054C	AQY3	protein_coding	58.4231	50.236	53.9709	44.1042	33.7296	65.2027	202.01	178.933	151.783
YFL053W	DAK2	protein_coding	18.5007	22.1379	13.256	22.0521	20.2377	35.62	19.0127	19.5341	12.4753
YFL052W	ZNF1	protein_coding	26.2904	36.6127	22.7246	26.2525	40.4755	16.3007	7.12976	32.8173	14.5546
YFL051C	YFL051C	protein_coding	19.4744	19.5835	15.1497	17.3267	3.85481	10.2634	11.8829	7.03228	4.15844
YFL050C	ALR2	protein_coding	61.3443	71.5225	78.5892	56.1804	53.0036	76.0698	346.982	281.291	324.359
YFL049W	SWP82	protein_coding	310.616	315.891	238.608	429.491	398.009	370.689	282.814	273.478	266.14
YFL048C	EMP47	protein_coding	1700.11	1599.89	1545.27	1751.57	1831.03	1534.07	3574.39	3523.17	3624.08
YFL047W	RGD2	protein_coding	492.702	511.726	425.139	356.509	370.061	365.86	411.149	375.055	486.538
YFL046W	FMP32	protein_coding	318.406	361.87	273.642	422.14	317.058	466.682	182.997	243.004	220.398
YFL045C	SEC53	protein_coding	13801.5	13078.4	13634.7	6925.94	8148.1	7105.89	18290.2	17310.4	20619.6
YFL044C	OTU1	protein_coding	624.154	461.49	496.153	551.828	594.604	481.776	729.612	673.536	600.895
YFL042C	LAM5	protein_coding	242.456	212.865	195.053	322.906	300.675	263.226	197.257	186.746	182.972
YFL041W-A	YFL041W-A	protein_coding	24.343	11.9204	21.7777	21.002	19.274	27.1678	7.12976	31.2546	12.4753
YFL041W	FET5	protein_coding	1196.7	1134.99	1155.17	553.928	549.31	745.605	2861.41	2744.15	2422.29
YFL040W	YFL040W	protein_coding	46.7385	45.9787	36.9274	36.2285	32.7659	36.2237	2.37659	21.0968	20.7922
YFL039C	ACT1	protein_coding	41154.2	37983.5	42729.8	27344.6	29041.1	26827.3	5024.1	6443.13	3788.34
YFL038C	YPT1	protein_coding	4271.7	4045.28	3855.6	7650.51	6904.92	5811.49	5753.71	5478.15	4472.41
YFL037W	TUB2	protein_coding	3911.43	3786.43	4088.53	3356.65	3355.61	4239.99	3569.63	3941.98	2962.89
RUF21	RUF21	ncRNA	5.84231	4.25729	9.46857	7.3507	5.78221	6.03729	11.8829	2.34409	4.15844
YFL036W	RPO41	protein_coding	455.7	512.578	534.027	515.074	504.016	647.197	1269.1	1391.61	1370.21
YFL034C-B	MOB2	protein_coding	302.827	306.525	307.729	601.708	568.584	431.666	49.9083	57.0396	58.2182
YFL034C-A	RPL22B	protein_coding	2366.14	2355.98	2388.92	1813	1972.7	1876.39	805.663	877.472	860.798
YFL034W	MIL1	protein_coding	378.777	340.583	418.511	357.034	316.094	406.913	812.792	871.222	779.708
YFL033C	RIM15	protein_coding	445.963	469.153	454.491	738.746	745.905	834.957	273.307	293.012	316.042
YFL031W	HAC1	protein_coding	12931	11850.6	12875.4	3447.48	3579.19	3759.42	58694.5	54492.4	48331.5
YFL030W	AGX1	protein_coding	99.3193	74.9283	70.0674	59.8557	43.3666	54.3356	194.88	204.718	128.912
YFL029C	CAK1	protein_coding	299.905	298.01	261.333	367.535	356.57	286.771	301.826	260.976	234.952
YFL028C	CAF16	protein_coding	498.544	478.519	470.588	330.257	407.646	374.312	1059.96	1058.75	1058.32
YFL027C	GYP8	protein_coding	237.587	305.673	270.801	400.613	432.702	335.069	608.406	556.332	496.934
YFL026W	STE2	protein_coding	9169.51	8991.4	9497.93	6856.11	7969.81	8249.95	3274.94	3593.5	3958.84
YFL025C	BST1	protein_coding	617.338	592.615	677.003	517.174	601.35	659.272	477.694	521.17	881.59
YFL024C	EPL1	protein_coding	431.357	411.254	391.999	350.208	316.094	414.762	365.994	477.414	521.885
YFL023W	BUD27	protein_coding	331.064	315.891	316.25	319.231	320.913	320.58	254.295	285.198	199.605
YFL022C	FRS2	protein_coding	2674.81	2545.01	2655.93	2755.99	2767.75	2515.74	259.048	257.069	199.605
YFL021W	GAT1	protein_coding	299.905	298.01	305.835	472.02	406.682	374.312	42.7785	48.4446	79.0105
YFL020C	PAU5	protein_coding	10.7109	13.6233	13.256	19.4269	22.1651	10.8671	4.75317	3.90682	8.31689
YFL019C	YFL019C	protein_coding	7.78975	3.40583	8.52172	7.87575	9.63702	7.84847	4.75317	4.68819	2.07922
tP(UGG)F	SUF9	tRNA	12.6583	3.40583	7.57486	29.9279	22.1651	24.1492	159.231	210.187	139.308
YFL018C	LPD1	protein_coding	2752.7	2768.94	2737.36	3192.83	3342.12	3005.36	1604.2	1727.6	1366.05
YFL017W-A	SMX2	protein_coding	417.725	437.649	450.704	538.702	428.847	410.536	190.127	204.718	116.436
YFL017C	GNA1	protein_coding	630.97	647.96	566.221	871.583	939.609	663.498	834.182	704.791	654.955
YFL016C	MDJ1	protein_coding	653.365	713.522	643.863	1128.86	915.517	814.43	1128.88	1032.18	952.284
YFL015C	YFL015C	protein_coding	10.7109	0.851458	3.78743	2.1002	1.9274	1.20746	7.12976	6.25092	2.07922
YFL014W	HSP12	protein_coding	401.172	380.602	317.197	389.587	381.626	359.219	387.383	470.382	338.913
YFL013C	IES1	protein_coding	350.539	338.029	294.473	410.064	375.844	426.836	61.7912	121.112	116.436
YFL012W	YFL012W	protein_coding	8.76347	14.4748	13.256	6.3006	9.63702	13.282	11.8829	2.34409	14.5546
YFL011W	HXT10	protein_coding	6.81603	15.3262	18.9371	15.2265	13.4918	10.2634	16.6361	19.5341	18.713
YFL010W-A	AUA1	protein_coding	393.382	278.427	359.806	464.669	582.076	603.729	218.646	165.649	170.496
YFL010C	WWM1	protein_coding	1236.62	1295.07	1155.17	2575.9	1958.24	1838.96	817.546	774.332	580.103
YFL009W	CDC4	protein_coding	947.428	996.206	957.273	784.425	775.78	887.481	872.207	1062.66	931.492
YFL008W	SMC1	protein_coding	395.33	389.968	426.086	508.774	478.96	652.027	375.501	325.048	382.577
YFL007W	BLM10	protein_coding	1170.41	1142.66	1247.01	1322.6	1528.43	1907.78	2552.45	2512.87	2782
YFL005W	SEC4	protein_coding	2159.71	2145.67	2001.66	2838.95	2795.7	2306.85	4427.58	3802.9	3992.11
RUF20	RUF20	ncRNA	98.3456	79.1856	105.101	89.2585	128.172	141.273	95.0634	100.015	135.149
YFL004W	VTC2	protein_coding	2260.98	2219.75	2159.78	2364.83	2461.29	3012	4406.19	4033.4	5071.22
YFL003C	MSH4	protein_coding	54.5283	65.5623	53.9709	40.9539	62.6406	55.543	30.8956	38.2869	31.1883
YFL002W-A	YFL002W-A	protein_coding	2.92116	3.40583	0.946857	3.1503	0	6.03729	0	2.34409	4.15844
YFL002C	SPB4	protein_coding	723.473	726.294	695.94	715.118	765.179	724.475	487.2	534.453	605.054
YFL001W	DEG1	protein_coding	336.907	294.604	309.622	230.497	224.542	219.154	266.178	281.291	234.952
YFR001W	LOC1	protein_coding	1223.96	1313.8	1168.42	1646.56	1514.94	1346.92	781.897	855.594	914.858
YFR002W	NIC96	protein_coding	749.763	724.591	731.921	661.563	761.324	845.824	1250.08	1197.83	1482.49
YFR003C	YPI1	protein_coding	298.932	309.931	291.632	285.627	230.325	187.156	206.763	238.316	203.764
YFR004W	RPN11	protein_coding	1818.91	1940.47	1818.91	2037.72	2030.52	1683.8	2476.4	2446.45	2062.59
YFR005C	SAD1	protein_coding	313.537	296.307	319.091	160.14	209.123	217.342	316.086	375.836	544.756
YFR006W	YFR006W	protein_coding	1289.2	1326.57	1226.18	1211.29	1157.41	1035.39	2174.58	2188.6	2453.48
tF(GAA)F	tF(GAA)F	tRNA	1.94744	3.40583	1.89371	5.77555	3.85481	1.81119	11.8829	14.8459	18.713
YFR007W	YFH7	protein_coding	254.141	247.774	264.173	172.742	176.357	144.291	111.7	136.739	164.259
YFR008W	FAR7	protein_coding	47.7122	65.5623	58.7051	65.1062	85.7694	71.8437	21.3893	25.785	41.5844
YFR009W	GCN20	protein_coding	1885.12	2005.18	1945.79	1232.29	1218.12	1541.92	4940.92	4732.73	4738.55
YFR010W	UBP6	protein_coding	1411.89	1355.52	1293.41	1312.1	1374.24	1227.38	1416.45	1547.88	1517.83
YFR011C	MIC19	protein_coding	659.208	655.623	571.902	777.599	760.361	655.046	285.19	247.693	336.834
tY(GUA)F1	SUP11	tRNA	2.92116	1.70292	2.84057	11.0261	12.5281	5.43356	11.8829	18.7528	6.23767
YFR012W	DCV1	protein_coding	15.5795	10.2175	17.0434	24.1523	21.2014	16.9044	7.12976	6.25092	0
YFR012W-A	YFR012W-A	protein_coding	0.973719	4.25729	6.628	6.82565	0.963702	3.01864	0	0	0
YFR013W	IOC3	protein_coding	405.067	422.323	411.883	425.816	427.884	470.908	408.773	546.955	532.281
YFR014C	CMK1	protein_coding	495.623	493.846	448.81	565.479	622.551	598.899	779.52	728.232	646.638
YFR015C	GSY1	protein_coding	592.995	569.625	554.858	845.331	763.252	678.591	603.653	531.328	555.152
YFR016C	AIP5	protein_coding	435.252	408.7	373.062	536.076	445.23	528.866	451.551	401.621	405.448
tG(GCC)F2	tG(GCC)F2	tRNA	10.7109	4.25729	6.628	16.8016	11.5644	10.2634	629.795	546.174	361.785
YFR017C	IGD1	protein_coding	74.0026	97.0662	68.1737	122.862	159.974	97.8041	33.2722	20.3155	12.4753
YFR018C	YFR018C	protein_coding	365.145	379.75	392.946	316.605	265.982	276.508	518.096	495.385	405.448
YFR019W	FAB1	protein_coding	358.329	374.642	376.849	745.571	610.987	728.701	411.149	401.621	536.439
YFR020W	CSS2	protein_coding	232.719	201.796	201.681	214.746	191.777	167.837	313.709	236.753	230.794
YFR021W	ATG18	protein_coding	287.247	256.289	287.845	219.996	210.087	228.209	237.659	294.574	203.764
YFR022W	ROG3	protein_coding	271.668	264.803	312.463	334.457	326.695	426.233	144.972	139.864	126.833
YFR023W	PES4	protein_coding	8.76347	11.9204	2.84057	8.92585	22.1651	10.8671	4.75317	0.781365	12.4753
YFR024C-A	LSB3	protein_coding	1966.91	1782.95	1835.01	1832.95	2107.62	1782.81	4460.85	4215.46	3960.92
YFR025C	HIS2	protein_coding	553.072	542.379	497.1	442.617	493.415	444.344	487.2	449.285	482.38
YFR026C	ULI1	protein_coding	24.343	23.8408	28.4057	12.6012	13.4918	25.9603	42.7785	22.6596	33.2676
YFR027W	ECO1	protein_coding	80.8187	59.6021	65.3332	73.507	59.7495	63.9953	42.7785	58.6023	29.1091
YFR028C	CDC14	protein_coding	897.769	816.548	833.234	784.95	813.364	860.314	1204.93	1286.91	1002.19
tY(GUA)F2	SUP6	tRNA	0.973719	1.70292	1.89371	2.62525	1.9274	0.603729	2.37659	10.1577	8.31689
YFR029W	PTR3	protein_coding	195.717	210.31	179.903	294.553	283.328	243.906	66.5444	50.7887	62.3767
YFR030W	MET10	protein_coding	540.414	544.933	478.163	401.663	484.742	543.96	330.345	345.363	338.913
YFR031C	SMC2	protein_coding	302.827	279.278	310.569	444.192	362.352	409.328	617.912	557.113	617.529
YFR031C-A	RPL2A	protein_coding	38309	34140.1	37627.2	35367.4	39150.4	31087.8	35211.5	35098.9	29884.7
RUF23	RUF23	ncRNA	6.81603	3.40583	0	5.2505	4.81851	1.81119	9.50634	2.34409	4.15844
YFR032C	RRT5	protein_coding	5.84231	7.66312	5.68114	16.8016	14.4555	6.03729	11.8829	4.68819	0
YFR032C-A	RPL29	protein_coding	5689.44	4902.7	5155.64	4093.82	5378.42	4390.92	35123.6	34219.1	26587
YFR032C-B	MIN10	protein_coding	75.9501	58.7506	77.6423	112.361	70.3502	45.8834	61.7912	58.6023	22.8714
YFR033C	QCR6	protein_coding	500.491	633.485	537.815	747.146	559.911	622.444	442.045	389.12	286.933
YFR034C	PHO4	protein_coding	274.589	267.358	280.27	423.716	362.352	308.505	199.633	186.746	168.417
YFR035C	YFR035C	protein_coding	458.622	397.631	455.438	536.076	526.181	332.655	444.422	395.371	284.853
tK(CUU)F	tK(CUU)F	tRNA	0	0	0	0.52505	0	0	19.0127	8.59501	20.7922
YFR036W	CDC26	protein_coding	97.3719	97.0662	91.8452	225.772	202.377	156.366	21.3893	17.19	18.713
YFR037C	RSC8	protein_coding	972.745	960.445	915.611	845.856	838.42	840.994	1908.4	1756.51	1372.29
YFR038W	IRC5	protein_coding	370.013	401.037	406.202	341.283	342.114	355.596	789.026	674.318	723.569
YFR039C	OSW7	protein_coding	669.919	636.039	702.568	368.06	333.441	350.766	891.22	890.756	1052.09
YFR040W	SAP155	protein_coding	659.208	675.206	655.225	653.162	607.132	717.23	812.792	851.687	835.847
YFR041C	ERJ5	protein_coding	648.497	663.286	594.626	909.387	943.464	783.64	420.656	459.442	523.964
YFR042W	KEG1	protein_coding	615.39	567.071	616.404	594.357	569.548	561.468	546.615	551.643	891.986
YFR043C	IRC6	protein_coding	151.9	143.896	133.507	198.469	189.849	124.368	68.921	85.9501	103.961
YFR044C	DUG1	protein_coding	4182.12	4209.61	4390.58	1713.24	1947.64	2135.39	1761.05	2068.27	1609.32
YFR045W	YFR045W	protein_coding	198.639	206.904	156.231	194.269	238.034	205.268	54.6615	56.2583	31.1883
YFR046C	CNN1	protein_coding	98.3456	109.838	91.8452	143.864	143.592	138.254	64.1678	85.1687	101.882
YFR047C	BNA6	protein_coding	1609.56	1444.92	1606.82	2084.45	2203.02	1905.97	1592.31	1640.08	1459.61
YFR048W	RMD8	protein_coding	296.984	332.92	328.559	276.701	238.998	287.979	299.45	288.324	241.19
YFR049W	YMR31	protein_coding	332.038	401.888	312.463	298.229	281.401	379.745	332.722	303.169	332.676
YFR050C	PRE4	protein_coding	2473.25	2526.28	2484.55	2518.67	2375.52	2038.79	791.403	1002.49	796.342
YFR051C	RET2	protein_coding	1951.33	1900.45	1932.54	1649.18	1584.33	1590.22	275.684	330.517	210.001
YFR052W	RPN12	protein_coding	970.798	1010.68	1127.71	528.201	594.604	545.167	242.412	254.725	293.17
YFR053C	HXK1	protein_coding	1682.59	1628.84	1652.27	2184.73	2321.56	2351.52	1204.93	1195.49	1043.77
YFR054C	YFR054C	protein_coding	27.2641	15.3262	11.3623	18.3768	30.8385	15.6969	4.75317	14.8459	12.4753
YFR055W	IRC7	protein_coding	2254.16	2224.01	2144.63	2297.09	2190.49	1898.73	4208.93	4067	4156.37
YGL263W	COS12	protein_coding	9.73719	15.3262	17.9903	10.501	12.5281	3.01864	4.75317	5.46955	18.713
YGL259W	YPS5	protein_coding	14.6058	2.55437	4.73429	5.2505	4.81851	7.24475	4.75317	5.46955	14.5546
YGL258W	VEL1	protein_coding	19.4744	27.2467	23.6714	28.8778	20.2377	15.6969	38.0254	25.0037	22.8714
YGL257C	MNT2	protein_coding	670.892	653.92	698.781	390.112	477.996	559.657	1865.62	1604.92	2000.21
YGL256W	ADH4	protein_coding	511.202	465.748	499.941	372.261	434.629	423.214	625.042	560.238	565.549
YGL255W	ZRT1	protein_coding	867.583	910.209	925.08	846.906	887.569	778.206	955.387	961.078	867.036
YGL254W	FZF1	protein_coding	165.532	171.995	165.7	225.247	179.248	188.363	175.867	149.241	145.546
YGL253W	HXK2	protein_coding	21341	21313.7	21922.6	11720.7	12417.3	12991	24041.5	26607	22029.4
YGL252C	RTG2	protein_coding	666.997	768.867	653.332	429.491	458.722	481.776	672.574	554.769	723.569
YGL251C	HFM1	protein_coding	292.116	249.477	286.898	296.653	248.635	311.524	249.542	242.223	201.685
YGL250W	RMR1	protein_coding	206.428	166.034	154.338	242.048	191.777	205.268	237.659	218.001	320.2
YGL249W	ZIP2	protein_coding	19.4744	15.3262	17.9903	12.6012	22.1651	16.9044	4.75317	3.12546	16.6338
YGL248W	PDE1	protein_coding	512.176	487.885	521.718	572.305	545.455	521.622	472.941	453.191	395.052
YGL247W	BRR6	protein_coding	281.405	308.228	321.931	247.824	212.978	196.816	399.266	418.03	338.913
YGL246C	RAI1	protein_coding	479.07	452.124	428.926	393.788	391.263	367.067	653.561	515.701	648.717
YGL245W	GUS1	protein_coding	8119.84	7830.86	8118.35	4198.83	4656.61	5341.19	4394.31	4554.57	4006.66
YGL244W	RTF1	protein_coding	780.922	786.747	766.954	891.01	856.731	732.323	363.618	231.284	297.329
YGL243W	TAD1	protein_coding	268.746	276.724	244.289	221.046	202.377	199.834	527.602	486.79	580.103
YGL242C	YGL242C	protein_coding	797.476	885.516	783.051	978.694	769.034	862.728	986.283	885.286	696.54
YGL241W	KAP114	protein_coding	456.674	421.472	477.216	444.192	434.629	534.904	636.925	625.873	810.897
YGL240W	DOC1	protein_coding	116.846	141.342	121.198	134.938	118.535	127.991	166.361	207.062	197.526
YGL238W	CSE1	protein_coding	1605.66	1697.81	1901.29	1051.15	1167.04	1815.41	1554.29	1612.74	2339.13
YGL237C	HAP2	protein_coding	116.846	116.65	118.357	76.1323	68.4228	74.2586	33.2722	28.1291	31.1883
YGL236C	MTO1	protein_coding	213.244	183.915	193.159	196.894	167.684	207.683	266.178	308.639	232.873
YGL235W	YGL235W	protein_coding	2.92116	4.25729	2.84057	6.3006	2.8911	4.2261	0	4.68819	0
YGL234W	ADE5%2C7	protein_coding	8688.49	8343.44	8998.93	6718.02	7190.18	7130.64	10765.9	11533.7	8998.87
YGL233W	SEC15	protein_coding	324.248	361.018	378.743	276.176	280.437	331.447	812.792	746.985	864.957
YGL232W	TAN1	protein_coding	1037.98	1025.16	1025.45	1319.98	1452.3	1314.92	579.887	618.841	810.897
YGL231C	EMC4	protein_coding	930.875	1003.87	895.727	1084.23	923.226	773.377	285.19	285.979	359.705
YGL230C	YGL230C	protein_coding	27.2641	27.2467	26.512	20.477	31.8022	31.3939	19.0127	11.7205	37.426
YGL229C	SAP4	protein_coding	361.25	337.177	314.357	283.527	325.731	311.524	427.785	441.471	469.904
YGL228W	SHE10	protein_coding	999.035	922.129	871.109	674.69	628.333	753.454	933.998	922.792	914.858
YGL227W	VID30	protein_coding	302.827	279.278	325.719	266.2	239.962	326.014	686.833	555.55	715.253
YGL226C-A	OST5	protein_coding	2288.24	2525.42	2512.01	2252.47	3459.69	2807.94	104.57	118.767	293.17
YGL226W	MTC3	protein_coding	243.43	263.952	237.661	411.639	279.473	227.606	213.893	199.248	166.338
tV(AAC)G3	tV(AAC)G3	tRNA	2.92116	16.1777	6.628	9.97595	9.63702	7.24475	28.519	26.5664	22.8714
YGL225W	VRG4	protein_coding	9359.39	9415.42	9145.69	8675.93	8562.49	8781.24	5708.56	6354.06	6042.22
YGL224C	SDT1	protein_coding	486.859	427.432	476.269	457.844	433.666	464.267	273.307	374.274	409.607
YGL223C	COG1	protein_coding	472.254	459.787	471.535	611.683	656.281	636.934	256.671	190.653	230.794
YGL222C	EDC1	protein_coding	248.298	275.872	293.526	449.968	379.698	365.86	40.402	36.7241	18.713
YGL221C	NIF3	protein_coding	1544.32	1664.6	1541.48	1472.24	1411.82	1447.14	2412.23	2439.42	1734.07
YGL220W	BOL2	protein_coding	1940.62	1905.56	1716.65	1474.34	1463.86	1226.17	2162.69	2142.5	1669.62
YGL219C	MDM34	protein_coding	543.335	432.541	509.409	1061.65	1013.81	933.968	47.5317	64.8533	51.9806
YGL216W	KIP3	protein_coding	566.704	613.05	593.679	547.627	551.237	596.484	565.627	528.984	388.815
YGL215W	CLG1	protein_coding	2439.17	2425.8	2501.6	3009.59	3155.16	3260.14	114.076	137.52	85.2481
YGL213C	SKI8	protein_coding	1085.7	1107.75	1085.1	1135.68	1306.78	1083.69	610.783	769.644	802.58
YGL212W	VAM7	protein_coding	148.005	146.451	96.5794	156.99	148.41	108.671	218.646	228.94	193.368
YGL211W	NCS6	protein_coding	622.206	705.859	601.254	696.742	663.99	722.663	1238.2	1182.2	1054.17
YGL210W	YPT32	protein_coding	481.991	418.917	439.342	546.577	518.471	470.305	285.19	246.911	222.477
YGL209W	MIG2	protein_coding	335.933	237.557	271.748	439.992	495.343	406.913	99.8166	113.298	116.436
YGL208W	SIP2	protein_coding	199.612	173.697	162.859	156.465	155.156	137.046	247.165	246.13	185.051
YGL207W	SPT16	protein_coding	2312.58	2362.8	2420.17	1883.36	1845.49	2276.66	3039.65	3098.89	3555.47
YGL206C	CHC1	protein_coding	4650.48	4637.89	5000.35	5715.7	5784.14	7223.01	3274.94	3478.64	4166.76
YGL205W	POX1	protein_coding	137.294	143.896	117.41	90.8337	92.5154	93.578	21.3893	35.9428	24.9507
tH(GUG)G1	tH(GUG)G1	tRNA	3.89488	3.40583	4.73429	9.97595	11.5644	3.62237	7.12976	10.1577	14.5546
YGL204C	YGL204C	protein_coding	198.639	189.875	207.362	286.152	309.348	265.037	26.1424	22.6596	60.2975
YGL203C	KEX1	protein_coding	1149.96	1193.74	1140.96	933.539	1024.41	1110.86	762.884	945.451	960.601
tK(UUU)G1	tK(UUU)G1	tRNA	2.92116	3.40583	0	0.52505	0	0.603729	106.946	88.2942	43.6637
YGL202W	ARO8	protein_coding	11216.3	11147.3	10602	10834.9	11802.5	11537.9	2645.14	2970.75	2420.21
YGL201C	MCM6	protein_coding	538.466	476.816	556.752	488.822	418.246	560.864	1242.95	1210.33	1160.21
tK(CUU)G1	tK(CUU)G1	tRNA	0	0.851458	1.89371	2.1002	1.9274	2.41492	28.519	11.7205	14.5546
YGL200C	EMP24	protein_coding	5915.34	5922.74	5653.68	6455.49	6393.2	6187.62	6587.9	6826	5597.27
YGL198W	YIP4	protein_coding	894.848	790.153	899.514	440.517	408.609	383.972	2100.9	2092.49	1563.58
YGL197W	MDS3	protein_coding	654.339	726.294	698.781	870.533	796.981	1075.24	192.503	210.968	207.922
YGL196W	DSD1	protein_coding	678.682	620.713	613.563	381.186	393.19	409.932	979.153	1069.69	1077.04
YGL195W	GCN1	protein_coding	5218.16	5002.32	5715.23	6323.18	7251.85	8755.88	5485.16	5670.36	6977.87
YGL194C-A	YGL194C-A	protein_coding	194.744	215.419	232.927	201.619	163.829	195.608	335.099	271.134	276.537
YGL194C	HOS2	protein_coding	364.171	366.978	331.4	269.876	283.328	258.396	313.709	294.574	340.992
RME2	RME2	antisense_RNA	16.5532	8.51458	4.73429	17.3267	23.1288	25.9603	4.75317	0.781365	0
YGL191W	COX13	protein_coding	765.343	767.164	760.326	1002.85	1057.18	907.404	743.871	762.612	738.124
YGL190C	CDC55	protein_coding	546.256	617.307	573.795	537.126	619.66	643.575	418.279	368.023	376.339
YGL189C	RPS26A	protein_coding	32477.4	32572.5	32905.2	19880.5	21451	18737.3	5192.84	5851.64	4561.81
YGL188C-A	YGL188C-A	protein_coding	167.48	145.599	115.517	228.397	196.595	135.839	109.323	87.5128	135.149
YGL187C	COX4	protein_coding	1110.04	1083.91	1075.63	1162.46	1192.1	1336.66	1014.8	922.792	1110.3
YGL186C	TPN1	protein_coding	1445.97	1442.37	1363.47	1382.98	1292.32	1227.98	2916.07	2635.54	2746.65
YGL185C	YGL185C	protein_coding	250.246	281.833	253.758	363.335	309.348	276.508	439.668	310.202	386.735
YGL184C	STR3	protein_coding	46.7385	53.6419	76.6954	36.2285	64.568	39.8461	59.4146	50.7887	35.3468
YGL183C	MND1	protein_coding	4.86859	21.2865	7.57486	8.4008	8.67331	4.2261	4.75317	10.1577	4.15844
YGL181W	GTS1	protein_coding	408.962	418.066	380.637	338.132	301.639	272.885	116.453	182.839	112.278
YGL180W	ATG1	protein_coding	201.56	206.904	177.062	202.669	276.582	256.585	130.712	115.642	178.813
YGL179C	TOS3	protein_coding	221.034	263.101	246.183	247.824	214.905	205.872	325.592	318.797	266.14
YGL178W	MPT5	protein_coding	953.271	985.137	983.785	1230.19	1180.53	1493.63	80.8039	115.642	91.4858
YGL176C	YGL176C	protein_coding	158.716	172.846	166.647	132.838	154.192	152.14	256.671	316.453	334.755
YGL175C	SAE2	protein_coding	81.7924	61.305	83.3234	78.2325	67.4591	87.5407	104.57	153.929	108.12
YGL174W	BUD13	protein_coding	112.951	109.838	106.995	138.613	92.5154	88.7481	19.0127	16.4087	33.2676
YGL173C	XRN1	protein_coding	5496.64	5650.28	5904.6	6000.27	6822.04	8831.34	2592.86	2765.25	3330.91
YGL172W	NUP49	protein_coding	466.411	480.222	445.97	461.519	412.464	422.61	1024.31	968.111	939.809
YGL171W	ROK1	protein_coding	810.134	831.874	770.742	858.457	953.101	840.39	579.887	589.93	615.45
YGL170C	SPO74	protein_coding	3.89488	9.36604	11.3623	2.62525	9.63702	4.82983	7.12976	10.9391	4.15844
YGL169W	SUA5	protein_coding	529.703	575.586	593.679	409.539	509.798	438.911	342.228	350.051	372.181
YGL168W	HUR1	protein_coding	82.7661	86.8487	112.676	20.477	37.5844	88.1444	66.5444	59.3837	133.07
YGL167C	PMR1	protein_coding	2991.26	3092.5	3118	2814.79	2645.36	2914.2	1326.13	1340.82	1844.27
YGL166W	CUP2	protein_coding	324.248	290.347	253.758	301.904	295.856	281.941	565.627	580.554	534.36
YGL164C	YRB30	protein_coding	252.193	285.238	263.226	325.006	280.437	310.317	320.839	241.442	261.982
YGL163C	RAD54	protein_coding	173.322	195.835	197.893	188.493	185.031	227.002	270.931	282.073	264.061
YGL162W	SUT1	protein_coding	130.478	144.748	179.903	224.196	224.542	207.683	21.3893	19.5341	35.3468
YGL161C	YIP5	protein_coding	1058.43	1140.95	948.751	725.619	623.515	648.405	2927.95	2788.69	2524.18
YGL160W	AIM14	protein_coding	720.552	849.755	750.858	950.341	1061.04	975.626	385.007	360.209	386.735
YGL159W	YGL159W	protein_coding	363.197	351.652	427.033	209.495	271.764	265.037	263.801	285.198	534.36
tL(CAA)G1	tL(CAA)G1	tRNA	19.4744	6.81166	5.68114	38.8537	28.911	19.9231	135.465	157.054	37.426
YGL158W	RCK1	protein_coding	10.7109	21.2865	17.9903	16.8016	13.4918	10.2634	21.3893	13.2832	16.6338
YGL157W	ARI1	protein_coding	1024.35	1003.02	937.389	868.433	909.734	814.43	501.46	509.45	528.123
YGL156W	AMS1	protein_coding	374.882	401.037	366.434	352.834	333.441	430.459	282.814	309.42	359.705
YGL155W	CDC43	protein_coding	561.836	529.607	552.018	502.473	478.96	490.228	575.134	661.034	555.152
YGL154C	LYS5	protein_coding	142.163	137.936	162.859	107.635	117.572	120.746	199.633	189.872	187.13
YGL153W	PEX14	protein_coding	242.456	212.865	234.821	369.635	385.481	344.729	301.826	302.388	251.586
YGL151W	NUT1	protein_coding	594.942	585.803	758.433	444.718	525.217	747.416	598.9	687.601	796.342
YGL150C	INO80	protein_coding	1231.75	1232.06	1249.85	1482.22	1488.92	1721.23	922.115	879.817	908.62
YGL149W	YGL149W	protein_coding	90.5558	90.2546	73.8549	164.866	189.849	123.764	23.7659	28.1291	18.713
YGL148W	ARO2	protein_coding	5566.75	5723.5	5635.69	7634.23	7133.32	6457.48	5687.17	5623.48	4366.37
YGL147C	RPL9A	protein_coding	23551.3	22433.4	23865.5	10391.3	11333.1	11190.7	46842.5	44668.3	43728.1
YGL146C	RRT6	protein_coding	117.82	80.0371	101.314	118.136	133.955	78.4847	80.8039	110.172	99.8027
YGL145W	TIP20	protein_coding	288.221	280.13	288.791	181.142	196.595	223.38	487.2	425.062	582.182
YGL144C	ROG1	protein_coding	270.694	302.268	271.748	223.671	231.288	286.771	330.345	296.919	345.151
YGL143C	MRF1	protein_coding	253.167	232.448	284.057	194.794	201.414	156.969	423.032	333.643	276.537
YGL142C	GPI10	protein_coding	693.288	721.185	749.911	483.571	526.181	538.526	853.194	1056.4	1016.74
YGL141W	HUL5	protein_coding	353.46	318.445	293.526	270.401	298.747	251.755	625.042	521.952	792.184
YGL140C	YGL140C	protein_coding	1075.96	1241.43	1291.51	1003.37	913.589	1311.3	3481.7	3374.71	3426.56
YGL139W	FLC3	protein_coding	917.243	877.853	910.877	1088.95	1162.22	1218.93	1421.2	1540.85	1237.14
YGL137W	SEC27	protein_coding	4687.48	4610.65	4622.56	4131.62	4223.9	4992.84	12065.9	11380.6	10845.2
[truncated: 4,090 more rows]

## Sheet: B. Protein Coding
Geneid	Name	Gene biotype	Cin-S_1	Cin-S_2	Cin-S_3	Con-B_1	Con-B_2	Con-B_3	RiboMinus_1	RiboMinus_2	RiboMinus_3
YAL067C	SEO1	protein_coding	20.2816	27.8668	23.478	29.2291	22.1131	24.5488	26.6427	23.066	27.4748
YAL065C	YAL065C	protein_coding	39.5975	24.489	34.7474	28.1852	20.1902	41.9125	38.753	70.7889	48.6092
YAL064W-B	YAL064W-B	protein_coding	9.65792	37.1558	32.8692	32.3608	24.9974	31.7338	60.5515	38.9737	38.042
YAL064C-A	TDA8	protein_coding	21.2474	17.7334	24.4171	24.0097	25.9588	29.3388	89.6162	69.1981	52.8361
YAL063C-A	YAL063C-A	protein_coding	11.5895	3.3778	1.87824	3.13169	0.961438	9.58001	4.84412	5.56767	2.11344
YAL063C	FLO9	protein_coding	180.603	203.512	168.102	254.711	191.326	239.5	353.621	292.7	253.613
YAL062W	GDH3	protein_coding	198.953	193.379	193.459	162.326	174.982	135.916	186.499	182.142	152.168
YAL061W	BDH2	protein_coding	338.027	356.358	298.64	347.096	344.195	372.423	431.127	414.394	293.769
YAL060W	BDH1	protein_coding	1050.78	990.539	1003.92	1055.9	1039.31	953.809	3371.51	3158.46	2791.86
YAL059W	ECM1	protein_coding	996.697	996.45	940.998	1043.9	946.055	823.88	1864.99	1642.46	1407.55
YAL058W	CNE1	protein_coding	356.377	391.824	374.709	292.813	246.128	317.936	1131.1	1058.65	991.205
YAL056W	GPB2	protein_coding	473.238	501.603	452.656	521.427	477.835	605.935	2148.37	2011.52	1973.96
YAL055W	PEX22	protein_coding	139.074	140.179	128.659	469.232	370.154	266.444	104.149	138.396	67.6302
YAL054C	ACS1	protein_coding	221.166	233.068	204.728	188.946	149.984	145.496	472.302	395.304	312.79
YAL053W	FLC2	protein_coding	2002.09	1997.97	1979.67	2111.81	2064.21	1945.34	997.889	1064.22	957.39
YAL051W	OAF1	protein_coding	244.345	282.89	280.797	296.989	242.282	373.62	222.83	304.631	302.222
YAL049C	AIM2	protein_coding	769.736	802.227	766.322	620.597	652.816	577.195	743.572	653.008	522.021
YAL048C	GEM1	protein_coding	329.335	325.957	340.901	330.394	342.272	321.529	256.738	266.453	219.798
YAL047C	SPC72	protein_coding	162.253	162.134	165.285	201.994	193.249	202.378	60.5515	67.6074	78.1974
YAL046C	BOL3	protein_coding	318.711	266.846	299.579	253.145	260.55	228.723	324.556	340.423	262.067
YAL044W-A	BOL1	protein_coding	472.272	434.047	435.752	588.758	505.716	334.701	43.5971	50.9044	44.3823
YAL044C	GCV3	protein_coding	3613.03	3660.69	3552.69	4621.86	4325.51	3345.82	4313.69	4203.59	3261.04
YAL043C	PTA1	protein_coding	584.304	580.981	552.203	495.33	550.904	528.697	169.544	171.802	120.466
YAL042W	ERV46	protein_coding	4568.19	4249.27	4160.3	3276.8	3094.87	2915.32	9852.94	8921.79	7447.78
YAL041W	CDC24	protein_coding	333.198	386.758	347.474	350.228	358.616	405.953	213.141	230.66	297.996
YAL040C	CLN3	protein_coding	722.412	673.87	729.696	990.659	887.407	811.905	48.4412	49.3136	8.45378
YAL039C	CYC3	protein_coding	216.337	190.001	187.824	258.365	222.092	185.613	247.05	283.156	160.622
YAL038W	CDC19	protein_coding	215699	204932	205193	273961	281485	223279	75822.6	85572.7	56211.3
YAL037C-A	YAL037C-A	protein_coding	14.4869	7.60004	9.3912	15.1365	8.65294	9.58001	2.42206	7.15843	12.6807
YAL037W	YAL037W	protein_coding	58.9133	72.6226	76.0687	69.9412	61.532	68.8563	179.232	131.238	173.302
YAL036C	RBG1	protein_coding	1774.16	1601.08	1661.3	1062.17	998.934	944.828	2688.49	2317.74	2303.65
YAL035W	FUN12	protein_coding	6500.74	6785.99	6525.01	6732.62	6417.6	6459.32	5008.82	4956.02	4209.98
YAL034W-A	MTW1	protein_coding	147.766	142.712	123.964	188.424	178.827	127.534	138.057	124.079	107.786
YAL034C	FUN19	protein_coding	250.14	259.246	230.084	258.365	302.853	277.82	41.175	37.3829	42.2689
YAL033W	POP5	protein_coding	752.352	739.737	709.036	1286.08	1048.93	908.903	1252.2	1072.17	910.894
YAL032C	PRP45	protein_coding	115.895	133.423	143.685	139.882	111.527	117.355	101.727	121.693	92.9915
YAL031C	GIP4	protein_coding	212.474	184.934	184.068	185.814	142.293	216.149	138.057	151.918	120.466
YAL030W	SNC1	protein_coding	818.025	893.427	799.191	1073.65	872.986	753.228	256.738	265.657	205.004
YAL029C	MYO4	protein_coding	1355.97	1327.47	1326.04	1298.61	1394.09	1527.41	1591.29	1656.78	1990.86
YAL028W	FRT2	protein_coding	101.408	78.5338	97.6685	124.224	96.1438	84.4238	24.2206	25.4522	33.8151
YAL027W	SAW1	protein_coding	179.637	157.068	154.955	201.994	246.128	173.039	312.446	224.297	226.139
YAL026C	DRS2	protein_coding	1033.4	992.228	1012.37	925.937	1016.24	1147.21	2388.15	2632.71	3020.11
YAL025C	MAK16	protein_coding	1292.23	1324.1	1086.56	1668.67	1469.08	1270.55	847.721	898.781	608.672
YAL024C	LTE1	protein_coding	277.182	252.49	231.024	303.252	277.856	354.46	147.746	118.512	84.5378
YAL023C	PMT2	protein_coding	5273.22	5059.09	5259.07	4705.37	4848.53	4848.68	8363.37	8552.73	7018.75
YAL022C	FUN26	protein_coding	1215.93	1180.54	1194.56	963.518	888.369	836.454	2698.17	2658.16	2221.23
YAL021C	CCR4	protein_coding	1035.33	1118.9	1141.97	1291.82	1179.68	1318.45	326.978	441.436	219.798
YAL020C	ATS1	protein_coding	235.653	314.98	231.024	251.057	211.516	193.396	673.333	591.763	456.504
YAL019W	FUN30	protein_coding	418.188	438.269	509.003	446.266	441.3	599.948	513.477	567.107	479.752
YAL018C	LDS1	protein_coding	1.93158	1.6889	0	3.13169	0.961438	6.58625	0	1.59076	0
YAL017W	PSK1	protein_coding	1153.16	1053.03	1047.12	1608.12	1659.44	1717.22	1261.89	1228.07	1268.07
YAL016W	TPD3	protein_coding	2112.19	2002.19	2232.29	1764.19	1968.06	1735.18	2654.58	2416.37	2762.27
YAL015C	NTG1	protein_coding	186.398	197.601	214.119	186.336	192.288	249.08	310.024	436.664	291.655
YAL014C	SYN8	protein_coding	579.475	553.959	512.76	685.841	621.089	535.283	435.971	342.809	268.407
YAL013W	DEP1	protein_coding	158.39	158.756	184.068	262.54	199.979	174.236	89.6162	104.99	76.084
YAL012W	CYS3	protein_coding	6205.21	6057.23	6203.83	10688.5	9492.28	7401.75	714.508	833.559	494.546
YAL011W	SWC3	protein_coding	181.569	173.112	169.042	203.038	242.282	208.365	130.791	148.736	112.013
YAL010C	MDM10	protein_coding	173.842	202.668	233.841	230.701	215.362	223.933	65.3956	110.558	116.239
YAL009W	SPO7	protein_coding	315.814	321.735	343.718	239.053	242.282	221.538	503.788	468.479	469.185
YAL008W	FUN14	protein_coding	565.954	621.515	569.107	526.125	497.063	560.43	528.009	530.519	509.34
YAL007C	ERP2	protein_coding	2277.34	2283.39	2360.01	1156.12	1115.27	1199.9	656.378	732.546	815.789
YAL005C	SSA1	protein_coding	15627.5	14946.7	14645.6	13171.9	13366.9	11908.5	6505.65	7062.19	5368.15
YAL003W	EFB1	protein_coding	24932.9	23470.6	24435	20879.5	21391	14397	6202.9	6394.86	5987.39
YAL002W	VPS8	protein_coding	384.385	398.58	422.604	393.028	409.573	436.489	130.791	144.759	243.046
YAL001C	TFC3	protein_coding	318.711	303.157	339.961	327.262	292.277	396.971	869.519	785.041	1001.77
YAR002W	NUP60	protein_coding	768.77	762.538	686.497	936.376	854.718	781.369	239.784	248.159	143.714
YAR002C-A	ERP1	protein_coding	5842.07	5429.81	5558.65	3673.48	3860.17	3178.77	8215.63	8032.55	8527.75
YAR003W	SWD1	protein_coding	543.741	566.625	543.751	454.618	407.65	376.614	1826.23	1743.48	1690.76
YAR007C	RFA1	protein_coding	656.738	611.381	599.159	722.377	755.69	752.03	905.85	833.559	858.058
YAR008W	SEN34	protein_coding	219.235	228.001	226.328	345.53	359.578	338.893	445.659	435.869	441.71
YAR009C	YAR009C	protein_coding	252.072	235.601	258.258	557.441	565.326	811.307	94.4603	77.9473	86.6512
YAR014C	BUD14	protein_coding	547.604	564.092	497.734	400.857	437.454	458.643	888.896	960.82	680.529
YAR015W	ADE1	protein_coding	2951.46	2895.62	2904.7	2313.8	2420.9	1817.81	5040.31	5085.67	3882.4
YAR018C	KIN3	protein_coding	255.935	234.757	228.206	171.721	188.442	174.835	106.571	127.261	101.445
YAR019C	CDC15	protein_coding	265.593	269.379	243.232	312.647	340.349	320.331	89.6162	93.855	101.445
YAR020C	PAU7	protein_coding	8.69212	15.2001	13.1477	10.9609	1.92288	12.5738	14.5324	19.0891	0
YAR023C	YAR023C	protein_coding	40.5632	53.2003	64.7993	58.9802	45.1876	52.69	130.791	97.0365	156.395
YAR027W	UIP3	protein_coding	975.449	967.739	1128.82	1042.85	1117.19	907.107	1152.9	1031.61	1014.45
YAR028W	YAR028W	protein_coding	502.212	529.47	507.125	624.773	612.436	515.524	719.352	838.332	665.735
YAR029W	YAR029W	protein_coding	60.8449	46.4447	52.5907	52.1949	63.4549	46.7025	121.103	145.555	137.374
YAR031W	PRM9	protein_coding	315.814	261.779	324.936	278.721	255.743	270.635	450.503	506.658	429.029
YAR033W	MST28	protein_coding	465.512	480.492	488.342	603.895	554.75	518.518	673.333	719.82	619.239
YAR035W	YAT1	protein_coding	34.7685	27.0224	29.1127	43.8437	31.7275	31.7338	38.753	66.0166	42.2689
YAR035C-A	YAR035C-A	protein_coding	0.965792	0	2.81736	5.21949	0	0	0	0	0
YAR042W	SWH1	protein_coding	742.694	743.96	716.549	1491.73	1293.13	1320.24	341.51	357.126	207.118
YAR050W	FLO1	protein_coding	156.458	152.001	144.624	270.37	241.321	283.808	150.168	190.891	173.302
YAR064W	YAR064W	protein_coding	0.965792	4.22225	4.6956	6.26339	3.84575	5.9875	33.9088	23.8614	10.5672
YAR066W	YAR066W	protein_coding	7.72633	5.06669	3.75648	7.82923	5.76863	5.38875	9.68824	11.1353	16.9076
YAR068W	YAR068W	protein_coding	15.4527	15.2001	15.965	16.1804	21.1516	25.1475	48.4412	38.1783	38.042
YAR071W	PHO11	protein_coding	663.499	662.048	693.071	592.412	568.21	497.562	692.709	625.965	557.949
YBL113C	YBL113C	protein_coding	35.7343	36.3113	33.8083	69.4192	63.4549	86.8188	67.8177	114.535	103.559
YBL107C	MIX23	protein_coding	316.78	317.513	289.249	346.574	373.999	305.363	188.921	187.71	240.933
YBL106C	SRO77	protein_coding	307.122	281.202	292.066	444.179	432.647	464.63	583.716	527.338	534.701
YBL105C	PKC1	protein_coding	540.843	621.515	561.594	560.573	505.716	674.193	884.052	929.8	940.483
YBL104C	SEA4	protein_coding	318.711	307.379	277.04	273.501	274.971	307.758	515.899	521.77	513.567
YBL103C	RTG3	protein_coding	225.995	202.668	251.684	249.492	224.977	273.629	157.434	165.439	116.239
YBL102W	SFT2	protein_coding	1165.71	1140.01	1111.92	865.913	905.675	871.78	1845.61	1618.6	1593.54
YBL101C	ECM21	protein_coding	481.93	468.669	603.854	661.309	612.436	744.845	82.35	112.149	112.013
YBL100W-C	YBL100W-C	protein_coding	32.8369	44.7558	34.7474	50.1071	56.7248	26.345	4.84412	7.15843	19.021
YBL100W-B	YBL100W-B	protein_coding	116.861	103.023	109.877	206.692	177.866	270.036	24.2206	23.066	16.9076
YBL099W	ATP1	protein_coding	3583.09	3204.68	3580.86	1978.71	2454.55	2580.61	1206.19	1580.42	1274.41
YBL098W	BNA4	protein_coding	320.643	373.247	349.353	192.077	249.012	264.648	891.318	869.351	1268.07
YBL097W	BRN1	protein_coding	257.866	258.401	211.302	392.506	384.575	473.013	511.055	502.681	467.071
YBL095W	MRX3	protein_coding	173.842	149.467	169.042	139.882	126.91	174.835	714.508	655.394	621.353
YBL093C	ROX3	protein_coding	487.725	488.936	403.822	582.495	529.752	484.988	716.93	653.008	619.239
YBL092W	RPL32	protein_coding	30446.6	28500.2	29623.6	25753.5	30532.4	17758.3	9223.2	10037.7	7424.53
YBL091C-A	SCS22	protein_coding	295.532	242.357	246.049	222.872	228.822	207.766	116.259	94.6503	92.9915
YBL091C	MAP2	protein_coding	2159.51	2105.21	1951.49	1490.69	1527.73	1572.32	2395.42	2309.79	2052.15
YBL090W	MRP21	protein_coding	425.914	378.313	470.499	506.812	621.089	546.659	637.002	505.862	536.815
YBL089W	AVT5	protein_coding	631.628	667.115	581.315	364.32	355.732	393.978	637.002	724.592	891.873
YBL088C	TEL1	protein_coding	398.872	359.735	453.595	471.32	517.254	760.413	603.093	725.387	944.709
YBL087C	RPL23A	protein_coding	23998	21050.4	23281.7	26872	30682.4	23157.3	36173.5	34766.9	29789
YBL086C	YBL086C	protein_coding	225.995	190.001	184.068	228.092	226.899	182.619	62.9736	77.152	80.3109
YBL085W	BOI1	protein_coding	669.294	689.07	630.15	1063.21	966.245	992.129	288.225	310.199	264.18
YBL084C	CDC27	protein_coding	381.488	342.846	365.318	396.159	444.184	447.266	111.415	155.895	154.281
YBL082C	ALG3	protein_coding	724.344	737.204	755.992	362.755	431.686	367.633	1072.97	1158.87	904.554
YBL081W	YBL081W	protein_coding	299.395	398.58	337.144	659.222	594.169	529.295	43.5971	56.4721	12.6807
YBL080C	PET112	protein_coding	118.792	141.023	147.442	114.829	82.6837	89.2138	331.822	314.971	317.017
YBL079W	NUP170	protein_coding	958.065	1003.21	1018.01	1083.57	999.896	1691.47	2053.91	1928.8	2286.75
YBL078C	ATG8	protein_coding	206.679	221.246	171.859	484.891	384.575	333.504	125.947	136.806	137.374
YBL076C	ILS1	protein_coding	15886.3	15576.7	15804.5	13866.6	15245.5	18316.4	34666.9	33510.2	34187.1
YBL075C	SSA3	protein_coding	61.8107	74.3115	73.2514	89.7752	72.1079	116.158	433.549	467.684	369.853
YBL074C	AAR2	protein_coding	91.7502	86.1338	65.7384	85.0777	75.9536	108.374	152.59	135.215	177.529
YBL072C	RPS8A	protein_coding	13312.5	12173.6	13028.4	6667.9	7649.2	6343.76	23561.8	23909.9	18875.2
YBL071W-A	KTI11	protein_coding	269.456	272.757	261.075	360.145	364.385	263.45	41.175	58.8582	52.8361
YBL071C	YBL071C	protein_coding	234.687	255.868	311.788	308.994	284.586	244.889	62.9736	68.4028	82.4243
YBL069W	AST1	protein_coding	734.967	693.293	662.08	647.217	667.238	590.368	811.39	792.199	906.667
YBL068W	PRS4	protein_coding	773.599	777.738	805.765	504.725	516.292	386.793	634.58	688.005	655.168
YBL067C	UBP13	protein_coding	1329.89	1330.01	1278.14	1588.81	1707.51	1569.92	716.93	653.803	809.449
YBL066C	SEF1	protein_coding	254.003	252.49	254.502	327.262	380.729	381.404	96.8824	124.875	122.58
YBL064C	PRX1	protein_coding	481.93	382.535	425.421	328.306	346.118	285.604	283.381	332.469	278.975
YBL063W	KIP1	protein_coding	224.064	233.068	265.771	340.311	338.426	422.718	319.712	345.991	283.201
YBL061C	SKT5	protein_coding	431.709	461.069	454.534	361.189	367.269	500.555	1036.64	924.233	1029.25
YBL060W	YEL1	protein_coding	149.698	132.579	146.503	105.956	106.72	131.126	310.024	272.816	272.634
YBL059C-A	CMC2	protein_coding	355.411	321.735	311.788	578.319	465.336	423.915	278.537	303.836	386.76
YBL059W	IAI11	protein_coding	181.569	204.357	176.555	445.222	340.349	288.598	113.837	70.7889	92.9915
YBL058W	SHP1	protein_coding	1235.25	1259.92	1141.03	1007.36	953.747	923.273	1659.11	1647.23	1314.56
YBL057C	PTH2	protein_coding	955.168	995.606	901.555	1028.76	1004.7	852.62	1860.14	1737.91	1367.4
YBL056W	PTC3	protein_coding	1550.1	1483.7	1616.23	914.455	1022.01	1152	4052.11	3650	4975.05
YBL055C	YBL055C	protein_coding	448.127	444.18	493.977	353.881	350.925	349.67	1031.8	1072.17	976.411
YBL054W	TOD6	protein_coding	491.588	456.003	422.604	501.071	431.686	407.749	79.928	84.3104	78.1974
YBL052C	SAS3	protein_coding	289.737	287.113	264.832	254.189	245.167	301.77	719.352	688.005	851.718
YBL051C	PIN4	protein_coding	825.752	912.005	890.286	1255.81	1165.26	1191.51	169.544	147.941	141.601
YBL050W	SEC17	protein_coding	582.372	507.514	535.298	303.774	329.773	292.19	1545.27	1443.62	1314.56
YBL049W	MOH1	protein_coding	54.0843	41.378	62.921	78.8143	61.532	74.8438	55.7074	48.5182	48.6092
YBL048W	RRT1	protein_coding	27.0422	41.378	31.9301	57.4144	54.802	72.4488	9.68824	13.5215	23.2479
YBL047C	EDE1	protein_coding	2545.83	2713.22	2711.24	3665.13	3307.35	4578.64	2492.3	2650.21	1773.18
YBL046W	PSY4	protein_coding	264.627	258.401	251.684	386.764	368.231	285.005	283.381	289.519	255.727
YBL045C	COR1	protein_coding	1218.83	1218.54	1156.06	937.42	1027.78	1088.53	947.025	983.886	792.541
YBL044W	YBL044W	protein_coding	4.82896	10.1334	12.2086	15.1365	6.73007	4.79	26.6427	19.8845	16.9076
YBL043W	ECM13	protein_coding	43.4606	40.5336	46.956	63.1558	55.7634	53.8875	12.1103	17.4984	21.1344
YBL042C	FUI1	protein_coding	592.03	635.026	616.063	509.422	446.107	596.355	2497.14	2468.07	2341.7
YBL041W	PRE7	protein_coding	1866.88	1850.19	1881.06	1903.55	1954.6	1747.75	1765.68	1753.02	1578.74
YBL040C	ERD2	protein_coding	1184.06	970.272	1197.38	473.408	563.403	610.725	1504.1	1403.85	2580.52
YBL039W-B	MIN6	protein_coding	113.963	113.156	121.146	56.3705	87.4909	65.2638	38.753	48.5182	90.8781
YBL039C	URA7	protein_coding	4257.21	4332.02	4319.95	3279.93	3518.86	3290.13	9157.81	8913.04	8360.78
YBL038W	MRPL16	protein_coding	335.13	325.957	255.441	211.911	261.511	264.648	678.177	533.701	570.63
YBL037W	APL3	protein_coding	240.482	270.224	264.832	218.697	215.362	264.648	213.141	196.459	293.769
YBL036C	YBL036C	protein_coding	922.331	956.761	891.225	661.309	563.403	605.337	1324.87	1376.8	1650.6
YBL035C	POL12	protein_coding	335.13	373.247	348.414	466.622	410.534	433.495	198.609	219.525	200.777
YBL034C	STU1	protein_coding	252.072	206.89	257.319	318.389	271.126	405.354	249.472	270.43	352.945
YBL033C	RIB1	protein_coding	299.395	335.246	293.005	378.935	278.817	283.808	290.647	275.997	207.118
YBL032W	HEK2	protein_coding	1498.91	1506.5	1459.39	1171.25	1136.42	859.805	1453.24	1601.1	1348.38
YBL031W	SHE1	protein_coding	144.869	177.334	157.772	279.765	264.395	204.773	60.5515	80.3335	40.1554
YBL030C	PET9	protein_coding	5618.98	5488.07	5698.58	3502.28	4138.03	3994.86	830.767	925.028	815.789
YBL029C-A	YBL029C-A	protein_coding	313.882	363.113	347.474	479.149	432.647	353.263	285.803	247.363	262.067
YBL029W	YBL029W	protein_coding	300.361	283.735	274.223	368.496	309.583	371.824	159.856	164.644	164.849
YBL028C	YBL028C	protein_coding	1437.1	1434.72	1468.78	2108.67	2220.92	1904.03	1436.28	1325.1	1749.93
YBL027W	RPL19B	protein_coding	31586.2	30369.8	30506.4	41992.9	45438.5	37994.9	19010.7	18523.6	14952.6
YBL026W	LSM2	protein_coding	1450.62	1352.81	1440.61	1612.3	2095.94	1775.29	406.906	419.961	862.285
YBL025W	RRN10	protein_coding	169.979	157.912	162.468	141.97	170.175	112.565	205.875	240.205	207.118
YBL024W	NCL1	protein_coding	1812.79	1724.37	1728.92	1245.89	1314.29	1265.76	1632.47	1732.34	1591.42
YBL023C	MCM2	protein_coding	481.93	520.181	474.256	496.373	448.03	508.938	1523.48	1478.61	1483.64
YBL022C	PIM1	protein_coding	1178.27	1118.05	1143.85	1077.3	1134.5	1249.59	1804.43	1659.16	1426.57
YBL021C	HAP3	protein_coding	155.492	157.912	128.659	162.848	137.486	122.145	227.674	175.779	143.714
YBL020W	RFT1	protein_coding	1046.92	1028.54	1115.67	421.735	555.711	654.434	1627.62	1486.57	1821.79
YBL019W	APN2	protein_coding	180.603	184.09	159.65	163.37	146.139	165.854	322.134	311.789	310.676
YBL018C	POP8	protein_coding	568.851	508.358	455.473	938.986	857.603	719.099	498.944	505.862	737.592
YBL017C	PEP1	protein_coding	2361.36	2483.52	2515.9	2411.93	2449.74	2874.6	6520.19	6549.17	6879.26
YBL016W	FUS3	protein_coding	540.843	559.87	513.699	500.549	401.881	419.724	428.705	531.315	365.626
YBL015W	ACH1	protein_coding	405.632	350.446	385.039	373.194	360.539	337.695	244.628	258.499	221.912
YBL014C	RRN6	protein_coding	359.274	311.602	349.353	336.657	309.583	324.523	1114.15	1119.1	1103.22
YBL013W	FMT1	protein_coding	112.998	108.089	132.416	127.877	136.524	105.38	84.7721	81.9242	71.8571
YBL011W	SCT1	protein_coding	755.249	728.76	836.756	537.085	549.943	629.287	1336.98	1286.93	1092.65
YBL010C	LAA2	protein_coding	102.374	110.623	125.842	153.453	148.061	123.941	87.1942	132.829	92.9915
YBL009W	ALK2	protein_coding	641.286	671.337	649.871	1090.87	1168.15	1093.92	232.518	255.317	283.201
YBL008W	HIR1	protein_coding	199.919	251.646	262.954	209.302	203.825	241.296	501.366	565.516	585.424
YBL007C	SLA1	protein_coding	1452.55	1505.65	1587.11	1230.76	1249.87	1732.18	1620.36	1731.54	1261.73
YBL006C	LDB7	protein_coding	789.052	749.026	702.462	790.231	638.395	625.095	1494.41	1405.44	1211
YBL005W	PDR3	protein_coding	524.425	471.203	588.828	482.803	500.909	619.707	261.582	358.717	393.101
YBL005W-B	YBL005W-B	protein_coding	1030.5	1000.67	1263.12	2888.99	2657.41	3705.07	736.306	843.104	984.865
YBL004W	UTP20	protein_coding	3022.93	3140.51	3455.02	3308.63	3727.5	5314.51	5531.98	5612.21	8132.53
YBL003C	HTA2	protein_coding	7257.92	6672.84	6783.26	8600.15	8287.6	7126.93	7280.71	7094	7352.67
YBL002W	HTB2	protein_coding	16567.2	16888.1	16069.3	34695.5	34333.9	26694.1	1053.6	1172.39	847.491
YBL001C	ECM15	protein_coding	2083.21	2137.3	2047.28	3446.43	3754.42	2785.39	2225.87	2134.01	2020.45
YBR001C	NTH2	protein_coding	338.993	437.425	323.057	299.599	324.005	337.695	808.968	583.014	659.395
YBR002C	RER2	protein_coding	417.222	403.647	366.257	504.725	434.57	422.119	341.51	283.951	194.437
YBR003W	COQ1	protein_coding	505.109	512.581	501.49	336.657	338.426	287.999	419.016	476.433	352.945
YBR004C	GPI18	protein_coding	525.391	494.003	672.41	320.477	470.143	605.337	77.5059	120.103	215.571
YBR005W	RCR1	protein_coding	833.478	800.538	841.452	1131.06	1050.85	931.057	1274	1332.26	1088.42
YBR006W	UGA2	protein_coding	308.087	347.069	370.952	345.53	397.074	335.3	387.53	378.601	445.937
YBR007C	DSF2	protein_coding	147.766	168.89	184.068	197.297	205.748	201.779	138.057	139.192	120.466
YBR008C	FLR1	protein_coding	171.911	198.446	178.433	192.077	185.558	191.6	171.966	239.41	175.416
YBR009C	HHF1	protein_coding	9624.11	10222.1	9327.34	19859.1	19548.9	18048.7	4337.91	4215.52	3956.37
YBR010W	HHT1	protein_coding	10515.5	9911.3	9936.83	17162.7	17602	12761.2	12844.2	12496.2	10810.3
YBR011C	IPP1	protein_coding	17928	17926	17136.1	16071.9	14918.6	12883.3	3017.89	3418.55	2189.53
YBR012W-B	YBR012W-B	protein_coding	98.5107	90.3561	129.599	241.662	212.478	280.215	7.26618	17.4984	2.11344
YBR013C	YBR013C	protein_coding	108.169	146.09	188.763	74.6387	92.2981	144.898	55.7074	68.4028	169.076
YBR014C	GRX7	protein_coding	751.386	777.738	723.122	1421.79	1348.9	1142.42	930.071	937.754	999.659
YBR015C	MNN2	protein_coding	1996.29	2077.34	2066.06	1499.04	1390.24	1760.33	1118.99	1117.51	929.915
YBR016W	YBR016W	protein_coding	814.162	944.939	794.496	1319.49	1111.42	874.774	31.4868	50.109	29.5882
YBR017C	KAP104	protein_coding	1571.34	1617.12	1604.96	1548.1	1529.65	2026.77	3400.57	3105.96	2865.83
YBR018C	GAL7	protein_coding	25.1106	29.5557	27.2345	8.35118	28.8431	19.7588	12.1103	9.54457	10.5672
YBR019C	GAL10	protein_coding	213.44	229.69	284.553	269.326	244.205	255.068	53.2853	96.2411	76.084
YBR020W	GAL1	protein_coding	36.7001	51.5114	59.1646	41.234	59.6092	70.0538	33.9088	36.5875	14.7941
YBR021W	FUR4	protein_coding	394.043	457.691	418.848	371.106	428.801	481.994	234.94	250.545	270.521
YBR022W	POA1	protein_coding	327.403	269.379	302.397	248.97	256.704	205.97	411.75	363.489	460.731
YBR023C	CHS3	protein_coding	1222.69	1252.32	1319.46	1031.89	1151.8	1608.24	3400.57	3231.63	3267.38
YBR024W	SCO2	protein_coding	237.585	260.935	222.571	245.838	249.012	225.729	290.647	356.331	331.811
YBR025C	OLA1	protein_coding	12795.8	12268.2	12664	16238.4	18760.5	16417.1	5234.07	5752.2	5273.04
YBR026C	ETR1	protein_coding	841.204	1022.63	874.321	826.245	799.916	807.115	1075.39	1111.15	1422.35
YBR028C	YPK3	protein_coding	409.496	420.536	396.309	325.174	375.922	319.134	336.666	412.803	390.987
YBR029C	CDS1	protein_coding	806.436	833.471	986.076	608.592	703.773	840.047	283.381	406.44	382.533
YBR030W	RKM3	protein_coding	312.916	325.957	343.718	401.379	469.182	440.081	559.496	566.311	519.907
YBR031W	RPL4A	protein_coding	51551.1	49987.2	48361.9	47918.6	41527.4	38236.2	8012.17	9306.75	5545.68
YBR032W	YBR032W	protein_coding	10.6237	10.1334	14.0868	23.4877	13.4601	16.1663	24.2206	15.1122	10.5672
YBR033W	EDS1	protein_coding	169.014	174.801	234.78	207.736	210.555	291.591	104.149	118.512	95.105
YBR034C	HMT1	protein_coding	1646.67	1702.41	1720.47	1519.92	1480.61	1380.72	1046.33	1115.12	999.659
YBR035C	PDX3	protein_coding	1532.71	1602.76	1524.19	1329.93	1554.65	1385.51	1894.05	1748.25	1684.41
YBR036C	CSG2	protein_coding	1802.17	1924.5	1944.92	1076.26	1066.23	1562.14	3812.32	4188.48	3704.87
YBR037C	SCO1	protein_coding	440.401	444.18	450.778	564.749	520.138	450.26	576.45	610.057	435.369
YBR038W	CHS2	protein_coding	1119.35	1023.47	1141.03	1435.88	1473.88	1551.36	377.841	410.417	479.752
YBR039W	ATP3	protein_coding	1774.16	1744.63	1822.83	2367.56	2428.59	2236.93	564.34	560.744	549.495
YBR040W	FIG1	protein_coding	9.65792	5.06669	6.57384	11.4829	7.6915	12.5738	4.84412	2.38614	4.22689
YBR041W	FAT1	protein_coding	2014.64	1966.72	2189.09	1577.33	1830.58	2023.78	1213.45	1207.39	1426.57
YBR042C	CST26	protein_coding	762.975	695.826	821.73	467.144	587.439	644.854	1240.09	1000.59	1301.88
YBR043C	QDR3	protein_coding	556.296	537.914	558.776	497.939	523.984	498.759	1022.11	954.457	881.306
YBR044C	TCM62	protein_coding	282.977	284.579	318.362	263.062	257.665	232.315	440.815	431.097	420.575
YBR045C	GIP1	protein_coding	44.4264	47.2892	38.5039	26.0974	23.0745	38.32	87.1942	42.1552	61.2899
YBR046C	ZTA1	protein_coding	311.951	366.491	352.17	325.696	259.588	277.82	87.1942	106.581	118.353
YBR047W	FMP23	protein_coding	65.6738	79.3782	66.6775	88.7313	122.103	59.2763	38.753	17.4984	44.3823
YBR048W	RPS11B	protein_coding	17954.1	17817	17809.5	10627.4	10815.2	9854.83	5553.78	5832.53	4436.12
YBR049C	REB1	protein_coding	658.67	647.692	645.176	823.635	793.186	779.573	552.23	557.562	496.659
YBR050C	REG2	protein_coding	66.6396	43.0669	54.469	48.0193	35.5732	44.9063	29.0647	23.066	8.45378
YBR052C	RFS1	protein_coding	1630.26	1681.3	1601.2	1844.57	1914.22	1557.95	2422.06	2417.16	1957.05
YBR053C	YBR053C	protein_coding	672.191	673.87	649.871	627.905	624.935	663.415	1094.77	1002.98	1122.24
YBR054W	YRO2	protein_coding	2279.27	2240.32	2399.45	2173.4	2415.13	2419.55	3453.86	3460.7	3992.3
YBR055C	PRP6	protein_coding	368.932	342.846	385.978	341.355	383.614	382.601	794.436	791.404	853.831
YBR056W	YBR056W	protein_coding	506.075	481.336	499.612	453.574	455.722	487.383	1441.13	1588.38	1673.85
YBR056W-A	MNC1	protein_coding	565.954	585.203	539.994	1286.08	999.896	861.602	574.028	521.77	422.689
YBR057C	MUM2	protein_coding	334.164	362.269	319.301	453.052	470.143	465.828	203.453	151.122	164.849
YBR058C	UBP14	protein_coding	511.87	550.581	555.959	372.672	397.074	380.805	537.697	499.499	644.6
YBR058C-A	TSC3	protein_coding	1397.5	1398.41	1378.63	2193.23	1837.31	1579.5	2620.67	2414.78	2100.76
YBR059C	AKL1	protein_coding	497.383	487.247	512.76	565.793	478.796	606.534	314.868	360.308	371.966
YBR060C	ORC2	protein_coding	377.624	365.646	443.265	393.55	373.038	355.059	169.544	125.67	99.3319
YBR061C	TRM7	protein_coding	572.714	542.136	571.924	566.837	648.009	479	288.225	223.502	234.592
YBR062C	YBR062C	protein_coding	284.908	254.179	277.04	460.881	508.601	417.928	402.062	452.572	433.256
YBR063C	YBR063C	protein_coding	57.9475	79.3782	89.2164	59.5022	49.0333	89.8125	159.856	154.304	240.933
YBR065C	ECM2	protein_coding	185.432	174.801	184.068	136.229	149.984	143.7	302.757	322.129	333.924
YBR066C	NRG2	protein_coding	371.83	376.624	333.388	336.657	401.881	304.165	343.932	357.126	443.823
YBR067C	TIP1	protein_coding	3546.39	3337.26	3346.08	4376.02	4433.19	3424.25	372.997	520.179	224.025
YBR068C	BAP2	protein_coding	8488.34	8163.29	8526.27	11855.5	11951.6	10978.1	4032.73	4116.89	4368.49
YBR069C	TAT1	protein_coding	2123.78	2115.35	2104.57	1884.24	2018.06	2176.46	5473.86	5245.54	5463.25
YBR070C	ALG14	protein_coding	499.314	436.58	527.785	373.194	442.262	329.313	535.275	547.222	674.189
YBR071W	YBR071W	protein_coding	614.243	610.537	594.463	683.231	526.868	589.769	125.947	160.667	109.899
YBR072W	HSP26	protein_coding	310.985	305.691	322.118	237.487	246.128	222.735	268.849	287.133	253.613
YBR072C-A	YBR072C-A	protein_coding	18.35	26.1779	19.7215	41.7559	35.5732	26.345	7.26618	8.74919	2.11344
YBR073W	RDH54	protein_coding	707.925	716.093	703.401	759.958	716.271	803.523	1588.87	1459.52	1540.7
YBR074W	PFF1	protein_coding	1129.01	1102.01	1238.7	824.679	919.135	969.976	3834.12	4147.91	3916.21
YBR076W	ECM8	protein_coding	84.0239	64.1781	73.2514	77.7704	72.1079	105.979	58.1294	55.6767	69.7437
YBR077C	SLM4	protein_coding	420.119	466.98	462.047	502.115	455.722	393.379	607.937	590.173	500.886
YBR078W	ECM33	protein_coding	25777.9	24619.9	26277.5	22131.2	25600.2	23836.3	2821.7	3727.95	2650.26
YBR079C	RPG1	protein_coding	4614.55	4303.31	4530.32	6012.85	6777.18	6315.62	1777.79	1950.27	1802.77
YBR080C	SEC18	protein_coding	1683.37	1702.41	1669.76	1536.62	1328.71	1341.2	632.158	761.975	769.294
YBR081C	SPT7	protein_coding	445.23	504.981	586.95	572.056	647.048	661.619	966.402	1063.42	942.596
YBR082C	UBC4	protein_coding	4468.72	4861.49	4352.82	8173.72	6908.89	5279.78	544.963	718.229	483.979
YBR083W	TEC1	protein_coding	371.83	408.713	363.439	574.666	455.722	374.219	33.9088	66.0166	33.8151
YBR084W	MIS1	protein_coding	2242.57	2152.5	2172.18	1710.43	1565.22	1875.29	7740.9	7446.36	6287.5
YBR084C-A	RPL19A	protein_coding	27561.8	27932.7	25697.1	38064.7	36874	32167.9	6738.17	6729.72	5072.27
YBR085W	AAC3	protein_coding	317.745	243.201	323.057	285.506	318.236	326.319	455.347	462.116	492.432
YBR085C-A	YBR085C-A	protein_coding	1061.4	1093.56	954.146	1835.17	1399.85	1149.6	1482.3	1554.97	1325.13
YBR086C	IST2	protein_coding	4235	4182.56	4734.1	3630.15	3853.44	4653.49	985.778	1318.74	1069.4
YBR087W	RFC5	protein_coding	541.809	511.736	550.324	327.262	390.344	408.348	385.108	314.971	560.063
YBR088C	POL30	protein_coding	1413.92	1457.52	1428.4	1166.56	1219.1	980.753	590.983	671.302	712.231
YBR089C-A	NHP6B	protein_coding	427.846	380.002	513.699	402.423	550.904	560.43	402.062	328.492	445.937
YBR090C	YBR090C	protein_coding	111.066	165.512	135.233	190.511	131.717	113.164	317.29	290.314	251.5
YBR091C	TIM12	protein_coding	352.514	287.113	312.727	332.481	305.737	268.839	254.316	268.839	257.84
YBR092C	PHO3	protein_coding	6410.92	6323.23	5849.78	6734.19	6913.7	6300.65	1772.95	2143.55	1234.25
YBR093C	PHO5	protein_coding	5269.36	5265.98	5280.67	4631.25	4111.11	3586.51	3051.8	3335.03	2278.29
YBR094W	PBY1	protein_coding	469.375	456.847	513.699	260.974	283.624	332.306	743.572	724.592	915.121
YBR095C	RXT2	protein_coding	275.251	293.024	314.605	248.97	298.046	249.679	440.815	370.648	429.029
YBR096W	YBR096W	protein_coding	1573.27	1597.7	1791.84	1055.9	1238.33	1257.38	1390.26	1311.58	1561.84
YBR097W	VPS15	protein_coding	310.985	292.179	292.066	230.179	314.39	320.331	787.169	631.533	925.688
YBR098W	MMS4	protein_coding	102.374	85.2894	96.7294	69.9412	83.6451	122.744	108.993	101.809	141.601
YBR101C	FES1	protein_coding	1054.64	988.005	910.007	1166.56	1090.27	895.73	1237.67	1094.44	1202.55
YBR102C	EXO84	protein_coding	284.908	264.313	201.911	256.799	270.164	305.961	278.537	252.136	266.294
YBR103W	SIF2	protein_coding	238.551	229.69	214.119	207.736	230.745	223.334	714.508	667.325	676.302
YBR104W	YMC2	protein_coding	843.136	688.226	706.218	706.719	730.693	751.432	1969.13	1725.18	1601.99
YBR105C	VID24	protein_coding	378.59	446.714	357.805	611.724	564.364	514.925	62.9736	94.6503	57.063
YBR106W	SND3	protein_coding	5187.27	4904.56	5229.96	3503.84	3578.47	3120.69	15416.4	14449.7	13056.9
YBR107C	IML3	protein_coding	197.021	219.557	214.119	142.492	148.061	162.261	222.83	198.05	137.374
YBR108W	AIM3	protein_coding	203.782	183.245	153.077	320.999	255.743	241.895	12.1103	31.0199	31.7017
YBR109C	CMD1	protein_coding	3457.53	3490.11	3443.75	4230.4	4482.22	3735.6	155.012	208.39	169.076
YBR110W	ALG1	protein_coding	677.986	656.137	718.427	330.916	362.462	450.859	1571.92	1703.71	1961.28
YBR111C	YSA1	protein_coding	1848.52	1793.61	1724.22	1932.26	1893.07	1727.39	1208.61	1170.01	995.432
YBR111W-A	SUS1	protein_coding	352.514	337.78	327.753	343.964	397.074	347.275	203.453	202.027	378.306
YBR112C	CYC8	protein_coding	936.818	973.65	989.833	1179.6	919.135	1121.46	128.369	190.891	82.4243
YBR114W	RAD16	protein_coding	189.295	226.312	185.007	234.355	199.018	193.396	123.525	131.238	65.5168
YBR115C	LYS2	protein_coding	1877.5	1824.85	1851.01	2034.04	2349.75	2568.04	3117.19	3201.41	3242.02
YBR117C	TKL2	protein_coding	210.543	226.312	200.033	290.726	235.552	250.876	96.8824	115.33	78.1974
YBR118W	TEF2	protein_coding	65276.9	59178.1	65660.5	65120.4	82294.3	87361.3	72298.5	69907.6	63845
YBR119W	MUD1	protein_coding	160.321	144.401	177.494	328.306	314.39	265.246	36.3309	58.0628	65.5168
YBR120C	CBP6	protein_coding	241.448	219.557	202.85	377.891	379.768	355.059	26.6427	49.3136	69.7437
YBR121C	GRS1	protein_coding	8990.55	9166.5	8916.01	6657.98	7602.09	6960.47	9978.89	9933.51	10218.5
YBR122C	MRPL36	protein_coding	926.194	957.605	960.72	632.602	569.171	520.913	1525.9	1494.52	1253.27
YBR123C	TFC1	protein_coding	267.524	255.024	205.667	230.701	193.249	216.748	326.978	310.994	228.252
YBR125C	PTC4	protein_coding	618.107	618.981	574.742	433.74	464.375	510.734	733.884	712.661	610.785
YBR126C	TPS1	protein_coding	1707.52	1677.92	1723.29	998.488	1260.45	1338.21	3412.68	3277.77	2912.33
YBR126W-A	MEO1	protein_coding	2948.56	2649.88	2853.99	5724.21	6095.52	4777.43	4405.73	4126.44	3351.92
YBR127C	VMA2	protein_coding	13457.3	13217.3	13013.4	8484.8	9095.2	9632.7	8227.74	7893.36	6959.57
YBR128C	ATG14	protein_coding	97.5449	96.2672	102.364	154.497	149.023	146.694	140.479	157.485	152.168
YBR129C	OPY1	protein_coding	284.908	312.446	284.553	327.784	307.66	258.66	678.177	610.853	587.537
YBR130C	SHE3	protein_coding	488.691	510.047	517.455	540.739	501.871	511.333	152.59	158.281	105.672
YBR131W	CCZ1	protein_coding	240.482	234.757	209.424	253.145	287.47	233.513	232.518	232.251	304.336
YBR132C	AGP2	protein_coding	464.546	430.669	511.82	345.008	388.421	396.373	259.16	352.354	224.025
YBR133C	HSL7	protein_coding	695.37	784.493	737.209	633.124	650.894	731.673	1211.03	1264.66	1310.34
YBR135W	CKS1	protein_coding	370.864	347.913	338.083	318.389	268.241	223.334	108.993	65.2212	73.9705
YBR136W	MEC1	protein_coding	407.564	422.225	423.543	600.763	525.907	867.589	559.496	596.536	722.798
YBR137W	YBR137W	protein_coding	381.488	380.847	424.482	438.437	412.457	322.726	489.256	474.842	547.382
YBR138C	YBR138C	protein_coding	115.895	127.512	104.242	121.614	106.72	122.744	79.928	37.3829	71.8571
YBR139W	ATG42	protein_coding	1941.24	1903.39	1861.34	2341.46	2324.76	1808.82	808.968	797.767	642.487
YBR140C	IRA1	protein_coding	1114.52	1171.25	1464.09	1650.92	1973.83	2962.02	1346.67	1484.18	2035.25
YBR141C	BMT2	protein_coding	215.372	214.49	185.946	229.136	207.671	185.014	203.453	223.502	255.727
YBR142W	MAK5	protein_coding	942.613	995.606	996.406	876.874	836.451	931.656	908.272	902.757	1149.71
YBR143C	SUP45	protein_coding	6236.12	6195.72	6067.65	5159.99	5543.65	5432.46	5929.2	5943.09	8064.9
YBR144C	YBR144C	protein_coding	24.1448	14.3556	18.7824	32.3608	47.1105	24.5488	0	7.15843	10.5672
YBR145W	ADH5	protein_coding	424.948	373.247	387.857	376.325	460.529	356.855	896.162	880.487	864.399
YBR146W	MRPS9	protein_coding	973.518	934.805	861.173	927.503	955.669	928.063	406.906	368.261	319.13
YBR147W	RTC2	protein_coding	47.3238	53.2003	40.3822	50.629	57.6863	57.48	48.4412	75.5612	88.7646
YBR148W	YSW1	protein_coding	34.7685	67.5559	61.9819	61.59	66.3392	46.7025	29.0647	44.5413	46.4958
YBR149W	ARA1	protein_coding	1638.95	1744.63	1684.78	1562.19	1595.99	1261.57	1135.95	1225.68	1069.4
YBR150C	TBS1	protein_coding	151.629	147.779	134.294	129.443	141.331	193.396	322.134	415.189	519.907
YBR151W	APD1	protein_coding	1255.53	1152.67	1074.35	1074.17	1185.45	1014.28	2528.63	2305.81	2255.04
YBR152W	SPP381	protein_coding	97.5449	138.49	109.877	163.892	144.216	129.929	106.571	97.8319	92.9915
YBR153W	RIB7	protein_coding	200.885	207.734	192.52	218.697	238.437	189.804	314.868	303.836	365.626
YBR154C	RPB5	protein_coding	1428.41	1466.81	1465.03	1427.53	1577.72	1536.39	1244.94	1155.69	1644.26
YBR155W	CNS1	protein_coding	604.585	578.448	528.725	1047.03	961.438	769.993	542.541	508.248	471.298
YBR156C	SLI15	protein_coding	92.716	107.245	103.303	116.395	114.411	116.158	26.6427	34.9968	33.8151
YBR157C	ICS2	protein_coding	501.246	474.58	471.438	652.958	633.588	563.424	232.518	221.911	230.365
YBR158W	AMN1	protein_coding	2462.77	2712.37	2674.61	2397.31	2635.3	2777	1535.59	1680.64	2147.26
YBR159W	IFA38	protein_coding	2642.41	2680.28	2802.33	1697.38	1689.25	1483.7	4577.69	4293.47	5298.4
YBR160W	CDC28	protein_coding	454.888	459.38	398.187	479.671	463.413	404.755	864.675	707.889	498.773
YBR161W	CSH1	protein_coding	329.335	339.469	389.735	428.52	373.038	345.479	290.647	334.855	348.718
YBR162C	TOS1	protein_coding	13551	12883.8	13863.3	15340.1	17328	15264.5	1901.32	2303.42	1684.41
YBR162W-A	YSY6	protein_coding	1503.74	1523.39	1420.89	1876.41	1562.34	1041.23	2453.55	2170.59	1561.84
YBR163W	EXO5	protein_coding	335.13	353.824	321.179	267.238	266.318	274.826	365.731	307.017	300.109
YBR164C	ARL1	protein_coding	866.315	912.849	836.756	787.621	772.996	705.328	1177.12	1243.18	1413.89
YBR165W	UBS1	protein_coding	213.44	219.557	228.206	165.98	153.83	177.829	426.283	345.991	403.668
YBR166C	TYR1	protein_coding	529.254	483.025	509.942	489.066	491.295	490.377	806.546	825.605	944.709
YBR167C	POP7	protein_coding	177.706	155.379	207.546	231.745	210.555	198.785	70.2397	99.4226	86.6512
YBR168W	PEX32	protein_coding	284.908	259.246	228.206	153.975	164.406	255.666	363.309	493.136	648.827
YBR169C	SSE2	protein_coding	578.509	600.403	597.28	620.597	586.477	487.982	544.963	491.545	617.126
YBR170C	NPL4	protein_coding	539.877	464.447	447.021	425.91	446.107	464.032	297.913	327.697	412.122
YBR171W	SEC66	protein_coding	1157.98	1366.32	1244.33	895.142	823.952	794.542	380.263	472.456	467.071
YBR172C	SMY2	protein_coding	1189.86	1137.47	1162.63	1885.8	1889.23	1588.48	1051.17	1010.93	703.777
YBR173C	UMP1	protein_coding	2165.3	2193.03	1957.13	4840.55	4014.97	3439.22	310.024	244.182	139.487
YBR175W	SWD3	protein_coding	432.675	342.002	409.456	333.003	328.812	296.98	1024.53	1038.77	1063.06
YBR176W	ECM31	protein_coding	181.569	164.668	198.154	144.058	149.023	177.23	457.769	435.869	437.483
YBR177C	EHT1	protein_coding	927.16	843.605	919.399	899.318	941.248	854.417	302.757	382.578	281.088
YBR179C	FZO1	protein_coding	254.003	287.957	268.588	198.341	211.516	248.481	331.822	291.109	340.264
YBR180W	DTR1	protein_coding	47.3238	59.9559	61.9819	60.5461	59.6092	54.4863	46.0191	58.8582	52.8361
YBR181C	RPS6B	protein_coding	19537	18116.8	18920.5	13523.7	14861.9	13374.9	36498	35091.4	31543.2
YBR182C	SMP1	protein_coding	96.5792	92.045	114.573	64.7217	84.6066	96.3988	104.149	102.604	109.899
YBR182C-A	YBR182C-A	protein_coding	8.69212	13.5112	13.1477	6.78534	10.5758	8.3825	4.84412	3.18152	29.5882
YBR183W	YPC1	protein_coding	323.54	359.735	260.136	251.057	209.594	195.791	658.8	623.579	680.529
YBR184W	YBR184W	protein_coding	47.3238	55.7336	28.1736	49.5852	65.3778	66.4613	29.0647	43.746	59.1764
YBR185C	MBA1	protein_coding	387.282	421.38	412.274	388.852	491.295	426.909	72.6618	92.2642	92.9915
YBR186W	PCH2	protein_coding	74.3659	66.7115	91.0946	66.8095	93.2595	68.8563	2.42206	17.4984	46.4958
YBR187W	GDT1	protein_coding	1796.37	1604.45	1676.33	1045.99	1175.84	1230.43	5948.58	5639.25	5672.48
YBR188C	NTC20	protein_coding	181.569	179.023	149.32	131.531	144.216	99.3926	104.149	150.327	114.126
YBR189W	RPS9B	protein_coding	32456.4	30173	30331.7	18042.7	19830.6	24798.4	16688	17606.6	14122
YBR191W	RPL21A	protein_coding	26198.1	25514.2	24848.2	17808.9	20810.3	18477.4	32709.9	30945.1	25953.1
YBR192W	RIM2	protein_coding	405.632	388.447	470.499	321.521	297.084	313.745	985.778	939.345	1010.23
YBR193C	MED8	protein_coding	276.216	271.913	266.71	348.662	336.503	266.444	140.479	101.013	95.105
YBR194W	AIM4	protein_coding	115.895	169.734	121.146	135.707	116.334	111.368	53.2853	97.0365	88.7646
YBR195C	MSI1	protein_coding	296.498	315.824	292.066	308.994	339.388	291.591	232.518	283.951	164.849
YBR196C	PGI1	protein_coding	39230.5	36231.9	39180.1	26991	28673.9	27850.3	56332.3	60614.4	51403.2
YBR196C-A	YBR196C-A	protein_coding	3.86317	15.2001	20.6606	14.6146	14.4216	11.975	19.3765	20.6799	12.6807
YBR196C-B	YBR196C-B	protein_coding	85.9554	96.2672	92.9729	96.5606	68.2621	74.245	48.4412	75.5612	69.7437
YBR197C	YBR197C	protein_coding	216.337	260.935	218.815	244.272	230.745	206.569	205.875	205.208	158.508
YBR198C	TAF5	protein_coding	538.912	681.47	641.419	509.944	547.058	549.054	382.685	322.129	219.798
YBR199W	KTR4	protein_coding	1812.79	1892.41	1820.95	2172.35	1972.87	2174.06	4444.48	4313.35	4203.64
YBR200W	BEM1	protein_coding	474.204	464.447	433.873	331.96	336.503	290.394	404.484	357.126	435.369
YBR201W	DER1	protein_coding	364.103	329.335	338.083	658.7	589.362	434.693	428.705	490.75	513.567
YBR201C-A	MIN7	protein_coding	119.758	167.201	118.329	191.033	158.637	129.929	16.9544	18.2938	10.5672
YBR202W	MCM7	protein_coding	957.099	895.961	856.478	868.523	873.947	843.04	830.767	782.655	862.285
YBR203W	COS111	protein_coding	254.969	239.824	252.623	185.292	215.362	252.673	339.088	303.836	272.634
YBR204C	LDH1	protein_coding	317.745	296.402	309.91	170.677	217.285	247.883	348.777	386.555	365.626
YBR205W	KTR3	protein_coding	1995.33	2090.86	2121.47	1493.82	1421.97	1229.23	2884.67	2883.26	2506.54
YBR207W	FTH1	protein_coding	1658.26	1726.9	1874.48	1711.99	1633.48	1489.09	2749.04	2678.05	2607.99
YBR208C	DUR1%2C2	protein_coding	338.027	322.58	388.796	329.35	331.696	447.266	1683.33	1604.28	1557.61
YBR209W	YBR209W	protein_coding	34.7685	60.8003	30.991	35.4925	24.9974	38.32	48.4412	36.5875	38.042
YBR210W	ERV15	protein_coding	500.28	525.247	543.751	460.881	314.39	392.181	372.997	377.011	511.453
YBR211C	AME1	protein_coding	189.295	214.49	209.424	140.404	118.257	125.738	452.925	542.45	448.05
YBR212W	NGR1	protein_coding	847.965	884.983	891.225	850.777	857.603	874.774	58.1294	102.604	42.2689
YBR213W	MET8	protein_coding	91.7502	95.4228	77.0078	90.8191	72.1079	68.2575	26.6427	17.4984	2.11344
YBR214W	SDS24	protein_coding	379.556	432.358	387.857	575.71	548.02	481.994	174.388	143.964	97.2184
YBR215W	HPC2	protein_coding	170.945	152.001	179.372	191.033	215.362	185.014	62.9736	42.9506	69.7437
YBR216C	YBP1	protein_coding	422.051	418.847	498.673	358.057	365.346	393.379	525.587	515.407	705.89
YBR217W	ATG12	protein_coding	78.2291	118.223	72.3122	102.824	102.874	91.01	329.4	289.519	278.975
YBR218C	PYC2	protein_coding	3453.67	3317.84	3557.39	3500.19	3922.67	3927.8	3841.39	3918.05	3182.85
YBR219C	YBR219C	protein_coding	44.4264	90.3561	95.7903	40.712	35.5732	56.8813	130.791	136.01	215.571
YBR220C	YBR220C	protein_coding	652.875	628.27	709.036	337.701	380.729	402.36	2024.84	1840.51	1946.48
YBR221C	PDB1	protein_coding	10216.1	9982.23	10652.4	6917.91	7993.4	8216.05	2741.77	3155.28	2713.66
YBR221W-A	YBR221W-A	protein_coding	5.79475	5.06669	2.81736	0	0.961438	7.78375	0	0.795381	0
YBR222C	PCS60	protein_coding	846.999	900.183	921.277	743.255	658.585	906.508	382.685	457.344	262.067
YBR223C	TDP1	protein_coding	170.945	180.712	172.798	189.467	165.367	119.151	60.5515	87.4919	42.2689
YBR225W	YBR225W	protein_coding	233.722	293.024	282.675	425.91	285.547	408.348	174.388	237.024	198.664
YBR227C	MCX1	protein_coding	408.53	464.447	397.248	425.91	389.382	420.323	191.343	173.393	200.777
YBR228W	SLX1	protein_coding	129.416	142.712	148.381	131.531	154.792	149.688	128.369	151.122	103.559
YBR229C	ROT2	protein_coding	1379.15	1374.76	1419.01	1138.37	1079.69	1418.44	2879.83	2919.05	2764.38
YBR230C	OM14	protein_coding	653.841	734.671	604.793	1465.11	1271.02	925.668	133.213	117.716	88.7646
YBR230W-A	COQ21	protein_coding	69.537	65.867	55.4081	182.682	164.406	118.553	101.727	110.558	46.4958
YBR231C	SWC5	protein_coding	130.382	121.601	96.7294	179.55	204.786	185.014	167.122	186.915	128.92
YBR233W	PBP2	protein_coding	182.535	174.801	165.285	251.579	189.403	202.378	24.2206	25.4522	27.4748
YBR233W-A	DAD3	protein_coding	270.422	293.024	217.876	381.023	275.933	301.171	535.275	549.608	441.71
YBR234C	ARC40	protein_coding	3537.69	3720.64	3490.71	3226.69	2965.08	2596.78	1048.75	1070.58	866.512
YBR235W	VHC1	protein_coding	601.688	613.915	575.681	471.842	397.074	606.534	1959.45	1775.29	1813.33
YBR236C	ABD1	protein_coding	452.956	393.513	405.7	201.472	225.938	242.494	869.519	921.847	925.688
YBR237W	PRP5	protein_coding	143.903	150.312	131.477	131.531	142.293	195.193	201.031	231.456	255.727
YBR238C	YBR238C	protein_coding	830.581	858.805	929.729	1268.34	993.166	1157.38	118.681	189.301	99.3319
YBR239C	ERT1	protein_coding	256.901	281.202	252.623	534.998	516.292	459.241	108.993	91.4688	128.92
YBR240C	THI2	protein_coding	46.358	51.5114	59.1646	38.6242	31.7275	59.2763	79.928	59.6536	50.7227
YBR241C	YBR241C	protein_coding	261.73	256.713	232.902	336.657	292.277	289.795	205.875	199.641	95.105
YBR242W	YBR242W	protein_coding	560.159	541.292	560.655	556.398	511.485	502.352	452.925	486.773	395.214
YBR243C	ALG7	protein_coding	1309.61	1318.19	1372.05	954.123	1087.39	942.433	709.664	664.939	756.613
YBR244W	GPX2	protein_coding	1703.66	1832.45	1493.2	1716.17	1577.72	1392.69	1695.44	1535.88	2149.37
YBR245C	ISW1	protein_coding	629.696	679.782	678.984	816.328	985.474	940.637	544.963	626.76	513.567
YBR246W	RRT2	protein_coding	575.612	520.181	515.577	474.452	483.603	420.323	302.757	279.179	302.222
YBR247C	ENP1	protein_coding	1289.33	1317.34	1202.07	2315.89	2193.04	1883.07	1220.72	1345.78	1200.44
YBR248C	HIS7	protein_coding	964.826	966.894	1061.21	635.212	761.459	635.274	1903.74	1882.67	1819.68
YBR249C	ARO4	protein_coding	6911.2	6851.86	6601.08	8620.51	8813.5	8026.85	2148.37	2529.31	1745.7
YBR250W	SPO23	protein_coding	16.4185	27.8668	36.6257	14.6146	21.1516	19.7588	16.9544	15.1122	35.9285
YBR251W	MRPS5	protein_coding	311.951	322.58	333.388	231.745	277.856	236.506	525.587	448.595	431.143
YBR252W	DUT1	protein_coding	1556.86	1535.21	1511.04	1195.79	1225.83	899.922	2778.1	2713.04	2284.63
YBR253W	SRB6	protein_coding	285.874	363.113	305.214	236.443	221.131	165.255	186.499	152.713	141.601
YBR254C	TRS20	protein_coding	535.049	507.514	489.282	706.719	618.205	550.252	828.344	827.196	851.718
YBR255W	MTC4	protein_coding	163.219	158.756	155.894	169.111	168.252	195.791	256.738	210.776	173.302
YBR255C-A	RCF3	protein_coding	285.874	291.335	254.502	387.808	361.501	319.134	41.175	50.109	33.8151
YBR256C	RIB5	protein_coding	978.347	941.561	947.572	775.094	737.423	844.837	2567.38	2376.6	2221.23
YBR257W	POP4	protein_coding	195.09	174.801	207.546	195.209	237.475	205.97	125.947	103.4	224.025
YBR258C	SHG1	protein_coding	141.006	157.068	131.477	238.531	195.172	158.669	150.168	155.099	145.828
YBR259W	YBR259W	protein_coding	200.885	183.245	222.571	129.443	131.717	163.459	336.666	269.634	384.647
YBR260C	RGD1	protein_coding	400.803	352.98	383.161	379.979	389.382	401.163	358.465	447.8	390.987
YBR261C	TAE1	protein_coding	678.951	689.915	635.784	814.24	769.15	689.76	675.755	685.618	568.516
YBR262C	MIC12	protein_coding	558.227	593.648	493.038	666.007	705.696	590.368	644.268	534.496	494.546
YBR263W	SHM1	protein_coding	4376.97	4162.29	4386.63	3222.51	3314.08	2851.25	6152.03	5646.41	4687.62
YBR264C	YPT10	protein_coding	242.414	336.935	230.084	359.623	383.614	288.598	297.913	248.954	169.076
YBR265W	TSC10	protein_coding	841.204	787.871	791.678	747.431	777.803	630.484	651.534	617.216	534.701
YBR267W	REI1	protein_coding	651.909	636.715	584.133	714.026	606.667	598.152	716.93	656.985	397.327
YBR268W	MRPL37	protein_coding	600.722	581.825	568.168	645.651	630.703	582.584	1523.48	1275.79	1046.15
YBR269C	SDH8	protein_coding	825.752	799.693	784.165	2098.76	1687.32	1365.15	302.757	245.773	209.231
YBR270C	BIT2	protein_coding	107.203	86.1338	84.5208	117.96	104.797	105.979	142.902	121.693	133.147
YBR271W	EFM2	protein_coding	299.395	307.379	312.727	137.795	138.447	141.904	816.234	680.051	724.911
YBR272C	HSM3	protein_coding	353.48	325.113	333.388	253.667	279.778	289.196	457.769	291.905	557.949
YBR273C	UBX7	protein_coding	300.361	295.557	238.537	119.004	115.373	154.478	477.146	433.483	437.483
YBR274W	CHK1	protein_coding	584.304	615.603	628.271	628.948	724.924	753.228	1007.58	1005.36	1255.39
YBR275C	RIF1	protein_coding	354.445	350.446	414.152	418.081	421.11	601.744	484.412	593.354	615.012
YBR276C	PPS1	protein_coding	978.347	941.561	987.015	887.835	863.371	881.36	1613.09	1582.81	1635.81
YBR278W	DPB3	protein_coding	160.321	166.356	137.112	243.228	193.249	189.804	455.347	373.034	367.739
YBR279W	PAF1	protein_coding	692.473	796.316	622.637	837.206	734.539	749.037	452.925	451.776	348.718
YBR280C	SAF1	protein_coding	170.945	154.534	170.92	147.19	186.519	138.91	196.187	218.73	245.16
YBR281C	DUG2	protein_coding	583.338	597.026	598.22	433.218	444.184	486.185	1155.32	1282.95	1500.55
YBR282W	MRPL27	protein_coding	378.59	311.602	371.892	490.11	484.565	466.427	336.666	321.334	255.727
YBR283C	SSH1	protein_coding	7600.78	7462.4	7886.73	5646.97	6546.43	6207.84	6188.36	6321.69	7874.69
YBR284W	YBR284W	protein_coding	125.553	134.267	100.486	197.819	182.673	171.243	87.1942	98.6272	92.9915
YBR285W	YBR285W	protein_coding	41.529	32.9335	37.5648	44.8876	26.9203	31.135	14.5324	16.703	35.9285
YBR286W	APE3	protein_coding	21875.2	21859.4	21018.4	57151.3	52011.9	41508.4	5970.38	7267.4	4275.5
YBR287W	YBR287W	protein_coding	2056.17	2020.77	2141.19	1284.52	1349.86	1478.91	922.805	1008.54	1126.47
YBR288C	APM3	protein_coding	536.98	555.648	628.271	416.515	498.986	507.142	1007.58	855.035	1018.68
YBR289W	SNF5	protein_coding	191.227	172.268	183.128	395.637	338.426	339.491	113.837	109.763	90.8781
YBR290W	BSD2	protein_coding	642.251	673.026	596.341	956.21	837.413	905.909	673.333	556.767	591.764
YBR291C	CTP1	protein_coding	347.685	340.313	329.631	318.389	314.39	249.08	402.062	391.327	342.378
YBR292C	YBR292C	protein_coding	66.6396	51.5114	68.5558	57.9363	53.8405	79.6338	4.84412	11.1353	10.5672
YBR293W	VBA2	protein_coding	325.472	291.335	332.449	228.614	228.822	229.321	513.477	501.09	678.416
YBR294W	SUL1	protein_coding	139.074	153.69	138.99	138.838	133.64	188.008	108.993	160.667	164.849
YBR295W	PCA1	protein_coding	258.832	240.668	280.797	216.609	237.475	272.431	845.299	883.668	841.151
YBR296C	PHO89	protein_coding	858.589	785.338	819.852	442.613	485.526	501.154	1603.4	1648.82	1796.43
YBR297W	MAL33	protein_coding	149.698	135.112	159.65	113.785	88.4523	110.769	167.122	156.69	293.769
YBR298C	MAL31	protein_coding	84.9897	79.3782	126.781	57.9363	40.3804	81.43	87.1942	112.944	84.5378
YBR299W	MAL32	protein_coding	56.9817	49.8225	56.3472	73.5948	55.7634	52.0913	38.753	34.9968	29.5882
YBR301W	PAU24	protein_coding	7.72633	2.53335	5.63472	24.0097	12.4987	10.7775	4.84412	5.56767	2.11344
YBR302C	COS2	protein_coding	207.645	173.957	165.285	131.531	88.4523	83.2263	184.077	225.888	156.395
YCL064C	CHA1	protein_coding	3358.06	3273.93	3305.7	2598.26	2865.09	2845.26	675.755	710.275	676.302
YCL063W	VAC17	protein_coding	357.343	386.758	351.231	311.082	289.393	289.196	213.141	223.502	268.407
YCL061C	MRC1	protein_coding	308.087	294.713	314.605	395.115	408.611	444.871	547.386	439.846	492.432
YCL059C	KRR1	protein_coding	1553.96	1594.32	1388.02	2231.85	2194.96	1868.1	1891.63	1961.41	1978.18
YCL058C	FYV5	protein_coding	94.6476	80.2227	92.9729	119.526	161.522	85.6213	2.42206	6.36305	0
YCL057C-A	MIC10	protein_coding	929.091	779.427	832.06	1406.65	1353.7	850.824	99.3045	91.4688	78.1974
YCL057W	PRD1	protein_coding	1185.03	1221.92	1267.81	883.138	873.947	1149	2080.55	2006.75	1961.28
YCL056C	PEX34	protein_coding	144.869	196.757	200.033	311.604	212.478	200.581	106.571	111.353	116.239
YCL055W	KAR4	protein_coding	286.84	303.157	261.075	282.896	304.776	237.704	537.697	537.678	587.537
YCL054W-A	RDT1	protein_coding	326.438	250.801	306.153	207.214	337.465	364.04	196.187	237.024	395.214
YCL054W	SPB1	protein_coding	1331.83	1349.43	1218.98	1291.3	1321.02	1514.24	2199.23	2082.31	2083.86
YCL052C	PBN1	protein_coding	261.73	266.846	345.596	203.038	267.28	205.371	852.565	703.117	809.449
YCL051W	LRE1	protein_coding	393.077	358.891	326.814	320.477	241.321	292.19	150.168	139.987	145.828
YCL050C	APA1	protein_coding	2900.27	2869.44	3087.83	2572.69	2516.08	2491.4	150.168	194.073	238.819
YCL049C	YCL049C	protein_coding	532.151	537.07	514.638	501.071	512.447	450.26	445.659	365.875	247.273
YCL048W-A	YCL048W-A	protein_coding	10.6237	2.53335	9.3912	11.4829	8.65294	8.3825	16.9544	14.3169	4.22689
YCL048W	SPS22	protein_coding	8.69212	10.1334	11.2694	8.35118	6.73007	12.5738	7.26618	11.9307	25.3613
YCL047C	POF1	protein_coding	343.822	336.091	279.858	239.053	232.668	217.945	406.906	448.595	536.815
YCL045C	EMC1	protein_coding	4203.12	4343.85	4191.29	4302.95	3932.28	4060.72	891.318	989.454	807.336
YCL044C	MGR1	protein_coding	551.467	545.514	459.23	1144.63	997.973	654.434	26.6427	63.6305	33.8151
YCL043C	PDI1	protein_coding	21316	21068.2	20592.1	17908.6	16844.4	16275.8	3044.53	3789.99	2288.86
YCL042W	YCL042W	protein_coding	12.5553	14.3556	12.2086	22.4438	11.5373	14.9688	9.68824	14.3169	12.6807
YCL040W	GLK1	protein_coding	3359.99	2941.22	3170.47	2541.89	2847.78	2484.22	4725.44	4773.88	3835.9
YCL039W	GID7	protein_coding	170.945	152.001	155.894	264.106	236.514	209.563	145.324	136.01	80.3109
YCL038C	ATG22	protein_coding	505.109	505.825	563.472	306.906	394.19	376.614	828.344	953.662	1151.83
YCL037C	SRO9	protein_coding	3379.3	3379.49	3052.14	6547.33	5943.61	4505.6	261.582	281.565	236.706
YCL036W	GFD2	protein_coding	213.44	199.29	201.911	205.126	180.75	178.428	920.383	855.035	657.281
YCL035C	GRX1	protein_coding	1368.53	1536.05	1302.56	2169.74	1996.91	1552.56	750.839	781.064	574.857
YCL034W	LSB5	protein_coding	510.904	447.558	433.873	390.418	373.999	364.639	1126.26	951.276	775.634
YCL033C	MXR2	protein_coding	356.377	374.091	369.074	293.335	283.624	245.488	927.649	850.262	815.789
YCL032W	STE50	protein_coding	140.04	163.823	157.772	123.702	137.486	107.775	264.005	268.839	238.819
YCL031C	RRP7	protein_coding	966.757	1002.36	842.391	712.46	726.847	690.359	959.136	965.593	993.319
YCL030C	HIS4	protein_coding	4308.4	4437.58	4540.65	2575.3	3092.95	3600.29	10647.4	10600.8	9174.46
YCL029C	BIK1	protein_coding	296.498	245.735	240.415	286.55	267.28	262.851	96.8824	59.6536	67.6302
YCL028W	RNQ1	protein_coding	1910.34	1989.52	1878.24	2399.92	2242.07	1939.35	825.922	914.688	636.147
YCL027W	FUS1	protein_coding	128.45	123.29	115.512	127.356	109.604	132.324	21.7985	48.5182	29.5882
YCL026C-B	HBN1	protein_coding	78.2291	69.2448	61.0428	174.331	167.29	135.318	2.42206	9.54457	2.11344
YCL026C-A	FRM2	protein_coding	29.9395	23.6446	26.2954	12.5268	20.1902	19.7588	29.0647	23.8614	16.9076
YCL025C	AGP1	protein_coding	964.826	918.761	843.33	657.656	681.66	697.544	549.808	523.361	562.176
YCL024W	KCC4	protein_coding	262.695	254.179	252.623	286.028	301.892	286.203	317.29	409.621	304.336
YCL021W-A	YCL021W-A	protein_coding	74.3659	67.5559	79.8252	170.155	157.676	187.409	184.077	141.578	92.9915
YCL017C	NFS1	protein_coding	1765.47	1728.59	1740.19	1070.52	1195.07	1213.07	1252.2	1180.35	991.205
YCL016C	DCC1	protein_coding	167.082	168.045	169.981	136.229	163.444	125.738	220.407	187.71	185.983
YCL014W	BUD3	protein_coding	844.102	911.161	857.417	1197.87	1107.58	1628.6	1172.28	1177.96	1219.46
YCL012C	YCL012C	protein_coding	491.588	481.336	488.342	724.465	735.5	577.794	50.8633	34.2014	16.9076
YCL011C	GBP2	protein_coding	1464.14	1307.21	1316.65	1341.41	1158.53	980.753	5413.3	4764.33	4520.66
YCL010C	SGF29	protein_coding	150.663	133.423	160.59	134.141	101.912	135.318	687.865	633.919	684.756
YCL009C	ILV6	protein_coding	4464.85	4556.65	4271.12	3370.22	3128.52	2824.31	254.316	263.271	209.231
YCL008C	STP22	protein_coding	158.39	193.379	217.876	236.965	233.629	234.71	58.1294	58.8582	35.9285
YCL005W-A	VMA9	protein_coding	3580.19	3911.49	3409.95	7441.95	5065.82	4646.3	2116.88	2103.78	1568.18
YCL005W	LDB16	protein_coding	453.922	434.047	494.916	431.13	465.336	430.501	300.335	292.7	207.118
YCL004W	PGS1	protein_coding	184.466	206.89	198.154	318.911	291.316	320.93	62.9736	82.7196	84.5378
YCL002C	YCL002C	protein_coding	434.606	356.358	532.481	247.926	311.506	358.651	598.249	684.028	1297.65
YCL001W	RER1	protein_coding	1878.46	1932.94	2005.96	1857.09	1551.76	1353.77	1768.1	1850.85	2398.76
YCL001W-A	YCL001W-A	protein_coding	19.3158	24.489	29.1127	8.35118	9.61438	23.3513	2.42206	5.56767	33.8151
YCL001W-B	YCL001W-B	protein_coding	20.2816	20.2668	52.5907	7.30729	28.8431	26.9438	14.5324	16.703	38.042
YCR001W	YCR001W	protein_coding	28.9737	32.9335	15.965	19.3121	18.2673	16.1663	4.84412	16.703	35.9285
YCR002C	CDC10	protein_coding	1665.99	1634.85	1528.89	1953.65	1798.85	1459.15	675.755	851.853	1151.83
YCR003W	MRPL32	protein_coding	267.524	345.38	267.649	297.511	288.431	241.296	779.903	641.077	631.92
YCR004C	YCP4	protein_coding	2089.01	2024.99	2004.08	1561.15	1615.22	1560.94	2293.69	2210.36	2098.65
YCR005C	CIT2	protein_coding	2967.88	2800.19	2688.7	4182.38	4069.77	3692.49	6425.72	6014.67	6101.51
YCR006C	YCR006C	protein_coding	36.7001	48.978	47.8951	32.8828	43.2647	35.925	118.681	147.941	164.849
YCR007C	YCR007C	protein_coding	169.979	168.89	172.798	176.419	165.367	151.484	72.6618	78.7427	152.168
YCR008W	SAT4	protein_coding	2105.43	2061.3	2113.02	2411.4	2254.57	2230.34	1387.84	1610.65	1382.19
YCR009C	RVS161	protein_coding	1382.05	1355.34	1340.12	1958.87	1787.31	1534.6	2039.37	1889.03	1910.55
YCR010C	ADY2	protein_coding	29.9395	19.4223	32.8692	45.4096	24.9974	30.5363	36.3309	19.0891	27.4748
YCR011C	ADP1	protein_coding	1801.2	1793.61	1831.28	1572.11	1636.37	1982.46	5800.83	5509.6	7242.77
YCR012W	PGK1	protein_coding	101466	91492.7	101726	31302.3	33223.5	32306.8	205812	201910	180634
YCR014C	POL4	protein_coding	131.348	127.512	116.451	98.1264	139.409	165.854	387.53	345.195	515.68
YCR015C	CTO1	protein_coding	197.021	194.223	193.459	208.258	187.48	199.384	392.374	345.991	450.164
YCR016W	YCR016W	protein_coding	717.583	736.36	675.227	1080.43	1076.81	808.912	406.906	479.615	405.781
YCR017C	CWH43	protein_coding	3292.38	3267.17	3263.44	2255.34	2148.81	2683.6	5728.17	5725.15	5547.79
YCR018C	SRD1	protein_coding	391.146	407.869	401.004	508.378	473.028	386.194	695.131	603.694	538.928
YCR019W	MAK32	protein_coding	181.569	200.979	211.302	152.409	149.023	138.91	247.05	228.274	194.437
YCR020C	PET18	protein_coding	52.1527	45.6003	57.2863	36.0145	53.8405	48.4988	46.0191	73.1751	69.7437
YCR020C-A	MAK31	protein_coding	438.469	365.646	406.639	267.76	311.506	251.475	704.819	637.1	688.983
YCR020W-B	HTL1	protein_coding	190.261	194.223	217.876	203.56	223.054	258.061	125.947	77.9473	234.592
YCR021C	HSP30	protein_coding	3446.91	3373.57	3399.61	4977.31	5679.21	5315.71	3855.92	3914.07	3415.33
YCR022C	YCR022C	protein_coding	16.4185	16.889	12.2086	14.6146	34.6118	10.7775	4.84412	5.56767	4.22689
YCR023C	YCR023C	protein_coding	878.87	881.605	903.434	632.08	607.629	717.303	1005.15	953.662	1035.59
YCR024C	SLM5	protein_coding	225.995	222.935	255.441	159.716	194.21	175.434	75.0839	82.7196	88.7646
YCR024C-B	YCR024C-B	protein_coding	1080.72	1123.96	1461.27	801.714	1146.03	1495.68	276.115	257.703	376.193
YCR024C-A	PMP1	protein_coding	2009.81	1894.1	2314.93	1871.19	2224.77	2262.68	443.237	474.047	585.424
YCR025C	YCR025C	protein_coding	11.5895	19.4223	18.7824	18.7902	24.036	23.95	16.9544	11.9307	12.6807
YCR026C	NPP1	protein_coding	736.899	714.404	711.853	855.474	743.192	805.918	1363.62	1333.85	984.865
YCR027C	RHB1	protein_coding	355.411	442.491	385.978	310.56	305.737	260.456	588.561	528.133	503
YCR028C	FEN2	protein_coding	508.972	580.981	559.716	374.237	468.22	504.747	2426.9	2165.82	2441.03
YCR028C-A	RIM1	protein_coding	3521.28	3512.91	3486.01	7725.37	6978.12	5867.15	404.484	437.46	511.453
YCR030C	SYP1	protein_coding	976.415	990.539	1012.37	1293.91	1280.64	1246.6	230.096	241.796	209.231
YCR031C	RPS14A	protein_coding	61953.6	60883.9	59038.7	45663.7	53231	56741.8	3780.84	4378.57	2859.49
YCR032W	BPH1	protein_coding	295.532	320.891	371.892	414.427	430.724	590.967	1232.83	1098.42	1291.31
YCR033W	SNT1	protein_coding	394.043	446.714	387.857	608.592	543.213	668.205	397.218	408.826	367.739
YCR034W	ELO2	protein_coding	5032.74	4793.09	5121.02	4968.95	5639.8	4402.61	1148.06	1220.91	1244.82
YCR035C	RRP43	protein_coding	443.298	419.691	464.864	298.555	283.624	279.018	813.812	759.589	900.327
YCR036W	RBK1	protein_coding	747.523	724.537	694.949	714.026	668.199	642.459	1215.87	1202.62	1128.58
YCR037C	PHO87	protein_coding	340.924	354.669	362.5	350.75	328.812	311.949	777.481	796.176	826.357
YCR038C	BUD5	protein_coding	182.535	168.045	153.077	339.267	292.277	274.826	67.8177	48.5182	97.2184
YCR039C	MATALPHA2	protein_coding	80.1607	77.6893	87.3382	92.385	69.2235	70.6525	169.544	109.763	101.445
YCR041W	YCR041W	protein_coding	28.008	25.3335	26.2954	16.1804	14.4216	22.1538	53.2853	43.746	69.7437
YCR042C	TAF2	protein_coding	682.815	770.982	711.853	813.718	803.762	953.809	1407.22	1319.54	1489.98
YCR043C	YCR043C	protein_coding	1107.76	1060.63	981.381	830.421	834.528	814.3	1412.06	1315.56	1223.68
YCR044C	PER1	protein_coding	1073.96	1178.85	1076.23	879.484	870.101	739.457	2453.55	2605.67	2434.69
YCR045C	RRT12	protein_coding	197.987	200.979	240.415	245.838	271.126	201.779	167.122	213.162	135.26
YCR046C	IMG1	protein_coding	640.32	568.314	601.976	370.584	373.999	322.128	334.244	349.172	234.592
YCR047C	BUD23	protein_coding	379.556	389.291	375.648	593.456	553.788	435.89	578.872	425.529	412.122
YCR048W	ARE1	protein_coding	338.027	352.98	327.753	217.131	225.938	207.766	530.431	437.46	338.151
YCR051W	YCR051W	protein_coding	1016.01	888.36	907.19	1710.95	1686.36	1369.94	942.181	940.936	940.483
YCR052W	RSC6	protein_coding	473.238	475.425	476.134	542.305	536.482	425.113	104.149	185.324	118.353
YCR053W	THR4	protein_coding	7789.11	7383.86	7658.52	6813.52	7110.8	6451.53	1220.72	1618.6	984.865
YCR054C	CTR86	protein_coding	298.43	346.224	330.57	300.643	292.277	295.783	227.674	222.707	281.088
YCR057C	PWP2	protein_coding	1581.97	1513.25	1482.87	1433.27	1608.49	1646.56	3737.24	3715.22	3199.75
YCR059C	YIH1	protein_coding	797.744	723.693	783.226	866.957	825.875	592.164	1223.14	1267.04	1010.23
YCR060W	TAH1	protein_coding	443.298	405.336	407.578	411.818	345.156	308.356	450.503	325.311	327.584
YCR061W	YCR061W	protein_coding	536.014	530.314	597.28	853.387	831.644	790.949	118.681	97.0365	57.063
YCR063W	BUD31	protein_coding	177.706	163.823	181.25	240.618	270.164	193.995	53.2853	90.6734	38.042
YCR065W	HCM1	protein_coding	594.928	629.115	699.644	814.762	811.454	950.217	256.738	248.954	196.55
YCR066W	RAD18	protein_coding	100.442	99.645	119.268	125.268	137.486	107.775	62.9736	98.6272	112.013
YCR067C	SED4	protein_coding	1057.54	1031.92	1075.29	908.191	867.217	1142.42	353.621	374.624	374.08
YCR068W	ATG15	protein_coding	215.372	251.646	255.441	203.56	181.712	260.456	140.479	151.918	141.601
YCR069W	CPR4	protein_coding	1154.12	1092.72	1146.67	992.225	903.752	865.793	324.556	314.971	190.21
YCR071C	IMG2	protein_coding	310.019	337.78	291.127	334.569	297.084	282.61	87.1942	93.0596	76.084
YCR072C	RSA4	protein_coding	828.649	849.516	803.887	932.723	943.171	820.288	1484.72	1474.64	1170.85
YCR073C	SSK22	protein_coding	281.045	284.579	276.101	314.213	292.277	340.09	498.944	507.453	469.185
YCR073W-A	SOL2	protein_coding	356.377	308.224	350.292	231.223	241.321	228.124	87.1942	119.307	107.786
YCR075C	ERS1	protein_coding	280.08	259.246	288.31	176.941	195.172	195.193	687.865	716.638	636.147
YCR075W-A	EGO2	protein_coding	234.687	258.401	255.441	525.081	583.593	440.68	184.077	156.69	139.487
YCR076C	FUB1	protein_coding	343.822	358.891	274.223	374.759	334.58	353.861	716.93	664.143	560.063
YCR077C	PAT1	protein_coding	997.663	1031.92	985.137	678.012	737.423	895.73	261.582	237.024	232.479
YCR079W	PTC6	protein_coding	306.156	336.935	322.118	268.804	301.892	244.29	1029.38	937.754	695.323
YCR081W	SRB8	protein_coding	241.448	262.624	259.197	237.487	270.164	392.181	256.738	313.38	291.655
YCR082W	AHC2	protein_coding	762.01	833.471	764.444	536.564	496.102	516.123	922.805	968.774	788.315
YCR083W	TRX3	protein_coding	524.425	497.381	509.003	655.568	617.243	470.019	513.477	557.562	439.596
YCR084C	TUP1	protein_coding	2815.28	2887.17	2867.13	4336.35	3764.99	3549.99	273.693	377.011	262.067
YCR085W	YCR085W	protein_coding	50.2212	32.0891	37.5648	55.8485	42.3033	34.1288	14.5324	16.703	27.4748
YCR086W	CSM1	protein_coding	177.706	152.845	121.146	220.262	251.897	129.929	41.175	33.406	6.34033
YCR087C-A	YCR087C-A	protein_coding	527.322	579.292	503.368	895.664	785.495	614.318	268.849	289.519	234.592
YCR088W	ABP1	protein_coding	2081.28	2060.46	1982.48	2156.69	2080.55	2180.05	179.232	233.842	124.693
YCR089W	FIG2	protein_coding	381.488	374.091	413.213	1004.23	947.978	826.275	16.9544	25.4522	16.9076
YCR090C	YCR090C	protein_coding	1006.35	1016.72	918.459	1139.41	1147.96	1084.94	1087.5	905.939	1392.76
YCR091W	KIN82	protein_coding	92.716	77.6893	102.364	89.7752	95.1824	80.2325	24.2206	22.2707	10.5672
YCR092C	MSH3	protein_coding	111.066	133.423	135.233	161.282	188.442	198.186	198.609	246.568	264.18
YCR093W	CDC39	protein_coding	1944.14	1866.23	2060.43	2309.1	2391.1	3467.36	724.196	910.711	970.071
YCR094W	CDC50	protein_coding	715.652	673.87	686.497	337.701	295.161	305.363	339.088	423.143	538.928
YCR095C	OCA4	protein_coding	323.54	351.291	355.927	250.535	254.781	258.061	433.549	474.842	743.932
YCR095W-A	YCR095W-A	protein_coding	14.4869	16.889	21.5998	20.878	15.383	23.3513	0	7.15843	10.5672
YCR097W	HMRA1	protein_coding	723.378	594.492	712.792	775.616	710.503	808.912	508.633	497.113	750.273
YCR098C	GIT1	protein_coding	54.0843	57.4225	65.7384	42.2779	47.1105	36.5238	99.3045	124.875	162.735
YCR099C	YCR099C	protein_coding	28.9737	33.778	54.469	30.273	25.9588	32.9313	87.1942	101.013	99.3319
YCR100C	EMA35	protein_coding	60.8449	56.5781	46.0169	70.4631	72.1079	63.4675	150.168	163.848	160.622
YCR101C	YCR101C	protein_coding	55.0501	88.6672	77.947	100.736	93.2595	73.0475	135.635	135.215	137.374
YCR102C	YCR102C	protein_coding	46.358	37.1558	28.1736	22.9658	37.4961	23.95	75.0839	87.4919	54.9495
YCR105W	ADH7	protein_coding	95.6134	106.401	109.877	105.434	86.5294	85.6213	70.2397	46.9275	63.4033
YCR106W	RDS1	protein_coding	153.561	145.245	157.772	113.785	121.141	189.804	217.985	329.288	393.101
YCR107W	AAD3	protein_coding	35.7343	66.7115	39.443	45.9315	42.3033	82.0288	251.894	238.614	192.323
YDL248W	COS7	protein_coding	352.514	333.557	288.31	222.35	243.244	270.036	171.966	161.462	181.756
YDL247W	MPH2	protein_coding	10.6237	8.44449	9.3912	10.439	27.8817	3.5925	4.84412	4.77229	6.34033
YDL246C	SOR2	protein_coding	1.93158	2.53335	2.81736	5.21949	2.88431	1.79625	0	3.18152	14.7941
YDL245C	HXT15	protein_coding	16.4185	5.91114	7.51296	16.7024	13.4601	11.3763	2.42206	5.56767	6.34033
YDL244W	THI13	protein_coding	45.3922	31.2446	20.6606	27.6633	17.3059	22.1538	9.68824	15.1122	10.5672
YDL243C	AAD4	protein_coding	67.6054	64.1781	67.6166	36.5364	51.9177	56.2825	305.18	276.793	228.252
YDL242W	YDL242W	protein_coding	29.9395	21.9557	29.1127	16.1804	7.6915	14.9688	60.5515	66.0166	67.6302
YDL241W	YDL241W	protein_coding	324.506	333.557	328.692	364.842	325.928	262.851	176.81	185.324	205.004
YDL240W	LRG1	protein_coding	267.524	276.979	298.64	234.355	238.437	362.244	380.263	437.46	469.185
YDL239C	ADY3	protein_coding	37.6659	46.4447	57.2863	50.1071	72.1079	79.6338	147.746	168.621	156.395
YDL238C	GUD1	protein_coding	137.142	146.09	110.816	139.36	144.216	148.49	297.913	204.413	213.458
YDL237W	AIM6	protein_coding	1702.69	1698.19	1685.72	1258.94	1402.74	1387.9	1668.8	1713.25	1973.96
YDL236W	PHO13	protein_coding	1496.01	1372.23	1506.35	1508.95	1718.09	1495.68	2918.58	2830.76	3015.88
YDL235C	YPD1	protein_coding	260.764	280.357	257.319	131.531	139.409	137.114	542.541	516.202	790.428
YDL234C	GYP7	protein_coding	550.501	586.892	523.09	595.544	569.171	564.023	1080.24	992.636	959.504
YDL233W	MFG1	protein_coding	186.398	190.001	188.763	203.56	203.825	193.396	55.7074	80.3335	57.063
YDL232W	OST4	protein_coding	628.73	681.47	705.279	260.453	283.624	257.463	41.175	31.0199	57.063
YDL231C	BRE4	protein_coding	480.964	383.38	432.934	316.823	310.545	469.42	1591.29	1617.8	1644.26
YDL230W	PTP1	protein_coding	277.182	270.224	292.066	227.048	192.288	195.791	387.53	360.308	266.294
YDL229W	SSB1	protein_coding	73117.2	69574.2	72970.6	51529.4	54730.8	62985.5	64262.1	69282.5	53985.8
YDL227C	HO	protein_coding	536.014	577.603	502.429	418.081	396.112	429.304	1380.57	1150.12	1134.92
YDL226C	GCS1	protein_coding	1353.07	1422.9	1324.16	1508.95	1410.43	1319.05	1538.01	1446	1257.5
YDL225W	SHS1	protein_coding	628.73	701.737	672.41	768.831	646.086	646.65	692.709	630.737	724.911
YDL224C	WHI4	protein_coding	491.588	456.003	526.846	579.363	488.411	771.789	89.6162	147.145	114.126
YDL223C	HBT1	protein_coding	131.348	138.49	124.903	221.306	199.018	214.951	92.0383	87.4919	116.239
YDL222C	FMP45	protein_coding	31.8711	28.7113	34.7474	31.3169	22.1131	19.16	70.2397	60.449	50.7227
YDL220C	CDC13	protein_coding	102.374	104.712	120.207	100.736	105.758	122.744	133.213	162.258	88.7646
YDL219W	DTD1	protein_coding	674.122	646.848	685.558	748.475	797.994	687.964	842.877	796.176	1105.33
YDL218W	YDL218W	protein_coding	62.7764	53.2003	55.4081	46.9754	24.036	44.3075	79.928	62.0397	44.3823
YDL217C	TIM22	protein_coding	495.451	452.625	436.691	432.174	391.305	364.04	176.81	151.918	202.891
YDL216C	RRI1	protein_coding	120.724	107.245	114.573	91.863	88.4523	80.2325	113.837	132.033	116.239
YDL215C	GDH2	protein_coding	395.009	399.424	496.795	315.779	476.873	579.59	988.2	964.797	1382.19
YDL214C	PRR2	protein_coding	61.8107	58.267	72.3122	66.2875	62.4935	46.7025	67.8177	54.0859	50.7227
YDL213C	NOP6	protein_coding	1111.63	1157.74	956.963	1917.12	1718.09	1472.33	375.419	388.941	325.47
YDL212W	SHR3	protein_coding	3983.89	3825.35	4176.27	2189.58	2579.54	2555.47	7978.27	7582.37	8512.95
YDL211C	YDL211C	protein_coding	137.142	159.601	141.807	218.175	169.213	183.218	70.2397	50.9044	35.9285
YDL210W	UGA4	protein_coding	58.9133	57.4225	60.1037	62.6339	53.8405	50.8938	33.9088	53.2905	44.3823
YDL209C	CWC2	protein_coding	234.687	186.623	185.946	281.852	269.203	208.964	247.05	186.119	137.374
YDL208W	NHP2	protein_coding	2864.54	3108.42	2833.33	3395.28	2778.56	2547.08	2855.61	2907.91	2041.59
YDL207W	GLE1	protein_coding	84.0239	89.5116	79.8252	116.917	89.4137	116.756	295.491	300.654	336.038
YDL206W	YDL206W	protein_coding	244.345	305.691	346.535	263.584	325.928	341.288	150.168	198.05	317.017
YDL205C	HEM3	protein_coding	1230.42	1286.1	1237.76	1051.21	955.669	908.903	2482.61	2320.92	2286.75
YDL204W	RTN2	protein_coding	95.6134	110.623	109.877	138.838	121.141	108.973	108.993	120.103	76.084
YDL203C	ACK1	protein_coding	309.053	361.424	292.066	218.697	221.131	220.34	336.666	275.997	259.954
YDL202W	MRPL11	protein_coding	454.888	404.491	399.126	395.115	435.531	377.213	496.522	427.12	401.554
YDL201W	TRM8	protein_coding	741.728	685.693	724.062	552.744	536.482	435.89	174.388	104.99	169.076
YDL200C	MGT1	protein_coding	230.824	249.112	250.745	407.12	371.115	380.206	305.18	326.106	346.605
YDL199C	YDL199C	protein_coding	144.869	160.445	182.189	193.643	199.018	185.014	113.837	121.693	112.013
YDL198C	GGC1	protein_coding	1185.03	1223.61	1138.21	1097.66	1088.35	1043.62	745.994	762.77	642.487
YDL197C	ASF2	protein_coding	121.69	153.69	139.929	148.755	132.678	135.916	220.407	128.056	90.8781
YDL195W	SEC31	protein_coding	3755.96	3688.55	3916.13	4171.94	3935.17	4237.36	1109.3	1122.28	1126.47
YDL194W	SNF3	protein_coding	158.39	157.068	159.65	140.404	161.522	177.23	293.069	356.331	300.109
YDL193W	NUS1	protein_coding	646.115	610.537	581.315	490.632	529.752	503.549	363.309	419.166	420.575
YDL192W	ARF1	protein_coding	12978.3	12887.1	12524.1	15594.3	17371.3	14733.4	12878.1	12415.1	13743.7
YDL191W	RPL35A	protein_coding	18988.4	18719.7	17112.6	17955.6	16695.4	13201.8	10499.6	10704.2	8100.83
YDL190C	UFD2	protein_coding	864.383	848.671	799.191	673.836	656.662	819.689	1174.7	1171.6	1337.81
YDL189W	RBS1	protein_coding	390.18	426.447	420.726	455.661	340.349	363.441	288.225	214.753	164.849
YDL188C	PPH22	protein_coding	1584.86	1649.21	1476.3	1211.97	1233.53	1343.6	1806.86	1799.15	1344.15
YDL186W	YDL186W	protein_coding	114.929	96.2672	102.364	140.926	120.18	138.311	38.753	42.1552	27.4748
YDL185W	VMA1	protein_coding	17053.9	15883.2	16949.2	14899.6	16956.9	23166.2	17240.2	16590.9	18232.7
YDL184C	RPL41A	protein_coding	21098.7	18979	21703.1	10805.9	12003.6	14316.1	39956.7	36594.7	34237.8
YDL183C	YDL183C	protein_coding	66.6396	50.6669	48.8342	53.7607	57.6863	43.7088	16.9544	25.4522	16.9076
YDL182W	LYS20	protein_coding	3326.19	2982.59	3226.82	3798.22	4414.92	3548.19	264.005	314.176	177.529
YDL181W	INH1	protein_coding	291.669	303.157	301.458	280.809	273.048	207.766	82.35	65.2212	50.7227
YDL180W	YDL180W	protein_coding	505.109	500.758	506.186	427.476	501.871	474.809	310.024	314.176	382.533
YDL179W	PCL9	protein_coding	374.727	390.98	385.978	614.334	635.511	521.512	94.4603	91.4688	80.3109
YDL178W	DLD2	protein_coding	1086.52	1026.85	987.015	686.363	673.968	656.829	2548.01	2445	2622.78
YDL177C	YDL177C	protein_coding	131.348	129.201	141.807	138.838	144.216	117.954	135.635	136.806	133.147
YDL176W	YDL176W	protein_coding	304.224	317.513	300.518	280.287	342.272	313.146	118.681	148.736	217.685
YDL175C	AIR2	protein_coding	200.885	183.245	201.911	147.19	179.789	152.681	118.681	99.4226	92.9915
YDL174C	DLD1	protein_coding	616.175	587.737	541.872	463.491	505.716	483.192	985.778	951.276	868.625
YDL173W	PAR32	protein_coding	643.217	691.604	630.15	573.1	515.331	508.938	336.666	353.149	251.5
YDL171C	GLT1	protein_coding	6280.54	6270.88	6539.09	7732.15	7819.38	9712.33	17756.1	17877.8	17826.9
YDL170W	UGA3	protein_coding	277.182	283.735	298.64	313.169	294.2	330.51	116.259	122.489	86.6512
YDL169C	UGX2	protein_coding	46.358	31.2446	12.2086	27.6633	18.2673	26.9438	12.1103	11.9307	14.7941
YDL168W	SFA1	protein_coding	1220.76	1303.83	1304.44	1049.12	1128.73	1128.64	2085.39	1864.37	1749.93
YDL167C	NRP1	protein_coding	1061.4	1106.23	1051.81	1035.55	937.402	950.816	2269.47	2222.29	2178.96
YDL166C	FAP7	protein_coding	604.585	556.492	548.446	1067.91	992.204	780.172	397.218	510.635	380.42
YDL165W	CDC36	protein_coding	796.778	705.959	765.383	712.46	675.891	549.653	1143.21	1035.59	832.697
YDL164C	CDC9	protein_coding	304.224	352.98	317.423	238.009	234.591	272.431	1051.17	1002.18	976.411
YDL161W	ENT1	protein_coding	723.378	706.804	601.976	685.841	608.59	518.518	280.959	212.367	166.962
YDL160C-A	MHF2	protein_coding	271.387	249.112	301.458	324.13	325.928	326.319	280.959	260.885	329.697
YDL160C	DHH1	protein_coding	2658.82	2650.73	2837.08	3529.94	3708.27	4287.65	402.062	465.298	361.399
YDL159W-A	YDL159W-A	protein_coding	2.89737	4.22225	8.45208	9.91703	7.6915	10.7775	0	0	2.11344
YDL159W	STE7	protein_coding	253.037	249.112	260.136	185.292	200.941	256.864	104.149	110.558	78.1974
YDL157C	YDL157C	protein_coding	1692.07	1716.77	1689.48	1713.56	1738.28	1441.79	3439.32	3281.74	3085.63
YDL156W	CMR1	protein_coding	130.382	144.401	108.938	152.409	135.563	148.49	118.681	111.353	63.4033
YDL155W	CLB3	protein_coding	295.532	312.446	285.493	258.887	280.74	298.776	491.678	521.77	395.214
YDL154W	MSH5	protein_coding	75.3317	81.0671	70.434	76.2045	71.1464	114.361	159.856	102.604	230.365
YDL153C	SAS10	protein_coding	1256.49	1340.99	1216.16	2005.85	1794.04	1632.19	1818.97	1877.1	1542.81
YDL150W	RPC53	protein_coding	557.262	526.936	522.151	706.719	673.007	597.553	426.283	466.889	283.201
YDL149W	ATG9	protein_coding	148.732	175.645	147.442	184.77	198.056	186.81	176.81	182.938	262.067
YDL148C	NOP14	protein_coding	951.305	1026.01	983.259	1021.98	1049.89	1022.07	2022.42	1894.6	1933.8
YDL147W	RPN5	protein_coding	1576.17	1727.74	1514.8	1463.54	1362.36	1268.15	3427.21	3151.3	3643.58
YDL146W	LDB17	protein_coding	474.204	453.469	535.298	366.408	371.115	425.711	380.263	478.024	691.096
YDL145C	COP1	protein_coding	4656.08	4709.49	5089.09	3839.98	4061.11	4889.99	5904.98	6211.93	6287.5
YDL144C	YDL144C	protein_coding	660.601	731.293	673.349	580.929	543.213	517.919	1070.55	968.774	839.037
YDL143W	CCT4	protein_coding	2137.3	2137.3	2107.39	1324.18	1521	1558.55	2465.66	2308.2	2047.93
YDL142C	CRD1	protein_coding	229.858	287.957	278.919	192.077	199.018	197.588	411.75	309.403	308.563
YDL141W	BPL1	protein_coding	408.53	358.046	407.578	357.535	322.082	392.181	116.259	170.212	158.508
YDL140C	RPO21	protein_coding	4899.46	4782.12	5177.37	5753.97	5687.87	6577.87	1429.02	1647.23	1175.07
YDL139C	SCM3	protein_coding	58.9133	63.3337	56.3472	100.736	79.7994	75.4425	16.9544	25.4522	25.3613
YDL138W	RGT2	protein_coding	434.606	428.98	433.873	607.549	672.045	605.935	486.834	528.928	443.823
YDL137W	ARF2	protein_coding	3545.42	3335.57	3321.67	2216.72	2304.57	2096.82	3560.43	3255.49	3482.96
YDL136W	RPL35B	protein_coding	11608.8	12064.6	11233.8	25191.9	21179.5	17465.5	9637.38	9886.59	7348.44
YDL135C	RDI1	protein_coding	1196.62	1332.54	1255.6	1130.54	1108.54	1153.19	818.656	801.744	729.138
YDL134C	PPH21	protein_coding	893.357	899.338	887.468	508.9	600.899	676.588	2015.15	1770.52	1754.16
YDL133C-A	RPL41B	protein_coding	4396.28	3581.31	4123.68	2543.46	3119.87	4274.48	16489.4	14709	13705.7
YDL133W	SRF1	protein_coding	353.48	340.313	332.449	266.716	301.892	274.228	486.834	571.879	429.029
YDL132W	CDC53	protein_coding	738.831	820.805	875.26	841.904	826.837	830.467	1259.47	1373.62	1284.97
YDL131W	LYS21	protein_coding	2136.33	2090.86	2013.47	2319.02	2236.31	2010	372.997	452.572	338.151
YDL130W-A	STF1	protein_coding	373.761	425.602	356.866	706.197	591.284	448.464	29.0647	27.043	14.7941
YDL130W	RPP1B	protein_coding	39713.3	37094.1	39806.5	66509.9	85901.6	70392.7	1135.95	1406.23	982.751
YDL129W	YDL129W	protein_coding	177.706	157.068	129.599	165.458	165.367	126.935	169.544	201.231	135.26
YDL128W	VCX1	protein_coding	2366.19	2468.32	2406.03	2309.1	2252.65	1989.65	3046.95	2879.28	2593.2
YDL127W	PCL2	protein_coding	306.156	341.157	317.423	288.116	305.737	331.708	142.902	115.33	152.168
YDL126C	CDC48	protein_coding	8451.64	8227.47	7813.48	6596.39	6341.65	6862.28	15942	14550.7	14794.1
YDL125C	HNT1	protein_coding	3652.62	3385.4	3596.83	2776.25	3348.69	3267.38	2310.65	2264.45	2001.43
YDL124W	YDL124W	protein_coding	1296.09	1418.67	1337.31	1015.19	1116.23	974.167	649.112	773.11	701.663
YDL123W	SNA4	protein_coding	135.211	157.068	154.955	180.072	149.984	125.738	65.3956	47.7229	44.3823
YDL122W	UBP1	protein_coding	1261.32	1313.96	1377.69	1510	1614.25	1687.28	1811.7	1744.27	1747.82
YDL121C	EXP1	protein_coding	1729.73	1790.23	1637.83	1574.72	1421.01	1224.44	2736.93	2506.25	2679.85
YDL120W	YFH1	protein_coding	758.146	794.627	776.652	803.279	781.649	731.673	261.582	326.902	264.18
YDL119C	HEM25	protein_coding	191.227	190.001	188.763	192.599	149.023	170.644	310.024	291.109	278.975
YDL117W	CYK3	protein_coding	496.417	488.092	537.177	509.944	526.868	631.083	978.512	991.045	919.348
YDL116W	NUP84	protein_coding	661.567	710.182	724.062	461.403	547.058	683.773	949.447	1022.86	1650.6
YDL115C	IWR1	protein_coding	191.227	183.245	174.676	199.906	175.943	193.995	363.309	301.449	281.088
YDL113C	ATG20	protein_coding	205.714	200.979	215.059	209.823	193.249	204.773	363.309	321.334	308.563
YDL112W	TRM3	protein_coding	1721.04	1691.43	1724.22	1662.41	1811.35	1802.24	2102.35	2144.35	2726.34
YDL111C	RRP42	protein_coding	1080.72	1080.89	1145.73	837.206	906.636	816.695	884.052	848.672	710.117
YDL110C	TMA17	protein_coding	243.379	223.779	286.432	245.838	245.167	208.964	251.894	314.971	224.025
YDL109C	YDL109C	protein_coding	91.7502	69.2448	83.5817	102.302	140.37	112.565	87.1942	99.4226	69.7437
YDL108W	KIN28	protein_coding	343.822	336.091	338.083	505.247	512.447	441.878	598.249	547.222	545.269
YDL107W	MSS2	protein_coding	166.116	173.957	170.92	195.731	138.447	164.656	94.4603	102.604	171.189
YDL106C	PHO2	protein_coding	217.303	249.957	221.632	322.564	289.393	298.776	31.4868	60.449	95.105
YDL105W	NSE4	protein_coding	141.006	115.69	185.007	199.385	209.594	182.02	55.7074	54.8813	76.084
YDL104C	QRI7	protein_coding	139.074	157.912	159.65	230.179	248.051	195.791	174.388	201.231	213.458
YDL103C	QRI1	protein_coding	591.064	604.626	559.716	466.622	534.56	485.587	479.568	379.397	410.008
YDL102W	POL3	protein_coding	521.527	474.58	569.107	489.066	465.336	514.925	772.637	666.529	881.306
YDL101C	DUN1	protein_coding	199.919	206.89	194.398	272.457	306.699	237.105	237.362	165.439	257.84
YDL100C	GET3	protein_coding	5482.8	5577.59	5348.29	5035.24	4849.49	4108.03	5735.44	5692.54	5611.19
YDL099W	BUG1	protein_coding	715.652	775.204	656.445	1003.19	834.528	805.319	370.575	353.149	386.76
YDL098C	SNU23	protein_coding	143.903	164.668	130.538	115.873	129.794	103.584	50.8633	32.6106	42.2689
YDL097C	RPN6	protein_coding	1634.12	1700.72	1531.7	1522	1474.85	1325.63	934.915	920.256	877.079
YDL095W	PMT1	protein_coding	5404.57	5123.27	5063.74	3497.06	3285.23	3720.63	5091.17	5431.66	4660.14
YDL093W	PMT5	protein_coding	524.425	518.492	577.559	608.071	661.469	628.089	748.416	908.325	1003.89
YDL092W	SRP14	protein_coding	1230.42	1217.7	1073.41	976.566	875.87	801.727	1443.55	1267.84	1263.84
YDL091C	UBX3	protein_coding	255.935	278.668	263.893	272.457	274.01	226.328	196.187	183.733	209.231
YDL090C	RAM1	protein_coding	342.856	287.957	319.301	256.277	300.93	247.883	646.69	665.734	545.269
YDL089W	NUR1	protein_coding	250.14	282.89	300.518	223.916	270.164	308.356	227.674	197.254	226.139
YDL088C	ASM4	protein_coding	415.29	477.958	466.743	492.198	524.945	492.173	234.94	245.773	211.344
YDL087C	LUC7	protein_coding	129.416	148.623	141.807	142.492	159.599	110.17	147.746	149.532	80.3109
YDL086W	YDL086W	protein_coding	1603.21	1563.08	1484.75	2102.41	2178.62	1776.49	842.877	889.236	653.054
YDL085C-A	YDL085C-A	protein_coding	688.609	679.782	695.888	1376.38	1419.08	1065.78	1041.49	1000.59	792.541
YDL085W	NDE2	protein_coding	96.5792	84.4449	110.816	138.316	131.717	91.6088	26.6427	18.2938	44.3823
YDL084W	SUB2	protein_coding	9168.26	8670.8	9770.61	4207.43	4750.47	5462.4	15111.2	14363.8	19629.7
YDL083C	RPS16B	protein_coding	26941.7	25928	26308.5	15790	16970.3	13264.7	9760.9	10868.1	7777.47
YDL082W	RPL13A	protein_coding	11204.1	11016.7	10701.3	7725.89	7378.08	7604.13	5049.99	5748.22	4024
YDL081C	RPP1A	protein_coding	25550	24310.8	23645.2	41570.1	44840.5	31026	27257.9	25186.5	25460.7
YDL080C	THI3	protein_coding	297.464	323.424	351.231	253.145	254.781	257.463	615.203	551.199	524.134
YDL079C	MRK1	protein_coding	156.458	162.134	151.198	120.048	109.604	107.176	247.05	226.684	329.697
YDL078C	MDH3	protein_coding	1663.09	1644.14	1484.75	1672.32	1644.06	1390.9	4073.9	3863.96	3102.54
YDL077C	VAM6	protein_coding	149.698	195.912	182.189	188.946	227.861	293.986	155.012	138.396	185.983
YDL076C	RXT3	protein_coding	520.562	541.292	534.359	651.914	521.099	505.345	365.731	412.803	388.874
YDL075W	RPL31A	protein_coding	23916.9	23197.9	22554.8	39171.7	38249.9	30506.9	3926.16	4166.21	3328.67
YDL074C	BRE1	protein_coding	753.317	723.693	682.74	518.295	572.056	573.603	1077.82	943.322	1189.87
YDL073W	AHK1	protein_coding	512.835	503.292	518.394	341.877	301.892	490.377	920.383	901.962	1259.61
YDL072C	YET3	protein_coding	1840.8	1837.52	2008.78	1487.03	1767.12	1645.96	932.493	1025.25	1118.01
YDL070W	BDF2	protein_coding	1351.14	1388.27	1301.62	1761.06	1647.9	1371.74	1826.23	1737.91	1821.79
YDL069C	CBS1	protein_coding	84.0239	92.045	101.425	79.8582	75.9536	49.0975	138.057	84.3104	116.239
YDL067C	COX9	protein_coding	1677.58	1808.81	1573.97	2120.68	1595.99	1361.56	1850.45	1943.91	1451.94
YDL066W	IDP1	protein_coding	4750.73	4551.58	4712.5	2788.77	2908.35	2653.06	6285.25	6212.72	5294.18
YDL065C	PEX19	protein_coding	557.262	568.314	418.848	901.406	776.842	665.212	210.719	241.796	236.706
YDL064W	UBC9	protein_coding	846.999	896.805	842.391	715.07	778.765	680.18	213.141	193.278	228.252
YDL063C	SYO1	protein_coding	807.402	798.004	936.303	643.041	838.374	809.51	637.002	748.454	915.121
YDL061C	RPS29B	protein_coding	26255	28426.7	25535.6	24870.9	22492.8	18736.1	2405.11	2543.63	1559.72
YDL060W	TSR1	protein_coding	813.196	788.715	765.383	721.333	761.459	784.363	1605.83	1690.98	1492.09
YDL059C	RAD59	protein_coding	82.0923	86.9783	102.364	88.2094	83.6451	71.85	133.213	155.099	109.899
YDL058W	USO1	protein_coding	1517.26	1649.21	1570.21	1993.32	2134.39	2762.63	2109.61	2153.1	2557.27
YDL057W	YDL057W	protein_coding	101.408	110.623	82.6426	100.736	85.568	99.3926	116.259	143.964	116.239
YDL056W	MBP1	protein_coding	260.764	279.513	307.092	302.73	300.93	301.171	278.537	253.727	293.769
YDL055C	PSA1	protein_coding	16426.2	15763.3	17205.6	8004.61	8259.71	9271.65	40136	38393.8	36949.3
YDL054C	MCH1	protein_coding	672.191	629.115	666.775	629.47	632.626	654.434	171.966	260.09	190.21
YDL053C	PBP4	protein_coding	707.925	839.382	715.61	732.816	770.112	629.287	748.416	809.698	727.025
YDL052C	SLC1	protein_coding	1978.91	1966.72	1901.72	1940.61	1751.74	1647.16	1295.8	1256.7	963.73
YDL051W	LHP1	protein_coding	1550.1	1587.56	1568.33	961.43	1026.82	1256.18	2133.83	2122.87	2088.08
YDL049C	KNH1	protein_coding	114.929	121.601	127.72	124.224	118.257	110.17	84.7721	74.7658	63.4033
YDL048C	STP4	protein_coding	674.122	623.203	676.166	1884.76	1617.14	1129.84	133.213	151.122	114.126
YDL047W	SIT4	protein_coding	853.76	826.716	755.053	743.777	801.839	720.297	557.074	561.539	505.113
YDL046W	NPC2	protein_coding	3874.76	3974.82	3493.53	5368.77	4491.84	3809.25	787.169	898.781	566.403
YDL045W-A	MRP10	protein_coding	465.512	537.07	403.822	639.909	637.433	425.711	87.1942	81.9242	33.8151
YDL045C	FAD1	protein_coding	321.609	355.513	348.414	390.94	392.267	312.548	593.405	520.975	467.071
YDL044C	MTF2	protein_coding	132.313	160.445	144.624	209.302	191.326	164.058	128.369	118.512	120.466
YDL043C	PRP11	protein_coding	231.79	224.623	246.049	189.467	190.365	204.174	213.141	186.119	160.622
YDL042C	SIR2	protein_coding	271.387	266.001	215.059	275.067	235.552	244.889	152.59	139.192	122.58
YDL040C	NAT1	protein_coding	1247.8	1160.27	1300.68	860.694	808.569	1010.09	477.146	465.298	581.197
YDL039C	PRM7	protein_coding	532.151	537.07	516.516	1255.29	1266.21	984.944	33.9088	42.9506	31.7017
YDL037C	BSC1	protein_coding	938.749	917.072	998.285	1776.19	1846.92	1348.98	125.947	141.578	128.92
YDL036C	PUS9	protein_coding	451.025	476.269	423.543	545.437	569.171	451.458	486.834	526.542	598.105
YDL035C	GPR1	protein_coding	720.48	819.116	802.009	799.626	805.685	943.032	1201.34	1173.19	1225.8
YDL033C	SLM3	protein_coding	363.138	363.113	305.214	477.061	425.917	394.576	370.575	441.436	308.563
YDL031W	DBP10	protein_coding	1420.68	1433.87	1383.32	2150.43	2201.69	1868.7	990.622	938.55	970.071
YDL030W	PRP9	protein_coding	157.424	152.845	138.051	135.707	129.794	122.145	264.005	252.136	321.243
YDL029W	ARP2	protein_coding	2944.7	2923.48	2877.46	3458.96	3691.92	3455.39	4032.73	3896.57	3827.45
YDL028C	MPS1	protein_coding	233.722	233.068	243.232	274.023	242.282	243.093	162.278	225.093	192.323
YDL027C	MRX9	protein_coding	285.874	286.268	299.579	234.877	253.82	252.673	188.921	140.782	154.281
YDL025C	RTK1	protein_coding	368.932	428.136	416.969	414.427	429.763	396.373	503.788	518.588	401.554
YDL024C	DIA3	protein_coding	38.6317	29.5557	45.0778	62.6339	56.7248	40.715	36.3309	30.2245	33.8151
YDL022C-A	YDL022C-A	protein_coding	3.86317	9.28894	15.965	13.0487	10.5758	14.9688	2.42206	7.95381	8.45378
YDL022W	GPD1	protein_coding	3104.05	3033.26	3097.22	4631.78	4660.09	3578.73	399.64	486.773	340.264
YDL021W	GPM2	protein_coding	255.935	263.468	276.101	554.31	430.724	397.57	155.012	192.482	175.416
YDL020C	RPN4	protein_coding	691.507	625.737	685.558	455.661	488.411	540.073	392.374	478.819	509.34
YDL019C	OSH2	protein_coding	731.104	760.004	821.73	650.87	648.009	859.207	1390.26	1360.9	1172.96
YDL018C	ERP3	protein_coding	561.125	547.203	561.594	322.043	305.737	394.576	697.553	792.995	847.491
YDL017W	CDC7	protein_coding	131.348	141.867	123.025	90.8191	93.2595	98.7938	232.518	187.71	213.458
YDL015C	TSC13	protein_coding	4053.43	3626.91	4540.65	1690.07	2326.68	2566.84	2671.53	2967.57	5581.61
YDL014W	NOP1	protein_coding	5845.94	5779.41	5784.04	5030.02	5688.83	5561.79	479.568	431.097	405.781
YDL013W	SLX5	protein_coding	165.15	160.445	159.65	177.463	159.599	131.725	167.122	149.532	139.487
YDL012C	YDL012C	protein_coding	469.375	487.247	494.916	1322.1	1107.58	848.429	101.727	51.6998	52.8361
YDL010W	GRX6	protein_coding	338.993	381.691	379.405	374.237	382.652	298.178	70.2397	55.6767	84.5378
YDL009C	YDL009C	protein_coding	59.8791	80.2227	99.5467	75.6826	62.4935	66.4613	24.2206	24.6568	31.7017
YDL008W	APC11	protein_coding	351.548	396.047	384.1	498.983	478.796	380.206	779.903	694.368	519.907
YDL007W	RPT2	protein_coding	1821.48	1881.43	1607.77	2522.58	2402.63	2067.48	3000.93	3101.19	2768.61
YDL006W	PTC1	protein_coding	371.83	420.536	414.152	328.828	290.354	315.541	857.409	861.398	826.357
YDL005C	MED2	protein_coding	343.822	326.802	340.901	431.652	404.765	384.996	186.499	213.162	160.622
YDL004W	ATP16	protein_coding	1816.65	1817.25	1714.83	1840.39	1591.18	1510.65	1026.95	1046.72	1033.47
YDL003W	MCD1	protein_coding	278.148	285.424	312.727	345.53	349.002	340.689	661.222	672.097	661.508
YDL002C	NHP10	protein_coding	345.753	396.047	374.709	454.096	398.997	365.238	641.846	621.193	581.197
YDL001W	RMD1	protein_coding	176.74	198.446	180.311	147.712	119.218	130.528	213.141	147.941	192.323
YDR001C	NTH1	protein_coding	574.646	558.181	617.002	566.837	534.56	626.892	893.74	839.127	803.109
YDR002W	YRB1	protein_coding	4930.37	4952.69	4925.68	8722.29	8602.95	6844.31	7181.41	6967.54	6667.92
YDR003W	RCR2	protein_coding	460.683	447.558	445.143	588.236	593.207	541.869	511.055	381.783	445.937
YDR003W-A	YDR003W-A	protein_coding	91.7502	122.445	121.146	131.531	172.097	122.744	188.921	129.647	143.714
YDR004W	RAD57	protein_coding	203.782	253.335	248.867	275.067	303.814	272.431	620.047	575.856	760.84
YDR005C	MAF1	protein_coding	464.546	524.403	493.038	474.974	552.827	544.264	411.75	340.423	515.68
YDR006C	SOK1	protein_coding	369.898	353.824	401.943	572.578	500.909	623.299	293.069	328.492	266.294
YDR007W	TRP1	protein_coding	792.915	772.671	687.436	810.065	747.999	647.848	988.2	985.477	1016.57
YDR009W	GAL3	protein_coding	42.4948	32.0891	49.7734	30.795	40.3804	43.11	48.4412	34.2014	35.9285
YDR010C	YDR010C	protein_coding	3.86317	5.91114	6.57384	10.9609	3.84575	6.58625	38.753	4.77229	8.45378
YDR011W	SNQ2	protein_coding	1628.32	1650.9	1727.98	1669.19	1661.37	2377.64	2533.47	2581.01	2559.38
YDR012W	RPL4B	protein_coding	21574.8	20835.1	20460.6	21747	19829.7	16413.5	2453.55	2969.16	1437.14
YDR013W	PSF1	protein_coding	254.969	242.357	260.136	201.994	230.745	252.673	70.2397	74.7658	147.941
YDR014W	RAD61	protein_coding	95.6134	108.089	101.425	95.5167	131.717	126.336	135.635	151.918	147.941
YDR014W-A	HED1	protein_coding	30.9053	22.8001	15.0259	25.0535	13.4601	20.9563	0	1.59076	12.6807
YDR016C	DAD1	protein_coding	298.43	310.757	331.509	301.165	293.239	254.469	574.028	622.783	545.269
YDR017C	KCS1	protein_coding	650.943	608.848	594.463	768.831	789.341	795.739	225.252	274.406	228.252
YDR018C	YDR018C	protein_coding	53.1185	58.267	57.2863	63.1558	62.4935	45.505	43.5971	31.0199	71.8571
YDR019C	GCV1	protein_coding	762.01	710.182	731.575	716.636	690.313	678.384	1501.68	1383.17	1329.36
YDR020C	DAS2	protein_coding	317.745	289.646	340.901	244.272	257.665	264.049	234.94	199.641	185.983
YDR021W	FAL1	protein_coding	144.869	162.979	181.25	168.068	191.326	170.045	135.635	122.489	179.643
YDR022C	ATG31	protein_coding	114.929	112.312	105.181	81.946	86.5294	86.8188	41.175	68.4028	92.9915
YDR023W	SES1	protein_coding	8295.18	8119.38	7845.41	9379.94	9912.43	8472.32	9700.35	9577.18	9641.53
YDR025W	RPS11A	protein_coding	17517.5	17182.9	17030.9	22483	19642.2	22277.1	1862.56	2304.22	1367.4
YDR026C	NSI1	protein_coding	221.166	260.09	222.571	240.618	257.665	256.265	404.484	351.558	319.13
YDR027C	VPS54	protein_coding	420.119	390.135	399.126	397.725	380.729	417.928	896.162	846.285	986.978
YDR028C	REG1	protein_coding	528.288	632.492	580.376	569.446	540.328	697.544	1041.49	1114.33	967.957
YDR029W	YDR029W	protein_coding	127.484	137.645	166.224	116.917	114.411	137.713	101.727	107.376	139.487
YDR030C	RAD28	protein_coding	115.895	146.09	136.172	131.009	123.064	115.559	247.05	182.142	190.21
YDR031W	MIX14	protein_coding	257.866	255.024	240.415	310.56	290.354	237.704	237.362	285.542	390.987
YDR032C	PST2	protein_coding	4075.64	3903.04	3990.32	4563.4	4710.09	3824.22	3117.19	3258.68	2764.38
YDR033W	MRH1	protein_coding	21941.8	21566.4	23498.7	12620.2	14689.8	15263.3	6353.06	6926.18	7342.1
YDR034C	LYS14	protein_coding	404.667	433.202	387.857	349.184	404.765	369.429	421.438	466.093	581.197
YDR034C-D	YDR034C-D	protein_coding	99.4765	122.445	135.233	192.599	210.555	284.406	12.1103	18.2938	25.3613
YDR034C-A	YDR034C-A	protein_coding	4.82896	0	10.3303	1.0439	1.92288	5.38875	2.42206	2.38614	0
YDR034W-B	YDR034W-B	protein_coding	44.4264	59.9559	53.5298	90.8191	95.1824	71.2513	65.3956	49.3136	29.5882
YDR035W	ARO3	protein_coding	2536.17	2559.53	2507.45	2493.87	2350.72	2053.11	2235.56	2207.18	1842.92
YDR036C	EHD3	protein_coding	435.572	472.892	469.56	433.218	435.531	407.749	50.8633	88.2873	120.466
YDR037W	KRS1	protein_coding	6699.7	6504.79	6419.83	4832.2	5083.12	5392.94	4752.08	5045.1	4296.63
YDR038C	ENA5	protein_coding	215.372	190.001	206.606	150.321	142.293	214.951	770.215	751.635	680.529
YDR039C	ENA2	protein_coding	2.89737	10.1334	2.81736	1.0439	0.961438	4.79	24.2206	19.0891	16.9076
YDR040C	ENA1	protein_coding	201.85	186.623	213.18	173.287	155.753	232.315	1307.91	1218.52	1018.68
YDR041W	RSM10	protein_coding	492.554	474.58	462.986	477.583	510.524	471.815	816.234	722.206	809.449
YDR042C	YDR042C	protein_coding	28.9737	18.5779	13.1477	22.4438	28.8431	22.7525	38.753	24.6568	27.4748
YDR043C	NRG1	protein_coding	261.73	320.891	279.858	436.349	395.151	349.67	123.525	102.604	101.445
YDR044W	HEM13	protein_coding	1765.47	1749.7	1787.15	1183.26	1184.49	1162.77	462.613	526.542	386.76
YDR045C	RPC11	protein_coding	544.706	607.159	622.637	427.476	579.747	602.343	564.34	535.291	760.84
YDR046C	BAP3	protein_coding	3259.55	3099.97	3259.69	4507.03	5081.2	4302.02	5510.19	5442	5600.63
YDR047W	HEM12	protein_coding	1196.62	1154.36	1258.42	1066.34	1243.14	1103.5	557.074	478.024	464.958
YDR049W	VMS1	protein_coding	202.816	201.823	200.972	206.692	193.249	189.804	382.685	391.327	329.697
YDR050C	TPI1	protein_coding	86469.2	76785.8	84899.3	183023	208970	148475	61784.3	60315.3	52977.7
YDR051C	DET1	protein_coding	490.622	515.958	503.368	409.208	328.812	289.795	896.162	892.418	925.688
YDR052C	DBF4	protein_coding	393.077	404.491	347.474	603.373	592.246	629.287	157.434	157.485	116.239
YDR054C	CDC34	protein_coding	687.644	706.804	816.095	909.235	977.783	845.435	433.549	433.483	374.08
YDR055W	PST1	protein_coding	2311.14	2442.99	2452.04	1711.47	1723.86	1572.32	411.75	603.694	407.895
YDR056C	EMC10	protein_coding	1490.22	1617.12	1471.6	1998.02	1807.5	1488.49	1118.99	1209.77	1012.34
YDR057W	YOS9	protein_coding	419.154	423.913	381.283	393.55	382.652	343.683	767.793	757.998	667.848
YDR058C	TGL2	protein_coding	146.8	173.112	151.198	152.409	190.365	174.236	135.635	157.485	200.777
YDR059C	UBC5	protein_coding	428.811	397.736	352.17	566.837	503.794	462.834	104.149	108.172	69.7437
YDR060W	MAK21	protein_coding	1508.57	1517.48	1560.82	1300.17	1328.71	1525.02	3231.03	3483.77	3081.4
YDR061W	YDR061W	protein_coding	443.298	511.736	486.464	581.973	547.058	510.734	1024.53	1020.47	961.617
YDR062W	LCB2	protein_coding	3413.11	3284.06	3530.15	2678.12	2918.93	3039.26	3812.32	3838.51	3383.62
YDR063W	AIM7	protein_coding	681.849	654.448	628.271	627.905	564.364	549.653	448.081	412.803	494.546
YDR064W	RPS13	protein_coding	46640	42768.8	45382	66888.3	75031.6	37197.4	12887.8	13204.9	10222.7
YDR065W	RRG1	protein_coding	166.116	147.779	167.163	127.877	126.91	153.879	198.609	193.278	262.067
YDR066C	RTR2	protein_coding	115.895	129.201	116.451	112.741	94.2209	105.979	125.947	156.69	179.643
YDR067C	OCA6	protein_coding	222.132	248.268	225.389	295.423	298.046	244.889	89.6162	88.2873	179.643
YDR068W	DOS2	protein_coding	457.785	456.003	386.917	634.69	565.326	493.969	462.613	489.955	562.176
YDR069C	DOA4	protein_coding	197.021	181.557	210.363	177.985	202.863	283.808	184.077	135.215	158.508
YDR070C	FMP16	protein_coding	107.203	81.0671	97.6685	138.838	113.45	103.584	31.4868	31.0199	29.5882
YDR071C	PAA1	protein_coding	2110.25	2062.99	2111.14	2733.97	2866.05	2659.65	709.664	759.589	1075.74
YDR072C	IPT1	protein_coding	1090.38	1097.78	1072.48	735.426	810.492	911.298	1286.11	1425.32	1151.83
YDR073W	SNF11	protein_coding	275.251	287.957	236.658	269.326	239.398	232.315	225.252	279.179	190.21
YDR074W	TPS2	protein_coding	1239.11	1363.79	1355.15	1453.63	1391.2	1276.54	656.378	729.364	661.508
YDR075W	PPH3	protein_coding	376.659	390.135	334.327	236.443	238.437	255.666	416.594	450.981	471.298
YDR076W	RAD55	protein_coding	142.937	141.867	123.964	121.614	163.444	173.039	75.0839	71.5843	67.6302
YDR077W	SED1	protein_coding	26113.1	26932.9	25874.6	59394.1	52132.1	38921.8	879.208	1281.36	519.907
YDR078C	SHU2	protein_coding	116.861	88.6672	105.181	97.6045	102.874	141.305	77.5059	88.2873	120.466
YDR079W	PET100	protein_coding	508.972	437.425	489.282	889.923	882.6	806.517	128.369	163.053	202.891
YDR079C-A	TFB5	protein_coding	282.011	290.49	272.345	401.901	398.035	352.664	399.64	378.601	352.945
YDR080W	VPS41	protein_coding	308.087	305.691	333.388	352.316	385.537	343.683	450.503	480.41	737.592
YDR081C	PDC2	protein_coding	389.214	381.691	438.569	350.75	357.655	398.768	392.374	455.753	505.113
YDR082W	STN1	protein_coding	187.364	189.157	202.85	145.102	148.061	162.86	319.712	307.017	412.122
YDR083W	RRP8	protein_coding	818.025	898.494	746.6	695.758	702.811	643.058	721.774	697.549	731.252
YDR084C	TVP23	protein_coding	790.983	707.648	770.078	638.866	748.96	642.459	462.613	532.11	619.239
YDR085C	AFR1	protein_coding	145.835	153.69	143.685	165.458	142.293	152.083	104.149	63.6305	103.559
YDR086C	SSS1	protein_coding	2571.9	2908.28	2481.16	2848.8	2487.24	2482.42	748.416	663.348	663.621
YDR087C	RRP1	protein_coding	1081.69	955.916	882.773	1626.91	1633.48	1222.05	1138.37	1290.11	1308.22
YDR088C	SLU7	protein_coding	143.903	164.668	126.781	128.921	107.681	128.731	125.947	124.079	154.281
YDR089W	VTC5	protein_coding	430.743	450.936	433.873	271.935	363.424	501.154	479.568	493.932	765.067
YDR090C	ILT1	protein_coding	500.28	455.158	501.49	437.393	416.303	501.753	419.016	431.892	399.441
YDR091C	RLI1	protein_coding	2664.62	2583.17	2637.99	1585.68	1745.01	2297.4	1121.41	1144.55	1580.86
YDR092W	UBC13	protein_coding	825.752	875.694	845.208	1330.97	1140.27	920.279	513.477	525.747	422.689
YDR093W	DNF2	protein_coding	1524.02	1650.9	1527.95	1827.87	1740.2	2223.76	3037.26	3148.12	2889.08
YDR096W	GIS1	protein_coding	376.659	369.024	361.561	427.476	423.994	465.229	58.1294	54.8813	57.063
YDR097C	MSH6	protein_coding	463.58	515.958	568.168	569.446	604.745	720.895	1252.2	1361.69	1426.57
YDR098C	GRX3	protein_coding	1478.63	1481.16	1368.3	1755.84	1895.96	1757.93	1051.17	1053.08	972.184
YDR098C-B	YDR098C-B	protein_coding	56.9817	65.0226	64.7993	89.2533	103.835	147.293	31.4868	30.2245	63.4033
YDR099W	BMH2	protein_coding	2589.29	2622.86	2631.41	2920.3	2970.84	2708.75	702.397	885.259	691.096
YDR100W	TVP15	protein_coding	1571.34	1798.68	1599.32	1997.5	1742.13	1604.05	593.405	635.509	667.848
YDR101C	ARX1	protein_coding	2436.69	2327.3	2306.48	1743.83	1911.34	1765.12	3083.28	3028.81	3438.57
YDR102C	YDR102C	protein_coding	37.6659	32.9335	25.3562	24.0097	24.9974	24.5488	4.84412	16.703	19.021
YDR103W	STE5	protein_coding	430.743	405.336	414.152	394.593	406.688	433.495	324.556	381.783	437.483
YDR104C	SPO71	protein_coding	99.4765	107.245	122.086	153.453	128.833	138.91	259.16	257.703	314.903
YDR105C	TMS1	protein_coding	1749.05	1696.5	1638.76	1592.99	1854.61	1754.34	3015.46	2868.94	2694.64
YDR106W	ARP10	protein_coding	49.2554	55.7336	47.8951	55.3266	50.9562	40.1163	41.175	22.2707	44.3823
YDR107C	TMN2	protein_coding	913.639	904.405	914.703	1110.71	1106.62	1229.83	1068.13	1106.37	1191.98
YDR108W	TRS85	protein_coding	200.885	180.712	164.346	153.453	148.061	175.434	247.05	254.522	221.912
YDR109C	YDR109C	protein_coding	224.064	237.29	217.876	170.677	208.632	218.544	360.887	275.997	236.706
YDR110W	FOB1	protein_coding	367.967	385.069	369.074	306.906	263.434	276.024	1041.49	1006.95	1147.6
YDR111C	ALT2	protein_coding	455.854	527.781	498.673	447.31	473.989	395.774	804.124	788.223	714.344
YDR113C	PDS1	protein_coding	190.261	168.045	176.555	155.541	135.563	129.929	29.0647	38.9737	44.3823
YDR115W	MRX14	protein_coding	731.104	726.226	674.288	754.738	764.343	670.6	1152.9	1138.19	1001.77
YDR116C	MRPL1	protein_coding	488.691	529.47	498.673	590.324	557.634	528.697	203.453	172.598	179.643
YDR117C	TMA64	protein_coding	437.504	407.024	413.213	359.623	374.961	401.163	174.388	177.37	228.252
YDR118W	APC4	protein_coding	284.908	195.068	268.588	226.004	218.246	214.951	508.633	528.928	574.857
YDR119W	VBA4	protein_coding	2150.82	2164.32	2474.58	1523.57	1658.48	2041.74	4521.99	4398.46	5068.04
YDR119W-A	COX26	protein_coding	54.0843	47.2892	42.2604	43.8437	39.419	56.2825	46.0191	29.4291	27.4748
YDR120C	TRM1	protein_coding	983.176	989.694	933.485	573.622	568.21	649.644	1724.51	1691.78	1456.16
YDR121W	DPB4	protein_coding	604.585	590.27	581.315	917.586	783.572	630.484	171.966	190.891	156.395
YDR122W	KIN1	protein_coding	385.351	399.424	385.039	352.837	289.393	414.934	339.088	371.443	281.088
YDR123C	INO2	protein_coding	86.9212	111.467	121.146	124.746	106.72	101.788	72.6618	92.2642	52.8361
YDR124W	YDR124W	protein_coding	46.358	72.6226	47.8951	45.4096	39.419	38.32	60.5515	59.6536	67.6302
YDR125C	ECM18	protein_coding	77.2633	80.2227	65.7384	83.5118	106.72	94.0038	87.1942	89.8781	114.126
YDR126W	SWF1	protein_coding	286.84	252.49	313.666	302.208	313.429	260.456	50.8633	64.4259	33.8151
YDR127W	ARO1	protein_coding	4311.29	4129.36	4522.8	3193.81	3401.57	4371.48	7067.57	7527.49	7285.04
YDR128W	MTC5	protein_coding	257.866	239.824	283.614	376.847	347.079	456.846	881.63	778.678	784.088
YDR129C	SAC6	protein_coding	3142.69	3080.55	3159.2	2603.48	2787.21	2828.5	6902.87	6426.68	6524.2
YDR130C	FIN1	protein_coding	155.492	157.912	149.32	152.931	194.21	186.211	259.16	306.222	264.18
YDR131C	YDR131C	protein_coding	133.279	119.912	152.137	114.829	100.951	134.12	128.369	167.825	255.727
YDR132C	MRX16	protein_coding	165.15	160.445	200.972	129.965	147.1	170.045	84.7721	100.218	133.147
YDR135C	YCF1	protein_coding	2730.29	2633.84	3025.84	2360.25	2474.74	3414.67	5602.22	4948.86	6093.06
YDR137W	RGP1	protein_coding	237.585	239.824	247.928	182.16	165.367	298.178	549.808	553.585	720.684
YDR138W	HPR1	protein_coding	291.669	355.513	371.892	315.257	341.311	404.755	193.765	209.185	259.954
YDR139C	RUB1	protein_coding	1492.15	1557.16	1252.79	2723.01	2341.1	2046.53	2196.81	2045.72	1997.2
YDR140W	MTQ2	protein_coding	274.285	260.935	234.78	188.424	200.941	183.218	387.53	339.628	412.122
YDR141C	DOP1	protein_coding	873.076	824.182	862.112	777.704	824.914	1021.47	646.69	654.599	1029.25
YDR142C	PEX7	protein_coding	262.695	232.224	238.537	156.063	162.483	164.058	331.822	353.149	422.689
YDR143C	SAN1	protein_coding	814.162	787.027	750.357	1069.47	951.824	993.327	227.674	264.862	152.168
YDR144C	MKC7	protein_coding	1590.66	1549.56	1537.34	1222.4	1171.03	1269.35	787.169	707.094	746.046
YDR145W	TAF12	protein_coding	438.469	399.424	371.892	317.867	266.318	312.548	186.499	308.608	219.798
YDR146C	SWI5	protein_coding	414.325	446.714	435.752	405.032	448.992	394.576	138.057	143.169	145.828
YDR147W	EKI1	protein_coding	229.858	263.468	258.258	170.155	195.172	237.105	389.952	424.733	420.575
YDR148C	KGD2	protein_coding	1017.94	981.25	983.259	1013.62	1135.46	1020.87	697.553	769.133	631.92
YDR150W	NUM1	protein_coding	626.799	784.493	812.339	1082.52	1079.69	1670.51	920.383	949.685	908.781
YDR151C	CTH1	protein_coding	517.664	538.759	540.933	664.963	601.86	550.85	334.244	303.04	274.748
YDR152W	GIR2	protein_coding	779.394	734.671	798.252	741.168	667.238	568.813	993.045	866.17	832.697
YDR153C	ENT5	protein_coding	280.08	283.735	262.954	280.809	273.048	264.049	155.012	175.779	185.983
YDR155C	CPR1	protein_coding	52489.8	49403.7	48338.4	65738.4	63814.5	45814	30992.7	32126.2	22736.4
YDR156W	RPA14	protein_coding	562.091	572.537	548.446	359.101	283.624	254.469	125.947	119.307	145.828
YDR157W	YDR157W	protein_coding	54.0843	46.4447	46.956	50.1071	45.1876	39.5175	33.9088	26.2476	57.063
YDR158W	HOM2	protein_coding	11675.5	10424.7	11402.8	10917.6	11082.5	10225.5	14641.4	13857.9	12775.8
YDR159W	SAC3	protein_coding	355.411	339.469	330.57	360.145	423.033	486.185	411.75	371.443	357.172
YDR160W	SSY1	protein_coding	276.216	282.89	239.476	260.974	249.974	274.826	649.112	614.83	739.705
YDR161W	ACL4	protein_coding	841.204	942.405	885.59	873.743	796.071	840.645	1370.89	1201.82	1130.69
YDR162C	NBP2	protein_coding	218.269	246.579	245.11	267.76	219.208	226.328	329.4	381.783	338.151
YDR163W	CWC15	protein_coding	245.311	271.068	228.206	505.247	399.958	314.344	140.479	116.921	118.353
YDR164C	SEC1	protein_coding	621.004	600.403	664.897	484.369	446.107	518.518	254.316	296.677	264.18
YDR165W	TRM82	protein_coding	818.025	834.316	934.425	461.403	563.403	668.804	159.856	253.727	278.975
YDR166C	SEC5	protein_coding	378.59	384.224	447.021	431.13	473.989	525.703	520.743	501.885	743.932
YDR167W	TAF10	protein_coding	575.612	552.27	477.073	678.534	565.326	463.433	910.695	908.325	610.785
YDR168W	CDC37	protein_coding	958.065	988.85	1075.29	651.392	760.498	699.34	1029.38	1225.68	1464.62
YDR169C	STB3	protein_coding	238.551	290.49	218.815	338.745	271.126	280.215	36.3309	58.0628	31.7017
YDR169C-A	YDR169C-A	protein_coding	37.6659	25.3335	30.991	37.0584	46.149	35.925	29.0647	27.043	44.3823
YDR170C	SEC7	protein_coding	1888.12	2002.19	1983.42	2387.39	2490.12	3187.15	2150.79	2273.2	2523.45
YDR170W-A	YDR170W-A	protein_coding	196.056	211.957	199.093	362.755	285.547	237.105	145.324	159.076	109.899
YDR171W	HSP42	protein_coding	797.744	844.449	722.183	1628.48	1520.03	1230.43	145.324	173.393	80.3109
YDR172W	SUP35	protein_coding	1748.08	1824.85	1828.47	1655.1	1620.02	1694.46	3822.01	3920.43	3337.13
YDR173C	ARG82	protein_coding	183.5	161.29	172.798	147.712	158.637	143.101	123.525	148.736	152.168
YDR174W	HMO1	protein_coding	2640.47	2460.72	2641.74	3568.57	3841.91	3403.3	1024.53	1020.47	731.252
YDR175C	RSM24	protein_coding	355.411	342.846	391.613	275.067	312.467	277.221	457.769	435.869	450.164
YDR176W	NGG1	protein_coding	406.598	418.847	338.083	535.52	471.105	553.245	649.112	614.83	511.453
YDR177W	UBC1	protein_coding	782.291	846.982	799.191	1002.66	1012.39	898.724	1249.78	1248.75	1054.61
YDR178W	SDH4	protein_coding	906.878	929.738	935.364	1255.29	1178.72	1042.42	123.525	154.304	147.941
YDR179C	CSN9	protein_coding	131.348	131.734	169.042	144.58	211.516	211.958	50.8633	51.6998	128.92
YDR179W-A	NVJ3	protein_coding	223.098	209.423	245.11	162.326	209.594	228.124	225.252	199.641	475.525
YDR180W	SCC2	protein_coding	423.982	421.38	479.89	478.105	579.747	715.507	404.484	441.436	693.21
YDR181C	SAS4	protein_coding	158.39	137.645	138.99	170.155	186.519	168.249	205.875	179.756	194.437
YDR182W	CDC1	protein_coding	809.333	810.671	776.652	521.949	536.482	556.838	956.714	900.371	870.739
YDR182W-A	YDR182W-A	protein_coding	17.3842	5.06669	16.9042	17.7463	15.383	13.1725	4.84412	10.34	23.2479
YDR183W	PLP1	protein_coding	215.372	230.535	193.459	346.574	340.349	224.531	118.681	90.6734	128.92
YDR184C	ATC1	protein_coding	162.253	209.423	197.215	174.853	131.717	144.299	84.7721	66.812	76.084
YDR185C	UPS3	protein_coding	123.621	131.734	152.137	127.877	114.411	132.923	244.628	205.208	177.529
YDR186C	SND1	protein_coding	663.499	748.182	663.958	965.606	901.829	911.897	530.431	557.562	435.369
YDR188W	CCT6	protein_coding	2644.34	2382.19	2589.15	1972.45	2167.08	2217.77	6699.42	6591.32	6052.9
YDR189W	SLY1	protein_coding	870.178	911.161	822.669	841.382	744.153	817.893	370.575	532.905	483.979
YDR190C	RVB1	protein_coding	1658.26	1626.41	1565.51	1440.06	1328.71	1583.69	3160.79	2943.71	2882.74
YDR191W	HST4	protein_coding	110.1	118.223	119.268	179.55	190.365	155.675	201.031	188.505	200.777
YDR192C	NUP42	protein_coding	299.395	350.446	351.231	298.555	251.897	245.488	77.5059	116.921	118.353
YDR194C	MSS116	protein_coding	777.462	846.138	777.591	538.651	469.182	553.844	2356.66	2468.86	2800.31
YDR195W	REF2	protein_coding	221.166	216.179	206.606	233.311	193.249	217.346	116.259	142.373	177.529
YDR196C	CAB5	protein_coding	406.598	440.802	463.925	501.071	450.914	426.909	525.587	510.635	526.248
YDR197W	CBS2	protein_coding	282.011	344.535	332.449	417.559	448.03	413.138	96.8824	101.013	105.672
YDR198C	RKM2	protein_coding	302.293	254.179	317.423	348.14	390.344	312.548	358.465	342.014	424.802
YDR200C	VPS64	protein_coding	155.492	135.112	117.39	137.795	92.2981	147.293	150.168	130.442	116.239
YDR201W	SPC19	protein_coding	239.516	260.935	266.71	298.555	275.933	221.538	448.081	379.397	276.861
YDR202C	RAV2	protein_coding	117.827	135.112	139.929	123.702	142.293	130.528	198.609	200.436	213.458
YDR204W	COQ4	protein_coding	624.867	606.314	517.455	565.271	558.596	535.882	721.774	703.912	684.756
YDR205W	MSC2	protein_coding	463.58	387.602	514.638	387.286	399.958	535.882	249.472	235.433	234.592
YDR206W	EBS1	protein_coding	537.946	564.936	644.236	425.388	417.264	656.23	1627.62	1565.31	1904.21
YDR207C	UME6	protein_coding	143.903	165.512	167.163	282.896	251.897	256.265	58.1294	71.5843	31.7017
YDR208W	MSS4	protein_coding	516.698	526.936	548.446	574.666	491.295	494.568	532.853	450.981	486.092
YDR209C	YDR209C	protein_coding	443.298	380.002	584.133	275.067	455.722	599.948	116.259	112.149	181.756
YDR210W-B	YDR210W-B	protein_coding	47.3238	32.0891	46.0169	78.2923	71.1464	66.4613	21.7985	11.1353	12.6807
YDR210C-D	YDR210C-D	protein_coding	173.842	173.112	183.128	401.379	381.691	445.47	60.5515	61.2443	76.084
YDR211W	GCD6	protein_coding	1669.85	1747.17	1778.69	1477.64	1697.9	1726.2	3548.32	3481.38	4222.66
YDR212W	TCP1	protein_coding	3654.56	3594.82	3514.19	2305.97	2319.95	2514.15	8331.89	7839.28	8751.77
YDR213W	UPC2	protein_coding	257.866	276.135	271.406	287.594	288.431	317.338	523.165	473.252	426.916
YDR214W	AHA1	protein_coding	959.997	923.827	1026.46	1220.84	1265.25	1120.86	1317.6	1240.79	1077.86
YDR215C	YDR215C	protein_coding	17.3842	17.7334	7.51296	18.2682	16.3444	12.5738	21.7985	22.2707	4.22689
YDR216W	ADR1	protein_coding	395.975	422.225	401.943	421.213	466.297	606.534	196.187	209.185	302.222
YDR217C	RAD9	protein_coding	370.864	434.891	451.717	544.393	548.02	592.763	254.316	224.297	230.365
YDR218C	SPR28	protein_coding	10.6237	16.0445	14.0868	7.82923	9.61438	20.9563	19.3765	11.1353	2.11344
YDR219C	MFB1	protein_coding	259.798	249.957	213.18	251.057	241.321	249.08	167.122	185.324	228.252
YDR221W	GTB1	protein_coding	705.994	687.382	693.071	740.646	757.613	826.275	1198.92	1168.41	1130.69
YDR222W	YDR222W	protein_coding	514.767	574.225	545.629	508.378	493.218	592.164	544.963	516.202	648.827
YDR223W	CRF1	protein_coding	178.671	162.979	169.981	251.057	278.817	293.388	84.7721	63.6305	78.1974
YDR224C	HTB1	protein_coding	9451.24	9475.56	8773.26	21744.9	21828.5	17126.1	317.29	486.773	291.655
YDR225W	HTA1	protein_coding	12880.8	13296.7	12021.7	15461.2	14857.1	13049.2	5762.08	6431.45	5040.56
YDR226W	ADK1	protein_coding	8997.31	8263.78	8773.26	8333.44	9375.94	8313.65	9942.56	10159.4	8567.9
YDR227W	SIR4	protein_coding	225.029	241.512	288.31	375.803	423.033	432.298	348.777	327.697	355.059
YDR228C	PCF11	protein_coding	246.277	231.379	273.284	178.507	174.02	231.118	94.4603	96.2411	128.92
YDR229W	IVY1	protein_coding	228.893	223.779	226.328	230.179	224.015	179.026	380.263	327.697	278.975
YDR231C	COX20	protein_coding	165.15	179.868	173.737	135.185	156.714	137.114	341.51	349.172	253.613
YDR232W	HEM1	protein_coding	1556.86	1445.7	1538.28	1562.72	1711.36	1613.03	1053.6	1093.65	832.697
YDR233C	RTN1	protein_coding	10359.1	10515.1	10110.6	16816.7	14733.1	12467.8	518.321	781.86	424.802
YDR234W	LYS4	protein_coding	1323.13	1238.81	1384.26	1059.03	1120.08	1184.93	3088.13	2957.23	2441.03
YDR235W	PRP42	protein_coding	317.745	328.491	402.883	240.618	321.12	315.541	271.271	301.449	509.34
YDR236C	FMN1	protein_coding	831.546	811.516	733.453	613.29	690.313	578.393	1700.29	1702.91	1580.86
YDR237W	MRPL7	protein_coding	379.556	318.357	341.84	250.014	324.005	217.945	1019.69	1009.34	1058.84
YDR238C	SEC26	protein_coding	3663.25	3508.69	3621.25	3347.78	3461.18	3636.21	4313.69	4466.86	4178.28
YDR239C	YDR239C	protein_coding	318.711	286.268	252.623	234.877	244.205	268.24	227.674	241	207.118
YDR240C	SNU56	protein_coding	173.842	188.312	208.485	144.058	163.444	162.86	251.894	202.822	291.655
YDR242W	AMD2	protein_coding	157.424	137.645	172.798	170.155	175.943	200.581	312.446	283.951	266.294
YDR243C	PRP28	protein_coding	153.561	174.801	159.65	159.194	167.29	194.594	322.134	241.796	230.365
YDR244W	PEX5	protein_coding	358.309	358.046	324.936	735.426	618.205	616.114	513.477	469.275	492.432
YDR245W	MNN10	protein_coding	1190.82	1317.34	1248.09	777.182	746.076	744.845	2795.06	2748.04	2567.83
YDR246W	TRS23	protein_coding	305.19	310.757	265.771	345.008	242.282	224.531	104.149	139.192	78.1974
YDR246W-A	YDR246W-A	protein_coding	21.2474	23.6446	11.2694	22.4438	17.3059	11.975	7.26618	13.5215	23.2479
YDR247W	VHS1	protein_coding	373.761	373.247	380.344	410.774	369.192	393.379	67.8177	68.4028	52.8361
YDR248C	YDR248C	protein_coding	370.864	365.646	350.292	521.949	424.956	396.373	576.45	521.77	471.298
YDR249C	YDR249C	protein_coding	225.995	177.334	198.154	87.1655	108.643	127.534	237.362	185.324	236.706
YDR251W	PAM1	protein_coding	786.154	751.56	843.33	552.744	636.472	789.153	164.7	190.096	217.685
YDR252W	BTT1	protein_coding	86.9212	65.0226	77.947	97.6045	136.524	104.781	46.0191	46.9275	82.4243
YDR253C	MET32	protein_coding	84.9897	77.6893	90.1555	80.9021	90.3752	87.4175	48.4412	54.8813	35.9285
YDR254W	CHL4	protein_coding	160.321	160.445	167.163	120.57	144.216	170.045	208.297	299.859	384.647
YDR255C	RMD5	protein_coding	90.7844	98.8005	92.0338	87.1655	72.1079	99.3926	215.563	228.274	285.315
YDR256C	CTA1	protein_coding	255.935	238.135	247.928	339.789	293.239	278.419	249.472	237.024	228.252
YDR257C	RKM4	protein_coding	362.172	364.802	384.1	333.525	320.159	337.695	159.856	174.188	310.676
YDR258C	HSP78	protein_coding	568.851	613.07	565.35	415.471	434.57	501.154	871.942	835.15	957.39
YDR259C	YAP6	protein_coding	64.708	65.0226	70.434	55.8485	61.532	50.8938	7.26618	4.77229	0
YDR260C	SWM1	protein_coding	381.488	385.069	322.118	371.106	360.539	286.801	317.29	312.585	310.676
YDR261C	EXG2	protein_coding	991.868	955.072	999.224	720.29	795.109	801.727	673.333	715.843	722.798
YDR261W-B	YDR261W-B	protein_coding	100.442	94.5783	117.39	186.858	193.249	313.146	38.753	48.5182	82.4243
YDR261C-D	YDR261C-D	protein_coding	151.629	179.023	255.441	267.76	308.622	724.488	75.0839	84.3104	198.664
YDR262W	YDR262W	protein_coding	812.231	894.272	816.095	944.728	871.063	858.608	285.803	359.512	308.563
YDR263C	DIN7	protein_coding	56.9817	85.2894	71.3731	65.7656	66.3392	91.6088	130.791	197.254	255.727
YDR264C	AKR1	protein_coding	2314.04	2237.79	2255.77	1670.24	1678.67	2090.84	6762.39	6577.01	6972.25
YDR265W	PEX10	protein_coding	203.782	232.224	215.059	162.326	130.756	156.873	528.009	482.001	435.369
YDR266C	HEL2	protein_coding	642.251	709.337	624.515	615.9	550.904	573.004	278.537	272.816	215.571
YDR267C	CIA1	protein_coding	520.562	499.914	494.916	403.467	466.297	392.181	256.738	165.439	213.458
YDR268W	MSW1	protein_coding	315.814	327.646	312.727	268.282	263.434	254.469	528.009	609.262	682.642
YDR270W	CCC2	protein_coding	577.543	620.67	604.793	572.578	500.909	701.735	1683.33	1696.55	1714
YDR272W	GLO2	protein_coding	707.925	726.226	745.661	586.671	629.742	621.503	1593.72	1525.54	1202.55
YDR273W	DON1	protein_coding	39.5975	43.9114	53.5298	55.3266	83.6451	42.5113	33.9088	44.5413	40.1554
YDR274C	YDR274C	protein_coding	144.869	161.29	124.903	125.79	122.103	125.738	392.374	379.397	262.067
YDR275W	BSC2	protein_coding	252.072	272.757	208.485	193.121	185.558	207.168	753.261	687.209	672.075
YDR276C	PMP3	protein_coding	12722.4	13673.3	11932.5	14854.1	12810.2	11312.8	1634.89	1677.46	1403.33
YDR277C	MTH1	protein_coding	215.372	188.312	226.328	225.482	220.169	196.989	133.213	116.921	133.147
YDR279W	RNH202	protein_coding	424.948	369.024	367.196	355.447	341.311	343.683	293.069	314.971	424.802
YDR280W	RRP45	protein_coding	634.525	563.248	533.42	489.588	448.03	458.044	942.181	869.351	845.378
YDR281C	PHM6	protein_coding	1005.39	1065.69	968.233	1507.91	1267.18	1136.43	1462.92	1578.04	1160.28
YDR282C	MRX10	protein_coding	154.527	165.512	152.137	197.819	153.83	162.86	293.069	319.743	304.336
YDR283C	GCN2	protein_coding	380.522	397.736	385.978	382.589	393.228	599.948	1211.03	1185.91	1523.79
YDR284C	DPP1	protein_coding	1291.26	1147.61	1267.81	715.592	760.498	856.213	1617.94	1412.6	1716.12
YDR285W	ZIP1	protein_coding	64.708	108.934	100.486	116.395	108.643	121.546	116.259	90.6734	80.3109
YDR286C	MGP12	protein_coding	226.961	233.068	241.354	192.599	152.869	179.625	128.369	181.347	181.756
YDR287W	INM2	protein_coding	242.414	244.046	248.867	200.95	194.21	207.168	394.796	380.192	382.533
YDR288W	NSE3	protein_coding	202.816	186.623	141.807	146.668	178.827	123.941	528.009	564.721	710.117
YDR289C	RTT103	protein_coding	307.122	284.579	338.083	488.022	440.339	419.724	511.055	445.413	517.794
YDR291W	HRQ1	protein_coding	298.43	296.402	234.78	213.999	215.362	224.531	617.625	627.556	682.642
YDR292C	SRP101	protein_coding	1052.71	1014.18	1069.66	1057.47	1144.11	1183.13	1978.82	2032.2	2202.21
YDR293C	SSD1	protein_coding	1603.21	1552.1	1646.28	2202.1	2038.25	2736.29	707.241	823.219	610.785
YDR294C	DPL1	protein_coding	1285.47	1243.87	1285.66	874.265	844.143	834.059	2305.8	2159.46	1902.1
YDR295C	HDA2	protein_coding	208.611	231.379	176.555	238.009	228.822	224.531	283.381	256.908	283.201
YDR296W	MHR1	protein_coding	284.908	276.979	279.858	203.038	215.362	166.453	346.355	388.146	333.924
YDR297W	SUR2	protein_coding	2069.69	1891.57	2096.12	1601.34	1544.07	1575.91	1290.96	1408.62	1126.47
YDR298C	ATP5	protein_coding	2416.41	2503.79	2477.4	2067.96	1943.07	1735.18	2267.05	2130.03	2561.49
YDR299W	BFR2	protein_coding	623.901	675.559	609.489	756.826	712.426	662.218	760.527	621.193	634.033
YDR300C	PRO1	protein_coding	969.655	977.028	925.972	819.46	898.945	801.727	1407.22	1246.36	1416.01
YDR301W	CFT1	protein_coding	510.904	489.78	502.429	417.559	394.19	529.894	537.697	661.757	606.558
YDR302W	GPI11	protein_coding	846.999	798.004	820.791	718.724	768.189	740.055	1673.64	1659.96	1802.77
YDR303C	RSC3	protein_coding	573.68	563.248	644.236	550.656	538.405	731.673	431.127	408.826	507.227
YDR304C	CPR5	protein_coding	6019.78	5785.32	5757.75	9804.81	9734.56	7669.99	7457.52	7284.89	5729.55
YDR305C	HNT2	protein_coding	287.806	309.068	302.397	389.374	418.226	350.269	394.796	403.258	357.172
YDR306C	PFU1	protein_coding	240.482	266.846	192.52	211.389	223.054	237.105	523.165	476.433	545.269
YDR307W	PMT7	protein_coding	500.28	585.203	649.871	343.442	395.151	492.173	477.146	531.315	534.701
YDR308C	SRB7	protein_coding	394.043	407.869	375.648	361.711	343.233	421.52	322.134	336.446	300.109
YDR309C	GIC2	protein_coding	797.744	738.893	737.209	1770.45	1812.31	1408.86	48.4412	84.3104	48.6092
YDR310C	SUM1	protein_coding	757.181	812.36	777.591	1017.8	987.397	1146.61	317.29	356.331	274.748
YDR311W	TFB1	protein_coding	296.498	299.779	304.275	270.892	255.743	312.548	852.565	704.708	946.823
YDR312W	SSF2	protein_coding	327.403	323.424	323.996	238.531	225.938	262.253	593.405	680.846	650.941
YDR313C	PIB1	protein_coding	224.064	218.712	236.658	221.306	270.164	234.111	268.849	271.225	234.592
YDR314C	RAD34	protein_coding	169.979	157.068	171.859	149.277	155.753	147.293	193.765	241	238.819
YDR315C	IPK1	protein_coding	129.416	146.09	160.59	116.395	106.72	119.75	138.057	182.938	287.428
YDR316W	OMS1	protein_coding	302.293	302.313	270.467	372.15	365.346	324.523	234.94	257.703	270.521
YDR317W	HIM1	protein_coding	169.979	152.845	135.233	127.356	174.982	190.403	55.7074	98.6272	71.8571
YDR318W	MCM21	protein_coding	160.321	188.312	171.859	163.892	172.097	151.484	198.609	150.327	183.87
YDR319C	YFT2	protein_coding	392.111	379.158	458.291	244.272	418.226	476.605	339.088	315.766	395.214
YDR320C	SWA2	protein_coding	263.661	326.802	281.736	306.906	276.894	252.673	79.928	48.5182	42.2689
YDR320C-A	DAD4	protein_coding	703.096	689.07	615.124	781.358	691.274	523.907	1237.67	1091.26	836.924
YDR321W	ASP1	protein_coding	4401.11	4056.73	4390.39	1562.72	1624.83	1535.79	5258.29	5059.42	5408.3
YDR322W	MRPL35	protein_coding	381.488	401.113	376.587	301.165	357.655	317.936	113.837	125.67	116.239
YDR322C-A	TIM11	protein_coding	918.468	843.605	878.077	971.347	928.749	818.492	1148.06	1097.63	1046.15
YDR323C	PEP7	protein_coding	114.929	103.023	112.694	67.3314	83.6451	94.0038	247.05	256.113	274.748
YDR324C	UTP4	protein_coding	1168.61	1220.23	1134.46	1018.32	1081.62	1105.89	2225.87	2301.04	2840.47
YDR325W	YCG1	protein_coding	221.166	236.446	273.284	229.658	243.244	299.974	956.714	960.82	1098.99
YDR326C	YSP2	protein_coding	1475.73	1404.32	1633.13	2085.19	2119.97	2835.08	1409.64	1441.23	1961.28
YDR328C	SKP1	protein_coding	1739.39	1663.56	1527.01	2046.56	1952.68	1537.59	4037.57	3901.34	3201.87
YDR329C	PEX3	protein_coding	329.335	345.38	344.657	480.715	481.68	417.928	733.884	726.183	655.168
YDR330W	UBX5	protein_coding	336.095	325.957	314.605	433.218	439.377	361.046	188.921	167.825	116.239
YDR331W	GPI8	protein_coding	1167.64	1137.47	1194.56	1104.97	1100.85	952.013	748.416	836.741	986.978
YDR332W	IRC3	protein_coding	127.484	112.312	140.868	92.9069	123.064	117.954	167.122	186.119	240.933
YDR333C	RQC1	protein_coding	338.993	362.269	387.857	261.496	337.465	308.955	574.028	523.361	743.932
YDR334W	SWR1	protein_coding	666.396	620.67	629.21	782.923	761.459	889.743	2138.68	2081.51	2043.7
YDR335W	MSN5	protein_coding	1243.94	1213.47	1287.53	1039.72	1100.85	1241.81	2647.31	2479.2	2880.62
YDR336W	MRX8	protein_coding	190.261	238.135	201.911	184.248	167.29	158.07	334.244	285.542	414.235
YDR337W	MRPS28	protein_coding	329.335	363.958	367.196	237.487	267.28	268.24	515.899	444.618	441.71
YDR338C	YDR338C	protein_coding	279.114	296.402	290.188	296.989	375.922	334.103	547.386	554.381	589.651
YDR339C	FCF1	protein_coding	797.744	844.449	819.852	1038.68	945.094	803.523	283.381	294.291	321.243
YDR341C	YDR341C	protein_coding	5001.83	4602.25	4835.53	3941.24	4551.45	5197.75	8809.03	8722.15	9793.7
YDR342C	HXT7	protein_coding	309.053	318.357	298.64	206.692	192.288	176.033	726.618	633.919	555.836
YDR343C	HXT6	protein_coding	8.69212	16.0445	17.8433	13.5707	7.6915	21.555	26.6427	43.746	54.9495
YDR344C	YDR344C	protein_coding	60.8449	67.5559	69.4949	66.2875	78.8379	73.0475	104.149	112.944	84.5378
YDR345C	HXT3	protein_coding	19102.4	18088.1	18783.3	19039.7	24495.5	26304.9	3519.25	3681.02	3404.76
YDR346C	SVF1	protein_coding	1881.36	1785.17	1694.17	1369.07	1470.04	1692.07	6580.74	6350.32	6285.38
YDR347W	MRP1	protein_coding	1084.58	1101.16	1083.74	840.338	880.677	833.46	1911.01	1870.74	1671.73
YDR348C	PAL1	protein_coding	801.607	825.871	734.392	891.489	1021.05	869.385	416.594	470.07	350.832
YDR349C	YPS7	protein_coding	1727.8	1688.05	1644.4	1180.65	1130.65	1234.62	1513.79	1749.84	1371.63
YDR350C	ATP22	protein_coding	411.427	350.446	315.544	227.57	195.172	219.741	457.769	555.971	646.714
YDR351W	SBE2	protein_coding	295.532	341.157	329.631	348.662	305.737	416.73	363.309	503.476	598.105
YDR352W	YPQ2	protein_coding	1127.08	975.339	1061.21	1225.01	1355.63	1282.52	557.074	718.229	693.21
YDR353W	TRR1	protein_coding	6344.28	6122.26	6176.59	5717.43	6052.25	5773.15	5432.68	5546.99	4279.72
YDR354W	TRP4	protein_coding	1054.64	1053.03	1013.31	990.659	1081.62	872.978	772.637	821.629	572.743
YDR356W	SPC110	protein_coding	489.656	459.38	463.925	587.715	570.133	661.02	620.047	512.225	621.353
YDR357C	CNL1	protein_coding	419.154	464.447	437.63	521.949	438.416	482.593	411.75	423.938	659.395
YDR358W	GGA1	protein_coding	176.74	195.912	182.189	207.214	189.403	156.274	220.407	244.977	226.139
YDR359C	EAF1	protein_coding	371.83	434.891	418.848	506.812	474.95	547.258	101.727	158.281	145.828
YDR361C	BCP1	protein_coding	882.733	860.494	857.417	636.778	689.351	650.243	1634.89	1714.84	1703.44
YDR362C	TFC6	protein_coding	339.959	341.157	280.797	221.828	227.861	196.989	501.366	453.367	619.239
YDR363W	ESC2	protein_coding	191.227	171.423	167.163	125.79	156.714	134.12	147.746	123.284	92.9915
YDR363W-A	SEM1	protein_coding	1568.45	1901.7	1622.8	3737.15	2987.19	2350.1	1988.51	1952.66	1587.2
YDR364C	CDC40	protein_coding	289.737	329.335	307.092	222.872	203.825	231.716	375.419	396.1	450.164
YDR365C	ESF1	protein_coding	1313.48	1411.92	1413.38	1749.57	1714.24	1706.44	3478.08	3560.13	3039.13
YDR365W-B	YDR365W-B	protein_coding	225.995	248.268	310.849	724.465	653.778	927.464	21.7985	29.4291	16.9076
YDR366C	YDR366C	protein_coding	3.86317	9.28894	18.7824	5.21949	15.383	13.7713	14.5324	0.795381	8.45378
YDR367W	KEI1	protein_coding	908.81	830.093	839.573	677.49	872.986	835.855	544.963	509.044	1183.53
YDR368W	YPR1	protein_coding	2016.57	2102.68	1922.38	1571.07	1600.79	1526.21	1857.72	1834.15	1566.06
YDR369C	XRS2	protein_coding	136.177	152.845	131.477	98.1264	105.758	131.725	305.18	346.786	342.378
YDR370C	DXO1	protein_coding	295.532	359.735	351.231	279.765	281.701	279.616	276.115	264.862	384.647
YDR371W	CTS2	protein_coding	245.311	264.313	255.441	241.14	261.511	308.955	564.34	555.971	669.962
YDR372C	VPS74	protein_coding	1385.91	1354.5	1388.96	713.504	788.379	847.232	2468.08	2512.61	3256.82
YDR373W	FRQ1	protein_coding	714.686	645.159	730.635	468.71	516.292	482.593	2056.33	1904.94	2242.36
YDR374C	PHO92	protein_coding	7.72633	2.53335	6.57384	5.74144	0.961438	9.58001	4.84412	3.97691	0
YDR374W-A	WIP1	protein_coding	240.482	198.446	221.632	356.491	396.112	295.184	334.244	276.793	245.16
YDR375C	BCS1	protein_coding	241.448	287.113	229.145	180.072	182.673	167.65	360.887	384.964	371.966
YDR376W	ARH1	protein_coding	512.835	536.225	524.968	401.901	391.305	411.94	1235.25	1206.59	1346.26
YDR377W	ATP17	protein_coding	1279.67	1335.92	1273.45	1348.72	1298.9	1447.78	1312.76	1193.87	1555.49
YDR378C	LSM6	protein_coding	1575.21	1723.52	1656.61	1444.23	1410.43	1482.51	2501.99	2402.05	2629.12
YDR379W	RGA2	protein_coding	196.056	206.89	196.276	243.228	245.167	299.974	307.602	260.09	207.118
YDR379C-A	SDH6	protein_coding	120.724	114.001	77.947	112.219	112.488	80.8313	99.3045	95.4457	126.807
YDR380W	ARO10	protein_coding	821.889	766.76	801.069	894.099	952.785	944.229	537.697	520.179	486.092
YDR381W	YRA1	protein_coding	3187.11	3042.55	3111.3	2180.7	2459.36	2583.01	3882.56	3900.55	3795.75
YDR381C-A	COI1	protein_coding	188.329	216.179	194.398	271.413	262.473	219.143	397.218	344.4	312.79
YDR382W	RPP2B	protein_coding	7359.33	6914.35	7758.07	7885.08	8780.81	6817.37	14517.8	14335.9	13395
YDR383C	NKP1	protein_coding	126.519	125.823	144.624	223.916	267.28	196.989	152.59	127.261	147.941
YDR384C	ATO3	protein_coding	1278.71	1349.43	1253.73	932.201	880.677	768.795	419.016	419.961	338.151
YDR385W	EFT2	protein_coding	34786.8	32849.1	34474.2	27925.8	29432.5	30809.3	29118	34199	24053.1
YDR386W	MUS81	protein_coding	97.5449	99.645	112.694	83.5118	79.7994	94.6026	167.122	146.35	171.189
YDR387C	CIN10	protein_coding	408.53	340.313	352.17	226.526	227.861	235.309	540.119	582.219	650.941
YDR388W	RVS167	protein_coding	638.388	647.692	647.993	712.982	611.475	650.842	753.261	810.493	617.126
YDR389W	SAC7	protein_coding	438.469	439.958	425.421	474.452	451.876	640.064	637.002	673.688	519.907
YDR390C	UBA2	protein_coding	433.64	462.758	404.761	386.764	328.812	416.131	312.446	347.582	312.79
YDR391C	YDR391C	protein_coding	386.317	388.447	359.683	482.281	474.95	456.846	155.012	175.779	162.735
YDR392W	SPT3	protein_coding	245.311	228.001	200.033	234.355	246.128	214.353	174.388	182.142	255.727
YDR393W	SHE9	protein_coding	312.916	286.268	306.153	272.457	301.892	287.4	571.606	514.612	629.806
YDR394W	RPT3	protein_coding	1178.27	1277.65	1143.85	963.518	909.52	923.872	1373.31	1216.14	1077.86
YDR395W	SXM1	protein_coding	2611.5	2584.01	2622.02	2606.61	2834.32	2794.37	3005.78	3053.47	3958.48
YDR397C	NCB2	protein_coding	703.096	778.582	685.558	865.391	866.256	843.639	670.911	616.42	663.621
YDR398W	UTP5	protein_coding	1577.14	1576.59	1590.87	1608.12	1520.03	1538.79	1697.86	1766.54	1595.65
YDR399W	HPT1	protein_coding	3218.98	3382.02	3251.23	1721.39	1724.82	1806.43	6876.23	6841.07	6226.21
YDR400W	URH1	protein_coding	664.465	750.715	723.122	441.047	460.529	400.564	733.884	682.437	786.201
YDR402C	DIT2	protein_coding	21.2474	17.7334	25.3562	19.3121	18.2673	25.7463	26.6427	28.6337	35.9285
YDR403W	DIT1	protein_coding	84.0239	76.8449	71.3731	52.1949	77.8765	61.0725	55.7074	25.4522	61.2899
YDR404C	RPB7	protein_coding	2121.84	2103.52	2099.87	1215.62	1472.92	1460.95	414.172	402.463	414.235
YDR405W	MRP20	protein_coding	171.911	185.779	147.442	536.564	459.567	337.695	46.0191	69.1981	35.9285
YDR406W	PDR15	protein_coding	929.091	874.849	954.146	916.542	880.677	1040.63	1094.77	1164.44	1077.86
YDR407C	TRS120	protein_coding	639.354	554.803	600.098	588.758	544.174	777.777	544.963	555.971	655.168
YDR408C	ADE8	protein_coding	978.347	998.139	938.181	577.276	581.67	534.684	2085.39	2068.79	1694.98
YDR409W	SIZ1	protein_coding	312.916	311.602	324.936	438.959	446.107	399.366	232.518	270.43	202.891
YDR410C	STE14	protein_coding	1078.79	1042.89	1162.63	963.518	950.862	927.464	1424.17	1241.59	1208.89
YDR411C	DFM1	protein_coding	1246.84	1165.34	1177.66	1339.84	1247.95	1138.82	1123.84	1250.34	1029.25
YDR412W	RRP17	protein_coding	767.804	845.294	668.654	1058.51	933.556	779.573	1012.42	1090.47	879.193
YDR414C	ERD1	protein_coding	383.419	399.424	431.995	240.618	282.663	347.275	53.2853	105.786	112.013
YDR415C	YDR415C	protein_coding	622.936	570.848	614.185	708.807	742.23	709.519	888.896	812.084	847.491
YDR416W	SYF1	protein_coding	310.985	290.49	300.518	319.955	349.963	373.62	503.788	507.453	640.374
YDR418W	RPL12B	protein_coding	37949.8	34806.5	36631.3	36631.9	36834.6	28601.1	5578	6018.65	4360.03
YDR419W	RAD30	protein_coding	244.345	252.49	272.345	176.419	182.673	191.001	409.328	443.027	416.348
YDR420W	HKR1	protein_coding	364.103	364.802	451.717	1033.46	876.832	1020.87	561.918	612.443	602.332
YDR421W	ARO80	protein_coding	199.919	186.623	214.119	142.492	164.406	174.236	351.199	445.413	426.916
YDR422C	SIP1	protein_coding	373.761	347.069	376.587	390.94	393.228	410.743	416.594	482.796	340.264
YDR423C	CAD1	protein_coding	279.114	308.224	301.458	454.096	355.732	338.294	205.875	213.162	175.416
YDR424C	DYN2	protein_coding	555.33	612.226	536.238	1070	926.826	673.594	1131.1	1099.22	769.294
YDR425W	SNX41	protein_coding	210.543	176.49	256.38	413.384	424.956	394.576	19.3765	30.2245	25.3613
YDR427W	RPN9	protein_coding	1762.57	1776.72	2066.06	1182.21	1490.23	1480.71	1743.88	2040.95	2263.5
YDR428C	BNA7	protein_coding	406.598	458.536	473.317	348.14	412.457	440.081	222.83	198.845	164.849
YDR429C	TIF35	protein_coding	4565.3	4539.76	4230.74	6039.99	5837.85	5362.41	6810.83	6526.1	6279.04
YDR430C	CYM1	protein_coding	839.273	808.982	848.965	753.694	849.911	816.097	821.078	757.203	779.861
YDR432W	NPL3	protein_coding	3803.29	3971.44	3727.37	5095.79	4535.1	3955.94	513.477	543.245	357.172
YDR434W	GPI17	protein_coding	1132.87	1142.54	1178.6	626.339	856.641	931.057	1683.33	1476.23	3041.25
YDR435C	PPM1	protein_coding	300.361	360.58	329.631	279.765	274.01	179.026	339.088	304.631	355.059
YDR436W	PPZ2	protein_coding	338.027	365.646	374.709	483.325	526.868	388.589	121.103	147.145	92.9915
YDR437W	GPI19	protein_coding	133.279	138.49	123.964	137.273	124.987	93.4051	264.005	300.654	270.521
YDR438W	THI74	protein_coding	145.835	131.734	123.964	105.434	100.951	129.33	423.86	475.638	443.823
YDR439W	LRS4	protein_coding	135.211	143.556	145.564	144.058	161.522	194.594	16.9544	56.4721	54.9495
YDR440W	DOT1	protein_coding	286.84	278.668	273.284	349.184	320.159	262.253	385.108	409.621	382.533
YDR441C	APT2	protein_coding	1012.15	886.672	923.155	1173.34	1243.14	1060.39	600.671	628.351	585.424
YDR443C	SSN2	protein_coding	356.377	316.668	335.266	483.847	495.141	481.994	416.594	447.8	416.348
YDR444W	YDR444W	protein_coding	377.624	369.869	461.108	319.955	357.655	345.479	712.086	660.962	623.466
YDR446W	ECM11	protein_coding	9.65792	0.844449	2.81736	6.78534	5.76863	8.98125	2.42206	5.56767	6.34033
YDR447C	RPS17B	protein_coding	17053.9	14375.9	17188.7	23094.2	27856.7	24259.6	21667.7	19510.7	23224.6
YDR448W	ADA2	protein_coding	290.703	317.513	274.223	262.54	223.054	228.723	535.275	477.229	445.937
YDR449C	UTP6	protein_coding	489.656	495.692	486.464	369.54	431.686	460.439	89.6162	91.4688	179.643
YDR450W	RPS18A	protein_coding	25413.8	23773.8	25724.4	26562	27775.9	23463.8	23343.8	22345.4	19147.8
YDR451C	YHP1	protein_coding	431.709	455.158	428.239	540.217	473.028	475.408	312.446	243.387	211.344
YDR452W	PPN1	protein_coding	2038.79	2082.41	2025.68	1407.7	1428.7	1581.9	3548.32	3407.41	3578.06
YDR453C	TSA2	protein_coding	163.219	172.268	190.641	149.799	165.367	136.515	89.6162	96.2411	59.1764
YDR454C	GUK1	protein_coding	5728.11	5356.34	5556.77	4607.77	4756.23	4425.36	4989.44	4836.71	4615.76
YDR456W	NHX1	protein_coding	1671.79	1493.83	1639.7	1258.94	1426.77	1460.95	1513.79	1637.69	2045.81
YDR457W	TOM1	protein_coding	2571.9	2616.1	2859.62	3434.95	3837.1	5391.15	2610.98	2835.53	3163.83
YDR458C	HEH2	protein_coding	465.512	462.758	462.986	450.442	489.372	401.163	610.359	578.242	615.012
YDR459C	PFA5	protein_coding	398.872	388.447	382.222	389.374	412.457	339.491	518.321	504.272	576.97
YDR460W	TFB3	protein_coding	225.995	222.09	226.328	215.043	233.629	189.205	428.705	460.526	374.08
YDR461W	MFA1	protein_coding	3803.29	3892.07	3596.83	6202.84	5983.99	4923.52	329.4	394.509	289.542
YDR461C-A	CMI8	protein_coding	224.064	245.735	248.867	723.421	621.089	550.85	336.666	280.769	228.252
YDR462W	MRPL28	protein_coding	254.003	204.357	237.597	271.935	266.318	213.754	65.3956	97.0365	90.8781
YDR463W	STP1	protein_coding	741.728	737.204	659.262	868.523	863.371	760.413	300.335	249.75	213.458
YDR464W	SPP41	protein_coding	348.651	364.802	353.109	553.788	575.901	627.49	261.582	386.555	325.47
YDR465C	RMT2	protein_coding	844.102	888.36	858.356	745.343	713.387	605.935	1143.21	1077.74	999.659
YDR466W	PKH3	protein_coding	282.011	348.757	328.692	289.16	266.318	317.936	138.057	120.103	124.693
YDR468C	TLG1	protein_coding	487.725	561.559	473.317	578.319	586.477	499.358	663.644	690.391	674.189
YDR469W	SDC1	protein_coding	314.848	369.024	328.692	524.037	492.256	414.934	358.465	285.542	323.357
YDR470C	UGO1	protein_coding	226.961	233.068	248.867	203.038	224.977	283.808	283.381	323.72	329.697
YDR471W	RPL27B	protein_coding	10917.3	11083.4	10740.7	11395.7	11791.1	9862.62	10056.4	9995.55	8153.67
YDR472W	TRS31	protein_coding	310.019	324.268	325.875	311.604	322.082	254.469	307.602	307.812	344.491
YDR473C	PRP3	protein_coding	227.927	245.735	229.145	369.54	300.93	293.986	140.479	139.987	137.374
YDR475C	JIP4	protein_coding	347.685	370.713	345.596	434.262	417.264	383.2	680.599	614.83	505.113
YDR476C	YDR476C	protein_coding	699.233	749.026	801.069	707.763	809.531	692.155	353.621	443.027	312.79
YDR477W	SNF1	protein_coding	404.667	419.691	436.691	394.071	349.002	457.445	181.654	234.637	205.004
YDR478W	SNM1	protein_coding	130.382	106.401	122.086	168.59	161.522	109.571	104.149	135.215	90.8781
YDR479C	PEX29	protein_coding	314.848	316.668	304.275	230.701	191.326	270.036	334.244	385.76	338.151
YDR480W	DIG2	protein_coding	89.8186	94.5783	97.6685	78.2923	68.2621	86.8188	43.5971	73.1751	63.4033
YDR481C	PHO8	protein_coding	4356.69	4288.96	4327.47	5823.91	4744.7	4260.11	9223.2	8843.84	8210.73
YDR482C	CWC21	protein_coding	171.911	161.29	135.233	195.209	156.714	167.051	181.654	205.208	82.4243
YDR483W	KRE2	protein_coding	6352.98	6313.95	6122.12	4615.07	4552.41	4030.79	1848.03	2005.16	1942.26
YDR484W	VPS52	protein_coding	193.158	187.468	196.276	238.009	267.28	327.516	123.525	104.195	164.849
YDR485C	VPS72	protein_coding	235.653	271.068	221.632	315.779	358.616	298.776	210.719	198.845	183.87
YDR486C	VPS60	protein_coding	426.88	428.98	386.917	472.886	423.994	284.406	251.894	268.043	243.046
YDR487C	RIB3	protein_coding	2484.98	2442.15	2366.58	2658.29	2410.33	1987.25	5691.84	5221.68	4507.98
YDR488C	PAC11	protein_coding	137.142	136.801	116.451	122.658	121.141	110.769	268.849	285.542	249.386
YDR489W	SLD5	protein_coding	180.603	213.646	217.876	125.79	154.792	150.885	72.6618	112.944	120.466
YDR490C	PKH1	protein_coding	253.037	225.468	255.441	175.375	151.907	210.76	440.815	465.298	458.617
YDR492W	IZH1	protein_coding	1719.11	1703.25	1756.15	1399.87	1534.46	1537.59	266.427	302.245	300.109
YDR493W	MZM1	protein_coding	282.011	257.557	228.206	447.832	445.146	339.491	75.0839	139.987	105.672
YDR494W	RSM28	protein_coding	276.216	342.002	246.989	261.496	249.012	170.045	639.424	520.975	606.558
YDR495C	VPS3	protein_coding	165.15	154.534	184.068	165.458	199.979	223.933	106.571	128.056	177.529
YDR496C	PUF6	protein_coding	1397.5	1410.23	1372.05	1194.22	1434.47	1322.04	925.227	953.662	1339.92
YDR497C	ITR1	protein_coding	3470.09	3601.58	3673.84	1920.25	1853.65	2242.32	10187.2	10048.8	9239.98
YDR498C	SEC20	protein_coding	255.935	246.579	228.206	232.789	181.712	213.155	174.388	229.07	145.828
YDR499W	LCD1	protein_coding	182.535	149.467	169.981	160.76	163.444	154.478	310.024	297.473	369.853
YDR500C	RPL37B	protein_coding	27946.1	26945.5	27146.2	31472.5	37269.2	33797.7	10637.7	10951.6	8531.97
YDR501W	PLM2	protein_coding	140.04	151.156	124.903	123.702	136.524	118.553	159.856	155.895	166.962
YDR502C	SAM2	protein_coding	2120.88	2103.52	2219.14	1269.38	1396.01	1614.23	615.203	586.991	682.642
YDR503C	LPP1	protein_coding	352.514	382.535	320.24	295.945	211.516	201.779	634.58	631.533	570.63
YDR504C	SPG3	protein_coding	46.358	38.8447	79.8252	31.8389	80.7608	89.2138	116.259	73.9704	118.353
YDR505C	PSP1	protein_coding	480.964	477.114	503.368	535.52	565.326	670.6	944.603	879.691	862.285
YDR506C	GMC1	protein_coding	261.73	235.601	213.18	250.014	239.398	247.284	372.997	294.291	405.781
YDR507C	GIN4	protein_coding	587.201	668.804	652.688	645.651	609.552	735.265	842.877	793.79	891.873
YDR508C	GNP1	protein_coding	3532.87	3403.97	3499.16	3334.21	3304.46	3444.01	2080.55	2342.4	1954.94
YDR510W	SMT3	protein_coding	3072.18	3268.02	3055.9	2686.47	2518.01	2012.4	249.472	269.634	209.231
YDR511W	SDH7	protein_coding	298.43	375.78	287.371	401.901	362.462	323.924	82.35	97.8319	52.8361
YDR512C	EMI1	protein_coding	705.994	791.249	670.532	1295.48	1082.58	766.4	624.891	711.866	513.567
YDR513W	GRX2	protein_coding	1850.46	1838.37	1888.57	2425.5	2293.03	2289.02	518.321	569.493	460.731
YDR514C	YDR514C	protein_coding	183.5	194.223	186.885	150.843	140.37	117.954	455.347	327.697	327.584
YDR515W	SLF1	protein_coding	179.637	185.779	160.59	165.458	147.1	164.058	264.005	246.568	338.151
YDR516C	EMI2	protein_coding	1074.93	1070.76	1062.14	1014.67	986.435	855.614	2492.3	2400.46	2066.95
YDR517W	GRH1	protein_coding	763.941	831.782	767.261	501.071	527.83	407.749	1913.43	1729.95	1437.14
YDR518W	EUG1	protein_coding	1126.11	1089.34	1064.96	754.216	822.03	908.304	295.491	334.06	295.882
YDR519W	FPR2	protein_coding	1555.89	1602.76	1437.79	1532.96	1236.41	965.186	3182.59	2884.85	2973.62
YDR520C	URC2	protein_coding	151.629	167.201	158.711	112.741	135.563	188.008	341.51	322.129	420.575
YDR522C	SPS2	protein_coding	23.179	32.9335	36.6257	29.7511	67.3007	54.4863	2.42206	0.795381	2.11344
YDR523C	SPS1	protein_coding	9.65792	5.91114	9.3912	9.91703	10.5758	7.185	21.7985	25.4522	14.7941
YDR524C	AGE1	protein_coding	400.803	461.914	424.482	375.281	355.732	448.464	242.206	288.723	297.996
YDR524W-C	YDR524W-C	protein_coding	10280.9	9431.65	16312.5	6987.33	18305.8	23242.9	750.839	876.51	1462.5
YDR524C-B	YDR524C-B	protein_coding	34563.7	31009	32649.4	61788.3	62282.9	49807.6	3834.12	4609.23	2580.52
YDR525W-A	SNA2	protein_coding	504.143	479.647	558.776	322.564	341.311	316.739	101.727	97.0365	107.786
YDR527W	RBA50	protein_coding	569.817	604.626	540.933	789.709	735.5	658.027	445.659	411.212	359.285
YDR528W	HLR1	protein_coding	281.045	319.202	331.509	315.779	286.509	351.466	46.0191	31.0199	27.4748
YDR529C	QCR7	protein_coding	1898.75	1981.08	1855.7	2605.05	2168.04	1784.87	2359.09	2270.02	1675.96
YDR530C	APA2	protein_coding	342.856	336.091	323.996	384.676	348.041	317.936	254.316	279.974	202.891
YDR531W	CAB1	protein_coding	1275.81	1241.34	1330.73	1276.69	1493.11	1326.23	1768.1	1740.29	1876.74
YDR532C	KRE28	protein_coding	122.656	157.068	140.868	163.37	185.558	129.33	104.149	84.3104	122.58
YDR533C	HSP31	protein_coding	390.18	387.602	375.648	529.256	527.83	471.815	421.438	430.301	336.038
YDR534C	FIT1	protein_coding	194.124	176.49	190.641	299.599	316.313	288.598	21.7985	36.5875	19.021
YDR536W	STL1	protein_coding	85.9554	72.6226	95.7903	91.863	104.797	101.189	26.6427	51.6998	61.2899
YDR538W	PAD1	protein_coding	351.548	362.269	354.048	278.721	248.051	237.105	84.7721	87.4919	67.6302
YDR539W	FDC1	protein_coding	678.951	778.582	749.418	751.085	669.161	710.118	641.846	673.688	606.558
YDR540C	IRC4	protein_coding	57.9475	64.1781	57.2863	74.1168	91.3366	83.825	77.5059	54.0859	90.8781
YDR541C	YDR541C	protein_coding	288.772	308.224	308.971	221.828	200.941	283.209	113.837	131.238	118.353
YEL077C	YEL077C	protein_coding	64.708	59.9559	81.7034	99.6923	93.2595	101.189	280.959	315.766	181.756
YEL075C	YEL075C	protein_coding	11.5895	17.7334	17.8433	13.0487	5.76863	16.1663	36.3309	28.6337	27.4748
YEL073C	YEL073C	protein_coding	38.6317	54.8892	58.2254	46.4535	53.8405	41.3138	58.1294	42.9506	65.5168
YEL072W	RMD6	protein_coding	143.903	75.156	110.816	119.526	144.216	105.38	24.2206	24.6568	38.042
YEL071W	DLD3	protein_coding	8076.91	7693.78	7674.49	8032.79	8368.36	7177.22	11124.5	11249.1	10778.6
YEL070W	DSF1	protein_coding	4.82896	12.6667	11.2694	6.78534	1.92288	18.5613	12.1103	5.56767	8.45378
YEL069C	HXT13	protein_coding	36.7001	41.378	47.8951	45.9315	34.6118	47.9	29.0647	22.2707	4.22689
YEL068C	YEL068C	protein_coding	245.311	261.779	242.293	287.072	308.622	255.068	140.479	77.152	86.6512
YEL067C	YEL067C	protein_coding	44.4264	33.778	38.5039	29.7511	21.1516	22.1538	82.35	54.8813	67.6302
YEL066W	HPA3	protein_coding	380.522	372.402	372.831	306.384	297.084	296.98	610.359	723.797	509.34
YEL065W	SIT1	protein_coding	3691.26	3623.53	3968.72	2539.8	2592.04	2505.17	4350.02	3985.65	4672.82
YEL064C	AVT2	protein_coding	251.106	304.002	262.954	222.872	240.36	226.926	474.724	501.09	621.353
YEL063C	CAN1	protein_coding	1126.11	1065.69	1099.71	936.898	1042.2	1271.75	927.649	833.559	932.029
YEL062W	NPR2	protein_coding	211.508	155.379	212.241	129.965	119.218	157.471	121.103	92.2642	118.353
YEL061C	CIN8	protein_coding	177.706	192.534	188.763	196.775	201.902	263.45	515.899	610.057	648.827
YEL060C	PRB1	protein_coding	1196.62	1294.54	1237.76	1189.52	1161.42	1230.43	310.024	277.588	194.437
YEL059C-A	SOM1	protein_coding	116.861	116.534	75.1296	186.336	157.676	125.139	14.5324	26.2476	6.34033
YEL058W	PCM1	protein_coding	1404.26	1351.96	1381.45	761.524	794.148	793.943	5602.22	5326.67	5076.49
YEL057C	SDD1	protein_coding	19.3158	24.489	30.0518	25.5755	16.3444	16.765	24.2206	19.0891	33.8151
YEL056W	HAT2	protein_coding	344.788	336.091	367.196	323.608	282.663	263.45	620.047	556.767	443.823
YEL055C	POL5	protein_coding	1299.96	1332.54	1275.33	1032.94	951.824	1246	2470.5	2573.85	2925.01
YEL054C	RPL12A	protein_coding	25791.5	24970.4	25477.4	23231.4	23699.4	20232.4	15583.5	15650.7	13069.5
YEL053C	MAK10	protein_coding	409.496	438.269	430.117	327.262	318.236	377.213	280.959	298.268	306.449
YEL052W	AFG1	protein_coding	1064.3	1035.29	1104.41	792.84	728.77	774.783	1448.39	1377.6	1156.05
YEL051W	VMA8	protein_coding	2752.51	2834.82	2502.76	1699.99	1677.71	1562.74	5636.13	5236.79	5471.71
YEL050C	RML2	protein_coding	736.899	712.715	690.253	628.427	633.588	649.045	1172.28	1071.38	855.945
YEL049W	PAU2	protein_coding	18.35	19.4223	22.5389	17.2243	19.2288	20.9563	31.4868	37.3829	40.1554
YEL048C	TCA17	protein_coding	173.842	183.245	171.859	110.131	130.756	176.631	145.324	119.307	253.613
YEL047C	FRD1	protein_coding	3225.74	2985.97	3236.21	2797.12	3026.61	2786.58	3773.57	3610.23	3159.6
YEL046C	GLY1	protein_coding	5322.48	5060.78	5140.74	8267.15	8065.5	7546.05	2858.03	2976.32	2155.71
YEL044W	IES6	protein_coding	561.125	614.759	549.385	828.333	754.729	536.48	1283.69	1133.42	1014.45
YEL043W	YEL043W	protein_coding	834.444	762.538	793.556	913.933	897.983	946.026	155.012	113.739	73.9705
YEL042W	GDA1	protein_coding	4014.8	3865.89	4002.53	3992.91	4380.31	4367.28	1261.89	1391.12	1403.33
YEL041W	YEF1	protein_coding	66.6396	51.5114	81.7034	64.1997	64.4164	61.6713	60.5515	84.3104	105.672
YEL040W	UTR2	protein_coding	10066.4	9786.32	9637.25	12237.1	12352.6	11387	3485.34	3859.98	2939.8
YEL039C	CYC7	protein_coding	56.9817	56.5781	56.3472	96.0386	93.2595	79.035	48.4412	49.3136	67.6302
YEL038W	UTR4	protein_coding	803.539	712.715	716.549	491.154	529.752	423.915	1281.27	1178.75	1001.77
YEL037C	RAD23	protein_coding	1004.42	1073.29	1043.36	1039.72	1098.92	968.179	346.355	326.902	355.059
YEL036C	ANP1	protein_coding	1613.84	1568.99	1470.66	1332.54	1256.6	1318.45	937.337	1150.12	864.399
YEL035C	UTR5	protein_coding	23.179	10.9778	21.5998	35.4925	30.766	20.9563	12.1103	18.2938	8.45378
YEL034W	HYP2	protein_coding	34525.1	33522.9	34491.1	43502.4	41031.3	30501.5	10034.6	11050.2	7578.81
YEL033W	MTC7	protein_coding	3911.46	3381.17	3951.82	4673.53	5040.82	3568.55	874.364	1158.07	993.319
YEL032W	MCM3	protein_coding	607.483	597.87	601.976	529.256	594.169	727.482	1312.76	1407.82	1122.24
YEL031W	SPF1	protein_coding	6507.5	6566.44	7083.78	4624.99	4918.72	6020.43	3977.02	4242.56	4905.3
YEL030W	ECM10	protein_coding	59.8791	76.0004	60.1037	60.5461	56.7248	71.2513	133.213	125.67	112.013
YEL029C	BUD16	protein_coding	420.119	392.669	403.822	267.238	321.12	281.413	934.915	880.487	868.625
YEL028W	YEL028W	protein_coding	111.066	86.1338	93.912	84.0338	74.0307	79.035	104.149	132.033	171.189
YEL027W	VMA3	protein_coding	26652.9	27578	27150	20760	20396.9	19570.8	3507.14	3370.03	3983.84
YEL026W	SNU13	protein_coding	3021.96	2868.59	2695.27	3332.64	3688.08	3094.34	237.362	346.786	376.193
YEL025C	YEL025C	protein_coding	408.53	382.535	365.318	298.555	337.465	449.063	1203.76	1208.18	1557.61
YEL024W	RIP1	protein_coding	683.78	784.493	684.619	661.309	687.428	617.312	247.05	246.568	264.18
YEL023C	YEL023C	protein_coding	134.245	174.801	213.18	166.502	168.252	232.914	128.369	104.195	169.076
YEL022W	GEA2	protein_coding	956.134	978.717	1042.42	962.474	884.523	1246	1102.04	1166.82	1489.98
YEL020W-A	TIM9	protein_coding	870.178	882.449	881.834	1187.96	1026.82	821.485	1412.06	1306.81	1253.27
YEL020C	PXP1	protein_coding	155.492	168.89	160.59	149.799	116.334	129.33	375.419	382.578	327.584
YEL019C	MMS21	protein_coding	61.8107	67.5559	76.0687	131.009	142.293	133.521	38.753	36.5875	48.6092
YEL018W	EAF5	protein_coding	242.414	223.779	201.911	356.491	313.429	226.328	203.453	167.825	131.034
YEL017C-A	PMP2	protein_coding	10491.4	11734.5	10261.8	13044.5	9959.54	10796.1	2838.65	2589.76	3548.47
YEL017W	GTT3	protein_coding	1044.02	1100.32	1025.52	1449.45	1368.13	1193.31	363.309	341.218	247.273
YEL016C	NPP2	protein_coding	297.464	313.291	279.858	207.736	167.29	209.563	838.033	749.249	773.521
YEL015W	EDC3	protein_coding	412.393	393.513	367.196	600.763	568.21	529.894	937.337	936.959	845.378
YEL014C	YEL014C	protein_coding	3.86317	8.44449	15.965	12.0048	12.4987	18.5613	16.9544	31.8152	25.3613
YEL013W	VAC8	protein_coding	2822.04	2652.41	2799.52	2341.46	2501.66	2747.07	3068.75	3058.24	4004.98
YEL012W	UBC8	protein_coding	165.15	169.734	178.433	177.985	204.786	161.663	65.3956	28.6337	29.5882
YEL011W	GLC3	protein_coding	629.696	542.136	506.186	553.266	614.359	514.327	462.613	446.209	439.596
YEL009C-A	YEL009C-A	protein_coding	13.5211	11.8223	8.45208	5.21949	8.65294	11.3763	2.42206	3.97691	8.45378
YEL009C	GCN4	protein_coding	7241.5	6369.68	7374.91	7758.77	10024	9527.32	1731.77	2034.58	1551.27
YEL008W	YEL008W	protein_coding	70.5028	86.1338	73.2514	124.746	101.912	79.6338	31.4868	59.6536	29.5882
YEL007W	MIT1	protein_coding	1679.51	1749.7	1894.21	2442.72	2438.21	2703.36	50.8633	89.8781	57.063
YEL006W	YEA6	protein_coding	460.683	485.558	478.012	429.564	376.884	342.485	593.405	632.328	469.185
YEL005C	VAB2	protein_coding	132.313	154.534	117.39	124.224	122.103	119.75	43.5971	34.9968	63.4033
YEL004W	YEA4	protein_coding	201.85	197.601	190.641	132.575	195.172	156.274	186.499	232.251	259.954
YEL003W	GIM4	protein_coding	1259.39	1227.83	1296.92	1503.21	1429.66	1408.86	1339.4	1269.43	1333.58
YEL002C	WBP1	protein_coding	4000.31	4027.18	4036.34	3407.28	3468.87	3505.68	3131.72	3160.05	3442.8
YEL001C	IRC22	protein_coding	6141.47	6169.55	5837.57	7530.68	7216.55	5592.33	2991.24	2841.9	3003.2
YER001W	MNN1	protein_coding	1292.23	1269.21	1290.35	926.459	1005.66	1157.38	1656.69	1479.41	1496.32
YER002W	NOP16	protein_coding	1039.19	1143.38	958.842	1780.37	1436.39	1230.43	661.222	622.783	623.466
YER003C	PMI40	protein_coding	4339.3	4125.13	4423.26	4222.05	4542.8	4156.52	1690.6	1884.26	1800.65
YER004W	FMP52	protein_coding	2116.05	2018.23	1976.85	1522.53	1532.53	1354.37	1290.96	1543.04	1420.23
YER005W	YND1	protein_coding	1113.56	1015.03	1042.42	1136.8	1080.66	1001.11	1848.03	1656.78	1606.22
YER006W	NUG1	protein_coding	2561.28	2530.81	2452.04	3140.57	2759.33	2552.47	1860.14	1861.99	1995.09
YER007W	PAC2	protein_coding	145.835	139.334	148.381	158.151	237.475	177.23	201.031	147.941	249.386
YER007C-A	TMA20	protein_coding	1445.79	1321.56	1419.95	2269.96	2626.65	2296.81	637.002	571.879	748.159
YER008C	SEC3	protein_coding	1028.57	1042.05	1042.42	1265.73	1172.95	1376.53	503.788	523.361	581.197
YER009W	NTF2	protein_coding	4854.07	4755.94	5159.53	3514.28	4199.56	4196.04	2470.5	2491.93	2939.8
YER010C	YER010C	protein_coding	545.672	552.27	521.212	619.553	649.932	562.825	259.16	256.908	198.664
YER011W	TIR1	protein_coding	334.164	321.735	408.517	369.54	361.501	375.416	41.175	45.3367	14.7941
YER012W	PRE1	protein_coding	2474.36	2544.33	2573.19	3259.05	3567.9	3212.3	276.115	360.308	410.008
YER013W	PRP22	protein_coding	314.848	306.535	344.657	447.832	404.765	496.364	239.784	221.911	251.5
YER014W	HEM14	protein_coding	191.227	233.068	226.328	203.038	224.977	222.735	273.693	291.109	221.912
YER015W	FAA2	protein_coding	115.895	128.356	118.329	83.5118	90.3752	95.2013	89.6162	108.967	118.353
YER016W	BIM1	protein_coding	454.888	508.358	419.787	517.251	438.416	407.749	852.565	826.401	826.357
YER017C	AFG3	protein_coding	658.67	707.648	593.524	587.715	516.292	587.973	966.402	875.715	729.138
YER018C	SPC25	protein_coding	170.945	146.934	126.781	210.345	184.596	176.033	540.119	419.166	367.739
YER019W	ISC1	protein_coding	271.387	275.29	269.527	169.633	179.789	170.045	726.618	808.902	595.991
YER019C-A	SBH2	protein_coding	2089.01	2009.79	1983.42	2154.61	2040.17	1752.54	5105.7	4869.32	3992.3
YER020W	GPA2	protein_coding	333.198	313.291	303.336	328.306	263.434	288.598	217.985	228.274	147.941
YER021W	RPN3	protein_coding	2596.05	2358.55	2366.58	2326.33	2673.76	2649.47	2979.13	2857.01	3601.31
YER022W	SRB4	protein_coding	266.558	240.668	262.015	276.111	293.239	364.04	561.918	515.407	602.332
YER023W	PRO3	protein_coding	5043.36	4751.72	4988.61	4491.37	4719.7	4370.28	4153.83	3686.59	3436.46
YER024W	YAT2	protein_coding	180.603	176.49	190.641	186.858	176.905	181.421	251.894	332.469	272.634
YER025W	GCD11	protein_coding	4388.56	4276.29	3936.79	3033.05	2892.01	2763.23	5730.59	5955.02	4738.34
YER026C	CHO1	protein_coding	3112.75	2769.79	3036.18	5253.94	5775.36	4751.08	4505.03	4133.6	4309.31
YER027C	GAL83	protein_coding	794.846	775.204	731.575	624.773	641.279	497.562	673.333	705.503	634.033
YER028C	MIG3	protein_coding	136.177	129.201	138.99	137.795	120.18	84.4238	79.928	87.4919	63.4033
YER029C	SMB1	protein_coding	388.248	462.758	399.126	680.099	622.05	470.019	462.613	382.578	272.634
YER030W	CHZ1	protein_coding	1070.1	1167.87	970.111	3064.88	2298.8	1638.18	1341.82	1357.72	1018.68
YER031C	YPT31	protein_coding	1394.6	1403.47	1284.72	1114.36	1168.15	855.015	1198.92	1266.25	1041.93
YER032W	FIR1	protein_coding	387.282	347.069	334.327	555.354	496.102	579.59	36.3309	34.9968	31.7017
YER033C	ZRG8	protein_coding	192.193	213.646	190.641	281.33	286.509	249.679	55.7074	77.152	95.105
YER034W	YER034W	protein_coding	120.724	158.756	124.903	383.632	328.812	255.068	19.3765	24.6568	16.9076
YER035W	EDC2	protein_coding	708.891	733.826	607.611	1450.5	1273.91	965.784	392.374	347.582	308.563
YER036C	ARB1	protein_coding	6793.38	6511.55	6543.79	5423.57	5787.86	4934.3	6653.4	6882.43	6532.66
YER037W	PHM8	protein_coding	346.719	358.046	362.5	374.237	389.382	390.984	501.366	528.928	551.609
YER038C	KRE29	protein_coding	169.014	172.268	143.685	98.1264	102.874	98.7938	157.434	186.119	183.87
YER039C	HVG1	protein_coding	26.0764	32.9335	34.7474	45.9315	22.1131	43.7088	84.7721	65.2212	88.7646
YER039C-A	YER039C-A	protein_coding	23.179	31.2446	30.0518	38.1023	43.2647	23.3513	65.3956	52.4951	42.2689
YER040W	GLN3	protein_coding	179.637	171.423	225.389	286.55	234.591	287.4	96.8824	124.079	101.445
YER041W	YEN1	protein_coding	163.219	162.979	169.981	115.873	165.367	158.669	208.297	238.614	281.088
YER042W	MXR1	protein_coding	627.764	580.137	688.375	731.25	811.454	664.613	310.024	318.152	464.958
YER043C	SAH1	protein_coding	17079.1	15939	16984.9	9381.51	10741.2	11845.7	6282.82	6926.18	5655.58
YER044C	ERG28	protein_coding	1510.5	1489.61	1415.25	1605.51	1449.85	1105.29	816.234	856.625	887.646
YER044C-A	MEI4	protein_coding	79.1949	68.4004	80.7643	48.0193	68.2621	80.8313	14.5324	14.3169	31.7017
YER045C	ACA1	protein_coding	354.445	352.135	366.257	520.905	463.413	429.304	92.0383	114.535	120.466
YER046W	SPO73	protein_coding	112.032	96.2672	87.3382	101.258	77.8765	79.035	140.479	150.327	179.643
YER047C	SAP1	protein_coding	237.585	249.112	279.858	237.487	224.015	262.851	196.187	197.254	209.231
YER048C	CAJ1	protein_coding	1102.93	1068.23	1039.61	1774.1	1783.47	1456.76	1596.14	1274.2	1339.92
YER048W-A	ISD11	protein_coding	1450.62	1496.36	1344.82	1595.08	1392.16	1216.06	1785.06	1580.42	1880.97
YER049W	TPA1	protein_coding	2209.73	2149.97	2190.97	2176.01	2206.5	1905.82	4863.5	4907.5	4740.45
YER050C	RSM18	protein_coding	443.298	441.647	390.674	642.519	569.171	459.241	394.796	404.054	376.193
YER051W	JHD1	protein_coding	271.387	276.979	250.745	254.189	266.318	260.456	322.134	353.149	414.235
YER052C	HOM3	protein_coding	1807.96	1780.1	1837.86	1576.29	1670.98	1639.38	479.568	511.43	536.815
YER053C	PIC2	protein_coding	739.796	719.471	785.104	634.168	634.549	555.042	201.031	243.387	224.025
YER053C-A	YER053C-A	protein_coding	84.9897	90.3561	105.181	56.3705	52.8791	62.27	43.5971	71.5843	69.7437
YER054C	GIP2	protein_coding	97.5449	105.556	98.6076	138.316	128.833	116.756	38.753	53.2905	44.3823
YER055C	HIS1	protein_coding	5778.33	5693.28	5885.47	4468.41	4865.84	3954.15	9402.44	8971.1	8542.54
YER056C	FCY2	protein_coding	8665.08	8624.36	8410.76	6730.01	6496.44	7029.33	11405.5	11422.5	10015.6
YER056C-A	RPL34A	protein_coding	20139.7	22111.9	19155.2	34124	29332.5	24678.1	1305.49	1350.56	1067.29
YER057C	HMF1	protein_coding	3816.81	3560.2	3362.05	5604.17	5652.29	4452.91	600.671	633.919	519.907
YER058W	PET117	protein_coding	171.911	174.801	148.381	182.16	174.02	150.286	41.175	46.1321	44.3823
YER059W	PCL6	protein_coding	195.09	213.646	215.059	187.902	172.097	134.12	79.928	89.0827	61.2899
YER060W	FCY21	protein_coding	276.216	278.668	289.249	257.321	249.974	317.338	709.664	698.345	722.798
YER060W-A	FCY22	protein_coding	78.2291	103.867	105.181	143.014	121.141	152.083	50.8633	85.1058	46.4958
YER061C	CEM1	protein_coding	228.893	275.29	246.989	251.579	249.974	213.155	196.187	231.456	143.714
YER062C	GPP2	protein_coding	1061.4	1067.38	1034.91	776.66	775.881	725.087	663.644	696.754	619.239
YER063W	THO1	protein_coding	843.136	707.648	741.905	1014.15	956.631	799.332	462.613	482.001	477.638
YER064C	VHR2	protein_coding	572.714	552.27	583.194	740.124	786.456	614.917	101.727	122.489	78.1974
YER065C	ICL1	protein_coding	303.259	296.402	310.849	302.208	277.856	287.4	324.556	445.413	374.08
YER066W	RRT13	protein_coding	37.6659	52.3558	54.469	32.8828	26.9203	39.5175	101.727	124.875	135.26
YER067W	RGI1	protein_coding	557.262	538.759	487.403	640.953	637.433	508.339	191.343	170.212	139.487
YER068W	MOT2	protein_coding	238.551	291.335	243.232	363.798	359.578	356.855	70.2397	54.0859	46.4958
YER069W	ARG5%2C6	protein_coding	530.22	532.003	555.959	422.779	492.256	566.418	622.469	594.945	727.025
YER070W	RNR1	protein_coding	7445.29	7568.8	7513.9	6360.99	6432.02	6877.25	2395.42	2770.31	2665.05
YER071C	TDA2	protein_coding	477.101	483.869	487.403	639.387	570.133	506.543	382.685	425.529	543.155
YER072W	VTC1	protein_coding	13148.3	12790	13317.7	11582.6	10075.9	8434	2887.1	2807.69	2128.24
YER073W	ALD5	protein_coding	2784.38	2672.68	2666.16	2275.7	2561.27	2330.94	1528.32	1451.57	1257.5
YER074W	RPS24A	protein_coding	19205.7	16514	18679.1	15127.6	21672.7	20598.2	24295.7	22695.4	20627.2
YER074W-A	YOS1	protein_coding	1336.66	1508.19	1181.41	2091.97	1726.74	1493.28	1986.09	1966.18	1891.53
YER075C	PTP3	protein_coding	275.251	278.668	252.623	362.755	351.886	330.51	70.2397	71.5843	99.3319
YER076C	YER076C	protein_coding	141.006	170.579	153.077	113.263	150.946	119.151	239.784	221.116	281.088
YER077C	MRX1	protein_coding	230.824	191.69	192.52	205.126	234.591	253.87	365.731	309.403	407.895
YER078C	ICP55	protein_coding	511.87	485.558	501.49	507.856	563.403	525.104	421.438	393.714	448.05
YER078W-A	YER078W-A	protein_coding	2.89737	1.6889	9.3912	0	1.92288	0.59875	2.42206	3.18152	2.11344
YER079W	YER079W	protein_coding	247.243	184.09	206.606	320.999	287.47	262.851	89.6162	62.0397	86.6512
YER080W	AIM9	protein_coding	815.128	876.538	841.452	955.689	987.397	1009.49	365.731	384.964	405.781
YER081W	SER3	protein_coding	353.48	316.668	329.631	302.208	332.658	285.604	465.035	433.483	494.546
YER082C	UTP7	protein_coding	736.899	747.337	700.584	883.138	790.302	719.698	256.738	159.076	166.962
YER083C	GET2	protein_coding	1370.46	1319.03	1341.06	1139.41	1078.73	1035.24	392.374	377.011	268.407
YER084W	YER084W	protein_coding	21.2474	25.3335	23.478	52.1949	36.5346	36.5238	0	0	0
YER085C	YER085C	protein_coding	7.72633	1.6889	1.87824	2.0878	9.61438	7.185	0	0.795381	14.7941
YER086W	ILV1	protein_coding	3997.41	4015.36	4148.09	3007.47	3071.79	3845.17	312.446	462.116	342.378
YER087W	AIM10	protein_coding	257.866	218.712	206.606	184.77	169.213	192.798	489.256	416.78	418.462
YER087C-B	SBH1	protein_coding	3215.12	3424.24	2997.67	3946.98	3414.07	3094.34	181.654	218.73	128.92
YER088C	DOT6	protein_coding	1230.42	1135.78	1183.29	2053.35	1743.09	1504.66	150.168	201.231	99.3319
YER089C	PTC2	protein_coding	1573.27	1631.48	1546.73	1915.03	1896.92	1848.94	1133.52	1172.39	991.205
YER090W	TRP2	protein_coding	1646.67	1514.1	1690.42	1139.41	1122	1113.68	934.915	1043.54	963.73
YER091C	MET6	protein_coding	7216.39	6325.77	7042.46	4465.8	4935.06	5357.02	4887.72	5733.11	4645.35
YER092W	IES5	protein_coding	486.759	503.292	441.386	1138.89	896.06	705.927	641.846	548.018	462.844
YER093C	TSC11	protein_coding	280.08	265.157	244.171	343.964	382.652	373.62	491.678	530.519	634.033
YER093C-A	AIM11	protein_coding	146.8	146.934	136.172	272.979	274.971	200.581	31.4868	34.2014	29.5882
YER094C	PUP3	protein_coding	2362.33	2290.99	2315.87	2298.14	2267.07	2102.21	4158.68	3731.93	3269.5
YER095W	RAD51	protein_coding	793.881	800.538	797.313	575.188	512.447	687.365	1467.77	1433.28	1196.21
YER096W	SHC1	protein_coding	68.5712	84.4449	68.5558	86.6435	70.185	64.0663	70.2397	62.8351	46.4958
YER098W	UBP9	protein_coding	98.5107	81.0671	82.6426	67.3314	69.2235	86.8188	179.232	178.961	185.983
YER099C	PRS2	protein_coding	675.088	775.204	758.809	632.08	633.588	572.405	1588.87	1430.1	1274.41
YER100W	UBC6	protein_coding	895.289	791.249	762.566	698.368	617.243	617.312	578.872	606.08	515.68
YER101C	AST2	protein_coding	190.261	158.756	179.372	184.77	178.827	177.829	87.1942	77.152	57.063
YER102W	RPS8B	protein_coding	17973.4	16603.6	17701.5	16901.2	18316.4	17529.6	13929.3	14716.9	12175.6
YER103W	SSA4	protein_coding	217.303	194.223	202.85	355.969	362.462	312.548	503.788	458.139	376.193
YER104W	RTT105	protein_coding	115.895	138.49	126.781	140.926	137.486	104.183	111.415	104.99	61.2899
YER105C	NUP157	protein_coding	998.628	935.65	985.137	1150.9	1234.49	1563.34	2131.41	2402.85	2601.65
YER106W	MAM1	protein_coding	1.93158	10.9778	6.57384	11.4829	20.1902	9.58001	4.84412	3.97691	6.34033
YER107C	GLE2	protein_coding	421.085	452.625	417.908	331.96	322.082	335.3	1169.85	1071.38	1052.5
YER110C	KAP123	protein_coding	7507.1	7163.46	7454.74	5966.92	6504.13	7938.83	4696.37	5873.89	5243.45
YER111C	SWI4	protein_coding	313.882	289.646	335.266	385.198	398.997	431.699	65.3956	101.809	90.8781
YER112W	LSM4	protein_coding	800.641	809.827	765.383	1218.23	1299.86	1166.37	268.849	307.017	433.256
YER113C	TMN3	protein_coding	645.149	627.426	773.835	520.383	475.912	532.289	886.474	820.833	1082.08
YER114C	BOI2	protein_coding	576.578	615.603	661.141	625.817	629.742	758.617	438.393	590.173	475.525
YER115C	SPR6	protein_coding	222.132	207.734	184.068	211.911	205.748	204.773	205.875	208.39	181.756
YER116C	SLX8	protein_coding	195.09	194.223	203.789	207.736	229.784	190.403	198.609	207.594	175.416
YER117W	RPL23B	protein_coding	35997.9	33376.9	34649.8	35158.5	42129.3	39042.1	71007.5	65344.5	58062.6
YER118C	SHO1	protein_coding	852.794	854.583	889.347	571.534	585.516	590.967	205.875	165.439	145.828
YER119C	AVT6	protein_coding	447.161	423.913	488.342	379.457	338.426	320.93	247.05	286.337	243.046
YER120W	SCS2	protein_coding	4681.19	4679.09	4522.8	5531.62	5209.07	4496.61	932.493	1106.37	822.13
YER121W	YER121W	protein_coding	53.1185	41.378	31.9301	59.5022	38.4575	32.3325	16.9544	17.4984	48.6092
YER122C	GLO3	protein_coding	1289.33	1300.45	1286.59	858.084	812.415	758.617	2635.2	2374.21	2259.27
YER123W	YCK3	protein_coding	389.214	425.602	405.7	317.867	341.311	358.053	385.108	427.12	448.05
YER124C	DSE1	protein_coding	1831.14	1931.26	1998.45	980.742	1143.15	1389.7	2056.33	2009.13	3988.07
YER125W	RSP5	protein_coding	2942.77	2885.48	3017.39	2814.35	2809.32	2878.79	4759.35	4987.04	4423.44
YER126C	NSA2	protein_coding	1679.51	1694.81	1589.93	1910.33	1880.57	1533.4	2594.03	2386.94	2523.45
YER127W	LCP5	protein_coding	591.064	579.292	524.029	995.879	994.127	792.745	419.016	377.806	365.626
YER128W	VFA1	protein_coding	96.5792	119.067	107.06	135.185	115.373	105.979	33.9088	48.5182	61.2899
YER129W	SAK1	protein_coding	443.298	437.425	459.23	403.467	370.154	557.437	743.572	716.638	615.012
YER130C	COM2	protein_coding	540.843	619.826	553.142	515.164	488.411	453.853	574.028	598.922	659.395
YER131W	RPS26B	protein_coding	6917	7797.64	6617.04	8628.34	7560.75	6408.42	5166.25	5201.79	4068.38
YER132C	PMD1	protein_coding	794.846	729.604	751.296	1052.77	975.86	1216.66	188.921	287.133	224.025
YER133W	GLC7	protein_coding	3200.63	3443.66	3375.2	2901.51	2900.66	2815.92	4773.88	4716.61	6416.42
YER134C	YER134C	protein_coding	762.975	729.604	699.644	865.913	768.189	731.673	297.913	365.875	401.554
YER135C	YER135C	protein_coding	34.7685	40.5336	46.0169	42.2779	45.1876	33.53	31.4868	17.4984	42.2689
YER136W	GDI1	protein_coding	2215.53	2259.75	2233.23	1622.74	1621.95	1728.59	1298.22	1554.97	1637.92
YER137C	YER137C	protein_coding	114.929	103.023	77.0078	123.18	130.756	90.4113	26.6427	19.0891	6.34033
YER138C	YER138C	protein_coding	1.93158	4.22225	0.93912	6.26339	6.73007	7.78375	2.42206	0	2.11344
YER138W-A	YER138W-A	protein_coding	185.432	141.023	322.118	43.8437	272.087	481.994	101.727	113.739	333.924
YER139C	RTR1	protein_coding	172.877	158.756	145.564	135.707	119.218	119.151	310.024	233.047	331.811
YER140W	EMP65	protein_coding	225.029	260.09	231.963	258.887	215.362	195.193	455.347	434.278	407.895
YER141W	COX15	protein_coding	2309.21	2318.01	2115.84	1971.4	1903.65	1886.66	3194.7	3003.36	2753.82
YER142C	MAG1	protein_coding	83.0581	129.201	112.694	72.029	76.915	67.06	75.0839	112.944	118.353
YER143W	DDI1	protein_coding	395.975	472.892	398.187	529.256	528.791	434.693	377.841	328.492	268.407
YER144C	UBP5	protein_coding	654.807	616.448	586.011	528.212	456.683	583.183	491.678	495.522	414.235
YER145C	FTR1	protein_coding	3770.45	3640.42	3985.63	1882.67	2036.33	1938.15	6464.48	5722.77	5251.91
YER145C-A	YER145C-A	protein_coding	63.7422	50.6669	57.2863	78.8143	66.3392	55.085	125.947	158.281	88.7646
YER146W	LSM5	protein_coding	109.134	82.756	113.634	127.877	209.594	159.268	227.674	184.528	215.571
YER147C	SCC4	protein_coding	197.987	195.068	177.494	179.55	149.984	170.644	452.925	324.515	306.449
YER148W	SPT15	protein_coding	1858.18	1895.79	1743.01	1840.91	1825.77	1668.12	1896.47	1876.3	1817.56
YER149C	PEA2	protein_coding	413.359	434.891	366.257	376.325	327.85	340.09	276.115	267.248	196.55
YER150W	SPI1	protein_coding	686.678	743.115	709.036	1627.44	1207.57	941.236	70.2397	69.9935	44.3823
YER151C	UBP3	protein_coding	753.317	827.56	774.774	1099.75	999.896	1012.49	481.99	437.46	382.533
YER152C	YER152C	protein_coding	362.172	368.18	378.465	326.218	282.663	225.729	1261.89	1194.66	957.39
YER153C	PET122	protein_coding	65.6738	67.5559	57.2863	53.7607	40.3804	59.875	152.59	149.532	80.3109
YER154W	OXA1	protein_coding	332.232	363.958	368.135	481.237	409.573	456.846	247.05	205.208	196.55
YER155C	BEM2	protein_coding	1936.41	2038.5	2359.07	2606.61	2832.4	4249.93	2453.55	2696.34	3647.8
YER156C	YER156C	protein_coding	1633.15	1571.52	1485.69	1390.47	1346.97	1045.42	1666.38	1466.68	1253.27
YER157W	COG3	protein_coding	417.222	399.424	393.491	241.662	224.977	288.598	767.793	752.43	1105.33
YER158C	YER158C	protein_coding	486.759	444.18	443.265	751.085	723.001	652.638	113.837	112.149	101.445
YER159C	BUR6	protein_coding	722.412	801.382	695.888	1084.61	845.104	702.933	368.153	390.532	365.626
YER160C	YER160C	protein_coding	43.4606	54.8892	61.0428	124.224	116.334	187.409	16.9544	9.54457	12.6807
YER161C	SPT2	protein_coding	254.969	244.89	209.424	204.082	231.707	215.55	230.096	221.116	240.933
YER162C	RAD4	protein_coding	179.637	158.756	170.92	209.302	182.673	180.224	310.024	288.723	253.613
YER163C	GCG1	protein_coding	356.377	385.913	403.822	276.111	262.473	240.698	942.181	824.015	644.6
YER164W	CHD1	protein_coding	599.757	629.115	620.758	783.967	788.379	1078.35	879.208	920.256	822.13
YER165W	PAB1	protein_coding	11300.7	11474.4	11619.7	6954.45	6966.58	7438.87	1482.3	1574.06	1318.79
YER166W	DNF1	protein_coding	943.578	967.739	1057.45	1146.72	964.322	1489.09	2196.81	2367.85	2305.77
YER167W	BCK2	protein_coding	389.214	383.38	344.657	536.564	418.226	481.395	242.206	280.769	211.344
YER168C	CCA1	protein_coding	451.025	448.402	418.848	275.589	265.357	290.993	1111.73	1041.15	1181.42
YER169W	RPH1	protein_coding	269.456	254.179	294.884	251.579	298.046	241.895	285.803	342.014	262.067
YER170W	ADK2	protein_coding	150.663	188.312	179.372	197.297	214.401	151.484	382.685	334.855	323.357
YER171W	RAD3	protein_coding	484.827	449.247	561.594	447.832	434.57	516.123	637.002	594.945	557.949
YER172C	BRR2	protein_coding	538.912	509.203	579.437	734.382	747.999	1029.85	934.915	949.685	1253.27
YER173W	RAD24	protein_coding	144.869	150.312	131.477	173.809	135.563	164.656	188.921	189.301	145.828
YER174C	GRX4	protein_coding	474.204	468.669	567.229	514.12	624.935	609.528	905.85	782.655	1033.47
YER175C	TMT1	protein_coding	229.858	183.245	196.276	268.282	292.277	234.111	213.141	155.895	169.076
YER175W-A	YER175W-A	protein_coding	29.9395	37.1558	41.3213	16.7024	15.383	22.1538	26.6427	12.7261	29.5882
YER176W	ECM32	protein_coding	772.633	826.716	712.792	740.646	730.693	763.407	1189.23	1057.06	1006
YER177W	BMH1	protein_coding	12490.6	12727.5	11932.5	8436.78	7978.01	7189.79	12982.2	12526.5	9850.76
YER178W	PDA1	protein_coding	13687.2	13028.2	13575	10549.6	11374.8	10808.6	3153.52	3747.84	2553.04
YER179W	DMC1	protein_coding	47.3238	52.3558	57.2863	53.7607	54.802	55.085	26.6427	15.9076	19.021
YER180C	ISC10	protein_coding	246.277	233.068	221.632	264.628	258.627	225.13	96.8824	88.2873	107.786
YER180C-A	SLO1	protein_coding	102.374	108.934	107.06	130.487	156.714	137.114	96.8824	99.4226	78.1974
YER181C	YER181C	protein_coding	15.4527	5.91114	19.7215	6.78534	18.2673	10.1788	7.26618	15.9076	21.1344
YER182W	FMP10	protein_coding	298.43	314.98	283.614	416.515	412.457	323.325	409.328	414.394	361.399
YER183C	FAU1	protein_coding	394.043	378.313	377.526	263.062	314.39	231.716	661.222	612.443	623.466
YER184C	TOG1	protein_coding	210.543	206.046	196.276	179.55	174.02	224.531	484.412	471.661	479.752
YER185W	PUG1	protein_coding	37.6659	36.3113	44.1386	34.9706	47.1105	41.3138	16.9544	50.109	38.042
YER186C	YER186C	protein_coding	236.619	184.09	239.476	141.97	145.177	145.496	1148.06	1135.01	1196.21
YER187W	YER187W	protein_coding	15.4527	22.8001	10.3303	18.2682	18.2673	20.9563	29.0647	46.1321	40.1554
YER188W	YER188W	protein_coding	48.2896	39.6891	46.956	52.1949	50.9562	37.7213	60.5515	68.4028	78.1974
YER188C-A	YER188C-A	protein_coding	7.72633	13.5112	12.2086	21.3999	30.766	7.185	7.26618	0.795381	0
YER189W	YER189W	protein_coding	33.8027	24.489	34.7474	29.2291	31.7275	26.345	43.5971	40.5644	40.1554
YER190W	YRF1-2	protein_coding	39.5975	27.0224	30.0518	20.878	20.1902	19.16	50.8633	59.6536	54.9495
YFL067W	YFL067W	protein_coding	4.82896	5.06669	14.0868	7.30729	9.61438	17.3638	53.2853	21.4753	10.5672
YFL066C	YFL066C	protein_coding	14.4869	9.28894	15.0259	13.5707	11.5373	19.7588	58.1294	38.9737	38.042
YFL065C	YFL065C	protein_coding	9.65792	8.44449	9.3912	6.26339	3.84575	10.1788	24.2206	14.3169	8.45378
YFL064C	YFL064C	protein_coding	8.69212	16.0445	15.965	6.78534	17.3059	15.5675	12.1103	26.2476	19.021
YFL062W	COS4	protein_coding	8.69212	3.3778	11.2694	7.82923	4.80719	8.98125	0	1.59076	10.5672
YFL061W	DDI2	protein_coding	9.65792	10.1334	13.1477	10.439	6.73007	7.78375	9.68824	15.9076	2.11344
YFL060C	SNO3	protein_coding	15.4527	23.6446	15.0259	22.9658	13.4601	16.765	24.2206	46.9275	27.4748
YFL059W	SNZ3	protein_coding	82.0923	76.8449	84.5208	51.6729	51.9177	61.0725	58.1294	70.7889	65.5168
YFL058W	THI5	protein_coding	2.89737	1.6889	3.75648	2.60974	7.6915	8.3825	4.84412	3.97691	4.22689
YFL055W	AGP3	protein_coding	80.1607	96.2672	71.3731	57.4144	54.802	69.455	118.681	142.373	107.786
YFL054C	AQY3	protein_coding	57.9475	49.8225	53.5298	43.8437	33.6503	64.665	205.875	182.142	154.281
YFL053W	DAK2	protein_coding	18.35	21.9557	13.1477	21.9219	20.1902	35.3263	19.3765	19.8845	12.6807
YFL052W	ZNF1	protein_coding	26.0764	36.3113	22.5389	26.0974	40.3804	16.1663	7.26618	33.406	14.7941
YFL051C	YFL051C	protein_coding	19.3158	19.4223	15.0259	17.2243	3.84575	10.1788	12.1103	7.15843	4.22689
YFL050C	ALR2	protein_coding	60.8449	70.9337	77.947	55.8485	52.8791	75.4425	353.621	286.337	329.697
YFL049W	SWP82	protein_coding	308.087	313.291	236.658	426.954	397.074	367.633	288.225	278.383	270.521
YFL048C	EMP47	protein_coding	1686.27	1586.72	1532.64	1741.22	1826.73	1521.42	3642.78	3586.37	3683.73
YFL047W	RGD2	protein_coding	488.691	507.514	421.665	354.403	369.192	362.843	419.016	381.783	494.546
YFL046W	FMP32	protein_coding	315.814	358.891	271.406	419.647	316.313	462.834	186.499	247.363	224.025
YFL045C	SEC53	protein_coding	13689.1	12970.7	13523.3	6885.03	8128.96	7047.29	18640.2	17620.9	20959
YFL044C	OTU1	protein_coding	619.072	457.691	492.099	548.568	593.207	477.803	743.572	685.618	610.785
YFL042C	LAM5	protein_coding	240.482	211.112	193.459	320.999	299.969	261.055	201.031	190.096	185.983
YFL041W-A	YFL041W-A	protein_coding	24.1448	11.8223	21.5998	20.878	19.2288	26.9438	7.26618	31.8152	12.6807
YFL041W	FET5	protein_coding	1186.96	1125.65	1145.73	550.656	548.02	739.457	2916.16	2793.38	2462.16
YFL040W	YFL040W	protein_coding	46.358	45.6003	36.6257	36.0145	32.6889	35.925	2.42206	21.4753	21.1344
YFL039C	ACT1	protein_coding	40819.2	37670.9	42380.6	27183.1	28972.9	26606.1	5120.23	6558.71	3850.69
YFL038C	YPT1	protein_coding	4236.93	4011.98	3824.1	7605.32	6888.7	5763.57	5863.81	5576.42	4546.02
YFL037W	TUB2	protein_coding	3879.58	3755.27	4055.12	3336.82	3347.73	4205.02	3637.93	4012.7	3011.66
YFL036W	RPO41	protein_coding	451.99	508.358	529.664	512.032	502.832	641.86	1293.38	1416.57	1392.76
YFL034C-B	MOB2	protein_coding	300.361	304.002	305.214	598.154	567.248	428.106	50.8633	58.0628	59.1764
YFL034C-A	RPL22B	protein_coding	2346.87	2336.59	2369.4	1802.29	1968.06	1860.92	821.078	893.213	874.966
YFL034W	MIL1	protein_coding	375.693	337.78	415.091	354.925	315.352	403.558	828.344	886.85	792.541
YFL033C	RIM15	protein_coding	442.333	465.291	450.778	734.382	744.153	828.072	278.537	298.268	321.243
YFL031W	HAC1	protein_coding	12825.7	11753	12770.2	3427.12	3570.78	3728.42	59817.6	55469.9	49127
YFL030W	AGX1	protein_coding	98.5107	74.3115	69.4949	59.5022	43.2647	53.8875	198.609	208.39	131.034
YFL029C	CAK1	protein_coding	297.464	295.557	259.197	365.364	355.732	284.406	307.602	265.657	238.819
YFL028C	CAF16	protein_coding	494.485	474.58	466.743	328.306	406.688	371.225	1080.24	1077.74	1075.74
YFL027C	GYP8	protein_coding	235.653	303.157	268.588	398.247	431.686	332.306	620.047	566.311	505.113
YFL026W	STE2	protein_coding	9094.86	8917.38	9420.31	6815.61	7951.09	8181.92	3337.6	3657.96	4024
YFL025C	BST1	protein_coding	612.312	587.737	671.471	514.12	599.937	653.835	486.834	530.519	896.1
YFL024C	EPL1	protein_coding	427.846	407.869	388.796	348.14	315.352	411.341	372.997	485.978	530.474
YFL023W	BUD27	protein_coding	328.369	313.291	313.666	317.345	320.159	317.936	259.16	290.314	202.891
YFL022C	FRS2	protein_coding	2653.03	2524.06	2634.23	2739.71	2761.25	2494.99	264.005	261.68	202.891
YFL021W	GAT1	protein_coding	297.464	295.557	303.336	469.232	405.727	371.225	43.5971	49.3136	80.3109
YFL020C	PAU5	protein_coding	10.6237	13.5112	13.1477	19.3121	22.1131	10.7775	4.84412	3.97691	8.45378
YFL019C	YFL019C	protein_coding	7.72633	3.3778	8.45208	7.82923	9.61438	7.78375	4.84412	4.77229	2.11344
YFL018C	LPD1	protein_coding	2730.29	2746.15	2715	3173.97	3334.27	2980.58	1634.89	1758.59	1388.53
YFL017W-A	SMX2	protein_coding	414.325	434.047	447.021	535.52	427.84	407.15	193.765	208.39	118.353
YFL017C	GNA1	protein_coding	625.833	642.626	561.594	866.435	937.402	658.027	850.143	717.434	665.735
YFL016C	MDJ1	protein_coding	648.046	707.648	638.602	1122.19	913.366	807.714	1150.48	1050.7	967.957
YFL015C	YFL015C	protein_coding	10.6237	0.844449	3.75648	2.0878	1.92288	1.1975	7.26618	6.36305	2.11344
YFL014W	HSP12	protein_coding	397.906	377.469	314.605	387.286	380.729	356.256	394.796	478.819	344.491
YFL013C	IES1	protein_coding	347.685	335.246	292.066	407.642	374.961	423.316	62.9736	123.284	118.353
YFL012W	YFL012W	protein_coding	8.69212	14.3556	13.1477	6.26339	9.61438	13.1725	12.1103	2.38614	14.7941
YFL011W	HXT10	protein_coding	6.76054	15.2001	18.7824	15.1365	13.4601	10.1788	16.9544	19.8845	19.021
YFL010W-A	AUA1	protein_coding	390.18	276.135	356.866	461.925	580.709	598.75	222.83	168.621	173.302
YFL010C	WWM1	protein_coding	1226.56	1284.41	1145.73	2560.68	1953.64	1823.79	833.189	788.223	589.651
YFL009W	CDC4	protein_coding	939.715	988.005	949.45	779.792	773.958	880.163	888.896	1081.72	946.823
YFL008W	SMC1	protein_coding	392.111	386.758	422.604	505.769	477.835	646.65	382.685	330.879	388.874
YFL007W	BLM10	protein_coding	1160.88	1133.25	1236.82	1314.79	1524.84	1892.05	2601.29	2557.95	2827.79
YFL005W	SEC4	protein_coding	2142.13	2128.01	1985.3	2822.18	2789.13	2287.82	4512.3	3871.12	4057.81
YFL004W	VTC2	protein_coding	2242.57	2201.48	2142.13	2350.86	2455.51	2987.17	4490.5	4105.76	5154.69
YFL003C	MSH4	protein_coding	54.0843	65.0226	53.5298	40.712	62.4935	55.085	31.4868	38.9737	31.7017
YFL002W-A	YFL002W-A	protein_coding	2.89737	3.3778	0.93912	3.13169	0	5.9875	0	2.38614	4.22689
YFL002C	SPB4	protein_coding	717.583	720.315	690.253	710.894	763.382	718.5	496.522	544.041	615.012
YFL001W	DEG1	protein_coding	334.164	292.179	307.092	229.136	224.015	217.346	271.271	286.337	238.819
YFR001W	LOC1	protein_coding	1214	1302.98	1158.87	1636.83	1511.38	1335.81	796.858	870.942	929.915
YFR002W	NIC96	protein_coding	743.659	718.626	725.94	657.656	759.536	838.849	1274	1219.32	1506.89
YFR003C	YPI1	protein_coding	296.498	307.379	289.249	283.94	229.784	185.613	210.719	242.591	207.118
YFR004W	RPN11	protein_coding	1804.1	1924.5	1804.05	2025.68	2025.75	1669.91	2523.79	2490.34	2096.54
YFR005C	SAD1	protein_coding	310.985	293.868	316.483	159.194	208.632	215.55	322.134	382.578	553.722
YFR006W	YFR006W	protein_coding	1278.71	1315.65	1216.16	1204.14	1154.69	1026.86	2216.18	2227.86	2493.86
YFR007W	YFH7	protein_coding	252.072	245.735	262.015	171.721	175.943	143.101	113.837	139.192	166.962
YFR008W	FAR7	protein_coding	47.3238	65.0226	58.2254	64.7217	85.568	71.2513	21.7985	26.2476	42.2689
YFR009W	GCN20	protein_coding	1869.77	1988.68	1929.89	1225.01	1215.26	1529.21	5035.46	4817.62	4816.54
YFR010W	UBP6	protein_coding	1400.4	1344.36	1282.84	1304.35	1371.01	1217.26	1443.55	1575.65	1542.81
YFR011C	MIC19	protein_coding	653.841	650.226	567.229	773.006	758.575	649.644	290.647	252.136	342.378
YFR012W	DCV1	protein_coding	15.4527	10.1334	16.9042	24.0097	21.1516	16.765	7.26618	6.36305	0
YFR012W-A	YFR012W-A	protein_coding	0.965792	4.22225	6.57384	6.78534	0.961438	2.99375	0	0	0
YFR013W	IOC3	protein_coding	401.769	418.847	408.517	423.301	426.879	467.025	416.594	556.767	541.042
YFR014C	CMK1	protein_coding	491.588	489.78	445.143	562.139	621.089	593.96	794.436	741.295	657.281
YFR015C	GSY1	protein_coding	588.167	564.936	550.324	840.338	761.459	672.995	615.203	540.859	564.29
YFR016C	AIP5	protein_coding	431.709	405.336	370.013	532.91	444.184	524.505	460.191	408.826	412.122
YFR017C	IGD1	protein_coding	73.4002	96.2672	67.6166	122.136	159.599	96.9976	33.9088	20.6799	12.6807
YFR018C	YFR018C	protein_coding	362.172	376.624	389.735	314.735	265.357	274.228	528.009	504.272	412.122
YFR019W	FAB1	protein_coding	355.411	371.558	373.77	741.168	609.552	722.692	419.016	408.826	545.269
YFR020W	CSS2	protein_coding	230.824	200.134	200.033	213.477	191.326	166.453	319.712	241	234.592
YFR021W	ATG18	protein_coding	284.908	254.179	285.493	218.697	209.594	226.328	242.206	299.859	207.118
YFR022W	ROG3	protein_coding	269.456	262.624	309.91	332.481	325.928	422.718	147.746	142.373	128.92
YFR023W	PES4	protein_coding	8.69212	11.8223	2.81736	8.87313	22.1131	10.7775	4.84412	0.795381	12.6807
YFR024C-A	LSB3	protein_coding	1950.9	1768.28	1820.01	1822.12	2102.67	1768.11	4546.21	4291.08	4026.11
YFR025C	HIS2	protein_coding	548.57	537.914	493.038	440.003	492.256	440.68	496.522	457.344	490.319
YFR026C	ULI1	protein_coding	24.1448	23.6446	28.1736	12.5268	13.4601	25.7463	43.5971	23.066	33.8151
YFR027W	ECO1	protein_coding	80.1607	59.1114	64.7993	73.0729	59.6092	63.4675	43.5971	59.6536	29.5882
YFR028C	CDC14	protein_coding	890.46	809.827	826.426	780.314	811.454	853.219	1227.98	1309.99	1018.68
YFR029W	PTR3	protein_coding	194.124	208.579	178.433	292.813	282.663	241.895	67.8177	51.6998	63.4033
YFR030W	MET10	protein_coding	536.014	540.447	474.256	399.291	483.603	539.474	336.666	351.558	344.491
YFR031C	SMC2	protein_coding	300.361	276.979	308.031	441.569	361.501	405.953	629.736	567.107	627.693
YFR031C-A	RPL2A	protein_coding	37997.1	33859	37319.7	35158.5	39058.4	30831.5	35885.2	35728.5	30376.5
YFR032C	RRT5	protein_coding	5.79475	7.60004	5.63472	16.7024	14.4216	5.9875	12.1103	4.77229	0
YFR032C-A	RPL29	protein_coding	5643.12	4862.34	5113.51	4069.64	5365.79	4354.71	35795.6	34832.9	27024.6
YFR032C-B	MIN10	protein_coding	75.3317	58.267	77.0078	111.697	70.185	45.505	62.9736	59.6536	23.2479
YFR033C	QCR6	protein_coding	496.417	628.27	533.42	742.733	558.596	617.312	450.503	396.1	291.655
YFR034C	PHO4	protein_coding	272.353	265.157	277.98	421.213	361.501	305.961	203.453	190.096	171.189
YFR035C	YFR035C	protein_coding	454.888	394.358	451.717	532.91	524.945	329.911	452.925	402.463	289.542
YFR036W	CDC26	protein_coding	96.5792	96.2672	91.0946	224.438	201.902	155.076	21.7985	17.4984	19.021
YFR037C	RSC8	protein_coding	964.826	952.539	908.129	840.86	836.451	834.059	1944.91	1788.02	1394.87
YFR038W	IRC5	protein_coding	367.001	397.736	402.883	339.267	341.311	352.664	804.124	686.414	735.479
YFR039C	OSW7	protein_coding	664.465	630.803	696.827	365.886	332.658	347.874	908.272	906.734	1069.4
YFR040W	SAP155	protein_coding	653.841	669.648	649.871	649.305	605.706	711.315	828.344	866.965	849.604
YFR041C	ERJ5	protein_coding	643.217	657.826	589.767	904.016	941.248	777.178	428.705	467.684	532.588
YFR042W	KEG1	protein_coding	610.38	562.403	611.367	590.846	568.21	556.838	557.074	561.539	906.667
YFR043C	IRC6	protein_coding	150.663	142.712	132.416	197.297	189.403	123.343	70.2397	87.4919	105.672
YFR044C	DUG1	protein_coding	4148.07	4174.96	4354.7	1703.12	1943.07	2117.78	1794.75	2105.37	1635.81
YFR045W	YFR045W	protein_coding	197.021	205.201	154.955	193.121	237.475	203.575	55.7074	57.2674	31.7017
YFR046C	CNN1	protein_coding	97.5449	108.934	91.0946	143.014	143.254	137.114	65.3956	86.6965	103.559
YFR047C	BNA6	protein_coding	1596.45	1433.03	1593.69	2072.14	2197.85	1890.25	1622.78	1669.5	1483.64
YFR048W	RMD8	protein_coding	294.566	330.18	325.875	275.067	238.437	285.604	305.18	293.496	245.16
YFR049W	YMR31	protein_coding	329.335	398.58	309.91	296.467	280.74	376.614	339.088	308.608	338.151
YFR050C	PRE4	protein_coding	2453.11	2505.48	2464.25	2503.79	2369.94	2021.98	806.546	1020.47	809.449
YFR051C	RET2	protein_coding	1935.45	1884.81	1916.74	1639.44	1580.6	1577.11	280.959	336.446	213.458
YFR052W	RPN12	protein_coding	962.894	1002.36	1118.49	525.081	593.207	540.672	247.05	259.294	297.996
YFR053C	HXK1	protein_coding	1668.89	1615.43	1638.76	2171.83	2316.1	2332.13	1227.98	1216.93	1060.95
YFR054C	YFR054C	protein_coding	27.0422	15.2001	11.2694	18.2682	30.766	15.5675	4.84412	15.1122	12.6807
YFR055W	IRC7	protein_coding	2235.81	2205.7	2127.11	2283.53	2185.35	1883.07	4289.47	4139.96	4224.77
YGL263W	COS12	protein_coding	9.65792	15.2001	17.8433	10.439	12.4987	2.99375	4.84412	5.56767	19.021
YGL259W	YPS5	protein_coding	14.4869	2.53335	4.6956	5.21949	4.80719	7.185	4.84412	5.56767	14.7941
YGL258W	VEL1	protein_coding	19.3158	27.0224	23.478	28.7072	20.1902	15.5675	38.753	25.4522	23.2479
YGL257C	MNT2	protein_coding	665.43	648.537	693.071	387.808	476.873	555.042	1901.32	1633.71	2033.13
YGL256W	ADH4	protein_coding	507.041	461.914	495.855	370.062	433.609	419.724	637.002	570.288	574.857
YGL255W	ZRT1	protein_coding	860.52	902.716	917.52	841.904	885.484	771.789	973.668	978.319	881.306
YGL254W	FZF1	protein_coding	164.185	170.579	164.346	223.916	178.827	186.81	179.232	151.918	147.941
YGL253W	HXK2	protein_coding	21167.3	21138.3	21743.4	11651.5	12388.1	12883.9	24501.6	27084.3	22391.9
YGL252C	RTG2	protein_coding	661.567	762.538	647.993	426.954	457.645	477.803	685.443	564.721	735.479
YGL251C	HFM1	protein_coding	289.737	247.424	284.553	294.901	248.051	308.955	254.316	246.568	205.004
YGL250W	RMR1	protein_coding	204.748	164.668	153.077	240.618	191.326	203.575	242.206	221.911	325.47
YGL249W	ZIP2	protein_coding	19.3158	15.2001	17.8433	12.5268	22.1131	16.765	4.84412	3.18152	16.9076
YGL248W	PDE1	protein_coding	508.006	483.869	517.455	568.924	544.174	517.32	481.99	461.321	401.554
YGL247W	BRR6	protein_coding	279.114	305.691	319.301	246.36	212.478	195.193	406.906	425.529	344.491
YGL246C	RAI1	protein_coding	475.169	448.402	425.421	391.462	390.344	364.04	666.066	524.951	659.395
YGL245W	GUS1	protein_coding	8053.74	7766.4	8052.02	4174.03	4645.67	5297.14	4478.39	4636.28	4072.61
YGL244W	RTF1	protein_coding	774.565	780.271	760.687	885.747	854.718	726.284	370.575	235.433	302.222
YGL243W	TAD1	protein_coding	266.558	274.446	242.293	219.741	201.902	198.186	537.697	495.522	589.651
YGL242C	YGL242C	protein_coding	790.983	878.227	776.652	972.913	767.228	855.614	1005.15	901.167	708.004
YGL241W	KAP114	protein_coding	452.956	418.002	473.317	441.569	433.609	530.493	649.112	637.1	824.243
YGL240W	DOC1	protein_coding	115.895	140.179	120.207	134.141	118.257	126.935	169.544	210.776	200.777
YGL238W	CSE1	protein_coding	1592.59	1683.83	1885.75	1044.94	1164.3	1800.44	1584.03	1641.67	2377.62
YGL237C	HAP2	protein_coding	115.895	115.69	117.39	75.6826	68.2621	73.6463	33.9088	28.6337	31.7017
YGL236C	MTO1	protein_coding	211.508	182.401	191.581	195.731	167.29	205.97	271.271	314.176	236.706
YGL235W	YGL235W	protein_coding	2.89737	4.22225	2.81736	6.26339	2.88431	4.19125	0	4.77229	0
YGL234W	ADE5%2C7	protein_coding	8617.76	8274.76	8925.4	6678.34	7173.29	7071.84	10971.9	11740.6	9146.99
YGL233W	SEC15	protein_coding	321.609	358.046	375.648	274.545	279.778	328.714	828.344	760.384	879.193
YGL232W	TAN1	protein_coding	1029.53	1016.72	1017.07	1312.18	1448.89	1304.08	590.983	629.942	824.243
YGL231C	EMC4	protein_coding	923.297	995.606	888.408	1077.82	921.058	766.999	290.647	291.109	365.626
YGL230C	YGL230C	protein_coding	27.0422	27.0224	26.2954	20.356	31.7275	31.135	19.3765	11.9307	38.042
YGL229C	SAP4	protein_coding	358.309	334.402	311.788	281.852	324.966	308.955	435.971	449.39	477.638
YGL228W	SHE10	protein_coding	990.902	914.538	863.99	670.704	626.858	747.24	951.87	939.345	929.915
YGL227W	VID30	protein_coding	300.361	276.979	323.057	264.628	239.398	323.325	699.975	565.516	727.025
YGL226C-A	OST5	protein_coding	2269.61	2504.64	2491.49	2239.16	3451.56	2784.79	106.571	120.898	297.996
YGL226W	MTC3	protein_coding	241.448	261.779	235.719	409.208	278.817	225.729	217.985	202.822	169.076
YGL225W	VRG4	protein_coding	9283.19	9337.92	9070.96	8624.68	8542.38	8708.82	5817.79	6468.04	6141.67
YGL224C	SDT1	protein_coding	482.896	423.913	472.377	455.139	432.647	460.439	278.537	380.988	416.348
YGL223C	COG1	protein_coding	468.409	456.003	467.682	608.071	654.739	631.682	261.582	194.073	234.592
YGL222C	EDC1	protein_coding	246.277	273.602	291.127	447.31	378.807	362.843	41.175	37.3829	19.021
YGL221C	NIF3	protein_coding	1531.75	1650.9	1528.89	1463.54	1408.51	1435.2	2458.39	2483.18	1762.61
YGL220W	BOL2	protein_coding	1924.82	1889.88	1702.62	1465.63	1460.42	1216.06	2204.07	2180.93	1697.1
YGL219C	MDM34	protein_coding	538.912	428.98	505.247	1055.38	1011.43	926.267	48.4412	66.0166	52.8361
YGL216W	KIP3	protein_coding	562.091	608.003	588.828	544.393	549.943	591.565	576.45	538.473	395.214
YGL215W	CLG1	protein_coding	2419.31	2405.84	2481.16	2991.81	3147.75	3233.25	116.259	139.987	86.6512
YGL213C	SKI8	protein_coding	1076.86	1098.63	1076.23	1128.98	1303.71	1074.76	622.469	783.45	815.789
YGL212W	VAM7	protein_coding	146.8	145.245	95.7903	156.063	148.061	107.775	222.83	233.047	196.55
YGL211W	NCS6	protein_coding	617.141	700.048	596.341	692.626	662.431	716.704	1261.89	1203.41	1071.52
YGL210W	YPT32	protein_coding	478.067	415.469	435.752	543.349	517.254	466.427	290.647	251.34	226.139
YGL209W	MIG2	protein_coding	333.198	235.601	269.527	437.393	494.179	403.558	101.727	115.33	118.353
YGL208W	SIP2	protein_coding	197.987	172.268	161.529	155.541	154.792	135.916	251.894	250.545	188.097
YGL207W	SPT16	protein_coding	2293.75	2343.35	2400.39	1872.23	1841.15	2257.89	3097.81	3154.48	3613.99
YGL206C	CHC1	protein_coding	4612.62	4599.71	4959.49	5681.94	5770.55	7163.45	3337.6	3541.04	4235.34
YGL205W	POX1	protein_coding	136.177	142.712	116.451	90.2972	92.2981	92.8063	21.7985	36.5875	25.3613
YGL204C	YGL204C	protein_coding	197.021	188.312	205.667	284.462	308.622	262.851	26.6427	23.066	61.2899
YGL203C	KEX1	protein_coding	1140.6	1183.92	1131.64	928.025	1022.01	1101.7	777.481	962.411	976.411
YGL202W	ARO8	protein_coding	11125	11055.5	10515.3	10770.9	11774.7	11442.7	2695.75	3024.04	2460.05
YGL201C	MCM6	protein_coding	534.083	472.892	552.203	485.934	417.264	556.239	1266.74	1232.05	1179.3
YGL200C	EMP24	protein_coding	5867.18	5873.99	5607.49	6417.36	6378.18	6136.59	6713.95	6948.45	5689.39
YGL198W	YIP4	protein_coding	887.562	783.649	892.164	437.915	407.65	380.805	2141.1	2130.03	1589.31
YGL197W	MDS3	protein_coding	649.012	720.315	693.071	865.391	795.109	1066.37	196.187	214.753	211.344
YGL196W	DSD1	protein_coding	673.157	615.603	608.55	378.935	392.267	406.551	997.889	1088.88	1094.76
YGL195W	GCN1	protein_coding	5175.68	4961.14	5668.53	6285.83	7234.82	8683.68	5590.11	5772.08	7092.72
YGL194C-A	YGL194C-A	protein_coding	193.158	213.646	231.024	200.428	163.444	193.995	341.51	275.997	281.088
YGL194C	HOS2	protein_coding	361.206	363.958	328.692	268.282	282.663	256.265	319.712	299.859	346.605
YGL191W	COX13	protein_coding	759.112	760.849	754.113	996.923	1054.7	899.922	758.105	776.292	750.273
YGL190C	CDC55	protein_coding	541.809	612.226	569.107	533.954	618.205	638.268	426.283	374.624	382.533
YGL189C	RPS26A	protein_coding	32213	32304.4	32636.3	19763.1	21400.7	18582.8	5292.2	5956.61	4636.9
YGL188C-A	YGL188C-A	protein_coding	166.116	144.401	114.573	227.048	196.133	134.719	111.415	89.0827	137.374
YGL187C	COX4	protein_coding	1101	1074.98	1066.84	1155.59	1189.3	1325.63	1034.22	939.345	1128.58
YGL186C	TPN1	protein_coding	1434.2	1430.5	1352.33	1374.81	1289.29	1217.86	2971.87	2682.82	2791.86
YGL185C	YGL185C	protein_coding	248.208	279.513	251.684	361.189	308.622	274.228	448.081	315.766	393.101
YGL184C	STR3	protein_coding	46.358	53.2003	76.0687	36.0145	64.4164	39.5175	60.5515	51.6998	35.9285
YGL183C	MND1	protein_coding	4.82896	21.1112	7.51296	8.35118	8.65294	4.19125	4.84412	10.34	4.22689
YGL181W	GTS1	protein_coding	405.632	414.625	377.526	336.135	300.93	270.635	118.681	186.119	114.126
YGL180W	ATG1	protein_coding	199.919	205.201	175.615	201.472	275.933	254.469	133.213	117.716	181.756
YGL179C	TOS3	protein_coding	219.235	260.935	244.171	246.36	214.401	204.174	331.822	324.515	270.521
YGL178W	MPT5	protein_coding	945.51	977.028	975.746	1222.93	1177.76	1481.31	82.35	117.716	92.9915
YGL176C	YGL176C	protein_coding	157.424	171.423	165.285	132.053	153.83	150.885	261.582	322.129	340.264
YGL175C	SAE2	protein_coding	81.1265	60.8003	82.6426	77.7704	67.3007	86.8188	106.571	156.69	109.899
YGL174W	BUD13	protein_coding	112.032	108.934	106.121	137.795	92.2981	88.0163	19.3765	16.703	33.8151
YGL173C	XRN1	protein_coding	5451.89	5603.76	5856.35	5964.83	6806.02	8758.52	2642.47	2814.85	3385.74
YGL172W	NUP49	protein_coding	462.614	476.269	442.326	458.793	411.496	419.125	1043.91	985.477	955.277
YGL171W	ROK1	protein_coding	803.539	825.027	764.444	853.387	950.862	833.46	590.983	600.513	625.579
YGL170C	SPO74	protein_coding	3.86317	9.28894	11.2694	2.60974	9.61438	4.79	7.26618	11.1353	4.22689
YGL169W	SUA5	protein_coding	525.391	570.848	588.828	407.12	508.601	435.291	348.777	356.331	378.306
YGL168W	HUR1	protein_coding	82.0923	86.1338	111.755	20.356	37.4961	87.4175	67.8177	60.449	135.26
YGL167C	PMR1	protein_coding	2966.91	3067.04	3092.52	2798.17	2639.15	2890.17	1351.51	1364.87	1874.62
YGL166W	CUP2	protein_coding	321.609	287.957	251.684	300.121	295.161	279.616	576.45	590.968	543.155
YGL164C	YRB30	protein_coding	250.14	282.89	261.075	323.086	279.778	307.758	326.978	245.773	266.294
YGL163C	RAD54	protein_coding	171.911	194.223	196.276	187.38	184.596	225.13	276.115	287.133	268.407
YGL162W	SUT1	protein_coding	129.416	143.556	178.433	222.872	224.015	205.97	21.7985	19.8845	35.9285
YGL161C	YIP5	protein_coding	1049.82	1131.56	940.998	721.333	622.05	643.058	2983.98	2838.71	2565.72
YGL160W	AIM14	protein_coding	714.686	842.76	744.722	944.728	1058.54	967.581	392.374	366.671	393.101
YGL159W	YGL159W	protein_coding	360.24	348.757	423.543	208.258	271.126	262.851	268.849	290.314	543.155
YGL158W	RCK1	protein_coding	10.6237	21.1112	17.8433	16.7024	13.4601	10.1788	21.7985	13.5215	16.9076
YGL157W	ARI1	protein_coding	1016.01	994.761	929.729	863.304	907.598	807.714	511.055	518.588	536.815
YGL156W	AMS1	protein_coding	371.83	397.736	363.439	350.75	332.658	426.909	288.225	314.971	365.626
YGL155W	CDC43	protein_coding	557.262	525.247	547.507	499.505	477.835	486.185	586.138	672.892	564.29
YGL154C	LYS5	protein_coding	141.006	136.801	161.529	107	117.295	119.75	203.453	193.278	190.21
YGL153W	PEX14	protein_coding	240.482	211.112	232.902	367.452	384.575	341.886	307.602	307.812	255.727
YGL151W	NUT1	protein_coding	590.099	580.981	752.235	442.091	523.984	741.253	610.359	699.935	809.449
YGL150C	INO80	protein_coding	1221.73	1221.92	1239.64	1473.46	1485.42	1707.04	939.759	895.599	923.575
YGL149W	YGL149W	protein_coding	89.8186	89.5116	73.2514	163.892	189.403	122.744	24.2206	28.6337	19.021
YGL148W	ARO2	protein_coding	5521.43	5676.39	5589.64	7589.14	7116.56	6404.23	5795.99	5724.36	4438.23
YGL147C	RPL9A	protein_coding	23359.6	22248.7	23670.5	10329.9	11306.5	11098.4	47738.8	45469.5	44447.8
YGL146C	RRT6	protein_coding	116.861	79.3782	100.486	117.439	133.64	77.8375	82.35	112.149	101.445
YGL145W	TIP20	protein_coding	285.874	277.824	286.432	180.072	196.133	221.538	496.522	432.687	591.764
YGL144C	ROG1	protein_coding	268.49	299.779	269.527	222.35	230.745	284.406	336.666	302.245	350.832
YGL143C	MRF1	protein_coding	251.106	230.535	281.736	193.643	200.941	155.675	431.127	339.628	281.088
YGL142C	GPI10	protein_coding	687.644	715.248	743.783	480.715	524.945	534.085	869.519	1075.36	1033.47
YGL141W	HUL5	protein_coding	350.582	315.824	291.127	268.804	298.046	249.679	637.002	531.315	805.222
YGL140C	YGL140C	protein_coding	1067.2	1231.21	1280.96	997.444	911.443	1300.49	3548.32	3435.25	3482.96
YGL139W	FLC3	protein_coding	909.776	870.627	903.434	1082.52	1159.49	1208.88	1448.39	1568.49	1257.5
YGL137W	SEC27	protein_coding	4649.32	4572.69	4584.78	4107.22	4213.98	4951.67	12296.8	11584.7	11023.7
YGL136C	MRM2	protein_coding	279.114	238.979	274.223	205.648	230.745	256.265	290.647	283.951	388.874
YGL135W	RPL1B	protein_coding	34239.2	30368.9	33116.2	15056.1	19562.4	15103.5	53462.1	50656.2	48154.8
YGL134W	PCL10	protein_coding	265.593	224.623	254.502	160.238	190.365	172.44	409.328	405.644	397.327
YGL133W	ITC1	protein_coding	418.188	460.225	472.377	604.939	575.901	685.569	753.261	695.958	686.869
YGL131C	SNT2	protein_coding	289.737	270.224	286.432	296.467	364.385	414.335	300.335	347.582	477.638
YGL130W	CEG1	protein_coding	524.425	556.492	517.455	515.686	501.871	406.551	1128.68	1097.63	1039.81
YGL129C	RSM23	protein_coding	465.512	430.669	455.473	525.603	552.827	512.53	341.51	349.172	486.092
YGL128C	CWC23	protein_coding	157.424	157.912	139.929	250.535	232.668	195.193	38.753	34.9968	38.042
YGL127C	SOH1	protein_coding	267.524	227.157	207.546	387.286	349.002	254.469	16.9544	28.6337	16.9076
YGL126W	SCS3	protein_coding	466.477	430.669	423.543	248.448	271.126	241.895	1320.02	1351.35	1147.6
YGL125W	MET13	protein_coding	487.725	463.603	462.986	599.719	669.161	626.293	385.108	352.354	291.655
YGL124C	MON1	protein_coding	301.327	296.402	334.327	220.784	245.167	283.209	840.455	777.087	779.861
YGL123W	RPS2	protein_coding	61640.7	56184.6	60233.3	43397.4	50496.7	46255.3	92164.2	94948.6	78928.7
YGL122C	NAB2	protein_coding	558.227	526.936	577.559	571.534	468.22	501.753	184.077	182.142	103.559
YGL121C	GPG1	protein_coding	129.416	116.534	102.364	147.712	149.023	98.1951	179.232	143.169	137.374
YGL120C	PRP43	protein_coding	2339.15	2389.79	2448.29	2488.13	2391.1	2283.63	951.87	988.659	872.852
YGL119W	COQ8	protein_coding	353.48	329.335	351.231	230.179	221.131	220.34	1116.57	1002.98	1151.83
YGL117W	YGL117W	protein_coding	84.9897	98.8005	108.938	80.3801	77.8765	72.4488	123.525	128.852	162.735
YGL116W	CDC20	protein_coding	231.79	238.135	229.145	204.604	249.012	199.983	346.355	326.106	295.882
YGL115W	SNF4	protein_coding	1436.13	1471.03	1364.54	1178.04	1225.83	1061.58	1668.8	1783.24	1950.71
YGL114W	YGL114W	protein_coding	762.975	777.738	729.696	704.109	679.737	767.598	956.714	997.408	1118.01
YGL113W	SLD3	protein_coding	105.271	113.156	94.8511	91.3411	81.7222	94.0038	92.0383	120.898	118.353
YGL112C	TAF6	protein_coding	942.613	989.694	980.441	717.68	732.616	790.35	1317.6	1358.51	1413.89
YGL111W	NSA1	protein_coding	965.792	945.783	896.86	1040.24	977.783	863.997	1121.41	1104.78	1067.29
YGL110C	CUE3	protein_coding	380.522	384.224	376.587	324.13	355.732	310.751	479.568	474.047	570.63
YGL108C	YGL108C	protein_coding	229.858	264.313	210.363	407.12	384.575	296.381	150.168	167.03	78.1974
YGL107C	RMD9	protein_coding	263.661	270.224	307.092	235.921	273.048	296.381	474.724	540.064	462.844
YGL106W	MLC1	protein_coding	1242.97	1218.54	1201.13	1214.58	1094.12	982.549	1056.02	1116.71	743.932
YGL105W	ARC1	protein_coding	8159.01	8120.22	7728.96	11483.9	10977.7	9267.46	2068.44	2269.22	1899.99
YGL104C	VPS73	protein_coding	239.516	271.068	238.537	164.414	184.596	177.829	443.237	545.631	562.176
YGL103W	RPL28	protein_coding	36448	33345.6	36430.3	27795.9	31944.7	24504.5	68570.9	65847.2	60404.3
YGL101W	YGK1	protein_coding	900.118	985.472	863.051	1111.75	959.515	1052	1215.87	1060.24	1206.78
YGL100W	SEH1	protein_coding	1225.59	1194.9	1230.25	1570.02	1476.77	1435.2	1477.46	1432.48	1310.34
YGL099W	LSG1	protein_coding	969.655	970.272	838.634	803.279	749.922	790.949	859.831	847.081	722.798
YGL098W	USE1	protein_coding	229.858	234.757	207.546	289.16	244.205	212.556	632.158	457.344	435.369
YGL097W	SRM1	protein_coding	1185.03	1095.25	1232.13	1162.9	1233.53	1245.4	3175.32	2936.55	2360.72
YGL096W	TOS8	protein_coding	98.5107	99.645	90.1555	114.829	119.218	93.4051	62.9736	93.855	92.9915
YGL095C	VPS45	protein_coding	426.88	472.047	479.89	317.867	320.159	308.356	559.496	573.47	756.613
YGL094C	PAN2	protein_coding	1099.07	1199.12	1061.21	1164.47	1378.7	1479.51	724.196	838.332	851.718
YGL093W	SPC105	protein_coding	234.687	210.268	214.119	205.648	215.362	239.5	574.028	552.79	557.949
YGL092W	NUP145	protein_coding	1648.61	1761.52	1655.67	1589.33	1565.22	1660.33	1673.64	1820.63	2428.35
YGL091C	NBP35	protein_coding	338.993	378.313	401.004	330.394	355.732	317.338	1286.11	1084.9	980.638
YGL090W	LIF1	protein_coding	125.553	135.112	130.538	112.741	124.026	108.374	147.746	141.578	171.189
YGL089C	MF(ALPHA)2	protein_coding	4.82896	14.3556	19.7215	13.5707	11.5373	8.3825	33.9088	51.6998	27.4748
YGL087C	MMS2	protein_coding	628.73	596.181	540.933	526.125	550.904	459.84	208.297	189.301	209.231
YGL086W	MAD1	protein_coding	285.874	278.668	302.397	258.365	288.431	326.319	581.294	567.107	627.693
YGL085W	LCL3	protein_coding	165.15	146.09	163.407	226.526	231.707	185.014	535.275	400.077	467.071
YGL084C	GUP1	protein_coding	1523.05	1563.92	1717.65	1341.41	1401.78	1493.28	792.014	960.82	1029.25
YGL083W	SCY1	protein_coding	615.209	629.959	641.419	697.324	770.112	783.165	213.141	217.139	198.664
YGL082W	YGL082W	protein_coding	533.117	522.714	565.35	561.095	666.277	681.378	624.891	644.259	617.126
YGL081W	YGL081W	protein_coding	27.0422	30.4002	49.7734	41.7559	38.4575	40.1163	29.0647	23.8614	33.8151
YGL080W	MPC1	protein_coding	675.088	718.626	716.549	949.425	817.222	738.259	237.362	307.812	327.584
YGL079W	KXD1	protein_coding	275.251	351.291	307.092	433.218	477.835	427.508	203.453	195.664	185.983
YGL078C	DBP3	protein_coding	1550.1	1574.05	1439.67	1622.22	1530.61	1559.15	840.455	818.447	820.016
YGL077C	HNM1	protein_coding	2697.46	2604.28	2835.2	2226.11	2599.73	2574.63	3155.94	3121.87	3542.13
YGL076C	RPL7A	protein_coding	30853.2	27915.8	29748.5	33216.8	38252.7	27472.5	5154.14	5788.78	5503.41
YGL075C	MPS2	protein_coding	155.492	120.756	101.425	101.258	88.4523	99.9913	171.966	174.984	143.714
YGL073W	HSF1	protein_coding	596.859	592.803	547.507	635.212	621.089	532.289	532.853	466.889	405.781
YGL071W	AFT1	protein_coding	229.858	255.868	262.015	319.433	324.966	356.855	53.2853	56.4721	67.6302
YGL070C	RPB9	protein_coding	671.225	617.292	617.002	927.503	1043.16	781.968	663.644	599.717	691.096
YGL068W	MNP1	protein_coding	1226.56	1208.41	1222.73	759.958	718.194	628.089	2816.86	2556.35	2502.32
YGL067W	NPY1	protein_coding	1006.35	961.828	946.633	994.835	967.207	971.772	980.934	1035.59	1257.5
YGL066W	SGF73	protein_coding	179.637	179.023	167.163	282.374	279.778	206.569	87.1942	114.535	109.899
YGL065C	ALG2	protein_coding	684.746	639.248	663.019	452.53	508.601	558.035	138.057	155.099	160.622
YGL064C	MRH4	protein_coding	268.49	262.624	270.467	353.881	303.814	258.66	138.057	102.604	88.7646
YGL063W	PUS2	protein_coding	116.861	119.067	132.416	134.141	125.948	108.973	186.499	213.162	205.004
YGL062W	PYC1	protein_coding	1462.21	1411.07	1483.81	1325.23	1422.93	1465.74	1705.13	1929.59	1576.63
YGL061C	DUO1	protein_coding	210.543	192.534	180.311	190.511	213.439	141.305	121.103	134.419	95.105
[truncated: 3,812 more rows]
