# Supplementary material for: A cap 0-dependent mRNA capture method to analyze the yeast transcriptome
Source: Nucleic Acids Res. 2022 Oct 19;50(22):e132. doi: 10.1093/nar/gkac903 (PMC9825183; doi:10.1093/nar/gkac903)
Supplement: gkac903_Supplemental_Files [file gkac903_supplemental_files.zip › SuppData3_DESeq2results_withTSS_proteinCoding.xlsx]

## Sheet: A. RiboMinus_vs_Cin-S
ID	Name	TSS_10bp	Biotype	description	RiboMinus_3	RiboMinus_2	RiboMinus_1	CinS_3	CinS_2	CinS_1	padj	log2FoldChange	pvalue	stat	foldChange	log10padj
YCL009C	ILV6	AACCCAGTCT	protein_coding	Regulatory subunit of acetolactate synthase; acetolactate synthase catalyzes the first step of branched-chain amino acid biosynthesis; enhances activity of the Ilv2p catalytic subunit, localizes to mitochondria [Source:SGD;Acc:S000000515]	208.093	259.047	252.085	4313.48	4555.25	4509.9	0	4.21715	0	38.5645	18.599	Inf
YDL130W	RPP1B	CAAACAACTA	protein_coding	Ribosomal protein P1 beta; component of the ribosomal stalk, which is involved in interaction of translational elongation factors with ribosome; free (non-ribosomal) P1 stimulates the phosphorylation of the eIF2 alpha subunit (Sui2p) by Gcn2p; accumulation is regulated by phosphorylation and interaction with the P2 stalk component [Source:SGD;Acc:S000002288]	977.741	1384.86	1126.44	40201.9	37087.9	40121.4	0	5.07252	0	41.6448	33.6497	Inf
YDL014W	NOP1	AAGAAGTTTT	protein_coding	Histone glutamine methyltransferase, modifies H2A at Q105 in nucleolus; component of the small subunit processome complex, which is required for processing of pre-18S rRNA; ortholog of mammalian fibrillarin; inviability of the null mutant is functionally complemented by human FBL [Source:SGD;Acc:S000002172]	403.243	424.521	475.388	5841.53	5778.05	5905.11	0	3.7493	0	39.1288	13.4478	Inf
YER056C-A	RPL34A	AACGTGTAGA	protein_coding	Ribosomal 60S subunit protein L34A; homologous to mammalian ribosomal protein L34, no bacterial homolog; RPL34A has a paralog, RPL34B, that arose from the whole genome duplication [Source:SGD;Acc:S000002135]	1062.37	1329.71	1295.16	19345.5	22107.4	20346.1	0	4.06693	0	37.747	16.7597	Inf
YJL159W	HSP150	ATCAATAAGA	protein_coding	O-mannosylated heat shock protein; secreted and covalently attached to the cell wall via beta-1,3-glucan and disulfide bridges; required for cell wall stability; induced by heat shock, oxidative stress, and nitrogen limitation; HSP150 has a paralog, PIR3, that arose from the whole genome duplication [Source:SGD;Acc:S000003695]	391.295	435.356	319.572	14401.8	14563.6	14565.3	0	5.24695	0	47.1737	37.9744	Inf
YMR194W	RPL36A	AAGAAAGACA	protein_coding	Ribosomal 60S subunit protein L36A; N-terminally acetylated; binds to 5.8 S rRNA; homologous to mammalian ribosomal protein L36, no bacterial homolog; RPL36A has a paralog, RPL36B, that arose from the whole genome duplication [Source:SGD;Acc:S000004807]	1234.62	1278.49	1328.9	13671.6	14119.7	14436.9	0	3.45827	0	43.3483	10.9911	Inf
YNL096C	RPS7B	AGAAGAGAAA	protein_coding	Protein component of the small (40S) ribosomal subunit; interacts with Kti11p; deletion causes hypersensitivity to zymocin; homologous to mammalian ribosomal protein S7, no bacterial homolog; RPS7B has a paralog, RPS7A, that arose from the whole genome duplication; protein abundance increases in response to DNA replication stress [Source:SGD;Acc:S000005040]	697.959	795.854	686.782	11179.1	11199.2	11330.3	0	3.95024	0	43.7882	15.4575	Inf
YPR036W-A	SPO24	ATCATCAAAC	protein_coding	Small (67 amino acids) protein involved in sporulation; localizes to the prospore membrane; phosphorylated during meiosis; a longer, 5'-extended mRNA is also transcribed beginning in mid-meiosis, regulated by two MSEs (middle sporulation elements), and includes an uORF of 15 codons in its 5'-UTR; evidence transcription is regulated by Pdr1p [Source:SGD;Acc:S000028425]	308.655	386.107	340.413	8288.63	8483.6	8678.33	0	4.61956	0	45.0997	24.5825	Inf
YKL096W	CWP1	ATCCCGTAAC	protein_coding	Cell wall mannoprotein that localizes to birth scars of daughter cells; linked to a beta-1,3- and beta-1,6-glucan heteropolymer through a phosphodiester bond; required for propionic acid resistance [Source:SGD;Acc:S000001579]	300.69	357.543	365.225	4836.63	5049.17	5150.42	3.29295e-300	3.87681	5.11592e-303	37.2077	14.6904	299.482
YIL052C	RPL34B	GAGAATAGAT	protein_coding	Ribosomal 60S subunit protein L34B; homologous to mammalian ribosomal protein L34, no bacterial homolog; RPL34B has a paralog, RPL34A, that arose from the whole genome duplication [Source:SGD;Acc:S000001314]	1434.75	1638	1542.28	13318.2	13935.7	14023.7	1.10341e-295	3.16091	1.90473e-298	36.924	8.94393	294.957
YIL133C	RPL16A	GAAGAACAAA	protein_coding	Ribosomal 60S subunit protein L16A; N-terminally acetylated, binds 5.8 S rRNA; transcriptionally regulated by Rap1p; homologous to mammalian ribosomal protein L13A and bacterial L13; RPL16A has a paralog, RPL16B, that arose from the whole genome duplication; protein abundance increases in response to DNA replication stress [Source:SGD;Acc:S000001395]	1487.52	1554.28	1501.59	10297.4	10451.3	10531.2	7.68025e-291	2.78338	1.45836e-293	36.6184	6.88462	290.115
YBR109C	CMD1	ACAAAGAAAG	protein_coding	Calmodulin; Ca2+ binding protein that regulates Ca2+ independent processes (mitosis, bud growth, actin organization, endocytosis, etc.) and Ca2+ dependent processes (stress-activated pathways), targets include Nuf1p, Myo2p and calcineurin; binds to the Hog1p MAPK in response to hyperosmotic stress; potentiates membrane tubulation and constriction mediated by the Rvs161p-Rvs167p complex; human CAL…	168.267	204.873	153.831	3477.24	3489.42	3492.55	3.96297e-289	4.31061	8.20915e-292	36.5082	19.8437	288.402
YOR247W	SRL1	N/A	protein_coding	Mannoprotein that exhibits a tight association with the cell wall; required for cell wall stability in the absence of GPI-anchored mannoproteins; has a high serine-threonine content; expression is induced in cell wall mutants; SRL1 has a paralog, SVS1, that arose from the whole genome duplication [Source:SGD;Acc:S000005773]	115.497	204.873	153.831	7129.21	6925.86	6973.98	9.76804e-289	5.47025	2.19203e-291	36.4813	44.3313	288.01
YPR170W-B	YPR170W-B	AAAGGACAAA	protein_coding	Putative protein of unknown function; conserved in fungi; SWAT-GFP fusion protein localizes to the vacuole membrane; partially overlaps the dubious genes YPR169W-A, YPR170W-A and YRP170C [Source:SGD;Acc:S000028515]	327.573	322.084	353.315	3707.51	3663.4	3725.92	6.69108e-286	3.46783	1.61704e-288	36.3	11.0642	285.175
YIL053W	GPP1	AACAAAAGCA	protein_coding	Constitutively expressed DL-glycerol-3-phosphate phosphatase; also known as glycerol-1-phosphatase; involved in glycerol biosynthesis, induced in response to both anaerobic and osmotic stress; GPP1 has a paralog, GPP2, that arose from the whole genome duplication [Source:SGD;Acc:S000001315]	1043.45	1476.47	1188.97	25094.1	23627.1	25409.6	6.34811e-273	4.32095	1.64374e-275	35.466	19.9864	272.197
YBL002W	HTB2	AACAACAACT	protein_coding	Histone H2B; core histone protein required for chromatin assembly and chromosome function; nearly identical to HTB1; Rad6p-Bre1p-Lge1p mediated ubiquitination regulates reassembly after DNA replication, transcriptional activation, meiotic DSB formation and H3 methylation [Source:SGD;Acc:S000000098]	843.326	1154.38	1045.06	16228.8	16885.2	16737.4	5.83409e-270	4.0341	1.61135e-272	35.2714	16.3827	269.234
YJL158C	CIS3	ACATAAAACT	protein_coding	Mannose-containing glycoprotein constituent of the cell wall; member of the PIR (proteins with internal repeats) family [Source:SGD;Acc:S000003694]	582.463	826.388	799.922	14853.3	14901.5	15685.7	1.67882e-263	4.36257	4.92662e-266	34.8458	20.5715	262.775
YIL069C	RPS24B	GAAGCTCACT	protein_coding	Protein component of the small (40S) ribosomal subunit; homologous to mammalian ribosomal protein S24, no bacterial homolog; RPS24B has a paralog, RPS24A, that arose from the whole genome duplication [Source:SGD;Acc:S000001331]	1444.71	1758.17	1638.55	14958.3	15234.5	14911.8	3.41691e-256	3.21973	1.0617e-258	34.3582	9.3161	255.466
YPR133W-A	TOM5	ATTGGCATCA	protein_coding	Component of the TOM (translocase of outer membrane) complex; responsible for recognition and initial import of all mitochondrially directed proteins; involved in transfer of precursors from the Tom70p and Tom20p receptors to the Tom40p pore [Source:SGD;Acc:S000006433]	91.6009	130.016	143.907	3149.01	3429.43	3258.16	6.81242e-250	4.74985	2.23435e-252	33.9322	26.9059	249.167
YCL037C	SRO9	AATAGAACAT	protein_coding	Cytoplasmic RNA-binding protein; shuttles between nucleus and cytoplasm and is exported from the nucleus in an mRNA export-dependent manner; associates with translating ribosomes; involved in heme regulation of Hap1p as a component of the HMC complex, also involved in the organization of actin filaments; contains a La motif; SRO9 has a paralog, SLF1, that arose from the whole genome duplication […	234.976	276.776	259.032	3082.36	3378.44	3413.75	1.13123e-244	3.67917	3.9055e-247	33.5749	12.8097	243.946
YER165W	PAB1	GAAGCATAGA	protein_coding	Poly(A) binding protein; part of the 3'-end RNA-processing complex, mediates interactions between the 5' cap structure and the 3' mRNA poly(A) tail, involved in control of poly(A) tail length, interacts with translation factor eIF-4G; stimulates, but is not required for the deadenylation activity of the Pan2p-Pan3p poly(A)-ribonuclease complex [Source:SGD;Acc:S000000967]	1312.28	1550.34	1470.82	11734.6	11472.1	11416.2	6.07483e-241	2.99809	2.20217e-243	33.3168	7.98943	240.216
YDR510W	SMT3	AAGCTCCCGT	protein_coding	Ubiquitin-like protein of the SUMO family; conjugated to lysine residues of target proteins; associates with transcriptionally active genes; regulates chromatid cohesion, chromosome segregation, APC-mediated proteolysis, DNA replication and septin ring dynamics; human homolog SUMO1 can complement yeast null mutant [Source:SGD;Acc:S000002918]	208.093	264.956	247.122	3085.39	3267.46	3103.59	1.96003e-233	3.71467	7.44358e-236	32.7929	13.1289	232.708
Q0085	ATP6	N/A	protein_coding	Subunit a of the F0 sector of mitochondrial F1F0 ATP synthase; mitochondrially encoded; translation is specifically activated by Atp22p; ATP6 and ATP8 mRNAs are not translated in the absence of the F1 sector of ATPase; mutations in human ortholog MT-ATP6 are associated with neurodegenerative disorders such as Neurogenic Ataxia and Retinitis Pigmentosa (NARP), Leigh syndrome (LS), Charcot-Marie-To…	3685.94	3236.6	3328.71	16.1591	9.99835	18.1851	3.50275e-230	-7.85432	1.3907e-232	-32.5626	0.00432129	229.456
YEL027W	VMA3	AATCAATTAG	protein_coding	Proteolipid subunit c of the V0 domain of vacuolar H(+)-ATPase; dicyclohexylcarbodiimide binding subunit; required for vacuolar acidification and important for copper and iron metal ion homeostasis [Source:SGD;Acc:S000000753]	3965.72	3319.34	3480.55	27419	27573.5	26926.1	1.29443e-226	2.92778	5.36274e-229	32.3082	7.60938	225.888
YKL156W	RPS27A	AACAAGCAAC	protein_coding	Protein component of the small (40S) ribosomal subunit; homologous to mammalian ribosomal protein S27, no bacterial homolog; RPS27A has a paralog, RPS27B, that arose from the whole genome duplication; protein abundance increases in response to DNA replication stress [Source:SGD;Acc:S000001639]	1175.88	1118.92	1088.73	6720.18	6746.89	6947.72	4.7518e-219	2.59303	2.05066e-221	31.7638	6.03364	218.323
YLR286C	CTS1	TACTGTGAAT	protein_coding	Endochitinase; required for cell separation after mitosis; transcriptional activation during the G1 phase of the cell cycle is mediated by transcription factor Ace2p [Source:SGD;Acc:S000004276]	1144.02	1644.9	1369.59	21055.4	19908.7	20922	1.08912e-216	3.89542	4.88815e-219	31.5911	14.8812	215.963
YDR345C	HXT3	ACAAACAAAA	protein_coding	Low affinity glucose transporter of the major facilitator superfamily; expression is induced in low or high glucose conditions; HXT3 has a paralog, HXT5, that arose from the whole genome duplication [Source:SGD;Acc:S000002753]	3389.23	3625.67	3492.46	18969.8	18085	19298.4	6.11989e-215	2.42308	2.85236e-217	31.4623	5.36316	214.213
YGL215W	CLG1	N/A	protein_coding	Cyclin-like protein that interacts with Pho85p; has sequence similarity to G1 cyclins PCL1 and PCL2 [Source:SGD;Acc:S000003183]	85.627	136.911	115.125	2505.68	2404.6	2443.87	8.50373e-213	4.44436	4.11021e-215	31.304	21.7713	212.07
YPL163C	SVS1	AACAAATTAG	protein_coding	Cell wall and vacuolar protein; required for wild-type resistance to vanadate; SVS1 has a paralog, SRL1, that arose from the whole genome duplication [Source:SGD;Acc:S000006084]	144.371	129.031	127.035	2055.24	1951.68	1849.83	1.02845e-212	3.87058	5.14846e-215	31.2969	14.6272	211.988
YGR054W	YGR054W	N/A	protein_coding	Eukaryotic initiation factor eIF2A; associates specifically with both 40S subunits and 80 S ribosomes, and interacts genetically with both eIF5b and eIF4E; homologous to mammalian eIF2A [Source:SGD;Acc:S000003286]	597.397	660.913	590.513	4353.88	4338.28	4309.87	1.9779e-209	2.81398	1.02429e-211	31.0535	7.03223	208.704
YDR276C	PMP3	ATCGGTTGTT	protein_coding	Small plasma membrane protein; confers resistance to amphotericin B and is a potential target of this common antifungal drug; related to a family of plant polypeptides that are overexpressed under high salt concentration or low temperature; not essential for viability; deletion causes hyperpolarization of the plasma membrane potential [Source:SGD;Acc:S000002684]	1396.91	1651.79	1621.68	12050.7	13670.7	12852.8	1.68119e-206	3.046	8.99654e-209	30.8347	8.25916	205.774
YBL030C	PET9	ATTGCAATAC	protein_coding	Major ADP/ATP carrier of the mitochondrial inner membrane; exchanges cytosolic ADP for mitochondrially synthesized ATP; also imports heme and ATP; required for viability in many lab strains that carry a sal1 mutation; PET9 has a paralog, AAC3, that arose from the whole genome duplication; human homolog SLC25A4 implicated in progressive external ophthalmoplegia can complement yeast null mutant [So…	811.465	911.095	823.741	5754.67	5487.1	5675.77	3.62605e-204	2.73198	2.003e-206	30.659	6.64366	203.441
YCR031C	RPS14A	AAGAAACCAC	protein_coding	Protein component of the small (40S) ribosomal subunit; required for ribosome assembly and 20S pre-rRNA processing; mutations confer cryptopleurine resistance; homologous to mammalian ribosomal protein S14 and bacterial S11; RPS14A has a paralog, RPS14B, that arose from the whole genome duplication [Source:SGD;Acc:S000000627]	2846.6	4312.19	3751.49	59625.2	60873	62590.1	2.50137e-203	4.06876	1.42491e-205	30.595	16.781	202.602
YHR143W	DSE2	N/A	protein_coding	Daughter cell-specific secreted protein with similarity to glucanases; degrades cell wall from the daughter side causing daughter to separate from mother; expression is repressed by cAMP [Source:SGD;Acc:S000001186]	367.399	498.394	436.682	5209.3	4927.19	4859.46	4.49894e-199	3.52508	2.64049e-201	30.2725	11.5121	198.347
YDR224C	HTB1	AAGTCAAACC	protein_coding	Histone H2B; core histone protein required for chromatin assembly and chromosome function; nearly identical to HTB2; Rad6p-Bre1p-Lge1p mediated ubiquitination regulates reassembly after DNA replication, transcriptional activation, meiotic DSB formation and H3 methylation [Source:SGD;Acc:S000002632]	289.738	478.694	314.609	8860.26	9473.44	9548.19	9.4045e-199	4.68595	5.68199e-201	30.2472	25.7401	198.027
YOR383C	FIT3	AAGTACTTCC	protein_coding	Mannoprotein that is incorporated into the cell wall; incorporated via a glycosylphosphatidylinositol (GPI) anchor; involved in the retention of siderophore-iron in the cell wall [Source:SGD;Acc:S000005910]	49.7831	101.452	81.3816	2536.98	2608.57	2715.64	3.6346e-198	5.07792	2.25868e-200	30.2016	33.7758	197.44
YJL097W	PHS1	ATCACACAAG	protein_coding	Essential 3-hydroxyacyl-CoA dehydratase of the ER membrane; involved in elongation of very long-chain fatty acids; evolutionarily conserved, similar to mammalian PTPLA and PTPLB; involved in sphingolipid biosynthesis and protein trafficking [Source:SGD;Acc:S000003633]	94.5879	108.346	61.5325	2389.53	2182.64	2275.16	8.6825e-196	4.69402	5.54553e-198	30.019	25.8846	195.061
YML073C	RPL6A	AACAAAGTAA	protein_coding	Ribosomal 60S subunit protein L6A; N-terminally acetylated; binds 5.8S rRNA; homologous to mammalian ribosomal protein L6, no bacterial homolog; RPL6A has a paralog, RPL6B, that arose from the whole genome duplication [Source:SGD;Acc:S000004538]	3023.83	3705.45	3398.18	23242.9	23206.2	23817.4	6.56269e-192	2.79454	4.30489e-194	29.7195	6.93811	191.183
YDR461W	MFA1	AAAATAAGTA	protein_coding	Mating pheromone a-factor; made by a cells; interacts with alpha cells to induce cell cycle arrest and other responses leading to mating; biogenesis involves C-terminal modification, N-terminal proteolysis, and export; also encoded by MFA2 [Source:SGD;Acc:S000002869]	287.746	388.077	326.519	3631.77	3891.36	3842.11	6.89176e-192	3.50297	4.63971e-194	29.7169	11.3371	191.162
YPL271W	ATP15	AACAGTTTCA	protein_coding	Epsilon subunit of the F1 sector of mitochondrial F1F0 ATP synthase; which is a large, evolutionarily conserved enzyme complex required for ATP synthesis; F1 translationally regulates ATP6 and ATP8 expression to achieve a balanced output of ATP synthase genes encoded in nucleus and mitochondria; phosphorylated [Source:SGD;Acc:S000006192]	247.92	202.903	177.65	2915.71	3331.45	2949.02	3.545e-189	3.87125	2.44778e-191	29.5055	14.634	188.45
YML081C-A	ATP18	GACTCAGATA	protein_coding	Subunit of the mitochondrial F1F0 ATP synthase; F1F0 ATP synthase is a large, evolutionarily conserved enzyme complex required for ATP synthesis; termed subunit I or subunit j; does not correspond to known ATP synthase subunits in other organisms [Source:SGD;Acc:S000007247]	79.653	60.083	71.457	1391.71	1361.78	1362.87	3.03886e-187	4.2852	2.15076e-189	29.3536	19.4973	186.517
YLR109W	AHP1	AGAACAACAC	protein_coding	Thiol-specific peroxiredoxin; reduces hydroperoxides to protect against oxidative damage; function in vivo requires covalent conjugation to Urm1p [Source:SGD;Acc:S000004099]	2468.25	3723.18	3023.03	43566.1	43861.8	45914.3	2.67632e-185	3.85506	1.94037e-187	29.2	14.4707	184.572
YFL022C	FRS2	ATCTTACGTA	protein_coding	Alpha subunit of cytoplasmic phenylalanyl-tRNA synthetase; forms a tetramer with Frs1p to form active enzyme; evolutionarily distant from mitochondrial phenylalanyl-tRNA synthetase based on protein sequence, but substrate binding is similar [Source:SGD;Acc:S000001872]	201.124	257.077	262.009	2660.2	2523.58	2680.28	1.00859e-180	3.44861	7.48654e-183	28.8365	10.9178	179.996
YGL076C	RPL7A	AACCAAGCAA	protein_coding	Ribosomal 60S subunit protein L7A; required for processing of 27SA3 pre-rRNA to 27SB pre-rRNA during assembly of large ribosomal subunit; depletion leads to a turnover of pre-rRNA; contains a conserved C-terminal Nucleic acid Binding Domain (NDB2); binds to Domain II of 25S and 5.8S rRNAs; homologous to mammalian ribosomal protein L7 and bacterial L30; RPL7A has a paralog, RPL7B, that arose from …	5479.13	5700.99	5115.13	30043.9	27910.4	31170.3	1.8976e-178	2.45136	1.4413e-180	28.6537	5.46933	177.722
YPR183W	DPM1	ATCGCTTCAA	protein_coding	Dolichol phosphate mannose (Dol-P-Man) synthase of ER membrane; catalyzes formation of Dol-P-Man from Dol-P and GDP-Man; required for biosynthesis of glycosyl phosphatidylinositol (GPI) membrane anchor, as well as O-mannosylation and protein N- and O-linked glycosylation; human homolog DPM1 can complement yeast mutant strains [Source:SGD;Acc:S000006387]	229.002	340.799	311.632	3953.94	3972.34	4255.31	1.04288e-175	3.78849	8.1011e-178	28.4322	13.8181	174.982
YEL007W	MIT1	ACCTGTACTG	protein_coding	Transcriptional regulator of pseudohyphal growth; protein with sequence similarity to S. pombe gti1+ (gluconate transport inducer 1) and C. albicans Wor1 [Source:SGD;Acc:S000000733]	56.7528	87.6621	49.6229	1912.84	1748.71	1696.27	2.09975e-174	4.78642	1.66733e-176	28.3257	27.5966	173.678
YGL014W	PUF4	N/A	protein_coding	Member of the PUF protein family; PUF family is defined by the presence of Pumilio homology domains that confer RNA binding activity; preferentially binds mRNAs encoding nucleolar ribosomal RNA-processing factors [Source:SGD;Acc:S000002982]	266.838	242.302	268.956	2036.05	2011.67	2026.63	9.97677e-173	2.96482	8.09439e-175	28.1885	7.80728	172.001
YNL322C	KRE1	AACTTCTGCA	protein_coding	Cell wall glycoprotein involved in beta-glucan assembly; serves as a K1 killer toxin membrane receptor [Source:SGD;Acc:S000005266]	149.349	221.618	220.326	2856.13	2848.53	2989.43	1.85414e-172	3.87783	1.53632e-174	28.1658	14.7008	171.732
YJL136C	RPS21B	ATCAATAAGC	protein_coding	Protein component of the small (40S) ribosomal subunit; homologous to mammalian ribosomal protein S21, no bacterial homolog; RPS21B has a paralog, RPS21A, that arose from the whole genome duplication [Source:SGD;Acc:S000003672]	5418.39	5503.01	5624.27	22314.8	21539.4	22430.3	1.12206e-169	2.00222	9.49091e-172	27.937	4.00615	168.95
YER087C-B	SBH1	ATACTCCATA	protein_coding	Beta subunit of Sec61p ER translocation complex (Sec61p-Sss1p-Sbh1p); involved in protein translocation into the endoplasmic reticulum; interacts with the exocyst complex and also with Rtn1p; cotranslationally N-acetylated by NatA; SBH1 has a paralog, SBH2, that arose from the whole genome duplication [Source:SGD;Acc:S000002128]	127.445	214.723	179.635	3026.81	3423.44	3248.06	3.9342e-167	4.21579	3.39565e-169	27.726	18.5814	166.405
YCL050C	APA1	GATCTTGAAA	protein_coding	AP4A phosphorylase; bifunctional diadenosine 5',5'''-P1,P4-tetraphosphate phosphorylase and ADP sulfurylase involved in catabolism of bis(5'-nucleosidyl) tetraphosphates; catalyzes phosphorolysis of dinucleoside oligophosphates, cleaving substrates' alpha/beta-anhydride bond and introducing Pi into the beta-position of the corresponding NDP formed; protein abundance increases under DNA replicatio…	236.968	191.084	148.869	3117.7	2868.53	2929.82	2.46762e-166	3.95007	2.17243e-168	27.659	15.4558	165.608
YCR028C-A	RIM1	ATTTGCTAAT	protein_coding	ssDNA-binding protein essential for mitochondrial genome maintenance; involved in mitochondrial DNA replication; stimulates utilization by Mip1p DNA polymerase of RNA primers synthesized by Rpo41p [Source:SGD;Acc:S000007222]	508.784	430.431	400.953	3520.67	3511.42	3557.21	1.59527e-165	2.9822	1.43197e-167	27.5909	7.90192	164.797
YPL198W	RPL7B	ATATTACAAA	protein_coding	Ribosomal 60S subunit protein L7B; required for processing of 27SA3 pre-rRNA to 27SB pre-rRNA during assembly of large ribosomal subunit; depletion leads to a turnover of pre-rRNA; contains a conserved C-terminal Nucleic acid Binding Domain (NDB2); binds to Domain II of 25S and 5.8S rRNAs; homologous to mammalian ribosomal protein L7 and bacterial L30; RPL7B has a paralog, RPL7A, that arose from …	554.584	554.537	612.347	3377.26	3364.45	3531.95	1.80007e-165	2.57725	1.64687e-167	27.5858	5.96801	164.745
YOR136W	IDH2	AAGTGCATGA	protein_coding	Subunit of mitochondrial NAD(+)-dependent isocitrate dehydrogenase; complex catalyzes the oxidation of isocitrate to alpha-ketoglutarate in the TCA cycle; phosphorylated [Source:SGD;Acc:S000005662]	1224.66	1296.22	1193.93	5932.42	5844.04	6028.36	3.25108e-165	2.26088	3.03052e-167	27.5637	4.79282	164.488
YGR185C	TYS1	ATCCATAACC	protein_coding	Cytoplasmic tyrosyl-tRNA synthetase; required for cytoplasmic protein synthesis; interacts with positions 34 and 35 of the tRNATyr anticodon; mutations in human ortholog YARS are associated with Charcot-Marie-Tooth (CMT) neuropathies; human ortholog YARS functionally complements the heat sensitivity of a ts allele; protein abundance increases in response to DNA replication stress [Source:SGD;Acc:…	1461.63	1338.57	1413.26	6485.87	6925.86	6674.94	9.66587e-158	2.2532	9.17699e-160	26.9324	4.76738	157.015
YIL075C	RPN2	GTGGAACTCT	protein_coding	Subunit of the 26S proteasome; substrate of the N-acetyltransferase Nat1p; protein abundance increases in response to DNA replication stress [Source:SGD;Acc:S000001337]	9937.71	9852.63	10653.1	2373.37	2305.62	2311.53	3.93163e-157	-2.12266	3.80065e-159	-26.8796	0.229623	156.405
YIL047C	SYG1	ACCATAGCAC	protein_coding	Plasma membrane protein of unknown function; truncation and overexpression suppresses lethality of G-alpha protein deficiency [Source:SGD;Acc:S000001309]	6202.98	6420.02	6641.54	1391.71	1277.79	1357.82	1.38068e-156	-2.25809	1.35851e-158	-26.8323	0.209048	155.86
YDL075W	RPL31A	AATAAGCAAA	protein_coding	Ribosomal 60S subunit protein L31A; associates with karyopherin Sxm1p; loss of both Rpl31p and Rpl39p confers lethality; homologous to mammalian ribosomal protein L31, no bacterial homolog; RPL31A has a paralog, RPL31B, that arose from the whole genome duplication [Source:SGD;Acc:S000002233]	3313.56	4103.38	3896.39	22778.3	23193.2	24161.9	8.38501e-156	2.63206	8.39515e-158	26.7644	6.1991	155.076
YJR117W	STE24	GAGGAAATAG	protein_coding	Highly conserved zinc metalloprotease; functions in two steps of a-factor maturation, C-terminal CAAX proteolysis and the first step of N-terminal proteolytic processing; cleaves both isoprenylated and non-prenylated oligopeptides; contains multiple transmembrane spans; human homolog ZMPSTE24 implicated in mandibuloacral dysplasia (MAD), and can complement yeast null mutant [Source:SGD;Acc:S00000…	144.371	172.369	208.416	2151.19	1991.67	2089.27	1.17181e-155	3.56881	1.19346e-157	26.7513	11.8664	154.931
YLR293C	GSP1	ACAAAAGGAA	protein_coding	Ran GTPase; GTP binding protein (mammalian Ranp homolog) involved in the maintenance of nuclear organization, RNA processing and transport; regulated by Srm1p, Rna1p, Yrb1p, Yrb2p, Yrp4p, Yrb30p, Cse1p and Kap95p; GSP1 has a paralog, GSP2, that arose from the whole genome duplication [Source:SGD;Acc:S000004284]	1344.14	1924.63	1494.64	15464.3	15784.4	16293.8	2.75273e-152	3.3191	2.85109e-154	26.4593	9.98039	151.56
YAL003W	EFB1	AACCGAATAT	protein_coding	Translation elongation factor 1 beta; stimulates nucleotide exchange to regenerate EF-1 alpha-GTP for the next elongation cycle; part of the EF-1 complex, which facilitates binding of aminoacyl-tRNA to the ribosomal A site; human homolog EEF1B2 can complement yeast efb1 mutants [Source:SGD;Acc:S000000003]	5961.03	6297.88	6155.23	24677	23466.1	25188.4	4.32327e-152	1.99361	4.55238e-154	26.4416	3.98233	151.364
YCL064C	CHA1	AGGAAAATTA	protein_coding	Catabolic L-serine (L-threonine) deaminase; catalyzes the degradation of both L-serine and L-threonine; required to use serine or threonine as the sole nitrogen source, transcriptionally induced by serine and threonine [Source:SGD;Acc:S000000569]	673.068	699.327	669.91	3337.87	3272.46	3392.53	4.79808e-151	2.29211	5.13518e-153	26.35	4.89772	150.319
YGL189C	RPS26A	ATATTTAATT	protein_coding	Protein component of the small (40S) ribosomal subunit; homologous to mammalian ribosomal protein S26, no bacterial homolog; RPS26A has a paralog, RPS26B, that arose from the whole genome duplication; human homolog can partially complement an RPS26A, RPS26B double null mutant; mutations in the human gene are associated with Diamond-Blackfan anemia [Source:SGD;Acc:S000003157]	4615.89	5866.47	5252.09	32960.6	32298.7	32544.3	5.3035e-151	2.63594	5.76766e-153	26.3456	6.21581	150.275
YOR267C	HRK1	N/A	protein_coding	Protein kinase; implicated in activation of the plasma membrane H(+)-ATPase Pma1p in response to glucose metabolism; plays a role in ion homeostasis; protein abundance increases in response to DNA replication stress [Source:SGD;Acc:S000005793]	106.536	107.361	93.2911	1169.52	1240.8	1172.94	1.95691e-150	3.54403	2.16196e-152	26.2954	11.6643	149.708
YJR044C	VPS55	ACACACACAC	protein_coding	Late endosomal protein involved in late endosome to vacuole transport; functional homolog of human obesity receptor gene-related protein (OB-RGRP) [Source:SGD;Acc:S000003805]	113.506	124.106	107.186	1425.03	1269.79	1283.06	4.00692e-150	3.52801	4.49594e-152	26.2676	11.5355	149.397
YER086W	ILV1	AAGCCACATT	protein_coding	Threonine deaminase, catalyzes first step in isoleucine biosynthesis; expression is under general amino acid control; ILV1 locus exhibits highly positioned nucleosomes whose organization is independent of known ILV1 regulation [Source:SGD;Acc:S000000888]	340.517	455.055	309.647	4189.26	4014.34	4038.1	3.03625e-148	3.46921	3.45922e-150	26.102	11.0748	147.518
YLR344W	RPL26A	AACAAAAAAG	protein_coding	Ribosomal 60S subunit protein L26A; binds to 5.8S rRNA; non-essential even when paralog is also deleted; deletion has minimal affections on ribosome biosynthesis; homologous to mammalian ribosomal protein L26 and bacterial L24; RPL26A has a paralog, RPL26B, that arose from the whole genome duplication [Source:SGD;Acc:S000004336]	2863.53	3211.98	3426.96	16792.4	16667.3	17971.9	1.41824e-147	2.43627	1.64029e-149	26.0424	5.4124	146.848
YLR413W	INA1	GATGCTGATA	protein_coding	Protein of unknown function; not an essential gene; YLR413W has a paralog, FAT3, that arose from the whole genome duplication [Source:SGD;Acc:S000004405]	367.399	539.762	405.916	5291.11	4884.19	4738.23	1.22802e-146	3.50542	1.44149e-148	25.9589	11.3563	145.911
YPR016C	TIF6	N/A	protein_coding	Constituent of 66S pre-ribosomal particles; has similarity to human translation initiation factor 6 (eIF6); may be involved in the biogenesis and or stability of 60S ribosomal subunits [Source:SGD;Acc:S000006220]	652.159	843.132	766.178	5412.3	5055.17	5419.16	3.6142e-144	2.81238	4.30485e-146	25.7388	7.02444	143.442
YLR370C	ARC18	ATTGGTATTA	protein_coding	Subunit of the ARP2/3 complex; ARP2/3 is required for the motility and integrity of cortical actin patches [Source:SGD;Acc:S000004362]	146.362	139.865	127.035	1287.68	1370.77	1255.78	1.13775e-141	3.24364	1.37481e-143	25.5141	9.47183	140.944
YBR078W	ECM33	AAATAAAAGA	protein_coding	GPI-anchored protein of unknown function; possible role in apical bud growth; GPI-anchoring on the plasma membrane crucial to function; phosphorylated in mitochondria; similar to Sps2p; ECM33 has a paralog, PST1, that arose from the whole genome duplication [Source:SGD;Acc:S000000282]	2638.51	3670.97	2799.73	26538.4	24614.9	26042.1	7.56214e-136	3.08309	9.40181e-138	24.9828	8.47426	135.121
YLL045C	RPL8B	GAACACGATA	protein_coding	Ribosomal 60S subunit protein L8B; required for processing of 27SA3 pre-rRNA to 27SB pre-rRNA during assembly of large ribosomal subunit; depletion leads to a turnover of pre-rRNA; L8 binds to Domain I of 25S and 5.8 S rRNAs; mutation results in decreased amounts of free 60S subunits; homologous to mammalian ribosomal protein L7A, no bacterial homolog; RPL8B has a paralog, RPL8A, that arose from …	2754	3961.54	3533.15	28612.8	29576.1	29410.4	7.56214e-136	3.09546	9.52937e-138	24.9823	8.54722	135.121
YNL160W	YGP1	AGCTCAAAAA	protein_coding	Cell wall-related secretory glycoprotein; induced by nutrient deprivation-associated growth arrest and upon entry into stationary phase; may be involved in adaptation prior to stationary phase entry; YGP1 has a paralog, SPS100, that arose from the whole genome duplication [Source:SGD;Acc:S000005104]	144.371	225.558	177.65	2117.86	2186.64	2115.53	7.56214e-136	3.55107	9.47977e-138	24.9825	11.7214	135.121
YDR233C	RTN1	AATTGTTTCT	protein_coding	Reticulon protein; involved in nuclear pore assembly and maintenance of tubular ER morphology; promotes membrane curvature; regulates the ER asymmetry-induced inheritance block during ER stress; role in ER-derived peroxisomal biogenesis; increases tubular ER when overexpressed; mutants have reduced phosphatidylserine transfer between the ER and mitochondria; interacts with exocyst subunit Sec6p, …	422.161	769.26	514.094	10210.6	10513.3	10465.5	1.53685e-135	4.19264	1.96317e-137	24.9534	18.2856	134.813
YDR404C	RPB7	N/A	protein_coding	RNA polymerase II subunit B16; forms dissociable heterodimer with Rpb4p; Rpb4/7 dissociates from RNAPII as Ser2 CTD phosphorylation increases; Rpb4/7 regulates cellular lifespan via mRNA decay process; involved in recruitment of 3'-end processing factors to transcribing RNA polymerase II complex, export of mRNA to cytoplasm under stress conditions; also involved in translation initiation [Source:…	412.204	395.957	410.878	2119.88	2102.65	2142.81	5.18497e-135	2.38453	6.7128e-137	24.9041	5.22172	134.285
YNL197C	WHI3	N/A	protein_coding	RNA binding protein that sequesters CLN3 mRNA in cytoplasmic foci; regulates genes involved in the cell cycle, sister chromatid cohesion, and stress response; acts as a cytoplasmic retention factor for Cdc28p and associated cyclins; regulates cell fate and dose-dependently regulates the critical cell size required for passage through Start; Tpk1p (PKA) mediated phosphorylation (S568) inhibits Whi…	79.653	99.4817	57.5626	1282.63	1263.79	1270.94	6.5212e-135	4.01098	8.55535e-137	24.8944	16.1222	134.186
YER057C	HMF1	GAAAGAAAAT	protein_coding	Member of the p14.5 protein family; functionally complements Mmf1p function when targeted to mitochondria; heat shock inducible; high-dosage growth inhibitor; forms a homotrimer in vitro; HMF1 has a paralog, MMF1, that arose from the whole genome duplication [Source:SGD;Acc:S000000859]	516.749	623.485	595.475	3395.44	3559.41	3855.24	2.08897e-131	2.63869	2.77664e-133	24.568	6.22768	130.68
YCR084C	TUP1	CTTCAAAACC	protein_coding	General repressor of transcription; forms complex with Cyc8p, involved in the establishment of repressive chromatin structure through interactions with histones H3 and H4, appears to enhance expression of some genes [Source:SGD;Acc:S000000680]	260.864	371.333	270.941	2895.52	2886.52	2843.95	2.16329e-131	3.25543	2.91277e-133	24.5661	9.54951	130.665
YJR063W	RPA12	AAGAAGAAAA	protein_coding	RNA polymerase I subunit A12.2; contains two zinc binding domains, and the N terminal domain is responsible for anchoring to the RNA pol I complex; physically interacts with transcriptional activator Msn4p, to regulate transcription of AYR1, a gene involved in lipid metabolism [Source:SGD;Acc:S000003824]	212.076	188.129	242.16	1645.2	1796.7	1737.69	1.44235e-130	3.01154	1.96695e-132	24.4883	8.06425	129.841
YDL160C	DHH1	N/A	protein_coding	Cytoplasmic DEAD-box helicase, stimulates mRNA decapping; coordinates distinct steps in mRNA function and decay, interacting with both decapping and deadenylase complexes; role in translational repression, mRNA decay, and possibly mRNA export; interacts and cooperates with Ngr1p to promote specific mRNA decay; ATP- and RNA-bound form promotes processing body (PB) assembly, while ATPase stimulatio…	359.434	458.01	398.969	2865.22	2649.56	2685.33	2.10222e-129	2.75285	2.90312e-131	24.3783	6.74047	128.677
YKL164C	PIR1	AAGAAAACAA	protein_coding	O-glycosylated protein required for cell wall stability; attached to the cell wall via beta-1,3-glucan; mediates mitochondrial translocation of Apn1p; expression regulated by the cell integrity pathway and by Swi5p during the cell cycle; PIR1 has a paralog, YJL160C, that arose from the whole genome duplication [Source:SGD;Acc:S000001647]	386.317	657.958	559.747	7249.39	7009.84	7070.97	5.80248e-129	3.733	8.11326e-131	24.3362	13.2967	128.236
YBR162C	TOS1	AGAATCAAAA	protein_coding	Covalently-bound cell wall protein of unknown function; identified as a cell cycle regulated SBF target gene; deletion mutants are highly resistant to treatment with beta-1,3-glucanase; has sequence similarity to YJL171C [Source:SGD;Acc:S000000366]	1676.7	2268.38	1886.66	14000.9	12880.9	13690.3	2.36618e-128	2.79845	3.34933e-130	24.278	6.9569	127.626
YDR492W	IZH1	N/A	protein_coding	Membrane protein involved in zinc ion homeostasis; member of the four-protein IZH family; transcription is regulated directly by Zap1p, expression induced by zinc deficiency and fatty acids; deletion increases sensitivity to elevated zinc; IZH1 has a paralog, IZH4, that arose from the whole genome duplication [Source:SGD;Acc:S000002900]	298.699	297.46	263.994	1773.47	1702.72	1736.68	6.8681e-127	2.59938	9.84036e-129	24.1386	6.06025	126.163
YKL180W	RPL17A	AAGAACTACT	protein_coding	Ribosomal 60S subunit protein L17A; required for processing of 27SB pre-rRNA and formation of stable 66S assembly intermediates; copurifies with the Dam1 complex (aka DASH complex); homologous to mammalian ribosomal protein L17 and bacterial L22; RPL17A has a paralog, RPL17B, that arose from the whole genome duplication; protein abundance increases in response to DNA replication stress [Source:SG…	1470.59	2499.85	2096.07	25551.6	26531.6	27502.9	3.62171e-126	3.71354	5.25157e-128	24.0692	13.1186	125.441
YDL061C	RPS29B	ATAGAATATA	protein_coding	Protein component of the small (40S) ribosomal subunit; homologous to mammalian ribosomal protein S29 and bacterial S14; RPS29B has a paralog, RPS29A, that arose from the whole genome duplication [Source:SGD;Acc:S000002219]	1552.24	2504.77	2386.86	25789	28421.3	26525	9.53092e-126	3.64717	1.39846e-127	24.0286	12.5288	125.021
YGL032C	AGA2	AACAGTCACT	protein_coding	Adhesion subunit of a-agglutinin of a-cells; C-terminal sequence acts as a ligand for alpha-agglutinin (Sag1p) during agglutination, modified with O-linked oligomannosyl chains, linked to anchorage subunit Aga1p via two disulfide bonds [Source:SGD;Acc:S000003000]	49.7831	75.8425	59.5475	963.489	975.839	914.306	1.72543e-125	3.94519	2.56149e-127	24.0034	15.4035	124.763
YCR034W	ELO2	GAACTAATTA	protein_coding	Fatty acid elongase, involved in sphingolipid biosynthesis; acts on fatty acids of up to 24 carbons in length; mutations have regulatory effects on 1,3-beta-glucan synthase, vacuolar ATPase, and the secretory pathway; ELO2 has a paralog, ELO1, that arose from the whole genome duplication; lethality of the elo2 elo3 double null mutation is functionally complemented by human ELOVL1 and weakly compl…	1238.6	1201.66	1139.34	5171.93	4792.21	5083.74	2.87784e-125	2.07168	4.32198e-127	23.9817	4.20377	124.541
YOR355W	GDS1	N/A	protein_coding	Protein of unknown function; required for growth on glycerol as a carbon source; the authentic, non-tagged protein is detected in highly purified mitochondria in high-throughput studies [Source:SGD;Acc:S000005882]	270.82	277.761	254.07	1644.19	1564.74	1586.14	6.80273e-125	2.57866	1.03339e-126	23.9453	5.97383	124.167
YKR065C	PAM17	ATTCAGAAAA	protein_coding	Constituent of the TIM23 complex; proposed alternatively to be a component of the import motor (PAM complex) or to interact with and modulate the core TIM23 (Translocase of the Inner mitochondrial Membrane) complex; protein abundance increases in response to DNA replication stress [Source:SGD;Acc:S000001773]	208.093	248.212	223.303	1542.19	1652.73	1533.61	1.62314e-124	2.79846	2.4937e-126	23.9086	6.95696	123.79
YOL040C	RPS15	ATTGTAGAAT	protein_coding	Protein component of the small (40S) ribosomal subunit; homologous to mammalian ribosomal protein S15 and bacterial S19 [Source:SGD;Acc:S000005400]	1274.45	2237.85	1809.25	24210.4	24571.9	24966.1	1.95503e-124	3.79265	3.03734e-126	23.9003	13.8581	123.709
YGR082W	TOM20	AAGAAACATT	protein_coding	Component of the TOM (translocase of outer membrane) complex; responsible for recognition and initial import steps for all mitochondrially directed proteins; acts as a receptor for incoming precursor proteins [Source:SGD;Acc:S000003314]	257.877	289.581	338.429	2048.17	2105.65	2193.32	2.80174e-123	2.84088	4.40114e-125	23.7884	7.16456	122.553
YLR244C	MAP1	AAGCAAAAAA	protein_coding	Methionine aminopeptidase; catalyzes the cotranslational removal of N-terminal methionine from nascent polypeptides; function is partially redundant with that of Map2p [Source:SGD;Acc:S000004234]	274.803	457.025	340.413	4238.74	4178.31	4294.71	1.05162e-122	3.56725	1.6701e-124	23.7324	11.8535	121.978
YDR418W	RPL12B	AAGTGCCCAA	protein_coding	Ribosomal 60S subunit protein L12B; rpl12a rpl12b double mutant exhibits slow growth and slow translation; homologous to mammalian ribosomal protein L12 and bacterial L11; RPL12B has a paralog, RPL12A, that arose from the whole genome duplication [Source:SGD;Acc:S000002826]	4341.09	5927.54	5535.94	36995.3	34800.3	38339.2	1.55676e-122	2.80084	2.4992e-124	23.7154	6.96848	121.808
YML079W	YML079W	ATAGAGAGCA	protein_coding	Non-essential protein of unknown function; has structural resemblance to plant storage and ligand binding proteins (canavalin, glycinin, auxin binding protein) and to some enzymes (epimerase, germin); localizes to the nucleus and cytoplasm [Source:SGD;Acc:S000004544]	174.241	158.58	143.907	1208.91	1243.79	1286.09	3.23931e-122	2.9714	5.25627e-124	23.6841	7.84299	121.49
YDL022W	GPD1	ATCAAGAAAC	protein_coding	NAD-dependent glycerol-3-phosphate dehydrogenase; key enzyme of glycerol synthesis, essential for growth under osmotic stress; expression regulated by high-osmolarity glycerol response pathway; protein abundance increases in response to DNA replication stress; constitutively inactivated via phosphorylation by the protein kinases Ypk1p and Ypk2p, dephosphorylation increases catalytic activity; for…	338.525	478.694	395.991	3127.8	3032.5	3135.92	1.4481e-120	2.93763	2.37476e-122	23.523	7.6615	119.839
YOL143C	RIB4	ATAACGCAGT	protein_coding	Lumazine synthase (DMRL synthase); catalyzes synthesis of immediate precursor to riboflavin; DMRL synthase stands for 6,7-dimethyl-8-ribityllumazine synthase [Source:SGD;Acc:S000005503]	1148	1315.92	1302.11	5514.31	5873.03	6057.66	1.63516e-120	2.21166	2.70975e-122	23.5174	4.63209	119.786
YLL024C	SSA2	AAGCAGATTT	protein_coding	HSP70 family ATP-binding protein; involved in protein folding, vacuolar import of proteins; required for ubiquitin-dependent degradation of short-lived proteins; associated with chaperonin-containing T-complex; 98% identical to paralog Ssa1p with distinct functional specificity in propagation of yeast [URE3] prions and vacuolar-mediated degradation of gluconeogenesis enzymes; binds tRNA, has role…	7138.9	9408.41	8102.44	48066.4	46064.4	48701.7	1.75027e-120	2.53467	2.93072e-122	23.514	5.79444	119.757
YHR132C	ECM14	AAGTTAACAC	protein_coding	Putative metalloprotease with similarity to zinc carboxypeptidases; required for normal cell wall assembly [Source:SGD;Acc:S000001174]	257.877	238.362	287.813	1669.44	1819.7	1886.2	1.75759e-120	2.77744	2.97331e-122	23.5134	6.85633	119.755
YJL191W	RPS14B	AACAACTCCC	protein_coding	Protein component of the small (40S) ribosomal subunit; required for ribosome assembly and 20S pre-rRNA processing; mutations confer cryptopleurine resistance; homologous to mammalian ribosomal protein S14 and bacterial S11; RPS14B has a paralog, RPS14A, that arose from the whole genome duplication [Source:SGD;Acc:S000003727]	1678.69	1872.42	1888.65	7627.11	7201.81	7641.78	9.30427e-120	2.0464	1.59006e-121	23.4421	4.13075	119.031
YLR185W	RPL37A	ATACAAATAA	protein_coding	Ribosomal 60S subunit protein L37A; required for processing of 27SB pre-rRNA and formation of stable 66S assembly intermediates; homologous to mammalian ribosomal protein L37, no bacterial homolog; RPL37A has a paralog, RPL37B, that arose from the whole genome duplication [Source:SGD;Acc:S000004175]	2307.95	3546.87	3225.49	27688.7	31826.8	31586.5	7.887e-119	3.32665	1.36147e-120	23.3505	10.0328	118.103
YGR138C	TPO2	GGGCCAACAA	protein_coding	Polyamine transporter of the major facilitator superfamily; member of the 12-spanner drug:H(+) antiporter DHA1 family; specific for spermine; localizes to the plasma membrane; transcription of TPO2 is regulated by Haa1p; TPO2 has a paralog, TPO3, that arose from the whole genome duplication [Source:SGD;Acc:S000003370]	454.022	528.928	446.607	2673.33	2698.55	2510.55	8.57086e-119	2.46297	1.49432e-120	23.3465	5.51351	118.067
YGR192C	TDH3	AAGAACTTAG	protein_coding	Glyceraldehyde-3-phosphate dehydrogenase (GAPDH), isozyme 3; involved in glycolysis and gluconeogenesis; tetramer that catalyzes the reaction of glyceraldehyde-3-phosphate to 1,3 bis-phosphoglycerate; detected in the cytoplasm and cell wall; GAPDH-derived antimicrobial peptides secreted by S. cerevisiae are active against a wide variety of wine-related yeasts and bacteria; binds AU-rich RNA [Sour…	54512.5	80167.5	65260.1	577394	513601	587328	4.05061e-118	3.06938	7.1321e-120	23.2796	8.39412	117.392
YGR257C	MTM1	GGGGCACACT	protein_coding	Mitochondrial protein of the mitochondrial carrier family; high affinity pyridoxal 5'-phosphate (PLP) transporter, important for delivery of PLP cofactor to mitochondrial enzymes; involved in mitochondrial iron homeostasis and in activating mitochondrial Sod2p by facilitating insertion of an essential manganese cofactor [Source:SGD;Acc:S000003489]	1818.08	1961.07	2109.97	293.894	322.947	331.373	1.00183e-117	-2.63474	1.78127e-119	-23.2403	0.161014	116.999
YLR378C	SEC61	N/A	protein_coding	Conserved ER protein translocation channel; essential subunit of Sec61 complex (Sec61p, Sbh1p, and Sss1p); forms channel for SRP-dependent protein import; with Sec63 complex allows SRP-independent protein import into ER; involved in posttranslational soluble protein import into the ER, ERAD of soluble substrates, and misfolded soluble protein export from the ER [Source:SGD;Acc:S000004370]	416.187	638.259	434.697	5078.01	5211.14	5100.92	2.56922e-117	3.36929	4.61245e-119	23.1994	10.3337	116.59
YCL045C	EMC1	ATTCATATCA	protein_coding	Member of conserved endoplasmic reticulum membrane complex; involved in efficient folding of proteins in the ER; null mutant displays induction of the unfolded protein response; interacts with Gal80p; homologous to worm H17B01.4/EMC-1, fly CG2943, and human KIAA0090 [Source:SGD;Acc:S000000550]	803.5	974.133	884.281	4232.68	4342.28	4246.22	4.30465e-117	2.26792	7.80231e-119	23.1768	4.81629	116.366
YHR025W	THR1	AACAGTAGCA	protein_coding	Homoserine kinase; conserved protein required for threonine biosynthesis; long-lived protein that is preferentially retained in mother cells and forms cytoplasmic filaments; expression is regulated by the GCN4-mediated general amino acid control pathway [Source:SGD;Acc:S000001067]	331.556	596.89	470.426	6111.18	6373.95	6556.74	7.93153e-117	3.76668	1.45131e-118	23.1501	13.6108	116.101
YOR217W	RFC1	GCTTGATCCT	protein_coding	Subunit of heteropentameric Replication factor C (RF-C); RF-C is a DNA binding protein and ATPase that acts as a clamp loader of the proliferating cell nuclear antigen (PCNA) processivity factor for DNA polymerases delta and epsilon [Source:SGD;Acc:S000005743]	2198.42	2162	2261.81	398.929	428.929	466.751	7.84038e-115	-2.35481	1.44816e-116	-22.9508	0.195493	114.106
YBR016W	YBR016W	AAGCTTAAGA	protein_coding	Tail-anchored plasma membrane protein with a conserved CYSTM module; predicted to be palmitoylated; has similarity to hydrophilins, which are involved in the adaptive response to hyperosmotic conditions; YBR016W has a paralog, YDL012C, that arose from the whole genome duplication [Source:SGD;Acc:S000000220]	28.8742	49.2484	30.7662	801.897	943.844	822.37	4.86367e-114	4.55876	9.06744e-116	22.8708	23.568	113.313
YDL182W	LYS20	AACAAACAAA	protein_coding	Homocitrate synthase isozyme and functions in DNA repair; catalyzes the condensation of acetyl-CoA and alpha-ketoglutarate to form homocitrate, which is the first step in the lysine biosynthesis pathway; LYS20 has a paralog, LYS21, that arose from the whole genome duplication [Source:SGD;Acc:S000002341]	176.232	309.28	262.009	3258.09	2981.51	3360.2	2.55776e-113	3.68255	4.81263e-115	22.7979	12.8398	112.592
YJR123W	RPS5	AAGAAAAGAG	protein_coding	Protein component of the small (40S) ribosomal subunit; least basic of non-acidic ribosomal proteins; phosphorylated in vivo; essential for viability; homologous to mammalian ribosomal protein S5 and bacterial S7 [Source:SGD;Acc:S000003884]	11924.1	15597.9	14338.1	75797.5	73117.9	77858.5	5.03574e-113	2.4376	9.56209e-115	22.7678	5.41741	112.298
YEL058W	PCM1	AGTAAGCTTA	protein_coding	Essential N-acetylglucosamine-phosphate mutase; converts GlcNAc-6-P to GlcNAc-1-P, which is a precursor for the biosynthesis of chitin and for the formation of N-glycosylated mannoproteins and glycosylphosphatidylinositol anchors [Source:SGD;Acc:S000000784]	5053.98	5245.94	5559.76	1394.74	1350.78	1418.44	2.33384e-112	-1.92936	4.47189e-114	-22.7001	0.262546	111.632
YJL138C	TIF2	GCTAAACAAA	protein_coding	Translation initiation factor eIF4A; DEA(D/H)-box RNA helicase that couples ATPase activity to RNA binding and unwinding; forms a dumbbell structure of two compact domains connected by a linker; interacts with eIF4G; protein abundance increases in response to DNA replication stress; TIF2 has a paralog, TIF1, that arose from the whole genome duplication [Source:SGD;Acc:S000003674]	3456.94	3428.67	3441.85	11269	12176	11308.1	3.40529e-112	1.75066	6.58369e-114	22.6831	3.36513	111.468
YKL096W-A	CWP2	AAGAATAAAT	protein_coding	Covalently linked cell wall mannoprotein; major constituent of the cell wall; plays a role in stabilizing the cell wall; involved in low pH resistance; precursor is GPI-anchored [Source:SGD;Acc:S000001956]	2897.38	5014.47	4042.29	46130.3	45858.4	49402.8	7.81191e-112	3.5641	1.52381e-113	22.6461	11.8277	111.107
YMR072W	ABF2	AATCAATTAC	protein_coding	Mitochondrial DNA-binding protein; involved in mitochondrial DNA replication and recombination, member of HMG1 DNA-binding protein family; activity may be regulated by protein kinase A phosphorylation; ABF2 has a paralog, IXR1, that arose from the whole genome duplication; human homolog TFAM can complement yeast abf2 mutant, rescuing the loss-of-mitochondrial DNA phenotype in a yeast abf2 strain …	557.571	599.845	581.581	2447.1	2606.57	2647.95	8.94996e-112	2.14687	1.76126e-113	22.6397	4.42865	111.048
YGL178W	MPT5	GTATGTATTA	protein_coding	mRNA-binding protein of the PUF family; binds to specific mRNAs, often in the 3' UTR; has broad specificity and binds to more than 1000 mRNAs (16% of the transcriptome); recruits the CCR4-NOT deadenylase complex to mRNAs along with Dhh1p and Dcp1p to promote deadenylation, decapping, and decay; also interacts with the Caf20p translational initiation repressor, affecting its mRNA target specificit…	91.6009	115.241	81.3816	984.698	976.839	954.718	3.62438e-109	3.33846	7.19496e-111	22.3731	10.1152	108.441
YML008C	ERG6	AAGAATAAAA	protein_coding	Delta(24)-sterol C-methyltransferase; converts zymosterol to fecosterol in the ergosterol biosynthetic pathway by methylating position C-24; localized to lipid particles, the plasma membrane-associated endoplasmic reticulum, and the mitochondrial outer membrane [Source:SGD;Acc:S000004467]	952.849	1045.05	1009.33	3801.44	4002.34	4108.82	1.51812e-108	1.98594	3.03991e-110	22.3087	3.96122	107.819
YGR026W	YGR026W	AAAGTACTCA	protein_coding	Putative protein of unknown function; green fluorescent protein (GFP)-fusion protein localizes to the cell periphery [Source:SGD;Acc:S000003258]	306.664	253.137	220.326	1978.48	1835.7	1924.59	1.62392e-108	2.87906	3.2798e-110	22.3053	7.35669	107.789
YPR114W	YPR114W	AAGCTTCTGC	protein_coding	Putative protein of unknown function [Source:SGD;Acc:S000006318]	130.432	156.61	160.778	1094.78	1090.82	1147.68	7.6115e-108	2.89578	1.55042e-109	22.2357	7.44246	107.119
YLR064W	PER33	AGCACAAAAC	protein_coding	Protein that localizes to the endoplasmic reticulum; also associates with the nuclear pore complex; deletion extends chronological lifespan; highly conserved across species, orthologous to human TMEM33 and paralogous to Pom33p; protein abundance increases in response to DNA replication stress [Source:SGD;Acc:S000004054]	87.6183	90.617	129.02	1312.93	1141.81	1139.6	8.06143e-108	3.54829	1.65598e-109	22.2328	11.6988	107.094
YBR082C	UBC4	ATACATAAAC	protein_coding	Ubiquitin-conjugating enzyme (E2); key E2 partner with Ubc1p for the anaphase-promoting complex (APC); mediates degradation of abnormal or excess proteins, including calmodulin and histone H3; regulates levels of DNA Polymerase-{alpha} to promote efficient and accurate DNA replication; interacts with many SCF ubiquitin protein ligases; component of the cellular stress response; UBC4 has a paralog…	480.905	707.207	539.898	4395.29	4860.2	4513.95	8.53705e-108	2.99416	1.76842e-109	22.2298	7.96766	107.069
YMR122W-A	NCW1	ATCAAACACA	protein_coding	Protein of unknown function; green fluorescent protein (GFP)-fusion protein localizes to the cytoplasm and endoplasmic reticulum [Source:SGD;Acc:S000007524]	485.883	975.118	752.284	11782	11918	12491.1	8.72786e-108	4.03128	1.82301e-109	22.2285	16.3507	107.059
YDR432W	NPL3	AAGCAATTAC	protein_coding	RNA-binding protein; promotes elongation, regulates termination, and carries poly(A) mRNA from nucleus to cytoplasm; represses translation initiation by binding eIF4G; required for pre-mRNA splicing; interacts with E3 ubiquitin ligase Bre1p, linking histone ubiquitination to mRNA processing; may have role in telomere maintenance; dissociation from mRNAs promoted by Mtr10p; phosphorylated by Sky1p…	355.451	534.837	509.131	3764.07	3970.35	3842.11	1.19567e-105	3.04817	2.51808e-107	22.0061	8.27164	104.922
YGR146C	ECL1	N/A	protein_coding	Protein of unknown function; mitochondrial-dependent role in the extension of chronological lifespan; overexpression increases oxygen consumption and respiratory activity while deletion results in reduced oxygen consumption under conditions of caloric restriction; induced by iron homeostasis transcription factor Aft2p; multicopy suppressor of temperature sensitive hsf1 mutant; induced by treatmen…	51.7744	21.6693	35.7285	837.245	821.864	826.412	1.29509e-105	4.51021	2.74981e-107	22.0021	22.7881	104.888
YFR032C-A	RPL29	TCTCCAGAAA	protein_coding	Ribosomal 60S subunit protein L29; not essential for translation, but required for proper joining of large and small ribosomal subunits and for normal translation rate; homologous to mammalian ribosomal protein L29, no bacterial homolog [Source:SGD;Acc:S000006437]	26906.8	34308.4	35525.1	5163.86	4861.2	5701.03	2.02931e-105	-2.62097	4.34377e-107	-21.9813	0.162559	104.693
YKL084W	HOT13	ATAAAAAAAA	protein_coding	Zinc-binding mitochondrial intermembrane space (IMS) protein; involved in a disulfide relay system for IMS import of cysteine-containing proteins; binds Mia40p and stimulates its Erv1p-dependent oxidation, probably by sequestering zinc [Source:SGD;Acc:S000001567]	47.7918	55.1582	42.6757	661.515	681.888	693.054	8.03605e-105	3.80539	1.734e-106	21.9184	13.9809	104.095
YGR227W	DIE2	AGAGAAAAAC	protein_coding	Dolichyl-phosphoglucose-dependent alpha-1,2-glucosyltransferase; located in the ER; functions in pathway that synthesizes the dolichol-linked oligosaccharide precursor for N-linked protein glycosylation; has a role in regulation of ITR1 and INO1; human homolog ALG10B can complement yeast die2 null mutant [Source:SGD;Acc:S000003459]	121.471	92.587	71.457	1102.86	1145.81	1127.48	1.02042e-104	3.56398	2.21946e-106	21.9072	11.8267	103.991
YFL031W	HAC1	AAGGCTTTAA	protein_coding	Basic leucine zipper (bZIP) transcription factor (ATF/CREB1 homolog); regulates the unfolded protein response, via UPRE binding, and membrane biogenesis; ER stress-induced splicing pathway facilitates efficient Hac1p synthesis; two functional forms of Hac1p are produced; translation initiation is repressed under non-stress conditions; protein abundance increases in response to DNA replication str…	48913.9	54635.2	59365.9	12897	11751.1	12956.9	3.43779e-104	-2.11513	7.53668e-106	-21.8514	0.230825	103.464
YDR346C	SVF1	GATAGAATTC	protein_coding	Protein with a potential role in cell survival pathways; required for the diauxic growth shift; expression in mammalian cells increases survival under conditions inducing apoptosis; mutant has increased aneuploidy tolerance [Source:SGD;Acc:S000002754]	6257.74	6254.55	6530.38	1710.85	1784.71	1900.34	2.78645e-103	-1.8193	6.15683e-105	-21.7553	0.283358	102.555
YLR432W	IMD3	AGAAAAGCAC	protein_coding	Inosine monophosphate dehydrogenase; catalyzes the rate-limiting step in the de novo synthesis of GTP; member of a four-gene family in S. cerevisiae, constitutively expressed; IMD3 has a paralog, IMD4, that arose from the whole genome duplication [Source:SGD;Acc:S000004424]	2712.18	3078.02	2985.32	10436.8	10150.3	10574.6	4.56347e-103	1.8282	1.02285e-104	21.732	3.55093	102.341
YNL288W	CAF40	AAGTTAGAAA	protein_coding	Component of the CCR4-NOT transcriptional complex; evolutionarily conserved; involved in controlling mRNA initiation, elongation, and degradation; binds Cdc39p [Source:SGD;Acc:S000005232]	161.297	202.903	191.545	1216.99	1242.8	1208.3	4.56347e-103	2.72232	1.02408e-104	21.7319	6.59934	102.341
YOR326W	MYO2	N/A	protein_coding	Type V myosin motor involved in actin-based transport of cargos; required for the polarized delivery of secretory vesicles, the vacuole, late Golgi elements, peroxisomes, and the mitotic spindle; MYO2 has a paralog, MYO4, that arose from the whole genome duplication [Source:SGD;Acc:S000005853]	6396.14	6312.66	6364.64	1976.46	1795.7	1846.8	6.13626e-103	-1.76321	1.38762e-104	-21.718	0.294592	102.212
YGR181W	TIM13	AATCAATCTT	protein_coding	Mitochondrial intermembrane space protein; forms a complex with Tim8p that delivers a subset of hydrophobic proteins to the TIM22 complex for insertion into the inner membrane [Source:SGD;Acc:S000003413]	11.9479	22.6543	15.8793	648.385	780.871	693.054	7.90186e-103	5.39241	1.80053e-104	21.706	42.0026	102.102
YDR025W	RPS11A	AAGCAACCAG	protein_coding	Protein component of the small (40S) ribosomal subunit; homologous to mammalian ribosomal protein S11 and bacterial S17; N-terminally propionylated in vivo; RPS11A has a paralog, RPS11B, that arose from the whole genome duplication [Source:SGD;Acc:S000002432]	1361.07	2269.37	1847.96	17199.4	17179.2	17697.1	1.45465e-102	3.24874	3.3397e-104	21.6776	9.50537	101.837
YGR037C	ACB1	AAGACTAAAA	protein_coding	Acyl-CoA-binding protein; transports newly synthesized acyl-CoA esters from fatty acid synthetase (Fas1p-Fas2p) to acyl-CoA-consuming processes; subject to starvation-induced, Grh1p-mediated unconventional secretion; protein abundance increases in response to DNA replication stress [Source:SGD;Acc:S000003269]	958.823	1351.38	1073.84	6954.49	7256.8	7419.52	3.79002e-102	2.6762	8.76683e-104	21.6331	6.39169	101.421
YDL037C	BSC1	N/A	protein_coding	Protein of unconfirmed function; similar to cell surface flocculin Flo11p; ORF exhibits genomic organization compatible with a translational readthrough-dependent mode of expression; in W303 strain one continuous open reading frame comprising of YDL037C, the intergenic region and YDL039C encodes the gene IMI1 [Source:SGD;Acc:S000002195]	127.445	138.88	124.057	1007.93	916.849	947.646	5.96288e-102	2.87915	1.38959e-103	21.6119	7.35718	101.225
YDR483W	KRE2	ATTCGCAAGC	protein_coding	Alpha1,2-mannosyltransferase of the Golgi; involved in protein mannosylation; KRE2 has a paralog, KTR6, that arose from the whole genome duplication [Source:SGD;Acc:S000002891]	1933.58	1974.86	1834.06	6182.89	6311.96	6417.32	5.99603e-102	1.71955	1.40766e-103	21.6113	3.29334	101.222
YPR149W	NCE102	AATAACAATA	protein_coding	Protein of unknown function; contains transmembrane domains; involved in secretion of proteins that lack classical secretory signal sequences; component of the detergent-insoluble glycolipid-enriched complexes (DIGs); NCE102 has a paralog, FHN1, that arose from the whole genome duplication [Source:SGD;Acc:S000006353]	725.838	1144.53	872.371	7618.02	7695.73	7519.54	1.16048e-101	3.05736	2.74446e-103	21.5804	8.32447	100.935
YJL133C-A	DPI8	ATTCATAAGA	protein_coding	Putative protein of unknown function; the authentic, non-tagged protein is detected in highly purified mitochondria in high-throughput studies [Source:SGD;Acc:S000028805]	189.176	266.926	297.738	2151.19	2287.62	2412.56	2.96423e-101	3.18392	7.06134e-103	21.5367	9.08775	100.528
YGL105W	ARC1	ATAATATAGA	protein_coding	Protein that binds tRNA and methionyl- and glutamyl-tRNA synthetases; involved in tRNA delivery, stimulating catalysis, and ensuring localization; also binds quadruplex nucleic acids; protein abundance increases in response to DNA replication stress; methionyl-tRNA synthetase is Mes1p; glutamyl-tRNA synthetase is Gus1p [Source:SGD;Acc:S000003073]	1890.76	2234.89	2052.41	7804.86	8118.66	8242.9	3.02124e-101	1.96775	7.24931e-103	21.5354	3.91156	100.52
YOL061W	PRS5	AGGAACGCAG	protein_coding	5-phospho-ribosyl-1(alpha)-pyrophosphate synthetase; synthesizes PRPP, which is required for nucleotide, histidine, and tryptophan biosynthesis; one of five related enzymes, which are active as heteromultimeric complexes; forms cytoplasmic foci upon DNA replication stress [Source:SGD;Acc:S000005422]	7310.15	7700.48	8376.35	2067.36	1954.68	2112.5	5.48034e-101	-1.9307	1.32444e-102	-21.5075	0.262302	100.261
YLL034C	RIX7	AGGGCCGATA	protein_coding	Putative ATPase of the AAA family; required for export of pre-ribosomal large subunits from the nucleus; distributed between the nucleolus, nucleoplasm, and nuclear periphery depending on growth conditions [Source:SGD;Acc:S000003957]	2332.84	2339.3	2390.83	558.5	604.9	602.129	6.50181e-101	-2.00014	1.58252e-102	-21.4992	0.249976	100.187
YOR332W	VMA4	ACAGAACAGG	protein_coding	Subunit E of the V1 domain of the vacuolar H+-ATPase (V-ATPase); V-ATPase is an electrogenic proton pump found throughout the endomembrane system; V1 domain has eight subunits; required for the V1 domain to assemble onto the vacuolar membrane; protein abundance increases in response to DNA replication stress [Source:SGD;Acc:S000005859]	1327.22	1779.84	1749.71	9097.6	9446.44	9925.02	1.97245e-100	2.55129	4.83495e-102	21.4473	5.86159	99.705
YLR268W	SEC22	AACAAAAACC	protein_coding	R-SNARE protein; assembles into SNARE complex with Bet1p, Bos1p and Sed5p; cycles between the ER and Golgi complex; involved in anterograde and retrograde transport between the ER and Golgi; synaptobrevin homolog [Source:SGD;Acc:S000004258]	153.332	140.85	169.71	1103.87	1243.79	1074.94	3.3744e-100	2.8834	8.3297e-102	21.422	7.37885	99.4718
YER012W	PRE1	ACCTGTCAAT	protein_coding	Beta 4 subunit of the 20S proteasome; localizes to the nucleus throughout the cell cycle [Source:SGD;Acc:S000000814]	408.222	354.588	273.919	2598.59	2543.58	2499.44	3.56989e-100	2.88188	8.87389e-102	21.4191	7.37108	99.4473
YJL060W	BNA3	ATTGTTACTT	protein_coding	Kynurenine aminotransferase; catalyzes formation of kynurenic acid from kynurenine; potential Cdc28p substrate [Source:SGD;Acc:S000003596]	146.362	115.241	95.2761	1146.29	1181.81	1086.05	8.90468e-100	3.25822	2.22886e-101	21.3761	9.56802	99.0504
YEL026W	SNU13	ATTCGAGCGA	protein_coding	RNA binding protein; part of U3 snoRNP involved in rRNA processing, part of U4/U6-U5 tri-snRNP involved in mRNA splicing, similar to human 15.5K protein [Source:SGD;Acc:S000000752]	374.369	340.799	235.213	2721.81	2867.53	3052.07	1.80989e-99	3.18469	4.56144e-101	21.3427	9.09257	98.7423
YGR285C	ZUO1	AACAAGAGTA	protein_coding	Ribosome-associated chaperone; zuotin functions in ribosome biogenesis and as a chaperone for nascent polypeptide chains in partnership with Ssz1p and SSb1/2; contains a DnaJ domain and functions as a J-protein partner for Ssb1p and Ssb2p; human gene DNAJC2 can partially complement yeast zuo1 null mutant [Source:SGD;Acc:S000003517]	1247.57	1767.03	1470.82	8808.75	9425.45	9523.94	2.26142e-99	2.62954	5.73845e-101	21.3319	6.18829	98.6456
YGL202W	ARO8	AGACTATATA	protein_coding	Aromatic aminotransferase I; expression is regulated by general control of amino acid biosynthesis [Source:SGD;Acc:S000003170]	2449.33	2978.54	2674.68	10619.6	11053.2	11238.4	1.32695e-98	2.0221	3.3901e-100	21.2487	4.06175	97.8771
YBL042C	FUI1	GCGGAAATAA	protein_coding	High affinity uridine permease, localizes to the plasma membrane; also mediates low but significant transport of the cytotoxic nucleoside analog 5-fluorouridine; not involved in uracil transport; relative distribution to the vacuole increases upon DNA replication stress [Source:SGD;Acc:S000000138]	2330.85	2430.9	2478.17	622.127	634.895	598.088	2.17815e-98	-1.96444	5.60235e-100	-21.2251	0.256238	97.6619
YLR138W	NHA1	AGCGATTTAC	protein_coding	Na+/H+ antiporter; involved in sodium and potassium efflux through the plasma membrane; required for alkali cation tolerance at acidic pH [Source:SGD;Acc:S000004128]	6626.13	6969.63	7432.53	1979.49	2013.67	2064.01	2.21621e-98	-1.79562	5.7385e-100	-21.224	0.288048	97.6544
YDL195W	SEC31	AGCACTATTT	protein_coding	Component of the Sec13p-Sec31p complex of the COPII vesicle coat; COPII coat is required for vesicle formation in ER to Golgi transport; mutant has increased aneuploidy tolerance [Source:SGD;Acc:S000002354]	1121.12	1105.13	1100.64	3954.95	3687.39	3793.61	2.21941e-98	1.78133	5.78511e-100	21.2236	3.43743	97.6538
YAL012W	CYS3	ACACATAGAC	protein_coding	Cystathionine gamma-lyase; catalyzes one of the two reactions involved in the transsulfuration pathway that yields cysteine from homocysteine with the intermediary formation of cystathionine; protein abundance increases in response to DNA replication stress [Source:SGD;Acc:S000000010]	491.857	820.478	708.616	6264.7	6056	6268.81	1.8585e-97	3.20128	4.87644e-99	21.1231	9.19773	96.7308
YKR042W	UTH1	ACGACCACAC	protein_coding	Mitochondrial inner membrane protein; role in mitophagy is disputed; implicated in cell wall biogenesis, the oxidative stress response, life span during starvation, and cell death; SUN family member; UTH1 has a paralog, NCA3, that arose from the whole genome duplication [Source:SGD;Acc:S000001750]	367.399	718.041	509.131	7840.21	6838.87	7578.13	2.57341e-97	3.80289	6.79667e-99	21.1074	13.9568	96.5895
YKL185W	ASH1	AATATCAGCA	protein_coding	Component of the Rpd3L histone deacetylase complex; zinc-finger inhibitor of HO transcription; mRNA is localized and translated in the distal tip of anaphase cells, resulting in accumulation of Ash1p in daughter cell nuclei and inhibition of HO expression; potential Cdc28p substrate [Source:SGD;Acc:S000001668]	159.306	224.573	191.545	1594.71	1381.77	1455.82	5.35789e-97	2.94506	1.42433e-98	21.0724	7.70108	96.271
YMR315W	YMR315W	ATAATCACTT	protein_coding	Protein with NADP(H) oxidoreductase activity; transcription is regulated by Stb5p in response to NADPH depletion induced by diamide; promoter contains a putative Stb5p binding site; protein abundance increases in response to DNA replication stress [Source:SGD;Acc:S000004932]	476.922	473.769	461.493	1892.64	1880.69	1982.18	9.04067e-97	2.027	2.41896e-98	21.0473	4.07557	96.0438
YGR217W	CCH1	ATAAGGAAAA	protein_coding	Voltage-gated high-affinity calcium channel; involved in calcium influx in response to some environmental stresses as well as exposure to mating pheromones; interacts and partially co-localizes with Mid1p; however, evidence suggests CCH1 is not required for Mid1p function [Source:SGD;Acc:S000003449]	2330.85	1958.12	2107.98	431.247	394.935	431.391	1.55794e-96	-2.34678	4.19538e-98	-21.0212	0.196584	95.8075
YML058W	SML1	AACTGCTCAA	protein_coding	Ribonucleotide reductase inhibitor; involved in regulating dNTP production; regulated by Mec1p and Rad53p during DNA damage and S phase; SML1 has a paralog, DIF1, that arose from the whole genome duplication [Source:SGD;Acc:S000004523]	773.63	989.893	886.266	4382.16	4136.32	4150.24	4.13337e-96	2.25724	1.12021e-97	20.9745	4.78075	95.3837
YCR088W	ABP1	AATCGCATAA	protein_coding	Actin-binding protein of the cortical actin cytoskeleton; important for activation of the Arp2/3 complex that plays a key role actin in cytoskeleton organization; inhibits barbed-end actin filament elongation; phosphorylation within its Proline-Rich Regio, mediated by Cdc28p and Pho85p, protects Abp1p from proteolysis mediated by its own PEST sequences; mammalian homolog of HIP-55 (hematopoietic …	123.462	229.497	177.65	2001.71	2059.66	2102.4	7.18043e-96	3.53771	1.95841e-97	20.948	11.6134	95.1438
YOR182C	RPS30B	AAGATACTAG	protein_coding	Protein component of the small (40S) ribosomal subunit; homologous to mammalian ribosomal protein S30, no bacterial homolog; RPS30B has a paralog, RPS30A, that arose from the whole genome duplication; protein abundance increases in response to DNA replication stress [Source:SGD;Acc:S000005708]	4424.72	4760.35	5035.74	19414.2	17142.2	20075.3	4.59844e-95	1.9936	1.26213e-96	20.859	3.98229	94.3374
YCL057C-A	MIC10	AACTTTGCTA	protein_coding	Conserved component of the MICOS complex; MICOS (formerly MINOS or MitOS) is a mitochondrial inner membrane complex that extends into the intermembrane space and has a role in the maintenance of crista junctions, inner membrane architecture, and formation of contact sites to the outer membrane; forms a subcomplex with Mic12p and Mic27p whose assembly and stability requires cardiolipin; homo-oligo…	77.6617	89.6321	98.2534	840.275	778.872	938.553	2.02629e-94	3.26765	5.59651e-96	20.7877	9.63077	93.6933
YOL158C	ENB1	GCTCGTGAAT	protein_coding	Endosomal ferric enterobactin transporter; expressed under conditions of iron deprivation; member of the major facilitator superfamily; expression is regulated by Rcs1p and affected by chloroquine treatment [Source:SGD;Acc:S000005518]	6335.4	6301.82	6838.04	1993.63	1833.7	1852.86	2.80068e-94	-1.77764	7.78371e-96	-20.7718	0.291659	93.5527
YJR007W	SUI2	AAAGAGTAAA	protein_coding	Alpha subunit of the translation initiation factor eIF2; eIF2 is involved in identification of the start codon; phosphorylation of Ser51 is required for regulation of translation by inhibiting the exchange of GDP for GTP; protein abundance increases in response to DNA replication stress [Source:SGD;Acc:S000003767]	521.727	457.025	307.662	4038.78	3888.36	4084.57	9.57612e-94	3.22302	2.67794e-95	20.7124	9.33742	93.0188
YAL056W	GPB2	AGTAAAGATT	protein_coding	Multistep regulator of cAMP-PKA signaling; inhibits PKA downstream of Gpa2p and Cyr1p, thereby increasing cAMP dependency; inhibits Ras activity through direct interactions with Ira1p/2p; regulated by G-alpha protein Gpa2p; GPB2 has a paralog, GPB1, that arose from the whole genome duplication [Source:SGD;Acc:S000000052]	1964.44	1980.77	2131.8	456.496	500.917	477.864	1.1285e-93	-2.08197	3.1753e-95	-20.7042	0.236191	92.9475
YLR449W	FPR4	AAGAAAAAAG	protein_coding	Peptidyl-prolyl cis-trans isomerase (PPIase); nuclear proline isomerase; affects expression of multiple genes via its role in nucleosome assembly; catalyzes isomerization of proline residues in histones H3 and H4, which affects lysine methylation of those histones; PPIase domain acts as a transcriptional repressor when tethered to DNA by lexA, and repressor activity is dependent on PPIase activit…	809.474	753.5	778.088	2805.63	3084.49	2920.73	2.14527e-93	1.91217	6.11031e-95	20.6726	3.76374	92.6685
YPL014W	CIP1	AAAGCGAACT	protein_coding	Cyclin-dependent kinase inhibitor; interacts with and inhibits the Cdc28p/Cln2p, G1/S phase cyclin-dependent kinase complex but not S-phase, or M-phase complexes; overexpression blocks cells in G1 phase and stabilizes the Cdc28p inhibitor Sic1p, while disruption accelerates the G1/S phase transition; phosphorylated during S phase in a Cdc28p-dependent manner; green fluorescent protein (GFP)-fusio…	43.8091	87.6621	54.5852	918.041	976.839	998.16	2.14527e-93	3.95785	6.07894e-95	20.6729	15.5393	92.6685
YIL051C	MMF1	AACACATACA	protein_coding	Mitochondrial protein required for transamination of isoleucine; but not of valine or leucine; may regulate specificity of branched-chain transaminases Bat1p and Bat2p; induction of expression in response to stress is mediated by a Hog1p-regulated antisense RNA and gene looping; interacts genetically with mitochondrial ribosomal protein genes; MMF1 has a paralog, HMF1, that arose from the whole g…	4430.7	4576.16	4790.6	13894.8	13355.8	13585.3	7.57333e-93	1.56543	2.17016e-94	20.6114	2.95966	92.1207
YBR221C	PDB1	N/A	protein_coding	E1 beta subunit of the pyruvate dehydrogenase (PDH) complex; PDH is an evolutionarily conserved multi-protein complex found in mitochondria [Source:SGD;Acc:S000000425]	2701.23	3107.57	2720.33	10757.9	9980.35	10321.1	8.09966e-93	1.86453	2.33496e-94	20.6078	3.64149	92.0915
YDL171C	GLT1	AATTTCGATC	protein_coding	NAD(+)-dependent glutamate synthase (GOGAT); synthesizes glutamate from glutamine and alpha-ketoglutarate; with Gln1p, forms the secondary pathway for glutamate biosynthesis from ammonia; expression regulated by nitrogen source; assembles into filaments as cells approach stationary phase and under cytosolic acidification and starvation conditions [Source:SGD;Acc:S000002330]	17748.7	17608.3	17622.1	6604.04	6268.97	6344.58	9.56972e-92	-1.463	2.77527e-93	-20.4876	0.362738	91.0191
YGR149W	GPC1	AAGGTATATT	protein_coding	Glycerophosphocholine acyltransferase (GPCAT); involved in in phosphatidylcholine (PC) synthesis; uses acetyl-CoA to acylate glycero-3-phosphocholine to yield lyso-PC; also catalyzes acylation of glycerophosphoethanolamine with acyl-CoA; predicted to be an integal membrane protein [Source:SGD;Acc:S000003381]	30.8655	37.4288	23.819	583.749	562.907	543.532	1.59419e-91	4.19707	4.65074e-93	20.4625	18.3419	90.7975
YOR310C	NOP58	AAATTAGCTG	protein_coding	Protein involved in producing mature rRNAs and snoRNAs; involved in pre-rRNA processing, 18S rRNA synthesis, and snoRNA synthesis; component of the small subunit processome complex, which is required for processing of pre-18S rRNA [Source:SGD;Acc:S000005837]	2164.57	2108.82	2054.39	6174.81	6372.95	6317.3	1.88426e-91	1.57595	5.5295e-93	20.454	2.98132	90.7249
YKL192C	ACP1	AACTCAATAC	protein_coding	Mitochondrial matrix acyl carrier protein; involved in biosynthesis of octanoate, which is a precursor to lipoic acid; activated by phosphopantetheinylation catalyzed by Ppt2p [Source:SGD;Acc:S000001675]	262.855	523.018	402.938	4871.98	5163.15	5186.79	2.92048e-91	3.67839	8.6208e-93	20.4324	12.8028	90.5345
YER120W	SCS2	AGAAGGGTAT	protein_coding	Integral ER membrane protein, regulates phospholipid metabolism; one of 6 proteins (Ist2p, Scs2p, Scs22p, Tcb1p, Tcb2p, Tcb3p) that connect ER to plasma membrane (PM) and regulate PI4P levels by controlling access of Sac1p phosphatase to substrate PI4P in the PM; interacts with FFAT motifs in Opi1p, Swh1p, Osh2p, and Osh3p; involved in telomeric silencing; VAP homolog; SCS2 has a paralog, SCS22, …	818.435	1089.37	924.972	4566.98	4678.23	4729.14	6.76351e-91	2.30241	2.00815e-92	20.391	4.9328	90.1698
YDL131W	LYS21	AACGACAACC	protein_coding	Homocitrate synthase isozyme; catalyzes the condensation of acetyl-CoA and alpha-ketoglutarate to form homocitrate, which is the first step in the lysine biosynthesis pathway; LYS21 has a paralog, LYS20, that arose from the whole genome duplication [Source:SGD;Acc:S000002289]	336.534	445.205	369.195	2033.02	2089.66	2157.96	9.08094e-91	2.44793	2.7119e-92	20.3763	5.45633	90.0419
YOL030W	GAS5	AACAAACATA	protein_coding	1,3-beta-glucanosyltransferase; has similarity to Gas1p; localizes to the cell wall [Source:SGD;Acc:S000005390]	559.562	838.208	720.525	4560.92	4608.24	4609.92	1.16895e-90	2.7014	3.51109e-92	20.3637	6.50432	89.9322
YDR178W	SDH4	AAATATCTGC	protein_coding	Membrane anchor subunit of succinate dehydrogenase (SDH); involved in coupling the oxidation of succinate to the transfer of electrons to ubiquinone as part of the TCA cycle and the mitochondrial respiratory chain; has similarity to human SDH subunit D (SDHD), which is implicated in paraganglioma [Source:SGD;Acc:S000002585]	146.362	151.685	122.072	944.3	928.847	915.317	2.15346e-90	2.73049	6.50536e-92	20.3335	6.63683	89.6669
YER150W	SPI1	AATACACAAA	protein_coding	GPI-anchored cell wall protein involved in weak acid resistance; basal expression requires Msn2p/Msn4p; expression is induced under conditions of stress and during the diauxic shift; SPI1 has a paralog, SED1, that arose from the whole genome duplication [Source:SGD;Acc:S000000952]	43.8091	67.9628	69.4721	716.052	742.877	693.054	4.93521e-90	3.56919	1.49939e-91	20.2924	11.8696	89.3067
YDL232W	OST4	AGTACAGAGC	protein_coding	Subunit of the oligosaccharyltransferase complex of the ER lumen; complex catalyzes protein asparagine-linked glycosylation; type I membrane protein required for incorporation of Ost3p or Ost6p into the OST complex [Source:SGD;Acc:S000002391]	56.7528	30.534	40.6908	712.012	680.888	634.458	5.34036e-90	3.98657	1.6317e-91	20.2883	15.8518	89.2724
YMR312W	ELP6	ACAAAAATAA	protein_coding	Subunit of hexameric RecA-like ATPase Elp456 Elongator subcomplex; which is required for modification of wobble nucleosides in tRNA; required for Elongator structural integrity [Source:SGD;Acc:S000004929]	121.471	85.6922	117.11	890.773	884.854	883.998	1.79714e-89	3.03637	5.52203e-91	20.2283	8.20424	88.7454
YPL221W	FLC1	AGCAAAGAGA	protein_coding	Flavin adenine dinucleotide transporter; required for uptake of FAD into endoplasmic reticulum; involved in cell wall maintenance; FLC1 has a paralog, FLC3, that arose from the whole genome duplication [Source:SGD;Acc:S000006142]	3730.75	3908.35	3823.94	1137.2	1020.83	1130.51	2.5546e-89	-1.80153	7.89355e-91	-20.2106	0.28687	88.5927
YNR044W	AGA1	AAGCGCAGAA	protein_coding	Anchorage subunit of a-agglutinin of a-cells; highly O-glycosylated protein with N-terminal secretion signal and C-terminal signal for addition of GPI anchor to cell wall, linked to adhesion subunit Aga2p via two disulfide bonds; AGA1 has a paralog, FIG2, that arose from the whole genome duplication [Source:SGD;Acc:S000005327]	56.7528	36.4438	57.5626	700.903	629.896	658.705	4.08098e-89	3.72277	1.26804e-90	20.1872	13.2028	88.3892
YNL251C	NRD1	ATATTGAATC	protein_coding	RNA-binding subunit of Nrd1 complex; complex interacts with exosome to mediate 3'-end formation of some mRNAs, snRNAs, snoRNAs, and CUTs; interacts with CTD of RNA pol II large subunit Rpo21p at phosphorylated Ser5 to direct transcription termination of non-polyadenylated transcripts; H3K4 trimethylation of transcribed regions by Set1p enhances recruitment of Nrd1p to those sites; role in regulat…	68.7007	107.361	78.4043	869.564	820.865	842.576	6.98219e-89	3.31469	2.18156e-90	20.1604	9.94999	88.156
YOR198C	BFR1	ATTGCCATGT	protein_coding	Component of mRNP complexes associated with polyribosomes; involved in localization of mRNAs to P bodies; implicated in secretion and nuclear segregation; multicopy suppressor of BFA (Brefeldin A) sensitivity [Source:SGD;Acc:S000005724]	466.966	591.966	615.325	2826.84	2960.51	2823.74	1.15362e-88	2.3626	3.62434e-90	20.1353	5.14297	87.9379
YPL032C	SVL3	N/A	protein_coding	Protein of unknown function; mutant phenotype suggests a potential role in vacuolar function; green fluorescent protein (GFP)-fusion protein localizes to the cell periphery, cytoplasm, bud, and bud neck; relocalizes from bud neck to cytoplasm upon DNA replication stress; SVL3 has a paralog, PAM1, that arose from the whole genome duplication [Source:SGD;Acc:S000005953]	208.093	291.55	235.213	1580.57	1504.75	1577.05	1.83066e-88	2.66526	5.78303e-90	20.1121	6.34341	87.7374
YER072W	VTC1	ACGCCAGATT	protein_coding	Regulatory subunit of the vacuolar transporter chaperone (VTC) complex; VTC complex is involved in membrane trafficking, vacuolar polyphosphate accumulation, microautophagy and non-autophagic vacuolar fusion; also has mRNA binding activity; protein abundance increases in response to DNA replication stress [Source:SGD;Acc:S000000874]	2118.77	2764.8	2865.23	13449.5	12787.9	13283.2	6.08166e-88	2.35054	1.93168e-89	20.0522	5.10014	87.216
YKL176C	LST4	N/A	protein_coding	Subunit of the Lst4p-Lst7p GTPase activating protein complex for Gtr2p; stimulates the GTPase activity of Rag family GTPase Gtr2p, within the context of the Gtr1p-Gtr2p heterodimer, after amino acid stimulation; required for activation of TORC1 in response to amino acid stimulation; recruited to the vacuolar membrane during amino acid starvation and released from the membrane by TORC1; required f…	4405.81	4089.59	4354.91	1354.34	1298.79	1261.84	1.54076e-87	-1.71472	4.92042e-89	-20.0056	0.304661	86.8123
YDL039C	PRM7	CGGCCGTTCA	protein_coding	Pheromone-regulated protein; predicted to have one transmembrane segment; promoter contains Gcn4p binding elements; in W303 strain one continuous open reading frame comprising of YDL037C, the intergenic region and YDL039C encodes the IMI1 [Source:SGD;Acc:S000002197]	30.8655	41.3686	32.7511	521.132	536.911	537.471	1.7558e-87	3.92518	5.63748e-89	19.9988	15.1914	86.7555
YJL079C	PRY1	N/A	protein_coding	Sterol binding protein involved in the export of acetylated sterols; secreted glycoprotein and member of the CAP protein superfamily (cysteine-rich secretory proteins (CRISP), antigen 5, and pathogenesis related 1 proteins); sterol export function is redundant with that of PRY2; may be involved in detoxification of hydrophobic compounds; PRY1 has a paralog, PRY2, that arose from the whole genome …	72.6834	102.437	76.4193	770.589	751.876	754.682	2.51464e-87	3.17786	8.11734e-89	19.9806	9.04961	86.5995
YBR187W	GDT1	GTGAACCACA	protein_coding	Calcium transporter localized to the cis- and medial-Golgi apparatus; required for protein glycosylation; GFP-fusion protein localizes to the vacuole; TMEM165, a human gene which causes Congenital Disorders of Glycosylation is orthologous and functionally complements the null allele; expression pattern and physical interactions suggest a possible role in ribosome biogenesis; expression reduced in…	5647.4	5554.23	5903.15	1692.67	1603.74	1814.47	2.91483e-87	-1.74279	9.45948e-89	-19.973	0.298792	86.5354
YLL018C	DPS1	ATTTTACGTG	protein_coding	Aspartyl-tRNA synthetase, primarily cytoplasmic; homodimeric enzyme that catalyzes the specific aspartylation of tRNA(Asp); class II aminoacyl tRNA synthetase; binding to its own mRNA may confer autoregulation; shares five highly conserved amino acids with human that when mutated cause leukoencephalopathy characterized by hypomyelination with brain stem and spinal cord involvement and leg spastic…	1013.58	1367.14	1129.42	5632.47	5788.05	5878.84	4.00797e-87	2.30105	1.30762e-88	19.9568	4.92816	86.3971
YLR009W	RLP24	ACTTTTAAGT	protein_coding	Essential protein required for ribosomal large subunit biogenesis; associated with pre-60S ribosomal subunits; stimulates the ATPase activity of Afg2p, which is required for release of Rlp24p from the pre-60S particle; has similarity to Rpl24Ap and Rpl24Bp [Source:SGD;Acc:S000003999]	359.434	384.137	444.622	1828	1830.7	1915.5	8.98377e-87	2.22998	2.94652e-88	19.9162	4.69128	86.0465
YDR264C	AKR1	ACTTCTTTGT	protein_coding	Palmitoyl transferase involved in protein palmitoylation; acts as a negative regulator of pheromone response pathway; required for endocytosis of pheromone receptors; involved in cell shape control; contains ankyrin repeats; AKR1 has a paralog, AKR2, that arose from the whole genome duplication; any of several human homologs encoding DHHC-type zinc fingers (ZDHHC) can complement temperature sensi…	6941.76	6478.13	6711.01	2277.43	2236.63	2337.8	4.18553e-85	-1.55485	1.38001e-86	-19.7226	0.340364	84.3782
YHR174W	ENO2	AAGCAACTAA	protein_coding	Enolase II, a phosphopyruvate hydratase; catalyzes conversion of 2-phosphoglycerate to phosphoenolpyruvate during glycolysis and the reverse reaction during gluconeogenesis; expression induced in response to glucose; ENO2 has a paralog, ENO1, that arose from the whole genome duplication [Source:SGD;Acc:S000001217]	58309	75894.7	65113.2	331187	283472	329000	1.4281e-84	2.2432	4.7332e-86	19.6602	4.73446	83.8452
YLR384C	IKI3	AAGAGTGGGT	protein_coding	Subunit of Elongator complex; Elongator is required for modification of wobble nucleosides in tRNA; maintains structural integrity of Elongator; homolog of human IKAP, mutations in which cause familial dysautonomia (FD) [Source:SGD;Acc:S000004376]	5891.33	5490.21	5828.71	1956.27	1858.69	1904.38	4.78313e-84	-1.58935	1.59355e-85	-19.5985	0.332321	83.3203
YHR193C	EGD2	AAGCAACCAC	protein_coding	Alpha subunit of the nascent polypeptide-associated complex (NAC); involved in protein sorting and translocation; associated with cytoplasmic ribosomes [Source:SGD;Acc:S000001236]	1096.22	1740.44	1602.82	10354	11890	11291.9	6.01988e-84	2.9172	2.01598e-85	19.5865	7.5538	83.2204
YGL011C	SCL1	AAAGCGAAAA	protein_coding	Alpha 1 subunit of the 20S proteasome; involved in the degradation of ubiquitinated substrates; 20S proteasome is the core complex of the 26S proteasome; essential for growth; detected in the mitochondria [Source:SGD;Acc:S000002979]	685.016	668.793	641.129	2264.3	2297.62	2252.93	1.09566e-83	1.77235	3.68815e-85	19.5557	3.4161	82.9603
YFR051C	RET2	ATAGCTCCAT	protein_coding	Delta subunit of the coatomer complex (COPI); COPI coats Golgi-derived transport vesicles; involved in retrograde transport between Golgi and ER [Source:SGD;Acc:S000001947]	212.076	330.949	277.889	1935.06	1883.69	1954.9	1.60699e-83	2.81393	5.43709e-85	19.5359	7.03198	82.794
YCR028C	FEN2	ATCGGCTCTT	protein_coding	Plasma membrane H+-pantothenate symporter; confers sensitivity to the antifungal agent fenpropimorph; relocalizes from vacuole to cytoplasm upon DNA replication stress [Source:SGD;Acc:S000000623]	2430.41	2132.46	2407.71	564.56	579.904	513.224	2.95114e-83	-2.07203	1.00358e-84	-19.5046	0.237824	82.53
YDR524C-B	YDR524C-B	ATCATTAAAC	protein_coding	Putative protein of unknown function; SWAT-GFP and mCherry fusion proteins localize to the endoplasmic reticulum; YDR524C-B has a paralog, YCL048W-A, that arose from the whole genome duplication [Source:SGD;Acc:S000028739]	2568.81	4539.72	3805.09	32973.7	31003.9	34918.4	4.90799e-83	3.17976	1.67751e-84	19.4783	9.06159	82.3091
YMR298W	LIP1	AACTACCGAG	protein_coding	Ceramide synthase subunit; single-span ER membrane protein associated with Lag1p and Lac1p and required for ceramide synthase activity, null mutant grows extremely slowly and is defective in ceramide synthesis [Source:SGD;Acc:S000004913]	433.113	554.537	465.463	2225.92	2394.61	2252.93	8.46924e-83	2.24176	2.90934e-84	19.4501	4.72975	82.0722
YLR058C	SHM2	ATAGCAAAGC	protein_coding	Cytosolic serine hydroxymethyltransferase; converts serine to glycine plus 5,10 methylenetetrahydrofolate; major isoform involved in generating precursors for purine, pyrimidine, amino acid, and lipid biosynthesis [Source:SGD;Acc:S000004048]	2315.91	3256.3	2669.71	13965.5	13609.8	13954	1.8901e-82	2.33304	6.52547e-84	19.4086	5.03868	81.7235
YIR034C	LYS1	AACGAAAACG	protein_coding	Saccharopine dehydrogenase (NAD+, L-lysine-forming); catalyzes the conversion of saccharopine to L-lysine, which is the final step in the lysine biosynthesis pathway; also has mRNA binding activity [Source:SGD;Acc:S000001473]	104.545	124.106	122.072	757.46	759.875	782.969	3.58587e-82	2.71323	1.24419e-83	19.3754	6.55788	81.4454
YDR033W	MRH1	TTAAAAGAGG	protein_coding	Protein that localizes primarily to the plasma membrane; also found at the nuclear envelope; long-lived protein that is asymmetrically retained in the plasma membrane of mother cells; the authentic, non-tagged protein is detected in mitochondria in a phosphorylated state; null mutation confers sensitivity to acetic acid [Source:SGD;Acc:S000002440]	7310.15	6821.89	6305.09	23731.7	21562.4	22166.6	1.15239e-81	1.72286	4.01835e-83	19.315	3.3009	80.9384
YPL057C	SUR1	TACTGTTAAA	protein_coding	Mannosylinositol phosphorylceramide (MIPC) synthase catalytic subunit; forms a complex with regulatory subunit Csg2p; function in sphingolipid biosynthesis is overlapping with that of Csh1p; SUR1 has a paralog, CSH1, that arose from the whole genome duplication [Source:SGD;Acc:S000005978]	204.111	187.144	196.507	1055.39	957.842	1017.36	1.42911e-81	2.36636	5.00794e-83	19.3036	5.15638	80.8449
YFL039C	ACT1	AAGAAGAAAA	protein_coding	Actin; structural protein involved in cell polarization, endocytosis, and other cytoskeletal functions [Source:SGD;Acc:S000001855]	3833.3	6459.42	5081.39	42801.5	37663.8	41238.7	1.47391e-81	2.98479	5.19035e-83	19.3018	7.91609	80.8315
YGR097W	ASK10	AGGGCGAAGC	protein_coding	Regulator of the Fps1p glycerol channel; under nonstress conditions, binds to Fps1p to positively regulate glycerol transport; under osmotic stress, multiple phosphorylation by Hog1p causes Ask10p to dissociate from Fps1p; forms homodimers and heterodimerizes with paralog Rgc1p; phosphorylated in response to oxidative stress; has a role in destruction of Ssn8p; associates with RNA polymerase II h…	113.506	102.437	107.186	720.092	767.873	700.126	1.99456e-81	2.75966	7.05827e-83	19.2859	6.77236	80.7002
YLR295C	ATP14	ATACAAACTT	protein_coding	Subunit h of the F0 sector of mitochondrial F1F0 ATP synthase; F1F0 ATP synthase is a large, evolutionarily conserved enzyme complex required for ATP synthesis; protein abundance increases in response to DNA replication stress [Source:SGD;Acc:S000004286]	195.15	191.084	179.635	1012.98	1149.81	991.088	2.11386e-81	2.47863	7.51692e-83	19.2826	5.57369	80.6749
YJL078C	PRY3	N/A	protein_coding	Cell wall-associated protein involved in export of acetylated sterols; member of the CAP protein superfamily (cysteine-rich secretory proteins (CRISP), antigen 5, and pathogenesis related 1 proteins); role in mating efficiency; expression of full-length transcript is daughter cell-specific; in response to alpha factor, a short transcript starting at +452 is expressed and the long form is represse…	544.627	617.575	664.948	2401.65	2477.59	2451.96	2.74846e-81	2.00442	9.821e-83	19.2688	4.01227	80.5609
YIL050W	PCL7	AACAGACATT	protein_coding	Pho85p cyclin of the Pho80p subfamily; forms a functional kinase complex with Pho85p which phosphorylates Mmr1p and is regulated by Pho81p; involved in glycogen metabolism, expression is cell-cycle regulated; PCL7 has a paralog, PCL6, that arose from the whole genome duplication [Source:SGD;Acc:S000001312]	111.514	126.076	95.2761	761.499	788.87	786	4.32217e-81	2.81103	1.55189e-82	19.2451	7.01787	80.3643
YHR094C	HXT1	AAAGATATCA	protein_coding	Low-affinity glucose transporter of the major facilitator superfamily; expression is induced by Hxk2p in the presence of glucose and repressed by Rgt1p when glucose is limiting; HXT1 has a paralog, HXT6, what arose from the whole genome duplication [Source:SGD;Acc:S000001136]	1400.9	1534.58	1430.13	4716.45	4461.26	4868.55	6.39609e-81	1.68589	2.30758e-82	19.2245	3.21739	80.1941
YDR309C	GIC2	AACACTAACA	protein_coding	Redundant rho-like GTPase Cdc42p effector; involved in initiation of budding and cellular polarization; interacts with Cdc42p via the Cdc42/Rac-interactive binding (CRIB) domain and with PI(4,5)P2 via a polybasic region; GIC2 has a paralog, GIC1, that arose from the whole genome duplication [Source:SGD;Acc:S000002717]	47.7918	82.7373	47.638	744.33	737.878	805.196	6.94741e-81	3.68155	2.51848e-82	19.22	12.8309	80.1582
YBR208C	DUR1%2C2	N/A	protein_coding	Urea amidolyase; contains both urea carboxylase and allophanate hydrolase activities, degrades urea to CO2 and NH3; expression sensitive to nitrogen catabolite repression and induced by allophanate, an intermediate in allantoin degradation; protein abundance increases in response to DNA replication stress [Source:SGD;Acc:S000000412]	1550.25	1579.89	1670.31	391.859	321.947	341.476	2.54419e-80	-2.18565	9.26676e-82	-19.1523	0.219813	79.5945
YBR074W	PFF1	ACGGCATGAA	protein_coding	Multi-spanning vacuolar membrane protease; glycosylated transmembrane protein bearing homology to the M28 family of metalloproteases; has a lumenal-facing protease domain; proposed role in vacuole physiology [Source:SGD;Acc:S000000278]	3899.01	4084.66	3805.09	1250.31	1101.82	1140.61	3.00005e-80	-1.75502	1.0979e-81	-19.1434	0.296269	79.5229
YCL043C	PDI1	AAGCTCTACA	protein_coding	Protein disulfide isomerase; multifunctional oxidoreductase of the ER lumen, essential for disulfide bond formation in secretory and cell-surface proteins, processing of non-native disulfide bonds; Ero1p activator; complexes with exomannosidase, Mnl1p to facilitate the recognition of misfolded glycoproteins and the trimming of glycan Man8GlcNAc2 to Man7GlcNAc2 on substrates, thereby accelerating …	2278.08	3732.04	3021.05	20796.8	21064.5	21534.2	3.63989e-80	2.81137	1.33833e-81	19.1331	7.01951	79.4389
YBR011C	IPP1	AGAACAGGAT	protein_coding	Cytoplasmic inorganic pyrophosphatase (PPase); homodimer that catalyzes the rapid exchange of oxygens from Pi with water, highly expressed and essential for viability, active-site residues show identity to those from E. coli PPase [Source:SGD;Acc:S000000215]	2179.51	3366.62	2994.25	17306.4	17922	18111.3	5.67416e-80	2.64282	2.0961e-81	19.1097	6.2455	79.2461
YPL207W	TYW1	ACCCATAGTT	protein_coding	Iron-sulfer protein required for synthesis of Wybutosine modified tRNA; Wybutosine is a modified guanosine found at the 3'-position adjacent to the anticodon of phenylalanine tRNA which supports reading frame maintenance by stabilizing codon-anticodon interactions; induction by Yap5p in response to iron provides protection from high iron toxicity; overexpression results in increased cellular iron…	4509.36	4765.27	4687.38	1629.04	1634.73	1608.37	6.30197e-80	-1.51888	2.3389e-81	-19.104	0.348957	79.2005
YOL111C	MDY2	GATACAGAGA	protein_coding	Protein involved in inserting tail-anchored proteins into ER membranes; forms a complex with Get4p; required for efficient mating; involved in shmoo formation and nuclear migration in the pre-zygote; associates with ribosomes [Source:SGD;Acc:S000005471]	26.8829	26.5941	13.8944	508.003	476.921	478.874	6.5246e-80	4.44115	2.43279e-81	19.1019	21.723	79.1854
YMR242C	RPL20A	AAGTCTTTTA	protein_coding	Ribosomal 60S subunit protein L20A; homologous to mammalian ribosomal protein L18A, no bacterial homolog; RPL20A has a paralog, RPL20B, that arose from the whole genome duplication [Source:SGD;Acc:S000004855]	3831.31	4570.25	4172.3	13693.9	13558.8	13832.8	2.55605e-79	1.70818	9.57472e-81	19.0303	3.26748	78.5924
YMR173W	DDR48	AGGGCTTTAA	protein_coding	DNA damage-responsive protein; expression is increased in response to heat-shock stress or treatments that produce DNA lesions; contains multiple repeats of the amino acid sequence NNNDSYGS; protein abundance increases in response to DNA replication stress [Source:SGD;Acc:S000004784]	433.113	391.032	323.542	1983.53	2029.67	1842.76	5.83095e-79	2.35121	2.19428e-80	18.9868	5.10253	78.2343
YLR459W	GAB1	ACCAAAAGGA	protein_coding	GPI transamidase subunit; involved in attachment of glycosylphosphatidylinositol (GPI) anchors to proteins; may have a role in recognition of the attachment signal or of the lipid portion of GPI [Source:SGD;Acc:S000004451]	249.911	256.092	240.175	1196.79	1085.82	1128.49	1.26937e-78	2.19258	4.79874e-80	18.9456	4.57123	77.8964
YOR382W	FIT2	ATCACAAAAC	protein_coding	Mannoprotein that is incorporated into the cell wall; incorporated via a glycosylphosphatidylinositol (GPI) anchor; involved in the retention of siderophore-iron in the cell wall [Source:SGD;Acc:S000005909]	609.345	1014.52	847.56	5813.25	6722.89	6320.33	1.42397e-78	2.93157	5.4078e-80	18.9393	7.62938	77.8465
YBL051C	PIN4	GTGATATAGT	protein_coding	Protein involved in G2/M phase progression and response to DNA damage; interacts with Rad53p; contains an RNA recognition motif, a nuclear localization signal, and several SQ/TQ cluster domains; hyperphosphorylated in response to DNA damage [Source:SGD;Acc:S000000147]	140.388	144.79	167.726	898.852	911.85	833.484	3.07496e-78	2.54558	1.17308e-79	18.8985	5.83843	77.5122
YNL065W	AQR1	ATGGATTTTT	protein_coding	Plasma membrane transporter of the major facilitator superfamily; member of the 12-spanner drug:H(+) antiporter DHA1 family; confers resistance to short-chain monocarboxylic acids and quinidine; involved in the excretion of excess amino acids; AQR1 has a paralog, QDR1, that arose from the whole genome duplication; relocalizes from plasma membrane to cytoplasm upon DNA replication stress [Source:S…	4664.68	4540.7	4814.42	1632.07	1667.72	1631.61	3.47802e-78	-1.50738	1.33285e-79	-18.8918	0.351749	77.4587
YLL008W	DRS1	GTGCCTACAA	protein_coding	Nucleolar DEAD-box protein required for ribosome assembly and function; including synthesis of 60S ribosomal subunits; constituent of 66S pre-ribosomal particles [Source:SGD;Acc:S000003931]	2217.34	2492.95	2665.74	563.55	622.897	584.954	4.55817e-78	-2.05792	1.75465e-79	-18.8773	0.240163	77.3412
YLR350W	ORM2	AACGCAAGAC	protein_coding	Protein that mediates sphingolipid homeostasis; evolutionarily conserved, required for resistance to agents that induce unfolded protein response; Orm1p and Orm2p together control membrane biogenesis by coordinating lipid homeostasis with protein quality control; protein abundance increases in response to DNA replication stress; ORM2 has a paralog, ORM1, that arose from the whole genome duplicati…	117.488	221.618	157.801	1578.55	1701.72	1734.66	4.76607e-78	3.33478	1.84291e-79	18.8747	10.0895	77.3218
YPR154W	PIN3	AGGAAAGAAG	protein_coding	Negative regulator of actin nucleation-promoting factor activity; interacts with Las17p, a homolog of human Wiskott-Aldrich Syndrome protein (WASP), via an N-terminal SH3 domain, and along with LSB1 cooperatively inhibits the nucleation of actin filaments; short-lived protein whose levels increase in response to thermal stress; induces the formation of the [PIN+] and [RNQ+] prions when overproduc…	53.7658	83.7223	83.3666	696.863	684.887	699.116	6.50985e-78	3.23556	2.52842e-79	18.8579	9.41888	77.1864
YNR053C	NOG2	ACTAAATATC	protein_coding	Putative GTPase; associates with pre-60S ribosomal subunits in the nucleolus and is required for their nuclear export and maturation; recruited by ribosomal proteins L17, L35, and L37 to assembling ribosomes after 27SB pre-rRNA is generated, immediately preceding removal of ITS2 [Source:SGD;Acc:S000005336]	4740.35	5625.15	5953.76	1323.03	1372.77	1383.08	1.16882e-77	-2.00033	4.55987e-79	-18.8267	0.249942	76.9323
YPL177C	CUP9	AATTTTTTAG	protein_coding	Homeodomain-containing transcriptional repressor; regulates expression of PTR2, which encodes a major peptide transporter; imported peptides activate ubiquitin-dependent proteolysis, resulting in degradation of Cup9p and de-repression of PTR2 transcription; CUP9 has a paralog, TOS8, that arose from the whole genome duplication; protein abundance increases in response to DNA replication stress [So…	138.397	127.061	133.982	761.499	760.875	749.63	1.79559e-77	2.50803	7.03605e-79	18.8038	5.68841	76.7458
YPL131W	RPL5	GTCACAAATC	protein_coding	Ribosomal 60S subunit protein L5; nascent Rpl5p is bound by specific chaperone Syo1p during translation; homologous to mammalian ribosomal protein L5 and bacterial L18; binds 5S rRNA and is required for 60S subunit assembly [Source:SGD;Acc:S000006052]	5769.86	8557.4	7737.21	39942.4	39789.4	42099.5	2.52231e-77	2.46508	9.92729e-79	18.7855	5.52157	76.5982
YPL063W	TIM50	AGGATTAATC	protein_coding	Essential component of the TIM23 complex; acts as receptor for the translocase of the inner mitochondrial membrane (TIM23) complex guiding incoming precursors from the TOM complex; may control the gating of the Tim23p-Tim17p channel [Source:SGD;Acc:S000005984]	506.792	506.273	461.493	1779.53	1915.68	1988.24	4.37934e-77	1.94647	1.73117e-78	18.7559	3.85431	76.3586
YIL040W	APQ12	AACCCAAAAA	protein_coding	Nuclear envelope/ER integral membrane protein; interacts and functions with Brr6p and Brl1p in lipid homeostasis; mutants are defective in nuclear pore complex biogenesis, nuclear envelope morphology, mRNA export from the nucleus and are sensitive to sterol biosynthesis inhibitors and membrane fluidizing agents; exhibits synthetic lethal genetic interactions with genes involved in lipid metabolis…	132.423	103.422	76.4193	925.111	1014.83	930.471	7.24119e-77	3.20061	2.87498e-78	18.729	9.19345	76.1402
YER052C	HOM3	ATCGCTTAAG	protein_coding	Aspartate kinase (L-aspartate 4-P-transferase); cytoplasmic enzyme that catalyzes the first step in the common pathway for methionine and threonine biosynthesis; expression regulated by Gcn4p and the general control of amino acid synthesis [Source:SGD;Acc:S000000854]	533.675	503.319	475.388	1855.27	1779.71	1825.58	3.91701e-76	1.85224	1.56193e-77	18.6386	3.61061	75.407
YGR214W	RPS0A	ATAGCTTAGA	protein_coding	Ribosomal 40S subunit protein S0A; required for maturation of 18S rRNA along with Rps0Bp; deletion of either RPS0 gene reduces growth rate, deletion of both genes is lethal; homologous to human ribosomal protein SA and bacterial S2; RPS0A has a paralog, RPS0B, that arose from the whole genome duplication; [Source:SGD;Acc:S000003446]	4721.43	6955.84	6256.46	31273	31524.8	32168.4	3.9314e-76	2.40473	1.57446e-77	18.6382	5.29535	75.4055
YKL068W-A	YKL068W-A	ATCTAGTAAC	protein_coding	Putative protein of unknown function; identified by homology to Ashbya gossypii [Source:SGD;Acc:S000028524]	123.462	63.0379	117.11	1161.44	1383.77	1161.83	5.1247e-76	3.61053	2.0612e-77	18.6238	12.2145	75.2903
YLR390W-A	CCW14	AAAGCTCACA	protein_coding	Covalently linked cell wall glycoprotein; present in the inner layer of the cell wall [Source:SGD;Acc:S000006429]	260.864	536.807	374.157	4305.4	4274.3	4480.61	1.0203e-75	3.47817	4.12136e-77	18.5866	11.1438	74.9913
YBR084C-A	RPL19A	ATAGAAAGTT	protein_coding	Ribosomal 60S subunit protein L19A; rpl19a and rpl19b single null mutations result in slow growth, while the double null mutation is lethal; homologous to mammalian ribosomal protein L19, no bacterial homolog; RPL19A has a paralog, RPL19B, that arose from the whole genome duplication [Source:SGD;Acc:S000002156]	5050	6627.85	6687.19	25952.6	27927.4	27844.4	1.25737e-75	2.1538	5.10067e-77	18.5752	4.44997	74.9005
YKL034W	TUL1	GTAAAAAAGC	protein_coding	Subunit of the DSC ubiquitin ligase complex; golgi-localized RING-finger ubiquitin ligase (E3) involved in sorting polar transmembrane domain containing membrane proteins to multivesicular bodies for delivery to the vacuole; proposed involvement in the quality control of misfolded TMD containing proteins; ortholog of fission yeast dsc1 [Source:SGD;Acc:S000001517]	75.6703	107.361	93.2911	701.913	721.881	677.9	2.24487e-75	2.92672	9.14533e-77	18.5438	7.60381	74.6488
YOR081C	TGL5	ATAAACAGCA	protein_coding	Bifunctional triacylglycerol lipase and LPA acyltransferase; lipid particle-localized triacylglycerol (TAG) lipase involved in triacylglycerol mobilization; catalyzes acylation of lysophosphatidic acid (LPA); potential Cdc28p substrate; TGL5 has a paralog, TGL4, that arose from the whole genome duplication [Source:SGD;Acc:S000005607]	70.692	108.346	86.3439	717.062	742.877	712.25	2.74059e-75	3.03249	1.12121e-76	18.5329	8.18223	74.5622
YGR193C	PDX1	AAATCAAATT	protein_coding	E3-binding protein of the mitochondrial pyruvate dehydrogenase complex; plays a structural role in the complex by binding and positioning dihydrolipoamide dehydrogenase (E3) to the dihydrolipoamide acetyltransferase (E2) core [Source:SGD;Acc:S000003425]	117.488	116.226	127.035	696.863	701.884	724.373	5.89722e-75	2.55715	2.42282e-76	18.4914	5.88545	74.2294
YDR086C	SSS1	ACAGATTGGC	protein_coding	Subunit of the Sec61p translocation complex (Sec61p-Sss1p-Sbh1p); this complex forms a channel for passage of secretory proteins through the endoplasmic reticulum membrane, and of the Ssh1p complex (Ssh1p-Sbh2p-Sss1p); interacts with Ost4p and Wbp1p [Source:SGD;Acc:S000002493]	660.124	653.034	742.359	2505.68	2907.52	2597.44	1.90504e-74	1.96246	7.85956e-76	18.4278	3.89725	73.7201
YOL136C	PFK27	N/A	protein_coding	6-phosphofructo-2-kinase; catalyzes synthesis of fructose-2,6-bisphosphate; inhibited by phosphoenolpyruvate and sn-glycerol 3-phosphate, expression induced by glucose and sucrose, transcriptional regulation involves protein kinase A [Source:SGD;Acc:S000005496]	161.297	185.174	120.088	1184.67	1112.82	1046.65	2.42719e-74	2.8413	1.00557e-75	18.4145	7.16665	73.6149
YHR128W	FUR1	CAAACAAAGG	protein_coding	Uracil phosphoribosyltransferase; synthesizes UMP from uracil; involved in the pyrimidine salvage pathway [Source:SGD;Acc:S000001170]	1270.47	1547.38	1484.72	4937.63	5239.14	5306.01	4.47999e-74	1.84735	1.86376e-75	18.381	3.59839	73.3487
YIL078W	THS1	AGGTTAACGA	protein_coding	Threonyl-tRNA synthetase; essential cytoplasmic protein; human homolog TARS can complement yeast null mutant [Source:SGD;Acc:S000001340]	27056.1	26717.2	28503.4	10757.9	10741.2	11059.6	4.63511e-74	-1.33744	1.9363e-75	-18.379	0.395722	73.3339
YPR063C	YPR063C	ATAGGCAAAA	protein_coding	ER-localized protein of unknown function [Source:SGD;Acc:S000006267]	204.111	363.453	314.609	2360.24	2545.58	2411.55	9.32425e-74	3.05199	3.91126e-75	18.3408	8.29353	73.0304
YNL300W	TOS6	ATAGAAAACC	protein_coding	Glycosylphosphatidylinositol-dependent cell wall protein; expression is periodic and decreases in respone to ergosterol perturbation or upon entry into stationary phase; depletion increases resistance to lactic acid [Source:SGD;Acc:S000005244]	41.8178	52.2033	15.8793	745.34	793.869	725.383	1.33257e-73	4.36433	5.61276e-75	18.3211	20.5965	72.8753
YLR380W	CSR1	ACGCTCCTTT	protein_coding	Phosphatidylinositol transfer protein; has a potential role in regulating lipid and fatty acid metabolism under heme-depleted conditions; interacts specifically with thioredoxin peroxidase; may have a role in oxidative stress resistance; protein abundance increases in response to DNA replication stress [Source:SGD;Acc:S000004372]	49.7831	111.301	64.5098	1031.16	1028.83	1037.56	3.65599e-73	3.77851	1.54621e-74	18.2659	13.7229	72.437
YOR335C	ALA1	GTGCTTCCAA	protein_coding	Cytoplasmic and mitochondrial alanyl-tRNA synthetase; required for protein synthesis; point mutation (cdc64-1 allele) causes cell cycle arrest at G1; lethality of null mutation is functionally complemented by human homolog AARS; mutations in human homolog AARS are associated with autoimmune disease polymyositis/dermatomyositis [Source:SGD;Acc:S000005862]	14964.8	14547	14698.3	5657.72	5427.1	5902.07	4.34974e-73	-1.37996	1.84712e-74	-18.2562	0.384229	72.3615
YDR040C	ENA1	N/A	protein_coding	P-type ATPase sodium pump; involved in Na+ and Li+ efflux to allow salt tolerance [Source:SGD;Acc:S000002447]	1013.58	1199.69	1297.14	215.119	185.969	203.067	1.21236e-72	-2.53879	5.16921e-74	-18.1999	0.172087	71.9164
YNL180C	RHO5	N/A	protein_coding	Non-essential small GTPase of the Rho/Rac family of Ras-like proteins; RAC1 ortholog; regulated by phosphorylation and ubiquitination; likely involved in protein kinase C (Pkc1p)-dependent signal transduction pathway that controls cell integrity [Source:SGD;Acc:S000005124]	37.8352	57.1281	49.6229	488.814	558.908	548.584	1.22168e-72	3.46418	5.23004e-74	18.1993	11.0362	71.913
YMR221C	FMP42	ATTAGGGCAG	protein_coding	Putative protein of unknown function; the authentic, non-tagged protein is detected in highly purified mitochondria in high-throughput studies; physical interaction with Atg27p suggests a possible role in autophagy [Source:SGD;Acc:S000004834]	478.914	456.04	386.067	1879.51	1778.71	1789.21	1.69338e-72	2.04392	7.27862e-74	18.1812	4.12364	71.7712
YKL141W	SDH3	AATCACAAGC	protein_coding	Subunit of succinate dehydrogenase and of TIM22 translocase; functions as cytochrome b subunit of succinate dehydrogenase, which couples oxidation of succinate to transfer of electrons to ubiquinone as part of the TCA cycle and the mitochondrial respiratory chain; also required for mitochondrial inner membrane protein import as part of the TIM22 complex; SDH3 has a paralog, SHH3, that arose from …	187.185	347.694	273.919	2273.39	2340.61	2351.94	1.72064e-72	3.10622	7.42549e-74	18.1801	8.61125	71.7643
YOL051W	GAL11	N/A	protein_coding	Subunit of the RNA polymerase II mediator complex; associates with core polymerase subunits to form the RNA polymerase II holoenzyme; affects transcription by acting as target of activators and repressors; forms part of the tail domain of mediator [Source:SGD;Acc:S000005411]	58.7441	62.053	81.3816	643.336	599.901	561.717	1.89929e-72	3.15831	8.22928e-74	18.1744	8.92781	71.7214
YNL145W	MFA2	ATTGACATCA	protein_coding	Mating pheromone a-factor; made by a cells; interacts with alpha cells to induce cell cycle arrest and other responses leading to mating; biogenesis involves C-terminal modification, N-terminal proteolysis, and export; also encoded by MFA1 [Source:SGD;Acc:S000005089]	626.272	976.103	869.394	4804.31	5174.15	4890.78	2.14891e-72	2.58864	9.34793e-74	18.1674	6.0153	71.6678
YPL252C	YAH1	ATACGAAATA	protein_coding	Ferredoxin of the mitochondrial matrix; required for formation of cellular iron-sulfur proteins; involved in heme A biosynthesis; human homolog FDX1L can complement yeast by allowing growth during down-regulation of yeast YAH1 [Source:SGD;Acc:S000006173]	28.8742	34.4739	57.5626	545.371	581.904	577.882	2.56791e-72	3.81795	1.12149e-73	18.1574	14.1032	71.5904
YBR031W	RPL4A	AAGAACAATC	protein_coding	Ribosomal 60S subunit protein L4A; N-terminally acetylated; homologous to mammalian ribosomal protein L4 and bacterial L4; RPL4A has a paralog, RPL4B, that arose from the whole genome duplication [Source:SGD;Acc:S000000235]	5520.95	9166.11	7951.58	48842	49978.8	52081.1	7.45494e-72	2.73674	3.2687e-73	18.0986	6.66563	71.1276
YCR030C	SYP1	GTAGTTATTG	protein_coding	Negative regulator of WASP-Arp23 complex; involved in endocytic site formation; directly inhibits Las17p stimulation of Arp23 complex-mediated actin assembly in vitro; may regulate assembly and disassembly of the septin ring; colocalizes and interacts with septin subunits; potential role in actin cytoskeletal organization [Source:SGD;Acc:S000000626]	208.093	237.377	228.266	1022.07	989.837	986.036	1.29474e-71	2.15359	5.69925e-73	18.0679	4.44934	70.8878
YNL176C	TDA7	N/A	protein_coding	Cell cycle-regulated gene of unknown function; promoter bound by Fkh2p; null mutant is sensitive to expression of the top1-T722A allele; TDA7 has a paralog, YDL211C, that arose from the whole genome duplication [Source:SGD;Acc:S000005120]	108.527	135.926	83.3666	884.713	825.864	858.741	1.56387e-71	2.97005	6.91093e-73	18.0573	7.83564	70.8058
YPL256C	CLN2	N/A	protein_coding	G1 cyclin involved in regulation of the cell cycle; activates Cdc28p kinase to promote the G1 to S phase transition; late G1 specific expression depends on transcription factor complexes, MBF (Swi6p-Mbp1p) and SBF (Swi6p-Swi4p); CLN2 has a paralog, CLN1, that arose from the whole genome duplication; cell cycle arrest phenotype of the cln1 cln2 cln3 triple null mutant is complemented by any of hum…	241.946	225.558	167.726	1202.85	1229.8	1278.01	1.93249e-71	2.54632	8.5733e-73	18.0454	5.84141	70.7139
YOR027W	STI1	ATCTTATTAA	protein_coding	Hsp90 cochaperone; regulates spatial organization of amyloid-like proteins in the cytosol, thereby buffering the proteotoxicity caused by amyloid-like proteins; interacts with the Ssa group of the cytosolic Hsp70 chaperones and activates Ssa1p ATPase activity; interacts with Hsp90 chaperones and inhibits their ATPase activity; homolog of mammalian Hop [Source:SGD;Acc:S000005553]	521.727	611.665	593.49	2018.88	2051.66	2067.04	3.54713e-71	1.82942	1.57977e-72	18.0116	3.55395	70.4501
YBR234C	ARC40	AGGAAAAATA	protein_coding	Subunit of the ARP2/3 complex; ARP2/3 is required for the motility and integrity of cortical actin patches [Source:SGD;Acc:S000000438]	862.244	1053.92	1040.1	3524.71	3719.39	3573.37	4.80722e-71	1.87147	2.14927e-72	17.9946	3.65905	70.3181
YDR334W	SWR1	N/A	protein_coding	Swi2/Snf2-related ATPase; structural component of the SWR1 complex, which exchanges histone variant H2AZ (Htz1p) for chromatin-bound histone H2A; relocalizes to the cytosol in response to hypoxia; chronological aging factor that mediates lifespan extension by dietary restriction [Source:SGD;Acc:S000002742]	2034.14	2049.72	2121.88	635.256	619.898	672.849	7.14877e-71	-1.68653	3.20849e-72	-17.9723	0.310672	70.1458
YER186C	YER186C	N/A	protein_coding	Putative protein of unknown function [Source:SGD;Acc:S000000988]	1190.81	1117.94	1139.34	241.377	183.97	238.427	7.17779e-71	-2.37728	3.23391e-72	-17.9719	0.192471	70.144
YER070W	RNR1	ACCAACGAAC	protein_coding	Major isoform of large subunit of ribonucleotide-diphosphate reductase; the RNR complex catalyzes rate-limiting step in dNTP synthesis, regulated by DNA replication and DNA damage checkpoint pathways via localization of small subunits; relative distribution to the nucleus increases upon DNA replication stress; RNR1 has a paralog, RNR3, that arose from the whole genome duplication [Source:SGD;Acc:…	2653.44	2728.36	2376.94	7587.73	7566.75	7521.56	7.63226e-71	1.54726	3.45184e-72	17.9683	2.92262	70.1173
YNL113W	RPC19	ATCAATCCAA	protein_coding	RNA polymerase subunit AC19; common to RNA polymerases I and III [Source:SGD;Acc:S000005057]	327.573	393.987	319.572	1477.55	1489.75	1454.81	1.00966e-70	2.08643	4.58384e-72	17.9525	4.24697	69.9958
YNL044W	YIP3	AGGGCTTTGA	protein_coding	Protein localized to COPII vesicles; proposed to be involved in ER to Golgi transport; interacts with members of the Rab GTPase family and Yip1p; also interacts with Rtn1p [Source:SGD;Acc:S000004989]	439.087	377.243	326.519	1817.9	1793.7	1700.31	1.4306e-70	2.21666	6.51957e-72	17.933	4.64816	69.8445
YBR039W	ATP3	GAAGACGAGC	protein_coding	Gamma subunit of the F1 sector of mitochondrial F1F0 ATP synthase; F1F0 ATP synthase is a large, evolutionarily conserved enzyme complex required for ATP synthesis [Source:SGD;Acc:S000000243]	546.619	551.582	559.747	1840.12	1743.71	1792.24	1.73137e-70	1.69714	7.92011e-72	17.9222	3.24258	69.7616
YGL028C	SCW11	N/A	protein_coding	Cell wall protein with similarity to glucanases; may play a role in conjugation during mating based on its regulation by Ste12p [Source:SGD;Acc:S000002996]	894.105	983.983	843.59	3092.46	2931.52	2963.16	1.81898e-70	1.72331	8.35229e-72	17.9192	3.30193	69.7402
YPR156C	TPO3	CGGAAACCGT	protein_coding	Polyamine transporter of the major facilitator superfamily; member of the 12-spanner drug:H(+) antiporter DHA1 family; specific for spermine; localizes to the plasma membrane; TPO3 has a paralog, TPO2, that arose from the whole genome duplication [Source:SGD;Acc:S000006360]	688.003	737.741	691.744	2336.01	2185.64	2223.63	2.11614e-70	1.67147	9.75332e-72	17.9106	3.18539	69.6745
YKL046C	DCW1	N/A	protein_coding	Putative mannosidase; GPI-anchored membrane protein required for cell wall biosynthesis in bud formation;homologous to Dfg5p [Source:SGD;Acc:S000001529]	4717.45	4589.95	4626.84	1748.22	1722.72	1800.32	3.77733e-70	-1.40242	1.7475e-71	-17.8781	0.378293	69.4228
YEL042W	GDA1	AATTTTGGTT	protein_coding	Guanosine diphosphatase located in the Golgi; involved in the transport of GDP-mannose into the Golgi lumen, converting GDP to GMP after mannose is transferred to substrates; null mutants are defective in sporulation and pre-meiotic S phase entry; orthologous to human ENTPD6, a meiosis-associated non-obstructive azoospermia (NOA) related gene identified in GWAS studies [Source:SGD;Acc:S000000768]	1396.91	1370.09	1251.49	4041.8	3864.36	4055.28	3.89728e-70	1.57366	1.80971e-71	17.8761	2.97658	69.4092
YOR150W	MRPL23	AATACCAGCA	protein_coding	Mitochondrial ribosomal protein of the large subunit; localizes to vacuole in response to H2O2 [Source:SGD;Acc:S000005676]	241.946	237.377	237.198	973.588	975.839	991.088	1.12081e-69	2.037	5.22385e-71	17.8169	4.10392	68.9505
YIL109C	SEC24	ACTACAAAAA	protein_coding	Component of the Sec23p-Sec24p heterodimer of the COPII vesicle coat; required for cargo selection during vesicle formation in ER to Golgi transport; homologous to Sfb3p; SEC24 has a paralog, SFB2, that arose from the whole genome duplication [Source:SGD;Acc:S000001371]	873.196	937.689	963.678	2787.45	2744.55	2784.34	1.50284e-69	1.58366	7.03036e-71	17.8003	2.99729	68.8231
YPR043W	RPL43A	AGCAAACAAC	protein_coding	Ribosomal 60S subunit protein L43A; null mutation confers a dominant lethal phenotype; homologous to mammalian ribosomal protein L37A, no bacterial homolog; RPL43A has a paralog, RPL43B, that arose from the whole genome duplication [Source:SGD;Acc:S000006247]	5001.21	6504.73	6362.65	23746.9	22529.3	24762	1.88898e-69	1.99116	8.86936e-71	17.7873	3.97556	68.7238
YKL056C	TMA19	AGTTGCGGTT	protein_coding	Protein that associates with ribosomes; homolog of translationally controlled tumor protein; green fluorescent protein (GFP)-fusion protein localizes to the cytoplasm and relocates to the mitochondrial outer surface upon oxidative stress [Source:SGD;Acc:S000001539]	83998.1	93354.3	98415.2	30654.9	29750.1	32256.3	3.5215e-69	-1.57341	1.65954e-70	-17.7521	0.336012	68.4533
YBL017C	PEP1	N/A	protein_coding	Type I transmembrane sorting receptor for multiple vacuolar hydrolases; cycles between the late-Golgi and prevacuolar endosome-like compartments [Source:SGD;Acc:S000000113]	6849.16	6450.55	6470.83	2540.01	2482.59	2385.28	3.58426e-69	-1.41621	1.6953e-70	-17.7509	0.374695	68.4456
YDR497C	ITR1	GCGCTATTCA	protein_coding	Myo-inositol transporter; member of the sugar transporter superfamily; expression is repressed by inositol and choline via Opi1p and derepressed via Ino2p and Ino4p; relative distribution to the vacuole increases upon DNA replication stress; ITR1 has a paralog, ITR2, that arose from the whole genome duplication [Source:SGD;Acc:S000002905]	9198.93	9896.96	10110.2	3709.53	3600.41	3505.68	4.56698e-69	-1.43315	2.168e-70	-17.7371	0.37032	68.3404
YJR070C	LIA1	ACGCAAGAAA	protein_coding	Deoxyhypusine hydroxylase; HEAT-repeat containing metalloenzyme that catalyzes hypusine formation; binds to and is required for the modification of Hyp2p (eIF5A); complements S. pombe mmd1 mutants defective in mitochondrial positioning; protein abundance increases in response to DNA replication stress [Source:SGD;Acc:S000003831]	472.94	579.161	461.493	2006.76	2068.66	2045.82	4.9701e-69	2.01573	2.36794e-70	17.7322	4.04384	68.3036
YCR077C	PAT1	AAAGGTTTTA	protein_coding	Deadenylation-dependent mRNA-decapping factor; also required for faithful chromosome transmission, maintenance of rDNA locus stability, and protection of mRNA 3'-UTRs from trimming; associated with topoisomerase II; binds to mRNAs under glucose starvation, most often in the 3' UTR; functionally linked to Pab1p; forms cytoplasmic foci upon DNA replication stress; phosphorylation by PKA inhibits P …	230.994	233.437	259.032	994.797	1030.83	1007.25	3.8332e-68	2.06773	1.83289e-69	17.6167	4.19226	67.4164
YAL044W-A	BOL1	AATGTTCAAG	protein_coding	Mitochondrial matrix protein involved in Fe-S cluster biogenesis; facilitates [4Fe-2S] cluster inception into mitochondrial proteins such as lipoate synthase and succinate dehydrogenase; interacts and may function with Grx5p at an early step in Fe-S cluster biosynthesis; forms dimeric complexes with Grx5p and Nfu1p that alter the stability of shared Fe/S clusters; sequence similarity to human BOL…	43.8091	49.2484	42.6757	439.327	433.928	476.854	4.61527e-68	3.31397	2.21482e-69	17.606	9.94501	67.3358
YDR064W	RPS13	AATCAACAAC	protein_coding	Protein component of the small (40S) ribosomal subunit; homologous to mammalian ribosomal protein S13 and bacterial S15 [Source:SGD;Acc:S000002471]	10177.7	13005.5	12789.8	45833.4	42760.9	47119.6	5.31425e-68	1.91558	2.55943e-69	17.5978	3.77265	67.2746
YGR060W	ERG25	ATATTAGTTG	protein_coding	C-4 methyl sterol oxidase; catalyzes the first of three steps required to remove two C-4 methyl groups from an intermediate in ergosterol biosynthesis; mutants accumulate the sterol intermediate 4,4-dimethylzymosterol; human MSMO1 functionally complements the growth defect caused by repression of ERG25 expression [Source:SGD;Acc:S000003292]	1423.8	1940.39	1717.95	7025.19	6761.88	7254.84	6.73605e-68	2.04971	3.25582e-69	17.5842	4.14024	67.1716
YDR502C	SAM2	AACTGTCTTC	protein_coding	S-adenosylmethionine synthetase; catalyzes transfer of the adenosyl group of ATP to the sulfur atom of methionine; comparative analysis suggests that a mitochondrially targeted form may result from translation starting at a non-canonical codon upstream of the annotated start codon [Source:SGD;Acc:S000002910]	679.042	577.191	610.362	2241.07	2102.65	2141.8	7.84719e-68	1.79689	3.80642e-69	17.5753	3.47469	67.1053
YLR048W	RPS0B	GAAATAGCAC	protein_coding	Protein component of the small (40S) ribosomal subunit; RPS0B has a paralog, RPS0A, that arose from the whole genome duplication; required for maturation of 18S rRNA along with Rps0Ap; deletion of either RPS0 gene reduces growth rate, deletion of both genes is lethal; homologous to human ribosomal protein SA and bacterial S2 [Source:SGD;Acc:S000004038]	10026.3	13815.2	12607.2	50152.9	49253.9	52233.7	7.85871e-68	2.05671	3.82557e-69	17.575	4.16036	67.1046
YHR013C	ARD1	AAGCTCCAAA	protein_coding	Subunit of protein N-terminal acetyltransferase NatA; NatA comprises Nat1p, Ard1p, Nat5p; acetylates many proteins to influence telomeric silencing, cell cycle, heat-shock resistance, mating, sporulation, early stages of mitophagy; protein abundance increases under DNA replication stress; mutations in human homolog X-linked NAA10 lead to Ogden syndrome (S37P) and intellectual disability (R116W); …	291.729	282.686	235.213	1197.8	1171.81	1167.89	8.89467e-68	2.12738	4.34523e-69	17.5678	4.36923	67.0509
YCR053W	THR4	AGCAAATATT	protein_coding	Threonine synthase; conserved protein that catalyzes formation of threonine from O-phosphohomoserine; expression is regulated by the GCN4-mediated general amino acid control pathway [Source:SGD;Acc:S000000649]	979.732	1593.68	1210.8	7734.17	7381.78	7869.1	1.02064e-67	2.60257	5.00364e-69	17.5598	6.07366	66.9911
YCR089W	FIG2	N/A	protein_coding	Cell wall adhesin, expressed specifically during mating; may be involved in maintenance of cell wall integrity during mating; FIG2 has a paralog, AGA1, that arose from the whole genome duplication [Source:SGD;Acc:S000000685]	15.9306	24.6242	15.8793	417.108	373.938	384.918	1.38126e-67	4.38008	6.79541e-69	17.5424	20.8226	66.8597
YOR085W	OST3	AGGCACACGC	protein_coding	Gamma subunit of the oligosaccharyltransferase complex of the ER lumen; complex catalyzes asparagine-linked glycosylation of newly synthesized proteins; Ost3p is important for N-glycosylation of a subset of proteins [Source:SGD;Acc:S000005611]	304.673	417.626	323.542	1751.25	1676.72	1665.96	1.49282e-67	2.28392	7.37006e-69	17.5378	4.86998	66.826
YCL011C	GBP2	ATGGGCGAAA	protein_coding	Poly(A+) RNA-binding protein; key surveillance factor for the selective export of spliced mRNAs from the nucleus to the cytoplasm; preference for intron-containing genes; similar to Npl3p; also binds single-stranded telomeric repeat sequence in vitro; relocalizes to the cytosol in response to hypoxia; GBP2 has a paralog, HRB1, that arose from the whole genome duplication [Source:SGD;Acc:S00000051…	4500.39	4692.39	5372.18	1329.09	1306.78	1479.05	2.04173e-67	-1.82358	1.01152e-68	-17.5198	0.282518	66.69
YJL190C	RPS22A	AACATACATA	protein_coding	Protein component of the small (40S) ribosomal subunit; homologous to mammalian ribosomal protein S15A and bacterial S8; RPS22A has a paralog, RPS22B, that arose from the whole genome duplication [Source:SGD;Acc:S000003726]	16336.8	18288.9	18109.4	45533.4	48041.1	47695.5	3.1322e-67	1.42162	1.55718e-68	17.4953	2.67886	66.5042
YOR246C	ENV9	AATGGTTGTA	protein_coding	Protein proposed to be involved in vacuolar functions; mutant shows defect in CPY processing and defects in vacuolar morphology; has similarity to oxidoreductases, found in lipid particles; required for replication of Brome mosaic virus in S. cerevisiae, a model system for studying replication of positive-strand RNA viruses in their natural hosts [Source:SGD;Acc:S000005772]	3797.46	4402.81	4739.98	1165.48	1093.82	1214.36	4.49075e-67	-1.89737	2.24034e-68	-17.4745	0.268432	66.3477
YKL033W-A	YKL033W-A	ACTGCCTTCC	protein_coding	Putative protein of unknown function; similar to uncharacterized proteins from other fungi [Source:SGD;Acc:S000007242]	5567.74	5624.17	6059.95	1941.12	2129.65	1982.18	4.71222e-67	-1.51102	2.35896e-68	-17.4716	0.350863	66.3268
YKR008W	RSC4	CAAAGAATAA	protein_coding	Component of the RSC chromatin remodeling complex; found in close proximity to nucleosomal DNA; displaced from the surface of nucleosomal DNA after chromatin remodeling; acetylated (K25) by Gcn5p, altering replication stress tolerance; contains tandem bromodomains that recognize histone H3 acetylated on K14 (H3K14ac) by Gcn5p [Source:SGD;Acc:S000001716]	70.692	85.6922	76.4193	557.49	587.903	525.347	7.01347e-67	2.84307	3.52308e-68	17.4487	7.17546	66.1541
YLR356W	ATG33	ACGATATACA	protein_coding	Mitochondrial mitophagy-specific protein; required primarily for mitophagy induced at post-log phase; not required for other types of selective autophagy or macroautophagy; conserved within fungi, but not in higher eukaryotes; ATG33 has a paralog, SCM4, that arose from the whole genome duplication [Source:SGD;Acc:S000004348]	58.7441	60.083	88.3289	593.848	591.902	675.879	7.8541e-67	3.16787	3.95891e-68	17.442	8.98719	66.1049
YNL244C	SUI1	AAGGAATATA	protein_coding	Translation initiation factor eIF1; component of a complex involved in recognition of the initiator codon; modulates translation accuracy at the initiation phase [Source:SGD;Acc:S000005188]	1247.57	1758.17	1506.55	6330.34	6723.89	6905.29	1.62297e-66	2.1451	8.20873e-68	17.4003	4.42322	65.7897
YDR513W	GRX2	AACTACTGTT	protein_coding	Cytoplasmic glutaredoxin; thioltransferase, glutathione-dependent disulfide oxidoreductase involved in maintaining redox state of target proteins, also exhibits glutathione peroxidase activity, expression induced in response to stress; GRX2 has two in-frame start codons resulting in a shorter isoform that is retained in the cytosol and a longer form translocated to the mitochondrial matrix; GRX2 …	458.005	560.447	514.094	1906.78	1837.7	1869.02	1.88667e-66	1.87285	9.57504e-68	17.3915	3.66257	65.7243
YPR080W	TEF1	ATAGCAATCT	protein_coding	Translational elongation factor EF-1 alpha; in the GTP-bound active form, binds to and delivers aminoacylated tRNA to the A-site of ribosomes for elongation of nascent polypeptides; associates with vacuolar Rho1p GTPase; may also have a role in tRNA re-export from the nucleus; TEF1 has a paralog, TEF2, that arose from the whole genome duplication [Source:SGD;Acc:S000006284]	80176.7	87248.4	93528.3	31466.9	29072.2	30527.7	2.45661e-66	-1.5188	1.25099e-67	-17.3761	0.348977	65.6097
YKL204W	EAP1	CAAAGAACTA	protein_coding	eIF4E-associated protein, competes with eIF4G for binding to eIF4E; accelerates mRNA degradation by promoting decapping, facilitated by interaction with eIF4E; essential for Puf5p mediated repression; associates with Puf5p and Dhh1p; inhibits cap-dependent translation; functions independently of eIF4E to maintain genetic stability; plays a role in cell growth, implicated in the TOR signaling casc…	26.8829	33.4889	32.7511	372.67	429.929	455.638	9.47638e-66	3.75581	4.84206e-67	17.2983	13.5087	65.0234
YOR344C	TYE7	ACAAGCAGTA	protein_coding	Serine-rich protein that contains a bHLH DNA binding motif; binds E-boxes of glycolytic genes and contributes to their activation; may function as a transcriptional activator in Ty1-mediated gene expression; bHLH stands for basic-helix-loop-helix [Source:SGD;Acc:S000005871]	51.7744	95.5419	91.3062	828.156	715.882	832.473	9.71312e-66	3.31552	4.9798e-67	17.2967	9.95568	65.0126
YOR187W	TUF1	CAAAGGTAAC	protein_coding	Mitochondrial translation elongation factor Tu (EF-Tu); involved in fundamental pathway of mtDNA homeostasis; comprises both GTPase and guanine nucleotide exchange factor activities, while these activities are found in separate proteins in S. pombe and humans; rare mutations in human mitochondrial elongation factor Tu (EFTu) associated with severe lactic acidosis, rapidly progressive fatal enceph…	9123.25	9647.76	10384.1	3556.02	3365.44	3548.11	2.01043e-65	-1.47756	1.03419e-66	-17.2546	0.359097	64.6967
Q0275	COX3	N/A	protein_coding	Subunit III of cytochrome c oxidase (Complex IV); Complex IV is the terminal member of the mitochondrial inner membrane electron transport chain; one of three mitochondrially-encoded subunits [Source:SGD;Acc:S000007283]	4148.93	2945.05	2814.61	20.1989	4.99918	12.1234	2.09692e-65	-8.05371	1.08231e-66	-17.2519	0.0037635	64.6784
YEL009C	GCN4	N/A	protein_coding	bZIP transcriptional activator of amino acid biosynthetic genes; activator responds to amino acid starvation; expression is tightly regulated at both the transcriptional and translational levels [Source:SGD;Acc:S000000735]	1544.27	2003.42	1717.95	7447.34	6367.95	7315.46	2.98452e-65	2.00462	1.54558e-66	17.2313	4.01282	64.5251
Q0140	VAR1	N/A	protein_coding	Mitochondrial ribosomal protein of the small subunit; mitochondrially-encoded; polymorphic in different strains due to variation in number of AAT (asparagine) codons; translated near the mitochondrial inner membrane; may have a role in loss of mitochondrial DNA under stress conditions [Source:SGD;Acc:S000007275]	654.15	655.004	710.601	5.04973	2.99951	5.05142	3.43112e-65	-7.26986	1.78279e-66	-17.2231	0.00647971	64.4646
YNR031C	SSK2	N/A	protein_coding	MAP kinase kinase kinase of HOG1 mitogen-activated signaling pathway; interacts with Ssk1p, leading to autophosphorylation and activation of Ssk2p which phosphorylates Pbs2p; also mediates actin cytoskeleton recovery from osmotic stress; a HOG-independent function of Ssk2p mediates the calcium-sensitive phenotype of the ptp2 msg5 double disruptant; SSK2 has a paralog, SSK22, that arose from the w…	2223.31	1842.87	1836.05	498.913	481.921	436.442	8.27098e-65	-2.0581	4.31182e-66	-17.1719	0.240133	64.0824
YOL012C	HTZ1	AACTAAAAAA	protein_coding	Histone variant H2AZ; exchanged for histone H2A in nucleosomes by the SWR1 complex; involved in transcriptional regulation through prevention of the spread of silent heterochromatin; Htz1p-containing nucleosomes facilitate RNA Pol II passage by affecting correct assembly and modification status of RNA Pol II elongation complexes and by favoring efficient nucleosome remodeling [Source:SGD;Acc:S000…	241.946	301.4	230.25	1397.77	1185.8	1320.44	9.41163e-65	2.33509	4.92271e-66	17.1642	5.04583	64.0263
YNL037C	IDH1	GTAGATCTAT	protein_coding	Subunit of mitochondrial NAD(+)-dependent isocitrate dehydrogenase; complex catalyzes the oxidation of isocitrate to alpha-ketoglutarate in the TCA cycle [Source:SGD;Acc:S000004982]	924.97	1175.07	1139.34	3826.69	4108.32	4020.93	1.0559e-64	1.88389	5.54105e-66	17.1573	3.69068	63.9764
YDR012W	RPL4B	ATAGTCATTT	protein_coding	Ribosomal 60S subunit protein L4B; homologous to mammalian ribosomal protein L4 and bacterial L4; RPL4B has a paralog, RPL4A, that arose from the whole genome duplication [Source:SGD;Acc:S000002419]	1430.77	2924.37	2434.5	20663.5	20831.6	21795.8	1.25405e-64	3.22056	6.60252e-66	17.1471	9.32151	63.9017
YIR037W	HYR1	ATCAGAGCTT	protein_coding	Thiol peroxidase; functions as a hydroperoxide receptor to sense intracellular hydroperoxide levels and transduce a redox signal to the Yap1p transcription factor; HYR1 has a paralog, GPX1, that arose from the whole genome duplication [Source:SGD;Acc:S000001476]	499.823	676.673	677.849	2721.81	2703.55	2874.26	1.89673e-64	2.16205	1.0019e-65	17.1229	4.47549	63.722
YBR069C	TAT1	AGACCATAAA	protein_coding	Amino acid transporter for valine, leucine, isoleucine, and tyrosine; low-affinity tryptophan and histidine transporter; overexpression confers FK506 and FTY720 resistance; protein abundance increases in response to DNA replication stress [Source:SGD;Acc:S000000273]	5439.3	5166.16	5431.73	2124.93	2114.65	2144.83	3.52811e-64	-1.32879	1.86972e-65	-17.0865	0.398101	63.4525
YMR203W	TOM40	ATGCGTATAA	protein_coding	Component of the TOM (translocase of outer membrane) complex; responsible for recognition and initial import steps for all mitochondrially directed proteins; constitutes the core element of the protein conducting pore; pre-Tom40p is phosphorylated by PKA, which impairs its import into mitochondria under non-respiratory conditions [Source:SGD;Acc:S000004816]	1142.02	1442.98	1048.04	5112.35	4928.19	5262.56	9.06827e-64	2.07451	4.82138e-65	17.0312	4.21202	63.0425
YAR003W	SWD1	GACGATTATA	protein_coding	Subunit of the COMPASS (Set1C) complex; COMPASS methylates histone H3 on lysine 4 and is required in transcriptional silencing near telomeres; WD40 beta propeller superfamily member with similarity to mammalian Rbbp7 [Source:SGD;Acc:S000000064]	1682.67	1716.8	1812.23	548.401	565.907	548.584	1.43709e-63	-1.64804	7.66546e-65	-17.004	0.319074	62.8425
YOR226C	ISU2	AACAAACATA	protein_coding	Mitochondrial protein required for iron-sulfur protein synthesis; performs scaffolding function during Fe/S cluster assembly; involved in Fe-S cluster assembly for both mitochondrial and cytosolic proteins; protein abundance increases under DNA replication stress; ISU2 has a paralog, ISU1, that arose from the whole genome duplication; isu1 isu2 double mutant is inviable; human homolog ISCU implic…	323.59	432.401	386.067	1581.58	1684.72	1766.99	1.4673e-63	2.13971	7.85194e-65	17.0026	4.40674	62.8335
YBR212W	NGR1	N/A	protein_coding	RNA binding protein that negatively regulates growth rate; interacts with the 3' UTR of the mitochondrial porin (POR1) mRNA and enhances its degradation; overexpression impairs mitochondrial function; interacts with Dhh1p to mediate POR1 mRNA decay; expressed in stationary phase [Source:SGD;Acc:S000000416]	41.8178	100.467	57.5626	899.862	883.854	855.71	1.46956e-63	3.72239	7.88939e-65	17.0023	13.1993	62.8328
YNR013C	PHO91	AAAAAGAAAA	protein_coding	Low-affinity vacuolar phosphate transporter; exports phosphate from the vacuolar lumen to the cytosol; regulates phosphate and polyphosphate metabolism; acts upstream of Pho81p in regulation of the PHO pathway; localizes to sites of contact between the vacuole and mitochondria (vCLAMPs); deletion of pho84, pho87, pho89, pho90, and pho91 causes synthetic lethality; transcription independent of Pi …	178.224	236.392	211.394	1064.48	969.84	1101.21	1.58329e-63	2.3242	8.52728e-65	16.9978	5.0079	62.8004
YDL133C-A	RPL41B	ATATCGACTT	protein_coding	Ribosomal 60S subunit protein L41B; comprises only 25 amino acids; rpl41a rpl41b double null mutant is viable; homologous to mammalian ribosomal protein L41, no bacterial homolog; RPL41B has a paralog, RPL41A, that arose from the whole genome duplication [Source:SGD;Acc:S000002293]	13645.6	14486.9	16364.7	4164.01	3580.41	4441.2	2.2759e-63	-1.86855	1.22969e-64	-16.9763	0.273849	62.6428
YMR243C	ZRC1	AGAGCTCAAA	protein_coding	Vacuolar membrane zinc transporter; transports zinc from cytosol to vacuole for storage; also has role in resistance to zinc shock resulting from sudden influx of zinc into cytoplasm; human ortholog SLC30A10 functions as a Mn transporter and mutations in SLC30A10 cause neurotoxic accumulation of Mn in liver and brain; ZRC1 has a paralog, COT1, that arose from the whole genome duplication [Source:…	8843.47	8075.75	8174.88	3288.38	3123.48	3244.02	2.51489e-63	-1.37787	1.36316e-64	-16.9703	0.384786	62.5995
YLR189C	ATG26	ATGGCTGTCA	protein_coding	UDP-glucose:sterol glucosyltransferase; conserved enzyme involved in synthesis of sterol glucoside membrane lipids; in contrast to ATG26 from P. pastoris, S. cerevisiae ATG26 is not involved in autophagy [Source:SGD;Acc:S000004179]	1219.69	1148.47	1210.8	330.252	280.954	314.198	2.75489e-63	-1.9515	1.498e-64	-16.9647	0.258547	62.5599
YKR013W	PRY2	ATCATAAAAC	protein_coding	Sterol binding protein involved in the export of acetylated sterols; secreted glycoprotein and member of the CAP protein superfamily (cysteine-rich secretory proteins (CRISP), antigen 5, and pathogenesis related 1 proteins); sterol export function is redundant with that of PRY1; may be involved in detoxification of hydrophobic compounds; PRY2 has a paralog, PRY1, that arose from the whole genome …	429.131	623.485	547.837	2468.31	2599.57	2454.99	8.42951e-63	2.23268	4.59818e-64	16.8987	4.70007	62.0742
YPL004C	LSP1	AAACTTTCAA	protein_coding	Eisosome core component; eisosomes are large immobile patch structures at the cell cortex associated with endocytosis; phosphorylated on Thr233 upon Pkc1p hyperactivation in a Slt2p MAPK-dependent fashion; null mutants show activation of Pkc1p/Ypk1p stress resistance pathways; member of the BAR domain family [Source:SGD;Acc:S000005925]	1245.57	1450.86	1350.74	3870.11	3974.34	3999.71	8.86222e-63	1.54915	4.84951e-64	16.8956	2.92644	62.0525
YLR363W-A	YLR363W-A	AAGCTACAAT	protein_coding	Protein of unknown function; green fluorescent protein (GFP)-fusion protein localizes to the nucleus; relocalizes from nucleus to nucleolus upon DNA replication stress [Source:SGD;Acc:S000007620]	113.506	83.7223	95.2761	589.809	654.892	639.509	9.13662e-63	2.6878	5.01544e-64	16.8936	6.44331	62.0392
YJL197W	UBP12	AGAACGTTGT	protein_coding	Ubiquitin-specific protease; cleaves ubiquitin from ubiquitinated proteins; present in the nucleus and cytoplasm [Source:SGD;Acc:S000003733]	1796.18	1748.32	1778.49	605.968	565.907	556.666	1.02105e-62	-1.62269	5.62254e-64	-16.8869	0.324729	61.991
YGR281W	YOR1	N/A	protein_coding	Plasma membrane ATP-binding cassette (ABC) transporter; multidrug transporter mediates export of many different organic anions including oligomycin; homolog of human cystic fibrosis transmembrane receptor (CFTR) [Source:SGD;Acc:S000003513]	3713.82	3085.9	3049.83	950.359	881.855	854.7	1.0376e-62	-1.8741	5.73162e-64	-16.8857	0.272797	61.984
YPL249C-A	RPL36B	ATAGTCAAAA	protein_coding	Ribosomal 60S subunit protein L36B; binds to 5.8 S rRNA; homologous to mammalian ribosomal protein L36, no bacterial homolog; RPL36B has a paralog, RPL36A, that arose from the whole genome duplication [Source:SGD;Acc:S000006438]	5504.02	7442.42	7378.93	28584.5	26304.7	29012.3	1.71213e-62	2.0454	9.48719e-64	16.8559	4.12789	61.7665
YKL025C	PAN3	AAGCCTAAAA	protein_coding	Essential subunit of the Pan2p-Pan3p poly(A)-ribonuclease complex; poly (A) mRNA binding subunit which recruits mRNA to the complex; the Pan2p-Pan3p complex controls poly(A) tail length and regulates the stoichiometry and activity of postreplication repair complexes [Source:SGD;Acc:S000001508]	125.453	115.241	95.2761	676.664	693.886	625.365	2.46972e-62	2.5707	1.37278e-63	16.8341	5.94099	61.6074
YOR297C	TIM18	AACTGAGTAA	protein_coding	Component of the mitochondrial TIM22 complex; involved in insertion of polytopic proteins into the inner membrane; may mediate assembly or stability of the complex [Source:SGD;Acc:S000005823]	75.6703	61.068	52.6003	544.361	553.909	477.864	3.02768e-62	3.0576	1.68814e-63	16.8218	8.32585	61.5189
YBR084W	MIS1	AAGGCTAAAA	protein_coding	Mitochondrial C1-tetrahydrofolate synthase; involved in interconversion between different oxidation states of tetrahydrofolate (THF); provides activities of formyl-THF synthetase, methenyl-THF cyclohydrolase, and methylene-THF dehydrogenase [Source:SGD;Acc:S000000288]	6259.73	7334.07	7681.63	2193.6	2151.65	2265.05	3.38385e-62	-1.68641	1.89257e-63	-16.8151	0.310698	61.4706
YIL015W	BAR1	ATACCAAAAT	protein_coding	Aspartyl protease; secreted into the periplasmic space of mating type a cell; helps cells find mating partners; cleaves and inactivates alpha factor allowing cells to recover from alpha-factor-induced cell cycle arrest [Source:SGD;Acc:S000001277]	1251.55	1162.26	1052.01	3613.59	3473.43	3512.75	3.77914e-62	1.61278	2.12018e-63	16.8083	3.0584	61.4226
Q0255	Q0255	N/A	protein_coding	Maturase-like protein [Source:SGD;Acc:S000007282]	538.653	593.936	610.362	76.7559	99.9835	86.8844	1.13191e-61	-2.72468	6.3698e-63	-16.743	0.151282	60.9462
YER178W	PDA1	AATAAGAAAG	protein_coding	E1 alpha subunit of the pyruvate dehydrogenase (PDH) complex; catalyzes the direct oxidative decarboxylation of pyruvate to acetyl-CoA; phosphorylated; regulated by glucose; PDH complex is concentrated in spots within the mitochondrial matrix, often near the ERMES complex and near peroxisomes [Source:SGD;Acc:S000000980]	2541.93	3690.67	3129.22	13709	13025.9	13827.7	1.19093e-61	2.11526	6.7225e-63	16.7398	4.33269	60.9241
YPL240C	HSP82	ATACCTGATA	protein_coding	Hsp90 chaperone; redundant in function with Hsc82p; required for pheromone signaling, negative regulation of Hsf1p; docks with Tom70p for mitochondrial preprotein delivery; promotes telomerase DNA binding, nucleotide addition; protein abundance increases in response to DNA replication stress; contains two acid-rich unstructured regions that promote solubility of chaperone-substrate complexes; HSP…	7709.41	7539.93	8218.55	3075.29	3118.49	3177.34	1.45015e-61	-1.32439	8.21075e-63	-16.7279	0.399317	60.8386
YPR113W	PIS1	AAGAGGGAAA	protein_coding	Phosphatidylinositol synthase; required for biosynthesis of phosphatidylinositol, which is a precursor for polyphosphoinositides, sphingolipids, and glycolipid anchors for some of the plasma membrane proteins [Source:SGD;Acc:S000006317]	6991.54	7724.12	7912.88	2628.89	2526.58	2804.55	3.70803e-61	-1.50732	2.10589e-62	-16.6717	0.351764	60.4309
YGR047C	TFC4	GAAGCTAGAG	protein_coding	Subunit of RNA polymerase III transcription initiation factor complex; one of six subunits of RNA polymerase III transcription initiation factor complex (TFIIIC); part of the TauA domain of TFIIIC that binds BoxA DNA promoter sites of tRNA and similar genes; has TPR motifs; human homolog is TFIIIC-102 [Source:SGD;Acc:S000003279]	1129.08	1094.3	1097.66	303.994	288.952	323.291	3.92715e-61	-1.85792	2.23712e-62	-16.6681	0.275873	60.4059
YNL307C	MCK1	AACGTGTTTA	protein_coding	Dual-specificity ser/thr and tyrosine protein kinase; roles in chromosome segregation, meiotic entry, genome stability, phosphorylation-dependent protein degradation (Rcn1p and Cdc6p), inhibition of protein kinase A, transcriptional regulation, inhibition of RNA pol III, calcium stress and inhibition of Clb2p-Cdc28p after nuclear division; MCK1 has a paralog, YGK3, that arose from the whole genom…	1194.79	1262.73	1312.03	3343.93	3337.45	3379.4	8.82489e-61	1.41626	5.04236e-62	16.6194	2.66893	60.0543
YLR129W	DIP2	GTACGTATAT	protein_coding	Nucleolar protein; specifically associated with the U3 snoRNA, part of the large ribonucleoprotein complex known as the small subunit (SSU) processome, required for 18S rRNA biogenesis, part of the active pre-rRNA processing complex [Source:SGD;Acc:S000004119]	3934.86	4253.09	4523.63	1526.03	1442.76	1434.6	1.98104e-60	-1.52947	1.13534e-61	-16.5707	0.346405	59.7031
YBR048W	RPS11B	AAGCCAGGGA	protein_coding	Protein component of the small (40S) ribosomal subunit; homologous to mammalian ribosomal protein S11 and bacterial S17; RPS11B has a paralog, RPS11A, that arose from the whole genome duplication [Source:SGD;Acc:S000000252]	4416.76	5744.33	5511.12	17986.1	17814.1	18138.6	3.1978e-60	1.7831	1.8382e-61	16.5417	3.44165	59.4951
YFR009W	GCN20	AGCTAAGACT	protein_coding	Positive regulator of the Gcn2p kinase activity; forms a complex with Gcn1p; proposed to stimulate Gcn2p activation by an uncharged tRNA [Source:SGD;Acc:S000001905]	4795.11	4744.59	4997.03	1948.19	1987.67	1888.22	3.43447e-60	-1.31959	1.98017e-61	-16.5372	0.40065	59.4641
YDL130W-A	STF1	AACCAAACAC	protein_coding	Protein involved in regulation of the mitochondrial F1F0-ATP synthase; Stf1p and Stf2p act as stabilizing factors that enhance inhibitory action of the Inh1p protein; protein abundance increases in response to DNA replication stress; STF1 has a paralog, INH1, that arose from the whole genome duplication [Source:SGD;Acc:S000007232]	13.9393	26.5941	28.7813	359.541	424.93	376.836	3.63679e-60	4.06571	2.1031e-61	16.5336	16.7456	59.4393
YNL030W	HHF2	AGCAAAAACA	protein_coding	Histone H4; core histone protein required for chromatin assembly and chromosome function; one of two identical histone proteins (see also HHF1); contributes to telomeric silencing; N-terminal domain involved in maintaining genomic integrity [Source:SGD;Acc:S000004975]	4683.6	5024.32	5071.47	12361.7	13662.7	12515.4	5.41951e-60	1.38277	3.14337e-61	16.5093	2.60768	59.266
YGL137W	SEC27	AATCGAAACA	protein_coding	Essential beta'-coat protein of the COPI coatomer; involved in ER-to-Golgi and Golgi-to-ER transport; contains WD40 domains that mediate cargo selective interactions; 45% sequence identity to mammalian beta'-COP [Source:SGD;Acc:S000003105]	10975.2	11409.9	12203.3	4629.59	4571.25	4696.81	5.53002e-60	-1.31545	3.21702e-61	-16.5079	0.401801	59.2573
YOR303W	CPA1	CTGGTTGGTT	protein_coding	Small subunit of carbamoyl phosphate synthetase; carbamoyl phosphate synthetase catalyzes a step in the synthesis of citrulline, an arginine precursor; translationally regulated by an attenuator peptide encoded by YOR302W within the CPA1 mRNA 5'-leader [Source:SGD;Acc:S000005829]	176.232	305.34	242.16	1620.96	1587.74	1513.4	5.64899e-60	2.70563	3.29597e-61	16.5065	6.52345	59.248
YBR086C	IST2	N/A	protein_coding	Cortical ER protein involved in ER-plasma membrane tethering; one of 6 proteins (Ist2p, Scs2p, Scs22p, Tcb1p, Tcb2p, Tcb3p) that connect ER to the plasma membrane (PM) and regulate PM phosphatidylinositol-4-phosphate (PI4P) levels by controlling access of Sac1p phosphatase to its substrate PI4P in the PM; localizes to the mother cell in small-budded cells and to the bud in medium- and large-budde…	1064.36	1298.19	977.572	4781.09	4181.31	4277.54	7.8438e-60	1.98686	4.5901e-61	16.4865	3.96374	59.1055
YHR170W	NMD3	ATTTTATTGT	protein_coding	Protein involved in nuclear export of the large ribosomal subunit; acts as a Crm1p-dependent adapter protein for export of nascent ribosomal subunits through the nuclear pore complex [Source:SGD;Acc:S000001213]	6949.72	6988.35	7513.91	2889.46	2939.52	2888.4	1.08808e-59	-1.29914	6.38613e-61	-16.4665	0.406368	58.9633
YLR194C	NCW2	AACATATATA	protein_coding	Structural constituent of the cell wall; attached to the plasma membrane by a GPI-anchor; expression is upregulated in response to cell wall stress; null mutant is sensitive to the antifungal agent polyhexamethylene biguanide, resistant to zymolyase treatment and has increased chitin deposition [Source:SGD;Acc:S000004184]	418.178	550.597	465.463	1814.87	1975.67	1888.22	1.29114e-59	1.98517	7.60018e-61	16.456	3.95908	58.889
YOR175C	ALE1	ACAGGTCAAG	protein_coding	Broad-specificity lysophospholipid acyltransferase; part of MBOAT family of membrane-bound O-acyltransferases; key component of Lands cycle; may have role in fatty acid exchange at sn-2 position of mature glycerophospholipids [Source:SGD;Acc:S000005701]	5029.09	4390	4733.04	1743.17	1674.72	1675.05	1.35292e-59	-1.47444	7.98721e-61	-16.453	0.359873	58.8687
YFL034C-A	RPL22B	GTAGCACAGT	protein_coding	Ribosomal 60S subunit protein L22A; required for translation of long 5' UTR of IME1 mRNA and meiotic entry; homologous to mammalian ribosomal protein L22, no bacterial homolog; RPL22B has a paralog, RPL22A, that arose from the whole genome duplication [Source:SGD;Acc:S000006436]	870.209	879.576	814.809	2392.56	2335.61	2370.12	1.51517e-59	1.46872	8.97122e-61	16.4459	2.76777	58.8195
YDL231C	BRE4	GAGTTTAAGC	protein_coding	Zinc finger protein containing five transmembrane domains; null mutant exhibits strongly fragmented vacuoles and sensitivity to brefeldin A, a drug which is known to affect intracellular transport [Source:SGD;Acc:S000002390]	1636.87	1592.69	1579	436.297	382.937	484.936	2.25161e-59	-1.8826	1.33705e-60	-16.4217	0.271194	58.6475
YLR073C	RFU1	AATTTTTGCT	protein_coding	Protein that inhibits Doa4p deubiquitinating activity; contributes to ubiquitin homeostasis by regulating the conversion of free ubiquitin chains to ubiquitin monomers by Doa4p; GFP-fusion protein localizes to endosomes [Source:SGD;Acc:S000004063]	165.28	200.933	215.364	901.882	1014.83	901.173	2.78421e-59	2.27649	1.65812e-60	16.4087	4.84498	58.5553
YMR310C	YMR310C	AGGAATATAT	protein_coding	Putative methyltransferase; predicted to be involved in ribosome biogenesis; green fluorescent protein (GFP)-fusion protein localizes to the nucleus; not an essential gene; YMR310C has a paralog, YGR283C, that arose from the whole genome duplication [Source:SGD;Acc:S000004927]	45.8005	63.0379	81.3816	529.212	562.907	609.201	2.97916e-59	3.16072	1.77937e-60	16.4044	8.94275	58.5259
YJL062W	LAS21	ACGCACACTT	protein_coding	Integral plasma membrane protein; involved in the synthesis of the glycosylphosphatidylinositol (GPI) core structure; mutations affect cell wall integrity [Source:SGD;Acc:S000003598]	276.794	315.19	297.738	1119.02	1100.82	1048.67	3.13809e-59	1.87711	1.87971e-60	16.401	3.67339	58.5033
YGL219C	MDM34	ACAACTGCAA	protein_coding	Mitochondrial component of the ERMES complex; links the ER to mitochondria and may promote inter-organellar calcium and phospholipid exchange as well as coordinating mitochondrial DNA replication and growth; required for mitophagy; ERMES complex is often co-localized with peroxisomes and with concentrated areas of pyruvate dehydrogenase [Source:SGD;Acc:S000003187]	51.7744	65.0079	47.638	510.023	427.929	543.532	6.1527e-59	3.17112	3.69608e-60	16.3599	9.00745	58.2109
YDR055W	PST1	ACGCTGCAAT	protein_coding	Cell wall protein that contains a putative GPI-attachment site; secreted by regenerating protoplasts; up-regulated by activation of the cell integrity pathway, as mediated by Rlm1p; upregulated by cell wall damage via disruption of FKS1; PST1 has a paralog, ECM33, that arose from the whole genome duplication [Source:SGD;Acc:S000002462]	405.235	593.936	407.901	2476.39	2441.6	2334.76	9.75928e-59	2.36568	5.87949e-60	16.3316	5.15395	58.0106
YMR195W	ICY1	AAGAAATGTC	protein_coding	Protein of unknown function; required for viability in rich media of cells lacking mitochondrial DNA; mutants have an invasive growth defect with elongated morphology; induced by amino acid starvation; ICY1 has a paralog, ICY2, that arose from the whole genome duplication [Source:SGD;Acc:S000004808]	83.6356	100.467	93.2911	526.182	563.907	532.419	1.13631e-58	2.54802	6.86534e-60	16.3222	5.84833	57.9445
YOL120C	RPL18A	ATCAAGCTTA	protein_coding	Ribosomal 60S subunit protein L18A; intron of RPL18A pre-mRNA forms stem-loop structures that are a target for Rnt1p cleavage leading to degradation; homologous to mammalian ribosomal protein L18, no bacterial homolog; RPL18A has a paralog, RPL18B, that arose from the whole genome duplication [Source:SGD;Acc:S000005480]	19407.5	20268.7	21340.8	52702	48951.9	54911.9	1.97657e-58	1.35949	1.19761e-59	16.2882	2.56594	57.7041
YOL092W	YPQ1	ATACAAAAAA	protein_coding	Putative vacuolar membrane transporter for cationic amino acids; likely contributes to amino acid homeostasis by exporting cationic amino acids from the vacuole; member of the PQ-loop family, with seven transmembrane domains; similar to mammalian PQLC2 vacuolar transporter; YPQ1 has a paralog, RTC2, that arose from the whole genome duplication [Source:SGD;Acc:S000005452]	380.343	529.913	537.913	2563.24	2175.64	2302.44	2.6557e-58	2.28151	1.61368e-59	16.2699	4.86187	57.5758
YPL022W	RAD1	ACAGGTGTAC	protein_coding	Single-stranded DNA endonuclease (with Rad10p); cleaves single-stranded DNA during nucleotide excision repair and double-strand break repair; subunit of Nucleotide Excision Repair Factor 1 (NEF1); homolog of human XPF protein [Source:SGD;Acc:S000005943]	1346.14	1180.98	1165.15	339.342	301.95	321.27	2.80624e-58	-1.9396	1.71e-59	-16.2664	0.260688	57.5519
YDR518W	EUG1	AACAAGCACC	protein_coding	Protein disulfide isomerase of the endoplasmic reticulum lumen; EUG1 has a paralog, PDI1, that arose from the whole genome duplication; function overlaps with that of Pdi1p; may interact with nascent polypeptides in the ER [Source:SGD;Acc:S000002926]	293.72	328.979	292.775	1074.58	1088.82	1137.58	3.15782e-58	1.85019	1.92969e-59	16.259	3.60548	57.5006
YGR189C	CRH1	AAGAGAAAGG	protein_coding	Chitin transglycosylase; functions in the transfer of chitin to beta(1-6) and beta(1-3) glucans in the cell wall; similar and functionally redundant to Utr2; localizes to sites of polarized growth; expression induced by cell wall stress [Source:SGD;Acc:S000003421]	979.732	1435.1	1196.91	5047.71	5231.14	5178.71	3.92028e-58	2.09748	2.40238e-59	16.2455	4.27962	57.4067
YJL084C	ALY2	GTGAGTATTG	protein_coding	Alpha arrestin; controls nutrient-mediated intracellular sorting of permease Gap1p; interacts with AP-1 subunit Apl4p; phosphorylated by Npr1p and also by cyclin-CDK complex Pcl7p-Pho85p; promotes endocytosis of plasma membrane proteins; ALY2 has a paralog, ALY1, that arose from the whole genome duplication [Source:SGD;Acc:S000003620]	41.8178	63.0379	42.6757	440.337	439.927	500.09	4.44351e-58	3.22524	2.73069e-59	16.2377	9.35178	57.3523
YOR202W	HIS3	AGGCAAGATA	protein_coding	Imidazoleglycerol-phosphate dehydratase; catalyzes the sixth step in histidine biosynthesis; mutations cause histidine auxotrophy and sensitivity to Cu, Co, and Ni salts; transcription is regulated by general amino acid control via Gcn4p [Source:SGD;Acc:S000005728]	58.7441	90.617	71.457	549.411	530.912	625.365	4.46658e-58	2.94887	2.75258e-59	16.2372	7.72142	57.35
YER118C	SHO1	AGCTTTCTTT	protein_coding	Transmembrane osmosensor for filamentous growth and HOG pathways; involved in activation of the Cdc42p- and MAP kinase-dependent filamentous growth pathway and the high-osmolarity glycerol (HOG) response pathway; phosphorylated by Hog1p; interacts with Pbs2p, Msb2p, Hkr1p, and Ste11p [Source:SGD;Acc:S000000920]	144.371	162.52	203.454	897.842	853.859	860.761	5.55292e-58	2.35583	3.43164e-59	16.2237	5.1189	57.2555
YBR235W	VHC1	GTGCTTGTTG	protein_coding	Vacuolar membrane cation-chloride cotransporter (CCC); likely mediates K+ and Cl- cotransport into the vacuole; has a role in potassium homeostasis and salt tolerance; localizes to sites of contact between the vacuole and mitochondria (vCLAMPs); similar to mammalian electroneutral Na(+)-(K+)-C1- cotransporter family [Source:SGD;Acc:S000000439]	1805.14	1748.32	1944.23	580.719	612.899	607.18	5.59343e-58	-1.61015	3.46632e-59	-16.223	0.327564	57.2523
YDL064W	UBC9	ATAGGATAAG	protein_coding	SUMO-conjugating enzyme involved in the Smt3p conjugation pathway; nuclear protein required for S- and M-phase cyclin degradation and mitotic control; involved in proteolysis mediated by the anaphase-promoting complex cyclosome (APCC) [Source:SGD;Acc:S000002222]	227.011	190.099	211.394	850.375	895.852	854.7	5.683e-58	2.04922	3.53164e-59	16.2219	4.13882	57.2454
YJL172W	CPS1	ATCATCACAT	protein_coding	Vacuolar carboxypeptidase S; expression is induced under low-nitrogen conditions [Source:SGD;Acc:S000003708]	1569.16	1668.54	1371.58	4504.36	4662.23	4724.08	8.48935e-58	1.59148	5.29027e-59	16.1971	3.01358	57.0711
YKL128C	PMU1	AACAGTTATT	protein_coding	Putative phosphomutase; contains a region homologous to the active site of phosphomutases; overexpression suppresses the histidine auxotrophy of an ade3 ade16 ade17 triple mutant and the temperature sensitivity of a tps2 mutant [Source:SGD;Acc:S000001611]	2423.44	2879.06	2912.87	837.245	720.881	745.589	1.58631e-57	-1.83442	9.91272e-59	-16.1584	0.280405	56.7996
YDR044W	HEM13	ATAGCAAACC	protein_coding	Coproporphyrinogen III oxidase; oxygen-requiring enzyme that catalyzes sixth step in heme biosynthetic pathway; transcription is repressed by oxygen and heme (via Rox1p and Hap1p); human homolog CPOX can complement yeast mutant and allow growth of haploid null after sporulation of a heterozygous diploid [Source:SGD;Acc:S000002451]	384.326	518.093	458.516	1804.77	1748.71	1783.15	1.97521e-57	1.97119	1.2377e-58	16.1447	3.9209	56.7044
YNL029C	KTR5	ATCAATAAAT	protein_coding	Putative mannosyltransferase involved in protein glycosylation; member of the KRE2/MNT1 mannosyltransferase family; KTR5 has a paralog, KTR7, that arose from the whole genome duplication [Source:SGD;Acc:S000004974]	1123.11	1063.77	1186.98	284.805	325.946	301.064	3.21757e-57	-1.88746	2.02174e-58	-16.1144	0.270283	56.4925
YJL196C	ELO1	GAGAGCTAAA	protein_coding	Elongase I, medium-chain acyl elongase; catalyzes carboxy-terminal elongation of unsaturated C12-C16 fatty acyl-CoAs to C16-C18 fatty acids; ELO1 has a paralog, ELO2, that arose from the whole genome duplication [Source:SGD;Acc:S000003732]	5335.76	4454.02	4537.52	1494.72	1497.75	1604.33	3.51944e-57	-1.64006	2.2175e-58	-16.1087	0.320843	56.4535
YBR106W	SND3	ATAACACAGC	protein_coding	Protein involved in SRP-independent targeting of substrates to the ER; component of an alternative ER targeting pathway that has partial functional redundancy with the GET pathway; preference for substrates with downstream transmembrane domains; interacts with Snd1p, Env10p/Snd2p, and Sec61p-translocon subunits; can compensate for loss of SRP; role in phosphate transport, interacting with pho88, …	12999.4	14231.8	15299.7	5281.01	4903.19	5240.34	4.62268e-57	-1.46329	2.92059e-58	-16.0916	0.362664	56.3351
YNL016W	PUB1	ATCTTAATAG	protein_coding	Poly (A)+ RNA-binding protein; abundant mRNP-component protein that binds mRNA and is required for stability of many mRNAs; component of glucose deprivation induced stress granules, involved in P-body-dependent granule assembly; implicated in regulation of translation; carries Q/N-rich domain at C- terminus, identified as candidate prion; human homolog Tia1 is critical for normal synaptic plastic…	786.573	1092.33	877.334	3567.13	3744.38	3584.48	5.09165e-57	1.98294	3.22568e-58	16.0855	3.95299	56.2931
YDL046W	NPC2	ATATTAAATC	protein_coding	Sterol transport protein and functional homolog of human NPC2/He1; human NPC2 is a cholesterol-binding protein whose deficiency causes Niemann-Pick type C2 disease involving retention of cholesterol in lysosomes; yeast NPC2 can complement mutations in human NPC2 [Source:SGD;Acc:S000002204]	563.545	884.501	781.065	3527.74	3973.34	3913.84	1.03907e-56	2.3563	6.60066e-58	16.0411	5.12054	55.9834
YER032W	FIR1	AATACAACAT	protein_coding	Protein involved in 3' mRNA processing; interacts with Ref2p; APCC(Cdh1) substrate; potential Cdc28p substrate [Source:SGD;Acc:S000000834]	30.8655	33.4889	35.7285	337.322	346.943	390.98	1.31196e-56	3.42529	8.35689e-58	16.0264	10.7427	55.8821
YJR064W	CCT5	AACAGCTATC	protein_coding	Subunit of the cytosolic chaperonin Cct ring complex; related to Tcp1p, required for the assembly of actin and tubulins in vivo [Source:SGD;Acc:S000003825]	8938.06	8338.74	8991.68	3695.39	3432.43	3599.64	1.49487e-56	-1.29203	9.54775e-58	-16.0181	0.408376	55.8254
YKL029C	MAE1	GCACATAAAT	protein_coding	Mitochondrial malic enzyme; catalyzes the oxidative decarboxylation of malate to pyruvate, which is a key intermediate in sugar metabolism and a precursor for synthesis of several amino acids [Source:SGD;Acc:S000001512]	860.252	1210.53	1188.97	4463.96	4726.22	4500.81	1.66167e-56	2.07035	1.06418e-57	16.0114	4.19987	55.7795
YKL060C	FBA1	ATAACCAAGT	protein_coding	Fructose 1,6-bisphosphate aldolase; required for glycolysis and gluconeogenesis; catalyzes conversion of fructose 1,6 bisphosphate to glyceraldehyde-3-P and dihydroxyacetone-P; locates to mitochondrial outer surface upon oxidative stress; N-terminally propionylated in vivo [Source:SGD;Acc:S000001543]	64547.8	85384.9	77572.6	269891	246000	278694	1.67278e-56	1.8043	1.07418e-57	16.0108	3.4926	55.7766
YPL227C	ALG5	ATAGTCACTG	protein_coding	UDP-glucose:dolichyl-phosphate glucosyltransferase; involved in asparagine-linked glycosylation in the endoplasmic reticulum; human ortholog ALG5 can partially complement yeast alg5 mutant [Source:SGD;Acc:S000006148]	223.028	176.309	184.597	855.424	906.85	836.514	2.65504e-56	2.15418	1.70953e-57	15.9819	4.45115	55.5759
YDR099W	BMH2	AAACTTGGAC	protein_coding	14-3-3 protein, minor isoform; controls proteome at post-transcriptional level, binds proteins and DNA, involved in regulation of many processes including exocytosis, vesicle transport, Ras/MAPK signaling, and rapamycin-sensitive signaling; protein increases in abundance and relative distribution to the nucleus increases upon DNA replication stress; abundance relative to Bmh1p increases during sp…	688.003	871.696	696.706	2657.17	2621.57	2615.62	3.20387e-56	1.8067	2.06844e-57	15.97	3.49841	55.4943
YOR317W	FAA1	AAACACAAAA	protein_coding	Long chain fatty acyl-CoA synthetase; activates fatty acids with a preference for C12:0-C16:0 chain lengths; role in the competitive import of long-chain fatty acids and sphingoid long-chain bases; accounts for most acyl-CoA synthetase activity; localizes to lipid particles and the plasma membrane; role in sphingolipid-to-glycerolipid metabolism; forms ER foci upon replication stress; faa1 faa4 d…	5027.1	5332.62	5297.75	2169.36	2220.63	2143.82	3.41777e-56	-1.26085	2.21244e-57	-15.9658	0.417299	55.4663
YIL056W	VHR1	ATCGCATCTT	protein_coding	Transcriptional activator; required for the vitamin H-responsive element (VHRE) mediated induction of VHT1 (Vitamin H transporter) and BIO5 (biotin biosynthesis intermediate transporter) in response to low biotin concentrations; VHR1 has a paralog, VHR2, that arose from the whole genome duplication [Source:SGD;Acc:S000001318]	30.8655	39.3987	25.8039	346.412	351.942	368.753	4.38402e-56	3.47292	2.84549e-57	15.9501	11.1033	55.3581
YML028W	TSA1	AACCACAACT	protein_coding	Thioredoxin peroxidase; acts as both ribosome-associated and free cytoplasmic antioxidant; self-associates to form high-molecular weight chaperone complex under oxidative stress; chaperone activity essential for growth in zinc deficiency; required for telomere length maintenance; binds and modulates Cdc19p activity; protein abundance increases, forms cytoplasmic foci during DNA replication stress…	7658.64	12383	10963.7	51707.2	51329.5	53679.4	5.57757e-56	2.33756	3.6298e-57	15.9349	5.05446	55.2536
YPL090C	RPS6A	GACAAAAGAG	protein_coding	Protein component of the small (40S) ribosomal subunit; homologous to mammalian ribosomal protein S6, no bacterial homolog; phosphorylated on S233 by Ypk3p in a TORC1-dependent manner, and on S232 in a TORC1/2-dependent manner by Ypk1/2/3p; RPS6A has a paralog, RPS6B, that arose from the whole genome duplication [Source:SGD;Acc:S000006011]	31334.5	31866.7	34493.9	12734.4	11506.1	13080.1	6.75749e-56	-1.38832	4.40934e-57	-15.9227	0.38201	55.1702
YML110C	COQ5	AATTGCAAAG	protein_coding	2-hexaprenyl-6-methoxy-1,4-benzoquinone methyltransferase; involved in ubiquinone (Coenzyme Q) biosynthesis; localizes to the matrix face of the mitochondrial inner membrane in a large complex with other ubiquinone biosynthetic enzymes; respiratory defect of the null mutant is partially complemented by human COQ5 [Source:SGD;Acc:S000004578]	3955.77	4002.91	4336.05	1618.94	1617.73	1609.38	1.03873e-55	-1.34315	6.79577e-57	-15.8956	0.394158	54.9835
YLR388W	RPS29A	ATTATTGCAG	protein_coding	Protein component of the small (40S) ribosomal subunit; homologous to mammalian ribosomal protein S29 and bacterial S14; RPS29A has a paralog, RPS29B, that arose from the whole genome duplication [Source:SGD;Acc:S000004380]	1950.5	2887.93	2696.51	10634.7	10904.2	11568.8	1.26554e-55	2.13547	8.30147e-57	15.8831	4.39381	54.8977
YER088C	DOT6	GTGTTTCCTC	protein_coding	Protein involved in rRNA and ribosome biogenesis; activated in stochastic pulses of nuclear localization; binds polymerase A and C motif; subunit of the RPD3L histone deacetylase complex; has chromatin specific SANT domain; involved in telomeric gene silencing and filamentation; relative distribution to the nucleus increases upon DNA replication stress [Source:SGD;Acc:S000000890]	98.5706	197.979	148.869	1194.77	1134.81	1242.65	1.88951e-55	3.00318	1.24271e-56	15.8577	8.01766	54.7237
YBL023C	MCM2	ACACACCTCT	protein_coding	Protein involved in DNA replication; component of the Mcm2-7 hexameric helicase complex that binds chromatin as a part of the pre-replicative complex; relative distribution to the nucleus increases upon DNA replication stress [Source:SGD;Acc:S000000119]	1476.57	1455.78	1511.52	478.715	519.914	485.946	3.22657e-55	-1.5817	2.12766e-56	-15.8239	0.334089	54.4913
YBR173C	UMP1	AAGACCAGAA	protein_coding	Chaperone required for correct maturation of the 20S proteasome; short-lived chaperone; may inhibit premature dimerization of proteasome half-mers; degraded by proteasome upon completion of its assembly [Source:SGD;Acc:S000000377]	138.397	240.332	307.662	1976.46	2192.64	2187.26	3.52865e-55	3.21099	2.33294e-56	15.8181	9.25987	54.4524
YKL209C	STE6	ACTAGGAAAC	protein_coding	Plasma membrane ATP-binding cassette (ABC) transporter; required for the export of a-factor, catalyzes ATP hydrolysis coupled to a-factor transport; contains 12 transmembrane domains and two ATP binding domains; expressed only in MATa cells; human homolog ABCB1 mediates multidrug resistance in many chemotherapy-resistant tumors by effluxing toxic compounds from the cell [Source:SGD;Acc:S000001692]	8824.56	6878.03	7023.63	2289.55	2136.65	2182.21	4.83177e-55	-1.78198	3.20283e-56	-15.7982	0.290784	54.3159
YHR008C	SOD2	AATTGATAAC	protein_coding	Mitochondrial manganese superoxide dismutase; protects cells against oxygen toxicity and oxidative stress; human mitochondrial SOD2 can complement a yeast null mutant and human cytoplasmic SOD1 can also complement when targeted to the mitochondrial matrix [Source:SGD;Acc:S000001050]	225.02	341.784	343.391	1540.17	1606.74	1685.15	5.1172e-55	2.40823	3.40086e-56	15.7944	5.30824	54.291
YPL066W	RGL1	AAGCTACAAT	protein_coding	Regulator of Rho1p signaling, cofactor of Tus1p; required for the localization of Tus1p during all phases of cytokinesis; green fluorescent protein (GFP)-fusion protein localizes to the bud neck and cytoplasm; null mutant is viable and exhibits growth defect on a non-fermentable (respiratory) carbon source [Source:SGD;Acc:S000005987]	53.7658	85.6922	66.4948	519.112	519.914	484.936	5.67899e-55	2.88687	3.78403e-56	15.7877	7.39662	54.2457
YBR023C	CHS3	CTGCTAGAAG	protein_coding	Chitin synthase III; catalyzes the transfer of N-acetylglucosamine (GlcNAc) to chitin; required for synthesis of the majority of cell wall chitin, the chitin ring during bud emergence, and spore wall chitosan; contains overlapping di-leucine and di-acidic signals that mediate, respectively, intracellular trafficking by AP-1 and trafficking to plasma membrane by exomer complex; requires AP-3 compl…	3252.83	3182.43	3374.36	1332.12	1251.79	1234.57	6.34954e-55	-1.3612	4.2418e-56	-15.7804	0.389257	54.1973
YLR172C	DPH5	ATAGAGTGAA	protein_coding	Methyltransferase required for synthesis of diphthamide; diphthamide is a modified histidine residue of translation elongation factor 2 (Eft1p or Eft2p); not essential for viability; GFP-Dph5p fusion protein localizes to the cytoplasm [Source:SGD;Acc:S000004162]	870.209	960.344	1001.39	2587.48	2714.55	2680.28	8.46657e-55	1.49499	5.67069e-56	15.7621	2.81863	54.0723
YPR181C	SEC23	AATTAACTGA	protein_coding	GTPase-activating protein, stimulates the GTPase activity of Sar1p; component of the Sec23p-Sec24p heterodimer of the COPII vesicle coat, involved in ER to Golgi transport; substrate of Ubp3/Bre5 complex; ubiquitylated by Ub-ligase Rsp5p; proteasome-mediated degradation of Sec23p is regulated by Cdc48p [Source:SGD;Acc:S000006385]	962.806	1538.52	1208.82	6155.62	5862.03	6004.11	9.5779e-55	2.28013	6.43156e-56	15.7542	4.85722	54.0187
YKL032C	IXR1	AAGGCAACGC	protein_coding	Transcriptional repressor that regulates hypoxic genes during normoxia; involved in the aerobic repression of genes such as COX5b, TIR1, and HEM13; binds DNA intrastrand cross-links formed by cisplatin; HMG (high mobility group box) domain containing protein which binds and bends cisplatin-modified DNA, blocking excision repair; IXR1 has a paralog, ABF2, that arose from the whole genome duplicati…	39.8265	22.6543	52.6003	491.844	442.927	441.494	1.186e-54	3.58084	7.98444e-56	15.7405	11.9657	53.9259
YKL126W	YPK1	N/A	protein_coding	S/T protein kinase; phosphorylates, downregulates flippase activator Fpk1p; inactivates Orm1p and Orm2p by phosphorylation in response to compromised sphingolipid synthesis; involved in the TORC-dependent phosphorylation of ribosomal proteins Rps6a/b (S6); mutations affect receptor-mediated endocytosis and sphingolipid-mediated and cell integrity signaling pathways; human homolog SGK1 can complem…	3143.31	2820.95	2862.25	1094.78	994.836	1049.68	1.45215e-54	-1.49142	9.80133e-56	-15.7275	0.355663	53.838
YGL056C	SDS23	AACCAAACCT	protein_coding	Protein involved in cell separation during budding; one of two S. cerevisiae homologs (Sds23p and Sds24p) of the S. pombe Sds23 protein, which is implicated in APC/cyclosome regulation; SDS23 has a paralog, SDS24, that arose from the whole genome duplication [Source:SGD;Acc:S000003024]	75.6703	95.5419	133.982	694.843	817.865	775.897	2.13594e-54	2.90663	1.44535e-55	15.7029	7.49866	53.6704
YGR014W	MSB2	N/A	protein_coding	Mucin family member involved in various signaling pathways; functions as osmosensor in the Sho1p-mediated HOG pathway; functions in Cdc42p- and MAP kinase-dependent filamentous growth signaling pathway; processed into secreted and cell-associated forms by aspartyl protease Yps1p; potential Cdc28p substrate [Source:SGD;Acc:S000003246]	671.076	802.749	684.797	2666.26	2271.63	2442.86	2.55578e-54	1.77356	1.73385e-55	15.6913	3.41898	53.5925
YBR025C	OLA1	ACTAATTTTT	protein_coding	P-loop ATPase with similarity to human OLA1 and bacterial YchF; identified as specifically interacting with the proteasome; null mutant displays increased translation rate and increased readthrough of premature stop codons; protein abundance increases in response to hydrogen peroxide and to DNA replication stress [Source:SGD;Acc:S000000229]	5250.13	5665.53	5194.53	12790	12266	12926.6	2.80902e-54	1.23735	1.9105e-55	15.6852	2.35765	53.5514
YEL033W	MTC7	N/A	protein_coding	Protein of unknown function; predicted metabolic role based on network analysis derived from ChIP experiments, a large-scale deletion study and localization of transcription factor binding sites; null mutant is sensitive to temperature oscillation in a cdc13-1 mutant [Source:SGD;Acc:S000000759]	988.693	1140.59	867.409	3990.3	3380.44	3951.22	2.99252e-54	1.91762	2.04047e-55	15.681	3.77799	53.524
YNL074C	MLF3	GAGGAGAATC	protein_coding	Serine-rich protein of unknown function; predicted to be palmitoylated; overproduction suppresses growth inhibition caused by exposure to immunosuppressant leflunomide; MLF3 has a paralog, VHS2, that arose from the whole genome duplication [Source:SGD;Acc:S000005018]	28.8742	71.9026	52.6003	553.451	639.894	608.19	3.05615e-54	3.55318	2.08914e-55	15.6795	11.7385	53.5148
YCL012C	YCL012C	ACACAATTAA	protein_coding	Protein of unknown function; SWAT-GFP and mCherry fusion proteins localize to the endoplasmic reticulum and vacuole respectively; orthologs are present in S. bayanus, S. paradoxus and Ashbya gossypii; YCL012C is not an essential gene [Source:SGD;Acc:S000029705]	15.9306	33.4889	49.6229	492.854	480.921	496.049	3.17215e-54	3.89101	2.17391e-55	15.677	14.8358	53.4986
YNL058C	YNL058C	AAAAGTTCAG	protein_coding	Putative protein of unknown function; green fluorescent protein (GFP)-fusion protein localizes to vacuole; not an essential gene; YNL058C has a paralog, PRM5, that arose from the whole genome duplication [Source:SGD;Acc:S000005003]	121.471	161.535	165.741	765.539	727.88	740.538	3.48766e-54	2.31541	2.39615e-55	15.6708	4.97746	53.4575
YBL076C	ILS1	AAAAAACCAA	protein_coding	Cytoplasmic isoleucine-tRNA synthetase; target of the G1-specific inhibitor reveromycin A [Source:SGD;Acc:S000000172]	34038.7	33006.3	34404.6	15961.2	15573.4	16049.4	4.41745e-54	-1.09222	3.04257e-55	-15.6556	0.469041	53.3548
YDL048C	STP4	AACACTGGAG	protein_coding	Protein containing a Kruppel-type zinc-finger domain; similar to Stp1p, Stp2p; predicted transcription factor; relative distribution to the nucleus increases upon DNA replication stress; STP4 has a paralog, STP3, that arose from the whole genome duplication [Source:SGD;Acc:S000002206]	113.506	148.73	131.997	682.724	622.897	680.931	4.7015e-54	2.33284	3.24633e-55	15.6515	5.03796	53.3278
YGL065C	ALG2	ACGAAATAGA	protein_coding	Mannosyltransferase in the N-linked glycosylation pathway; catalyzes two consecutive steps in the N-linked glycosylation pathway; alg2 mutants exhibit temperature-sensitive growth and abnormal accumulation of the lipid-linked oligosaccharide Man2GlcNAc2-PP-Dol; human ALG2 complements the temperature sensitivity and dolichol-linked oligosaccharide biosynthesis defect of the alg2-1 mutant, but muta…	159.306	152.67	136.959	669.594	638.895	691.034	5.77699e-54	2.15506	3.99892e-55	15.6382	4.45387	53.2383
YJL020C	BBC1	GTGAAACAGT	protein_coding	Protein possibly involved in assembly of actin patches; interacts with an actin assembly factor Las17p and with the SH3 domains of Type I myosins Myo3p and Myo5p; localized predominantly to cortical actin patches [Source:SGD;Acc:S000003557]	418.178	372.318	343.391	1278.59	1340.78	1289.12	6.45996e-54	1.7854	4.48283e-55	15.6309	3.44715	53.1898
YDR270W	CCC2	AAGCTACTTT	protein_coding	Cu(+2)-transporting P-type ATPase; required for export of copper from the cytosol into an extracytosolic compartment; similar to human proteins involved in Menkes and Wilsons diseases; protein abundance increases in response to DNA replication stress; affects TBSV model (+)RNA virus replication by regulating copper metabolism; human homologs ATP7A and ATP7B both complement yeast null mutant [Sour…	1706.57	1670.51	1670.31	610.008	619.898	582.933	6.91121e-54	-1.47725	4.8079e-55	-15.6265	0.359173	53.1604
YAL007C	ERP2	AATTCTGCAT	protein_coding	Member of the p24 family involved in ER to Golgi transport; similar to Emp24p and Erv25p; role in misfolded protein quality control; forms a heterotrimeric complex with Erp1p, Emp24p, and Erv25p; localized to COPII-coated vesicles; ERP2 has a paralog, ERP4, that arose from the whole genome duplication [Source:SGD;Acc:S000000005]	811.465	720.996	651.053	2383.47	2282.62	2300.41	7.43398e-54	1.67381	5.18441e-55	15.6217	3.19057	53.1288
YGL140C	YGL140C	N/A	protein_coding	Putative protein of unknown function; non-essential gene; contains multiple predicted transmembrane domains [Source:SGD;Acc:S000003108]	3466.9	3383.36	3521.24	1292.73	1230.8	1077.97	9.81096e-54	-1.52594	6.85903e-55	-15.6038	0.347254	53.0083
YNR046W	TRM112	AGCCTAGTCA	protein_coding	Protein involved in methylation of tRNA, rRNA, and translation factors; also involved in ribosome biogenesis; subunit of tRNA methyltransferase (MTase) complexes in combination with Trm9p and Trm11p; N7-methylates G1575 of 18S rRNA as complex with Bud23p; subunit of complex with Mtq2p that methylates Sup45p (eRF1) in the ternary complex eRF1-eRF3-GTP; relative distribution to the nucleus increase…	75.6703	154.64	127.035	939.25	1033.83	953.707	1.72914e-53	3.0335	1.21186e-54	15.5674	8.18792	52.7622
YLR227W-B	YLR227W-B	GAGGAGAACT	protein_coding	Retrotransposon TYA Gag and TYB Pol genes; transcribed/translated as one unit; polyprotein is processed to make a nucleocapsid-like protein (Gag), reverse transcriptase (RT), protease (PR), and integrase (IN); similar to retroviral genes [Source:SGD;Acc:S000007376]	127.445	201.918	127.035	1137.2	1035.83	932.491	1.78957e-53	2.7661	1.2573e-54	15.5651	6.80268	52.7473
YBL092W	RPL32	GTTGCTGAAA	protein_coding	Ribosomal 60S subunit protein L32; overexpression disrupts telomeric silencing; homologous to mammalian ribosomal protein L32, no bacterial homolog [Source:SGD;Acc:S000000188]	7391.8	9886.12	9153.45	29917.6	28495.3	30759.1	1.97892e-53	1.75433	1.39375e-54	15.5585	3.3737	52.7036
YNL049C	SFB2	AGCTGCAGTG	protein_coding	Component of the Sec23p-Sfb2p heterodimer of the COPII vesicle coat; required for cargo selection during vesicle formation in ER to Golgi transport; homologous to Sfb3p; SFB2 has a paralog, SEC24, that arose from the whole genome duplication [Source:SGD;Acc:S000004994]	2223.31	2101.92	1991.87	651.415	568.906	698.106	2.16942e-53	-1.71943	1.53167e-54	-15.5524	0.30367	52.6637
YLL010C	PSR1	N/A	protein_coding	Plasma membrane associated protein phosphatase; involved in the general stress response; required along with binding partner Whi2p for full activation of STRE-mediated gene expression, possibly through dephosphorylation of Msn2p; PSR1 has a paralog, PSR2, that arose from the whole genome duplication [Source:SGD;Acc:S000003933]	51.7744	43.3386	49.6229	371.66	368.939	377.846	2.19071e-53	2.95028	1.55048e-54	15.5517	7.72897	52.6594
YHL047C	ARN2	GTAACTCTTT	protein_coding	Transporter; member of the ARN family of transporters that specifically recognize siderophore-iron chelates; responsible for uptake of iron bound to the siderophore triacetylfusarinine C [Source:SGD;Acc:S000001039]	3044.74	2833.75	2752.09	910.972	1016.83	1049.68	2.29891e-53	-1.53534	1.63102e-54	-15.5484	0.344998	52.6385
YNR028W	CPR8	AAAGAAGACT	protein_coding	Peptidyl-prolyl cis-trans isomerase (cyclophilin); catalyzes the cis-trans isomerization of peptide bonds N-terminal to proline residues; potential role in the secretory pathway; CPR8 has a paralog, CPR4, that arose from the whole genome duplication [Source:SGD;Acc:S000005311]	149.349	205.858	218.341	932.18	949.843	938.553	2.32224e-53	2.29783	1.65159e-54	15.5476	4.91716	52.6341
YGR038W	ORM1	ACTGATCGAT	protein_coding	Protein that mediates sphingolipid homeostasis; evolutionarily conserved, required for resistance to agents that induce unfolded protein response; Orm1p and Orm2p together control membrane biogenesis by coordinating lipid homeostasis with protein quality control; ORM1 has a paralog, ORM2, that arose from the whole genome duplication [Source:SGD;Acc:S000003270]	312.638	283.671	353.315	1121.04	1180.81	1155.76	2.47124e-53	1.86446	1.76182e-54	15.5435	3.6413	52.6071
YDR194C	MSS116	AGAGTTGCAC	protein_coding	Mitochondrial transcription elongation factor; DEAD-box protein; required for efficient splicing of mitochondrial Group I and II introns; non-polar RNA helicase that also facilities strand annealing; promotes RNA folding by stabilizing an early assembly intermediate [Source:SGD;Acc:S000002602]	2787.85	2430.9	2338.23	784.728	845.861	784.99	2.6846e-53	-1.64539	1.91856e-54	-15.538	0.31966	52.5711
YML025C	YML6	AATGCGAATA	protein_coding	Mitochondrial ribosomal protein of the large subunit; has similarity to E. coli L4 ribosomal protein and human mitoribosomal MRP-L4 protein; essential for viability, unlike most other mitoribosomal proteins [Source:SGD;Acc:S000004487]	60.7354	70.9177	91.3062	518.102	502.917	482.915	2.73948e-53	2.75384	1.96252e-54	15.5366	6.74509	52.5623
YGR229C	SMI1	N/A	protein_coding	Protein involved in the regulation of cell wall synthesis; proposed to be involved in coordinating cell cycle progression with cell wall integrity [Source:SGD;Acc:S000003461]	2508.07	2785.49	2632	958.439	1011.83	940.574	2.93103e-53	-1.44506	2.1048e-54	-15.5321	0.367277	52.533
YAL060W	BDH1	AAGTCAGAAA	protein_coding	NAD-dependent (R,R)-butanediol dehydrogenase; catalyzes oxidation of (R,R)-2,3-butanediol to (3R)-acetoin, oxidation of meso-butanediol to (3S)-acetoin, and reduction of acetoin; enhances use of 2,3-butanediol as an aerobic carbon source [Source:SGD;Acc:S000000056]	2778.89	3110.53	3345.58	1012.98	989.837	1060.8	3.29842e-53	-1.59191	2.37431e-54	-15.5243	0.331733	52.4817
YML019W	OST6	ATACAAAAAA	protein_coding	Subunit of the oligosaccharyltransferase complex of the ER lumen; complex catalyzes asparagine-linked glycosylation of newly synthesized proteins; similar to and partially functionally redundant with Ost3p [Source:SGD;Acc:S000004481]	2114.79	1845.83	1876.74	648.385	650.893	655.674	3.41756e-53	-1.57816	2.46598e-54	-15.5219	0.334909	52.4663
YPL076W	GPI2	AATCACACTT	protein_coding	Protein involved in the synthesis of GlcNAc-PI; GlcNAc-PI is the first intermediate in the synthesis of glycosylphosphatidylinositol (GPI) anchors; homologous to the human PIG-C protein; GlcNAc-PI stands for N-acetylglucosaminyl phosphatidylinositol [Source:SGD;Acc:S000005997]	56.7528	58.1131	81.3816	472.655	490.919	445.535	4.06455e-53	2.84416	2.93983e-54	15.5106	7.18089	52.391
Q0045	COX1	N/A	protein_coding	Subunit I of cytochrome c oxidase (Complex IV); Complex IV is the terminal member of the mitochondrial inner membrane electron transport chain; one of three mitochondrially-encoded subunits [Source:SGD;Acc:S000007260]	5893.33	4195.96	4021.44	201.989	116.981	122.244	4.15192e-53	-4.99925	3.0102e-54	-15.5091	0.0312662	52.3818
YIL135C	VHS2	GATCCTGAAA	protein_coding	Regulator of septin dynamics; involved in the regulation of septin dynamics at bud neck after mitotic entry, likely by stabilizing septin structure; regulated at post-translational level by cell cycle dependent phosphorylation; likely phosphorylated by Cdc28p and dephosphorylated by Cdc14p before cytokinesis; high-copy suppressor of synthetic lethality of sis2 sit4 double mutant; VHS2 has a paral…	26.8829	53.1883	37.7134	401.959	428.929	506.152	5.63847e-53	3.50387	4.0977e-54	15.4893	11.3441	52.2488
YOL075C	YOL075C	ACAAGTGCTT	protein_coding	Putative ABC transporter [Source:SGD;Acc:S000005435]	1200.77	981.028	972.61	259.556	216.964	222.262	7.19699e-53	-2.17451	5.24276e-54	-15.4734	0.221518	52.1428
YOR224C	RPB8	AGTTGCCAGC	protein_coding	RNA polymerase subunit ABC14.5; common to RNA polymerases I, II, and III [Source:SGD;Acc:S000005750]	437.096	554.537	499.207	1677.52	1937.68	1773.05	1.98227e-52	1.8536	1.44744e-53	15.4079	3.61402	51.7028
YCR024C-A	PMP1	ACACACTTTG	protein_coding	Regulatory subunit for the plasma membrane H(+)-ATPase Pma1p; small single-membrane span proteolipid; forms unique helix and positively charged cytoplasmic domain that is able to specifically segregate phosphatidylserines; PMP1 has a paralog, PMP2, that arose from the whole genome duplication [Source:SGD;Acc:S000000619]	582.463	466.875	439.659	2337.02	1893.69	2029.66	1.98724e-52	2.07196	1.45449e-53	15.4076	4.20457	51.7018
YJL080C	SCP160	N/A	protein_coding	Essential RNA-binding G protein effector of mating response pathway; ligand-activated RNA-binding protein that delivers RNAs involved in polarization and perpetualizing mating signal to shmoo tip during pheromone signaling; Scp160p-mediated RNA trafficking essential for chemotropism and successful mating; mainly associated with nuclear envelope and ER, interacts in mRNA-dependent manner with tran…	1888.77	2172.84	1841.01	5595.1	5269.13	5368.64	3.33834e-52	1.45945	2.44915e-53	15.3739	2.75004	51.4765
YJL186W	MNN5	AAGAGGATAT	protein_coding	Alpha-1,2-mannosyltransferase; responsible for addition of the second alpha-1,2-linked mannose of the branches on the mannan backbone of oligosaccharides, localizes to an early Golgi compartment [Source:SGD;Acc:S000003722]	4927.53	4799.75	4982.14	2179.46	2123.65	2177.16	4.30469e-52	-1.18262	3.16554e-53	-15.3573	0.440551	51.3661
YPR132W	RPS23B	AAGAACAACA	protein_coding	Ribosomal protein 28 (rp28) of the small (40S) ribosomal subunit; required for translational accuracy; homologous to mammalian ribosomal protein S23 and bacterial S12; RPS23B has a paralog, RPS23A, that arose from the whole genome duplication; deletion of both RPS23A and RPS23B is lethal [Source:SGD;Acc:S000006336]	47663.4	54820.3	59022.5	18506.3	17772.1	19659.1	5.1538e-52	-1.52971	3.79885e-53	-15.3455	0.346348	51.2879
YOR063W	RPL3	ACAGTTACTA	protein_coding	Ribosomal 60S subunit protein L3; homologous to mammalian ribosomal protein L3 and bacterial L3; plays an important role in function of eIF5B in stimulating 3' end processing of 18S rRNA in context of 80S ribosomes that have not yet engaged in translation; involved in replication and maintenance of killer double stranded RNA virus [Source:SGD;Acc:S000005589]	77154.9	88406.8	93014.2	30865	28577.3	32332.1	8.27169e-52	-1.49443	6.11131e-53	-15.3146	0.354922	51.0824
YMR123W	PKR1	AGGGATATAA	protein_coding	V-ATPase assembly factor; functions with other V-ATPase assembly factors in the ER to efficiently assemble the V-ATPase membrane sector (V0); protein abundance increases in response to DNA replication stress [Source:SGD;Acc:S000004730]	232.985	349.664	328.504	1382.62	1534.75	1440.66	9.25001e-52	2.25775	6.85008e-53	15.3071	4.78245	51.0339
YNL185C	MRPL19	GTGAACATTC	protein_coding	Mitochondrial ribosomal protein of the large subunit [Source:SGD;Acc:S000005129]	130.432	160.55	124.057	634.246	684.887	663.756	1.10683e-51	2.25605	8.21569e-53	15.2953	4.7768	50.9559
YCL044C	MGR1	ACTTGCTTTA	protein_coding	Subunit of the mitochondrial (mt) i-AAA protease supercomplex; i-AAA degrades misfolded mitochondrial proteins; forms a subcomplex with Mgr3p that binds to substrates to facilitate proteolysis; required for growth of cells lacking mtDNA [Source:SGD;Acc:S000000549]	32.8569	62.053	25.8039	463.565	544.91	556.666	1.48038e-51	3.69561	1.10141e-52	15.2762	12.9565	50.8296
YBR009C	HHF1	AAACAAAAAC	protein_coding	Histone H4; core histone protein required for chromatin assembly and chromosome function; one of two identical histone proteins (see also HHF2); contributes to telomeric silencing; N-terminal domain involved in maintaining genomic integrity [Source:SGD;Acc:S000000213]	3938.84	4151.64	4304.29	9419.77	10220.3	9722.97	1.61196e-51	1.24427	1.20209e-52	15.2705	2.36899	50.7926
YJL173C	RFA3	AAGTAAAAAT	protein_coding	Subunit of heterotrimeric Replication Protein A (RPA); RPA is a highly conserved single-stranded DNA binding protein complex involved in DNA replication, repair, recombination; RPA protects against inappropriate telomere recombination, and upon telomere uncapping, prevents cell proliferation by a checkpoint-independent pathway; with Sgs1p-Top2p-Rmi1p, stimulates DNA catenation/decatenation activi…	251.903	296.475	302.7	1056.4	988.837	1101.21	1.82052e-51	1.88624	1.36076e-52	15.2624	3.6967	50.7398
YOL126C	MDH2	AGTCAGAAGT	protein_coding	Cytoplasmic malate dehydrogenase; one of three isozymes that catalyze interconversion of malate and oxaloacetate; involved in the glyoxylate cycle and gluconeogenesis during growth on two-carbon compounds; interacts with Pck1p and Fbp1 [Source:SGD;Acc:S000005486]	767.656	1113.01	987.497	3687.31	3750.38	3790.58	1.92107e-51	1.96886	1.43923e-52	15.2588	3.91459	50.7165
YGR282C	BGL2	AACTAACCAA	protein_coding	Endo-beta-1,3-glucanase; major protein of the cell wall, involved in cell wall maintenance; involved in incorporation of newly synthesized mannoprotein molecules into the cell wall [Source:SGD;Acc:S000003514]	4553.16	6745.06	5751.3	22293.6	21770.4	22641.5	2.2627e-51	1.96806	1.69908e-52	15.2479	3.91241	50.6454
YNL217W	PPN2	AGGCTTGAGG	protein_coding	Putative protein of unknown function; weak sequence similarity to bis (5'-nucleotidyl)-tetraphosphatases; (GFP)-fusion protein localizes to the vacuole; null mutant is highly sensitive to azaserine and resistant to sodium-O-vandate [Source:SGD;Acc:S000005161]	2204.4	2625.92	2544.66	789.778	791.869	845.607	3.28692e-51	-1.60335	2.47384e-52	-15.2234	0.329111	50.4832
YMR152W	YIM1	ACTTTAAAAC	protein_coding	Protein of unknown function; null mutant displays sensitivity to DNA damaging agents; may have a role in lipid metabolism, based on localization to lipid droplets; the authentic, non-tagged protein is detected in highly purified mitochondria in high-throughput studies; protein abundance increases in response to DNA replication stress [Source:SGD;Acc:S000004760]	172.25	170.399	199.484	716.052	726.88	778.928	3.43499e-51	2.03509	2.59122e-52	15.2204	4.09847	50.4641
YKL054C	DEF1	ACCAATTACC	protein_coding	RNAPII degradation factor; forms a complex with Rad26p in chromatin, enables ubiquitination and proteolysis of RNAPII present in an elongation complex; mutant is deficient in Zip1p loading onto chromosomes during meiosis [Source:SGD;Acc:S000001537]	448.048	697.357	530.966	2593.54	2570.58	2514.59	4.28738e-51	2.19539	3.24162e-52	15.2057	4.58013	50.3678
YIL022W	TIM44	AAGCCCGCAA	protein_coding	Essential component of the TIM23 complex; tethers the import motor and regulatory factors (PAM complex) to the translocation channel (Tim23p-Tim17p core complex); TIM23 complex is short for the translocase of the inner mitochondrial membrane [Source:SGD;Acc:S000001284]	172.25	227.528	228.266	867.544	970.84	988.057	4.84644e-51	2.16989	3.67269e-52	15.1975	4.4999	50.3146
YBR230C	OM14	AACATCTACC	protein_coding	Mitochondrial outer membrane receptor for cytosolic ribosomes; integral protein of the outer membrane that interacts with the nascent chain-associated complex (NAC) bound to ribosomes, contributing to co-translational mitochondrial import; interacts with porin (Por1p) and Om45p; abundance is decreased in cells grown in glucose relative to other carbon sources [Source:SGD;Acc:S000000434]	87.6183	115.241	131.997	610.008	733.879	659.715	5.20107e-51	2.58086	3.95041e-52	15.1927	5.98296	50.2839
YCL010C	SGF29	ACACGGTCAC	protein_coding	Component of the HAT/Core module of the SAGA, SLIK, and ADA complexes; HAT/Core module also contains Gcn5p, Ngg1p, and Ada2p; binds methylated histone H3K4; involved in transcriptional regulation through SAGA and TBP recruitment to target promoters and H3 acetylation [Source:SGD;Acc:S000000516]	681.033	623.485	681.819	161.591	132.978	151.542	5.58735e-51	-2.1548	4.25344e-52	-15.1879	0.224564	50.2528
YBR056W	YBR056W	GAACTGCACA	protein_coding	Putative glycoside hydrolase of the mitochondrial intermembrane space [Source:SGD;Acc:S000000260]	1665.74	1564.13	1430.13	503.963	480.921	511.203	6.44587e-51	-1.63917	4.91814e-52	-15.1784	0.321041	50.1907
YBR079C	RPG1	ATACAAACGC	protein_coding	eIF3a subunit of the eukaryotic translation initiation factor 3 (eIF3); subunit of the core complex of eIF3; essential for translation; part of a Prt1p-Rpg1p-Nip1p subcomplex that stimulates binding of mRNA and tRNA(i)Met to ribosomes; involved in translation reinitiation; eIF3 is also involved in programmed stop codon readthrough [Source:SGD;Acc:S000000283]	1794.18	1920.69	1763.6	4575.06	4302.29	4661.45	6.51997e-51	1.30522	4.98593e-52	15.1775	2.47122	50.1858
YNL066W	SUN4	ATCCCAAATT	protein_coding	Cell wall protein related to glucanases; possibly involved in cell wall septation; member of the SUN family; SUN4 has a paralog, SIM1, that arose from the whole genome duplication [Source:SGD;Acc:S000005010]	1449.68	2311.72	2098.06	9303.62	8869.54	9124.88	7.10167e-51	2.21992	5.44302e-52	15.1717	4.65868	50.1486
YBR199W	KTR4	ACTTTCACGG	protein_coding	Glycosyltransferase involved in protein glycosylation; transfers GDP-mannose to methyl-alpha-mannoside in vitro; member of the KRE2/MNT1 mannosyltransferase family of type II membrane proteins with a short cytoplasmic N-terminus, a membrane-spanning region and a highly conserved catalytic lumenal domain [Source:SGD;Acc:S000000403]	4184.77	4248.17	4410.49	1838.1	1891.69	1830.63	7.5405e-51	-1.20775	5.79237e-52	-15.1676	0.432943	50.1226
YFR052W	RPN12	ATTGAAGTGA	protein_coding	Subunit of the 19S regulatory particle of the 26S proteasome lid; synthetically lethal with RPT1, which is an ATPase component of the 19S regulatory particle; physically interacts with Nob1p and Rpn3p; protein abundance increases in response to DNA replication stress [Source:SGD;Acc:S000001948]	295.712	255.107	245.137	1129.12	1001.83	971.892	7.69809e-51	1.96291	5.92672e-52	15.1661	3.89847	50.1136
YOR212W	STE4	AAGGTCAATA	protein_coding	G protein beta subunit; forms a dimer with Ste18p to activate mating signaling pathway, forms heterotrimer with Gpa1p and Ste18p to dampen signaling; pheromone-induced phosphorylation plays critical role in chemotropism; may recruit Rho1p to polarized growth site during mating; contains WD40 repeats [Source:SGD;Acc:S000005738]	2695.26	2510.68	2593.3	1058.42	1040.83	1028.47	1.0222e-50	-1.31821	7.88753e-52	-15.1474	0.401033	49.9905
YDR325W	YCG1	AACAGGCCGC	protein_coding	Subunit of the condensin complex; required for establishment and maintenance of chromosome condensation, chromosome segregation and chromatin binding by the complex; required for tRNA genes clustering at the nucleolus; required for replication slow zone breakage following Mec1p inactivation; transcription is cell cycle regulated, peaking in mitosis and declining in G1; protein is constitutively d…	1093.24	945.569	948.791	275.715	235.961	223.273	1.07e-50	-2.02329	8.27483e-52	-15.1442	0.245997	49.9706
YGR085C	RPL11B	ATATACAAAA	protein_coding	Ribosomal 60S subunit protein L11B; expressed at half the level of Rpl11Ap; involved in ribosomal assembly; depletion causes degradation of 60S proteins and RNA; homologous to mammalian ribosomal protein L11 and bacterial L5; RPL11B has a paralog, RPL11A, that arose from the whole genome duplication [Source:SGD;Acc:S000003317]	3462.91	4582.07	4525.61	14008	13626.8	14127.8	1.28676e-50	1.73214	9.97336e-52	15.1319	3.3222	49.8905
YEL017C-A	PMP2	AATAAATAGT	protein_coding	Proteolipid associated with plasma membrane H(+)-ATPase (Pma1p); regulates plasma membrane H(+)-ATPase activity; protein abundance increases in response to DNA replication stress; PMP2 has a paralog, PMP1, that arose from the whole genome duplication [Source:SGD;Acc:S000002103]	3532.61	2550.08	2816.6	10363.1	11732.1	10598.9	1.34923e-50	1.87729	1.04808e-51	15.1287	3.67385	49.8699
YLR231C	BNA5	GTGGAAAAAA	protein_coding	Kynureninase; required for the de novo biosynthesis of NAD from tryptophan via kynurenine; expression regulated by Hst1p [Source:SGD;Acc:S000004221]	2640.5	2824.89	2992.26	1058.42	998.835	1076.96	1.38092e-50	-1.43219	1.07508e-51	-15.127	0.370569	49.8598
YBL054W	TOD6	AAATCTGGCA	protein_coding	PAC motif binding protein involved in rRNA and ribosome biogenesis; subunit of the RPD3L histone deacetylase complex; Myb-like HTH transcription factor; hypophosphorylated by rapamycin treatment in a Sch9p-dependent manner; activated in stochastic pulses of nuclear localization [Source:SGD;Acc:S000000150]	77.6617	82.7373	78.4043	426.197	455.925	496.049	1.62446e-50	2.52876	1.26749e-51	15.1161	5.77077	49.7893
YDL055C	PSA1	GACTTTGATA	protein_coding	GDP-mannose pyrophosphorylase (mannose-1-phosphate guanyltransferase); synthesizes GDP-mannose from GTP and mannose-1-phosphate in cell wall biosynthesis; required for normal cell wall structure [Source:SGD;Acc:S000002213]	36788.7	37815.9	39832.3	17376.1	15760.4	16594.9	2.47555e-50	-1.20233	1.93582e-51	-15.0882	0.434574	49.6063
YJR045C	SSC1	ATACGTTGCT	protein_coding	Hsp70 family ATPase; constituent of the import motor component of the Translocase of the Inner Mitochondrial membrane (TIM23 complex); involved in protein translocation and folding; subunit of SceI endonuclease; SSC1 has a paralog, ECM10, that arose from the whole genome duplication [Source:SGD;Acc:S000003806]	4439.66	6299.85	5889.25	20221.1	19970.7	20557.2	2.64276e-50	1.86917	2.07114e-51	15.0838	3.65322	49.5779
YPL019C	VTC3	ATTGGCGGGT	protein_coding	Regulatory subunit of the vacuolar transporter chaperone (VTC) complex; involved in membrane trafficking, vacuolar polyphosphate accumulation, microautophagy and non-autophagic vacuolar fusion; VTC3 has a paralog, VTC2, that arose from the whole genome duplication [Source:SGD;Acc:S000005940]	16507.1	13737.3	14292.4	5545.61	4827.2	5115.06	3.968e-50	-1.52386	3.11659e-51	-15.0568	0.347753	49.4014
YDL140C	RPO21	N/A	protein_coding	RNA polymerase II largest subunit B220; part of central core; phosphorylation of C-terminal heptapeptide repeat domain regulates association with transcription and splicing factors; similar to bacterial beta-prime [Source:SGD;Acc:S000002299]	1169.9	1622.24	1418.22	5228.49	4781.21	4949.38	4.86046e-50	1.82895	3.82595e-51	15.0432	3.55277	49.3133
YKL003C	MRP17	AACAGAGGAA	protein_coding	Mitochondrial ribosomal protein of the small subunit; MRP17 exhibits genetic interactions with PET122, encoding a COX3-specific translational activator [Source:SGD;Acc:S000001486]	68.7007	83.7223	86.3439	434.277	501.917	514.234	5.2877e-50	2.60264	4.17138e-51	15.0375	6.07397	49.2767
YKL167C	MRP49	GAGCCTGCTA	protein_coding	Mitochondrial ribosomal protein of the large subunit; not essential for mitochondrial translation [Source:SGD;Acc:S000001650]	15.9306	14.7745	20.8416	270.666	274.955	270.756	8.2076e-50	3.98558	6.489e-51	15.0082	15.8409	49.0858
YML057W	CMP2	AATTGCTACG	protein_coding	Calcineurin A; one isoform (the other is Cna1p) of the catalytic subunit of calcineurin, a Ca++/calmodulin-regulated protein phosphatase which regulates Crz1p (a stress-response transcription factor), the other calcineurin subunit is CNB1; regulates the function of Aly1p alpha-arrestin; CMP2 has a paralog, CNA1, that arose from the whole genome duplication [Source:SGD;Acc:S000004521]	151.341	201.918	172.688	793.818	738.878	760.743	8.46063e-50	2.12425	6.70366e-51	15.006	4.35975	49.0726
YCR011C	ADP1	ATCTGTGCGT	protein_coding	Putative ATP-dependent permease of the ABC transporter family [Source:SGD;Acc:S000000604]	7210.59	5426.19	5756.26	1849.21	1792.7	1819.52	9.30421e-50	-1.7518	7.38812e-51	-14.9996	0.296931	49.0313
YJR093C	FIP1	AGCATTTCTC	protein_coding	Subunit of cleavage polyadenylation factor (CPF); interacts directly with poly(A) polymerase (Pap1p) to regulate its activity; bridging factor that links Pap1p and the CPF complex via Yth1p [Source:SGD;Acc:S000003853]	28.8742	46.2935	30.7662	325.203	363.94	369.764	1.00776e-49	3.32053	8.01966e-51	14.9941	9.9903	48.9966
YDR096W	GIS1	CAAAAACAGA	protein_coding	Histone demethylase and transcription factor; regulates genes during nutrient limitation; activity modulated by proteasome-mediated proteolysis; has JmjC and JmjN domain in N-terminus that interact, promoting stability and proper transcriptional activity; contains two transactivating domains downstream of Jmj domains and a C-terminal DNA binding domain; relocalizes to the cytosol in response to h…	56.7528	53.1883	57.5626	364.591	368.939	379.866	1.09213e-49	2.73281	8.70986e-51	14.9887	6.64749	48.9617
YER043C	SAH1	AACTGACAAA	protein_coding	S-adenosyl-L-homocysteine hydrolase; catabolizes S-adenosyl-L-homocysteine which is formed after donation of the activated methyl group of S-adenosyl-L-methionine (AdoMet) to an acceptor; regulates cellular lipid homoeostasis by regulating phosphatidylcholine(PC)synthesis and triacylglycerol (TG) levels [Source:SGD;Acc:S000000845]	5630.47	6821.89	6234.63	17152.9	15935.4	17254.6	1.13878e-49	1.42974	9.10155e-51	14.9857	2.69398	48.9436
YHR135C	YCK1	CAAACGCAAA	protein_coding	Palmitoylated plasma membrane-bound casein kinase I (CK1) isoform; shares redundant functions with Yck2p in morphogenesis, proper septin assembly, endocytic trafficking, and glucose sensing; stabilized by Sod1p binding in the presence of glucose and oxygen, causing glucose repression of respiratory metabolism; involved in the phosphorylation and regulation of glucose sensor Rgt2p; YCK1 has a para…	257.877	284.656	360.263	1192.75	1253.79	1254.77	1.345e-49	2.03557	1.0773e-50	14.9745	4.09984	48.8713
YBL014C	RRN6	AAAGAGAGAA	protein_coding	Component of the core factor (CF) rDNA transcription factor complex; CF is required for transcription of 35S rRNA genes by RNA polymerase I and is composed of Rrn6p, Rrn7p, and Rrn11p [Source:SGD;Acc:S000000110]	1098.22	1102.18	1105.6	352.471	310.949	362.692	2.70917e-49	-1.68803	2.17463e-50	-14.9278	0.310351	48.5672
YIL130W	ASG1	AGTAATCGAA	protein_coding	Zinc cluster protein proposed to be a transcriptional regulator; regulator involved in the stress response; null mutants have a respiratory deficiency, calcofluor white sensitivity and slightly increased cycloheximide resistance [Source:SGD;Acc:S000001392]	249.911	192.069	199.484	871.584	866.857	860.761	2.90129e-49	2.01882	2.33385e-50	14.923	4.05254	48.5374
YOR034C	AKR2	N/A	protein_coding	Ankyrin repeat-containing protein; member of a family of putative palmitoyltransferases containing an Asp-His-His-Cys-cysteine rich (DHHC-CRD) domain; possibly involved in constitutive endocytosis of Ste3p; AKR2 has a paralog, AKR1, that arose from the whole genome duplication [Source:SGD;Acc:S000005560]	2440.37	2131.47	2211.2	809.977	713.882	684.972	4.71868e-49	-1.61865	3.80394e-50	-14.8904	0.32564	48.3262
YDR525W-A	SNA2	AGAGAACATA	protein_coding	Protein of unknown function; has similarity to Pmp3p, which is involved in cation transport; green fluorescent protein (GFP)-fusion protein localizes to the cytoplasm in a punctate pattern [Source:SGD;Acc:S000007236]	106.536	95.5419	100.238	563.55	478.921	509.183	4.72989e-49	2.35975	3.82114e-50	14.8901	5.13282	48.3251
YML052W	SUR7	AAGTATAGTA	protein_coding	Plasma membrane protein, component of eisosomes; long-lived protein that remains stable in eisosomes of mother cells while other eisosome proteins, Pil1p and Lsp1p, turn over; may function to anchor the eisosome in place; sporulation and plasma membrane sphingolipid content are altered in mutants; localizes to furrow-like invaginations (MCC patches) [Source:SGD;Acc:S000004516]	767.656	1086.42	1095.67	3830.73	3940.35	3853.22	4.73949e-49	1.97843	3.83708e-50	14.8898	3.94063	48.3243
YBR220C	YBR220C	AAGACCTAAA	protein_coding	Putative protein of unknown function; YBR220C is not an essential gene [Source:SGD;Acc:S000000424]	1937.56	1812.34	2008.74	716.052	627.896	658.705	6.32615e-49	-1.52385	5.13255e-50	-14.8704	0.347756	48.1989
YER064C	VHR2	AGCTGTATAT	protein_coding	Non-essential nuclear protein; null mutation has global effects on transcription; VHR2 has a paralog, VHR1, that arose from the whole genome duplication; relative distribution to the nucleus increases upon DNA replication stress [Source:SGD;Acc:S000000866]	77.6617	120.166	100.238	588.799	551.909	577.882	6.68575e-49	2.52706	5.43585e-50	14.8665	5.76397	48.1749
YKL160W	ELF1	AACGAGCCAT	protein_coding	Transcription elongation factor with a conserved zinc finger domain; implicated in the maintenance of proper chromatin structure in actively transcribed regions; deletion inhibits Brome mosaic virus (BMV) gene expression [Source:SGD;Acc:S000001643]	645.189	673.718	612.347	1721.96	1953.68	1875.09	8.04134e-49	1.52313	6.55189e-50	14.854	2.87413	48.0947
YKL081W	TEF4	GATTTTGGCC	protein_coding	Gamma subunit of translational elongation factor eEF1B; stimulates the binding of aminoacyl-tRNA (AA-tRNA) to ribosomes by releasing eEF1A (Tef1p/Tef2p) from the ribosomal complex [Source:SGD;Acc:S000001564]	5318.83	7902.4	6403.35	24920.4	24560.9	24889.3	8.94811e-49	1.92206	7.30616e-50	14.8467	3.78964	48.0483
YGL120C	PRP43	ATAGAAAGAT	protein_coding	RNA helicase in the DEAH-box family; functions in both RNA polymerase I and polymerase II transcript metabolism; catalyzes removal of U2, U5, and U6 snRNPs from the postsplicing lariat-intron ribonucleoprotein complex; required for efficient biogenesis of both small- and large-subunit rRNAs; acts with Sqs1p to promote 20S to 18S rRNA processing catalyzed by endonuclease Nob1p [Source:SGD;Acc:S000…	868.218	973.148	943.828	2472.35	2388.61	2363.05	1.03565e-48	1.37497	8.47402e-50	14.8368	2.59363	47.9848
YPR106W	ISR1	CAAACGTCAC	protein_coding	Predicted protein kinase; overexpression causes sensitivity to staurosporine, which is a potent inhibitor of protein kinase C [Source:SGD;Acc:S000006310]	79.653	55.1582	76.4193	458.516	429.929	455.638	1.09806e-48	2.67018	9.00362e-50	14.8327	6.3651	47.9594
YDR188W	CCT6	AAGGGTGTGG	protein_coding	Subunit of the cytosolic chaperonin Cct ring complex; related to Tcp1p, essential protein that is required for the assembly of actin and tubulins in vivo; contains an ATP-binding motif [Source:SGD;Acc:S000002596]	6025.75	6491.92	6648.48	2614.75	2381.61	2671.19	1.30901e-48	-1.32175	1.07559e-49	-14.8208	0.400049	47.8831
YMR022W	UBC7	AGTAATAGTG	protein_coding	Ubiquitin conjugating enzyme; involved in the ER-associated protein degradation (ERAD) pathway and in the inner nuclear membrane-associated degradation (INMAD) pathway; requires Cue1p for recruitment to the ER membrane; proposed to be involved in chromatin assembly [Source:SGD;Acc:S000004624]	85.627	164.49	143.907	866.534	929.847	943.604	1.4243e-48	2.79744	1.17278e-49	14.8149	6.95205	47.8464
YEL034W	HYP2	AGCCAATTAC	protein_coding	Translation elongation factor eIF-5A; required for translation of proteins containing polyproline stretches, including Bni1p, and this leads to a requirement for mating projection formation; structural homolog of bacterial EF-P; undergoes an essential hypusination modification; HYP2 has a paralog, ANB1, that arose from the whole genome duplication; human EIF5A complements the inviability of the y…	7545.13	10883.9	9958.33	34834.1	33516.5	34880	2.2728e-48	1.86254	1.87536e-49	14.7834	3.63648	47.6434
YOL020W	TAT2	GAGCACGACA	protein_coding	High affinity tryptophan and tyrosine permease; overexpression confers FK506 and FTY720 resistance [Source:SGD;Acc:S000005380]	4965.37	5179.95	5547.85	2232.99	2167.64	2219.59	2.57044e-48	-1.24519	2.12539e-49	-14.7749	0.421852	47.59
YGR095C	RRP46	CTGCATATAT	protein_coding	Exosome non-catalytic core component; involved in 3'-5' RNA processing and degradation in both the nucleus and the cytoplasm; has similarity to E. coli RNase PH and to human hRrp46p (EXOSC5) [Source:SGD;Acc:S000003327]	43.8091	47.2785	83.3666	502.953	564.907	499.08	2.89213e-48	3.16719	2.39638e-49	14.7669	8.98292	47.5388
YGR279C	SCW4	AGCTAGATAT	protein_coding	Cell wall protein with similarity to glucanases; scw4 scw10 double mutants exhibit defects in mating; SCW4 has a paralog, SCW10, that arose from the whole genome duplication [Source:SGD;Acc:S000003511]	2187.47	3451.33	2757.05	11869.9	11926	11693	3.15417e-48	2.07959	2.61895e-49	14.7609	4.22688	47.5011
YJL093C	TOK1	GAACAGCTTT	protein_coding	Outward-rectifier potassium channel of the plasma membrane; has two pore domains in tandem, each of which forms a functional channel permeable to potassium; carboxy tail functions to prevent inner gate closures; target of K1 toxin [Source:SGD;Acc:S000003629]	1729.47	1711.87	1771.54	657.475	645.893	692.044	4.45221e-48	-1.38542	3.70441e-49	-14.7375	0.382778	47.3514
YOR117W	RPT5	GACTTATTTG	protein_coding	ATPase of the 19S regulatory particle of the 26S proteasome; one of six ATPases of the regulatory particle; involved in the degradation of ubiquitinated substrates; recruited to the GAL1-10 promoter region upon induction of transcription; similar to human TBP1 [Source:SGD;Acc:S000005643]	4018.49	4031.47	4071.07	1843.15	1841.7	1827.6	4.81563e-48	-1.13675	4.0151e-49	-14.732	0.454784	47.3173
YPR108W	RPN7	ATTGTTGTAG	protein_coding	Essential non-ATPase regulatory subunit of the 26S proteasome; similar to another S. cerevisiae regulatory subunit, Rpn5p, as well as to mammalian proteasome subunits [Source:SGD;Acc:S000006312]	3612.26	3307.52	3391.23	1407.87	1466.76	1396.21	5.10979e-48	-1.27157	4.26918e-49	-14.7279	0.41421	47.2916
YLR443W	ECM7	AAACGTCCCG	protein_coding	Putative integral membrane protein with a role in calcium uptake; non-essential protein; mutant has cell wall defects and Ca+ uptake deficiencies; transcription is induced under conditions of zinc deficiency [Source:SGD;Acc:S000004435]	1365.05	1380.92	1494.64	451.446	505.917	453.617	5.13424e-48	-1.58749	4.29848e-49	-14.7274	0.33275	47.2895
YOL107W	YOL107W	AAGCCAAGAA	protein_coding	Putative protein of unknown function; green fluorescent protein (GFP)-fusion protein localizes to the cytoplasm and colocalizes in a punctate pattern with the early golgi/COPI vesicles; YOL107W is not an essential protein [Source:SGD;Acc:S000005467]	64.7181	47.2785	40.6908	455.486	395.935	380.877	7.20286e-48	3.01302	6.04279e-49	14.7044	8.07253	47.1425
YPR129W	SCD6	ATCGAAAAAC	protein_coding	Repressor of translation initiation; binds eIF4G through its RGG domain and inhibits recruitment of the preinitiation complex; also contains an Lsm domain; may have a role in RNA processing; overproduction suppresses null mutation in clathrin heavy chain gene CHC1; forms cytoplasmic foci upon DNA replication stress [Source:SGD;Acc:S000006333]	130.432	156.61	160.778	638.286	616.898	643.55	7.61427e-48	2.08388	6.40109e-49	14.7005	4.23947	47.1184
YER003C	PMI40	AACACTAAAC	protein_coding	Mannose-6-phosphate isomerase; catalyzes the interconversion of fructose-6-P and mannose-6-P; required for early steps in protein mannosylation [Source:SGD;Acc:S000000805]	1792.19	1855.68	1677.26	4466.99	4124.32	4383.62	7.73753e-48	1.28481	6.51806e-49	14.6992	2.43651	47.1114
YEL060C	PRB1	AATTAGCTTC	protein_coding	Vacuolar proteinase B (yscB) with H3 N-terminal endopeptidase activity; serine protease of the subtilisin family; involved in protein degradation in the vacuole and required for full protein degradation during sporulation; activity inhibited by Pbi2p; protein abundance increases in response to DNA replication stress; PRB1 has a paralog, YSP3, that arose from the whole genome duplication [Source:S…	193.159	272.836	307.662	1249.3	1293.79	1208.3	9.72735e-48	2.27755	8.21107e-49	14.6836	4.84852	47.012
YHR072W	ERG7	AGTAATGTAC	protein_coding	Lanosterol synthase; an essential enzyme that catalyzes the cyclization of squalene 2,3-epoxide, a step in ergosterol biosynthesis; human LSS functionally complements the lethality of the erg7 null mutation [Source:SGD;Acc:S000001114]	2846.6	3083.93	3523.23	1023.08	1080.82	946.635	1.04978e-47	-1.6318	8.87956e-49	-14.6783	0.322686	46.9789
YIL014W	MNT3	AATAATCTAC	protein_coding	Alpha-1,3-mannosyltransferase; adds the fourth and fifth alpha-1,3-linked mannose residues to O-linked glycans during protein O-glycosylation [Source:SGD;Acc:S000001276]	2425.43	2025.09	2105.01	707.972	757.875	735.486	1.11642e-47	-1.57429	9.46249e-49	-14.674	0.335809	46.9522
YEL037C	RAD23	ATTGATAAGG	protein_coding	Protein with ubiquitin-like N terminus; subunit of Nuclear Excision Repair Factor 2 (NEF2) with Rad4p that binds damaged DNA; enhances protein deglycosylation activity of Png1p; also involved, with Rad4p, in ubiquitylated protein turnover; Rad4p-Rad23p heterodimer binds to promoters of DNA damage response genes to repress their transcription in the absence of DNA damage [Source:SGD;Acc:S000000763]	353.46	321.099	343.391	1053.37	1072.82	1014.32	1.1333e-47	1.62543	9.62512e-49	14.6728	3.08534	46.9457
YDR384C	ATO3	AGTTTTATAA	protein_coding	Plasma membrane protein, putative ammonium transporter; regulation pattern suggests a possible role in export of ammonia from the cell; phosphorylated in mitochondria; member of the TC 9.B.33 YaaH family of putative transporters [Source:SGD;Acc:S000002792]	336.534	412.701	415.84	1265.46	1348.78	1291.14	1.25527e-47	1.74495	1.06827e-48	14.6658	3.35184	46.9013
YMR043W	MCM1	AGCAAAAATG	protein_coding	Transcription factor; involved in cell-type-specific transcription and pheromone response; plays a central role in the formation of both repressor and activator complexes; relocalizes to the cytosol in response to hypoxia [Source:SGD;Acc:S000004646]	89.6096	71.9026	47.638	530.222	538.911	492.008	1.40718e-47	2.90014	1.19998e-48	14.6579	7.46499	46.8517
YKL043W	PHD1	N/A	protein_coding	Transcriptional activator that enhances pseudohyphal growth; physically interacts with the Tup1-Cyc8 complex and recruits Tup1p to its targets; regulates expression of FLO11, an adhesin required for pseudohyphal filament formation; similar to StuA, an A. nidulans developmental regulator; potential Cdc28p substrate; PHD1 has a paralog, SOK2, that arose from the whole genome duplication [Source:SGD…	64.7181	65.9928	45.6531	391.859	400.934	451.597	1.62867e-47	2.81864	1.39166e-48	14.6478	7.05499	46.7882
YOR312C	RPL20B	AGAAGAGAAC	protein_coding	Ribosomal 60S subunit protein L20B; homologous to mammalian ribosomal protein L18A, no bacterial homolog; RPL20B has a paralog, RPL20A, that arose from the whole genome duplication [Source:SGD;Acc:S000005839]	11545.7	11340.9	11192	23411.6	22801.2	24105.4	1.74113e-47	1.04503	1.49077e-48	14.6431	2.06341	46.7592
YNL131W	TOM22	AAAGAGGTCA	protein_coding	Component of the TOM (Translocase of Outer Membrane) complex; responsible for initial import of mitochondrially directed proteins; mediates interaction between TOM and TIM complexes and acts as a receptor for precursor proteins [Source:SGD;Acc:S000005075]	1266.48	1339.56	1220.72	3069.23	3402.44	3207.65	1.74318e-47	1.33877	1.49553e-48	14.6429	2.52936	46.7587
YOR328W	PDR10	N/A	protein_coding	ATP-binding cassette (ABC) transporter; multidrug transporter involved in the pleiotropic drug resistance network; regulated by Pdr1p and Pdr3p [Source:SGD;Acc:S000005855]	748.738	750.545	778.088	220.168	210.965	226.303	1.95791e-47	-1.79251	1.68313e-48	-14.6349	0.288669	46.7082
YER049W	TPA1	GTTTTCTTGT	protein_coding	Fe(II)/2-oxoglutarate-dependent dioxygenase family member; catalyzes the repair of methyl-base lesions in both ss and dsDNA by oxidative demethylation; Poly(rA)-binding protein involved in mRNA poly(A) tail length and mRNA stability; role in translation termination efficiency; interacts with Sup45p (eRF1), Sup35p (eRF3) and Pab1p; similar to human prolyl 4-hydroxylase OGFOD1; binds Fe(II) and 2-o…	4719.44	4833.24	4826.33	2211.78	2148.65	2231.72	2.22737e-47	-1.12516	1.91862e-48	-14.626	0.458452	46.6522
YIL011W	TIR3	AGATCCAATT	protein_coding	Cell wall mannoprotein; member of Srp1p/Tip1p family of serine-alanine-rich proteins; expressed under anaerobic conditions and required for anaerobic growth; TIR3 has a paralog, TIR2, that arose from the whole genome duplication [Source:SGD;Acc:S000001273]	9.95662	10.8346	11.9095	252.487	260.957	242.468	2.27516e-47	4.53076	1.96372e-48	14.6244	23.115	46.643
YHR181W	SVP26	AAAAGGGAGA	protein_coding	Integral membrane protein of the early Golgi apparatus and ER; involved in COP II vesicle transport; may also function to promote retention of proteins in the early Golgi compartment [Source:SGD;Acc:S000001224]	372.378	351.633	338.429	1302.83	1133.81	1111.31	2.33357e-47	1.73962	2.01816e-48	14.6225	3.33946	46.632
YDR251W	PAM1	N/A	protein_coding	Essential protein of unknown function; exhibits variable expression during colony morphogenesis; overexpression permits survival without protein phosphatase 2A, inhibits growth, and induces a filamentous phenotype; PAM1 has a paralog, SVL3, that arose from the whole genome duplication [Source:SGD;Acc:S000002659]	216.059	187.144	162.763	851.385	750.876	794.083	2.49534e-47	2.0821	2.16237e-48	14.6178	4.23423	46.6029
YJL151C	SNA3	AGCAGAAAGC	protein_coding	Protein involved in efficient MVB sorting of proteins to the vacuole; may function as an RSP5 adapter protein for MVB cargos; integral membrane protein localized to vacuolar intralumenal vesicles [Source:SGD;Acc:S000003687]	443.07	717.057	530.966	2532.95	2637.57	2701.5	4.23753e-47	2.21864	3.67941e-48	14.5816	4.65456	46.3729
YIR006C	PAN1	AGCGACGCGA	protein_coding	Part of actin cytoskeleton-regulatory complex Pan1p-Sla1p-End3p; associates with actin patches on cell cortex; promotes protein-protein interactions essential for endocytosis; binds to and activates Arp2/3 complex in vitro; phosphorylation of Thr-1225 is regulated by MAPK Hog1p in response to osmotic stress; previously thought to be a subunit of poly(A) ribonuclease [Source:SGD;Acc:S000001445]	180.215	312.235	287.813	1394.74	1449.76	1472.99	5.2288e-47	2.46796	4.54913e-48	14.5671	5.53259	46.2816
YGL006W	PMC1	N/A	protein_coding	Vacuolar Ca2+ ATPase involved in depleting cytosol of Ca2+ ions; prevents growth inhibition by activation of calcineurin in the presence of elevated concentrations of calcium; similar to mammalian PMCA1a [Source:SGD;Acc:S000002974]	2002.28	1828.1	1956.14	724.131	610.899	667.797	8.7762e-47	-1.53071	7.65058e-48	-14.5315	0.346107	46.0567
YIR001C	SGN1	AACCAGGCCT	protein_coding	Cytoplasmic RNA-binding protein; contains an RNA recognition motif (RRM); may have a role in mRNA translation, as suggested by genetic interactions with genes encoding proteins involved in translational initiation [Source:SGD;Acc:S000001440]	43.8091	33.4889	49.6229	318.133	357.941	366.733	9.98803e-47	3.03894	8.72422e-48	14.5225	8.21889	46.0005
YDR156W	RPA14	GGAGACGTCT	protein_coding	RNA polymerase I subunit A14 [Source:SGD;Acc:S000002563]	144.371	117.211	124.057	553.451	571.906	567.779	1.20591e-46	2.13459	1.05541e-47	14.5095	4.39114	45.9187
YKL058W	TOA2	ACAGGCTATC	protein_coding	TFIIA small subunit; involved in transcriptional activation, acts as antirepressor or as coactivator; required, along with Toa1p, for ribosomal protein gene transcription in vivo; homologous to smallest subunit of human and Drosophila TFIIA; protein abundance increases in response to DNA replication stress [Source:SGD;Acc:S000001541]	2634.52	2928.31	3016.08	1127.1	1106.82	1095.15	1.33025e-46	-1.36569	1.16652e-47	-14.5026	0.388048	45.8761
YGR167W	CLC1	GTTGCGAGTC	protein_coding	Clathrin light chain; subunit of the major coat protein involved in intracellular protein transport and endocytosis; regulates endocytic progression; thought to regulate clathrin function; the clathrin triskelion is a trimeric molecule composed of three heavy chains that radiate from a vertex and three light chains which bind noncovalently near the vertex of the triskelion [Source:SGD;Acc:S000003…	735.795	805.704	806.869	1998.68	2026.67	1973.08	1.45367e-46	1.3529	1.27726e-47	14.4964	2.55424	45.8375
YHR131C	YHR131C	AAAAGAAATC	protein_coding	Putative protein of unknown function; GFP-fusion protein localizes to the cytoplasm; overexpression causes cell cycle delay or arrest; contains a PH domain and binds phosphatidylinositols and other lipids in a large-scale study; YHR131C has a paralog, YNL144C, that arose from the whole genome duplication [Source:SGD;Acc:S000001173]	927.957	968.223	1001.39	321.163	285.953	289.951	1.60202e-46	-1.69163	1.41037e-47	-14.4896	0.309577	45.7953
YEL040W	UTR2	AAGCTAATTA	protein_coding	Chitin transglycosylase; functions in the transfer of chitin to beta(1-6) and beta(1-3) glucans in the cell wall; similar to and functionally redundant with Crh1; glycosylphosphatidylinositol (GPI)-anchored protein localized to bud neck [Source:SGD;Acc:S000000766]	2926.25	3800.99	3458.72	9732.85	9784.39	10169.5	1.71494e-46	1.54321	1.51274e-47	14.4847	2.91443	45.7658
YJR002W	MPP10	GTGCACGAAA	protein_coding	Component of the SSU processome and 90S preribosome; required for pre-18S rRNA processing, interacts with and controls the stability of Imp3p and Imp4p, essential for viability; similar to human Mpp10p [Source:SGD;Acc:S000003762]	2053.06	2147.23	2235.02	857.444	855.859	868.844	1.74791e-46	-1.31745	1.54485e-47	-14.4833	0.401244	45.7575
YLR291C	GCD7	ACGCCAACTT	protein_coding	Beta subunit of the translation initiation factor eIF2B; the guanine-nucleotide exchange factor for eIF2; activity subsequently regulated by phosphorylated eIF2; first identified as a negative regulator of GCN4 expression; human homolog EIF2B2 can complement yeast mutant, allows growth down-regulation of yeast gene [Source:SGD;Acc:S000004282]	609.345	496.424	552.8	1646.21	1622.73	1672.02	1.93963e-46	1.57495	1.71764e-47	14.476	2.97926	45.7123
YPL016W	SWI1	N/A	protein_coding	Subunit of the SWI/SNF chromatin remodeling complex; regulates transcription by remodeling chromatin; required for transcription of many genes, including ADH1, ADH2, GAL1, HO, INO1 and SUC2; self-assembles to form [SWI+] prion and to alter expression pattern; human homolog ARID1A is a candidate tumor suppressor gene in breast cancer [Source:SGD;Acc:S000005937]	66.7094	65.9928	37.7134	436.297	447.926	424.319	2.01704e-46	2.9407	1.78967e-47	14.4732	7.67781	45.6953
YOL059W	GPD2	AACAAGATAC	protein_coding	NAD-dependent glycerol 3-phosphate dehydrogenase; expression is controlled by an oxygen-independent signaling pathway required to regulate metabolism under anoxic conditions; located in cytosol and mitochondria; constitutively active but is inactivated via phosphorylation by energy-stress responsive kinase SNF1; GPD2 has a paralog, GPD1, that arose from the whole genome duplication [Source:SGD;Ac…	689.994	1022.4	910.085	3311.61	3355.45	3334.94	2.72403e-46	1.93121	2.42167e-47	14.4524	3.81374	45.5648
YOR093C	CMR2	GTAAAAGCGT	protein_coding	Putative protein of unknown function; deletion causes sensitivity to unfolded protein response-inducing agents [Source:SGD;Acc:S000005619]	1251.55	1056.87	1014.29	314.093	253.958	259.643	3.53882e-46	-2.00525	3.15213e-47	-14.4342	0.249091	45.4511
YPR086W	SUA7	GTGGACGATC	protein_coding	Transcription factor TFIIB; a general transcription factor required for transcription initiation and start site selection by RNA polymerase II [Source:SGD;Acc:S000006290]	1289.38	1644.9	1675.27	416.098	432.929	414.216	3.70504e-46	-1.8675	3.30659e-47	-14.4309	0.274048	45.4312
YNR050C	LYS9	AGGACAATTG	protein_coding	Saccharopine dehydrogenase (NADP+, L-glutamate-forming); catalyzes the formation of saccharopine from alpha-aminoadipate 6-semialdehyde, the seventh step in lysine biosynthesis pathway; exhibits genetic and physical interactions with TRM112 [Source:SGD;Acc:S000005333]	4634.81	5179.95	5686.79	1887.59	1892.69	1954.9	5.31366e-46	-1.43451	4.75138e-47	-14.4059	0.369972	45.2746
YIL034C	CAP2	AATCACCACC	protein_coding	Beta subunit of the capping protein heterodimer (Cap1p and Cap2p); capping protein (CP) binds to the barbed ends of actin filaments preventing further polymerization; localized predominantly to cortical actin patches; protein increases in abundance and relocalizes from bud neck to plasma membrane upon DNA replication stress [Source:SGD;Acc:S000001296]	582.463	683.568	619.294	1737.11	1843.7	1734.66	5.83148e-46	1.49531	5.22448e-47	14.3993	2.81926	45.2342
YJR001W	AVT1	ACAGTGAAAA	protein_coding	Vacuolar transporter; imports large neutral amino acids into the vacuole; member of a family of seven S. cerevisiae genes (AVT1-7) related to vesicular GABA-glycine transporters [Source:SGD;Acc:S000003761]	4430.7	4816.49	5181.63	1942.13	1942.68	1862.96	6.05748e-46	-1.32788	5.43741e-47	-14.3966	0.398354	45.2177
YMR220W	ERG8	AATCGGCTGC	protein_coding	Phosphomevalonate kinase; an essential cytosolic enzyme that acts in the biosynthesis of isoprenoids and sterols, including ergosterol, from mevalonate [Source:SGD;Acc:S000004833]	2030.16	2169.88	2393.81	796.848	683.887	731.445	8.32359e-46	-1.57571	7.48591e-47	-14.3745	0.335478	45.0797
YHR165C	PRP8	AGTACAAAAG	protein_coding	Component of U4/U6-U5 snRNP complex; involved in second catalytic step of splicing; participates in spliceosomal assembly through its interaction with U1 snRNA; largest and most evolutionarily conserved protein of the spliceosome; mutations in human ortholog, PRPF8, cause Retinitis pigmentosa and missplicing in Myelodysplastic syndrome; mouse ortholog interacts with androgen receptor and may have…	3227.94	2960.81	2855.3	1138.21	971.84	921.378	1.66705e-45	-1.57698	1.50216e-46	-14.3262	0.335182	44.7781
YCR067C	SED4	ACGCTTATAG	protein_coding	Integral ER membrane protein that stimulates Sar1p GTPase activity; involved in COPII vesicle budding through disassociation of coat proteins from membranes onto liposomes; binds Sec16p; SED4 has a paralog, SEC12, that arose from the whole genome duplication [Source:SGD;Acc:S000000663]	372.378	368.378	350.338	1085.69	1030.83	1067.87	1.67562e-45	1.54522	1.51278e-46	14.3257	2.91849	44.7758
YMR205C	PFK2	AATAGAACTA	protein_coding	Beta subunit of heterooctameric phosphofructokinase; involved in glycolysis; indispensable for anaerobic growth; activated by fructose-2,6-bisphosphate and AMP; mutation inhibits glucose induction of cell cycle-related genes [Source:SGD;Acc:S000004818]	6308.52	8193.95	7008.75	22309.7	19886.7	21678.7	2.02656e-45	1.57015	1.83311e-46	14.3123	2.96936	44.6932
YIR012W	SQT1	ACCAAATAGC	protein_coding	Specific chaperone for ribosomal protein Rpl10p; binds nascent Rpl10p during translation; contains multiple WD repeats; interacts with Qsr1p in a two-hybrid assay; protein abundance increases in response to DNA replication stress [Source:SGD;Acc:S000001451]	4254.47	4697.31	4961.3	1799.72	1819.7	1909.44	2.0692e-45	-1.3314	1.87525e-46	-14.3107	0.397382	44.6842
YLR403W	SFP1	N/A	protein_coding	Regulates transcription of ribosomal protein and biogenesis genes; regulates response to nutrients and stress, G2/M transitions during mitotic cell cycle and DNA-damage response, and modulates cell size; regulated by TORC1 and Mrs6p; sequence of zinc finger, ChIP localization data, and protein-binding microarray (PBM) data, and computational analyses suggest it binds DNA directly at highly active…	223.028	240.332	191.545	828.156	774.872	814.288	2.50113e-45	1.88392	2.27101e-46	14.2974	3.69077	44.6019
YDR247W	VHS1	N/A	protein_coding	Cytoplasmic serine/threonine protein kinase; identified as a high-copy suppressor of the synthetic lethality of a sis2 sit4 double mutant, suggesting a role in G1/S phase progression; VHS1 has a paralog, SKS1, that arose from the whole genome duplication [Source:SGD;Acc:S000002655]	51.7744	66.9778	66.4948	383.78	372.938	376.836	2.8102e-45	2.61303	2.5565e-46	14.2892	6.11787	44.5513
YOR336W	KRE5	AGTGTGAGTG	protein_coding	Protein required for beta-1,6 glucan biosynthesis; mutations result in aberrant morphology and severe growth defects [Source:SGD;Acc:S000005863]	1796.18	1579.89	1455.94	501.943	406.933	398.052	2.99503e-45	-1.88648	2.72981e-46	-14.2846	0.270466	44.5236
YDR212W	TCP1	GAGAGAGTAC	protein_coding	Alpha subunit of chaperonin-containing T-complex; complex mediates protein folding in the cytosol; involved in actin cytoskeleton maintenance; overexpression in neurons suppresses formation of pathogenic conformations of huntingtin protein [Source:SGD;Acc:S000002620]	8713.04	7721.16	8268.18	3548.95	3593.41	3691.57	3.41749e-45	-1.18909	3.12075e-46	-14.2753	0.43858	44.4663
YLL055W	YCT1	N/A	protein_coding	High-affinity cysteine-specific transporter; has similarity to the Dal5p family of transporters; green fluorescent protein (GFP)-fusion protein localizes to the endoplasmic reticulum; YCT1 is not an essential gene [Source:SGD;Acc:S000003978]	584.454	509.228	473.403	91.9051	96.984	112.141	4.13064e-45	-2.38014	3.77911e-46	-14.2619	0.19209	44.384
YPL105C	SYH1	AAGATTGGCA	protein_coding	Protein of unknown function that influences nuclear pore distribution; co-purifies with ribosomes; contains a GYF domain, which bind proline-rich sequences; deletion extends chronological lifespan; SYH1 has a paralog, SMY2, that arose from the whole genome duplication [Source:SGD;Acc:S000006026]	298.699	296.475	277.889	965.509	882.854	910.265	4.1841e-45	1.65976	3.83524e-46	14.2609	3.15964	44.3784
YPR024W	YME1	ATATCGGAGT	protein_coding	Catalytic subunit of i-AAA protease complex; complex is located in mitochondrial inner membrane; responsible for degradation of unfolded or misfolded mitochondrial gene products; serves as nonconventional translocation motor to pull PNPase into intermembrane space; also has role in intermembrane space protein folding; mutation causes elevated rate of mitochondrial turnover; human homolog YME1L1 c…	2528.98	2511.67	2520.85	1084.68	1095.82	1121.41	4.91892e-45	-1.19537	4.51729e-46	-14.2495	0.436674	44.3081
YPR095C	SYT1	N/A	protein_coding	Guanine nucleotide exchange factor (GEF) for Arf proteins; promotes activation of Arl1p, which recruits Imh1p to the Golgi; involved in vesicular transport; member of the Sec7-domain family; contains a PH domain [Source:SGD;Acc:S000006299]	816.443	717.057	723.503	161.591	206.966	185.892	6.97323e-45	-2.02506	6.4159e-46	-14.2249	0.245695	44.1566
YCR032W	BPH1	GATGTGATTA	protein_coding	Protein homologous to Chediak-Higashi syndrome and Beige proteins; both of which are implicated in disease syndromes in human and mouse, respectively, due to defective lysosomal trafficking; mutant phenotype and genetic interactions suggest a role in protein sorting [Source:SGD;Acc:S000000628]	1285.4	1081.49	1222.71	374.69	319.947	298.034	8.50152e-45	-1.85444	7.83672e-46	-14.2109	0.276541	44.0705
YKL143W	LTV1	GAGCAACCAG	protein_coding	Component of the GSE complex; GSE is required for proper sorting of amino acid permease Gap1p; required for ribosomal small subunit export from nucleus; required for growth at low temperature [Source:SGD;Acc:S000001626]	1323.24	1423.28	1439.07	450.436	506.916	504.131	1.33829e-44	-1.51796	1.23595e-45	-14.179	0.349178	43.8734
YMR136W	GAT2	GATTTCCTTT	protein_coding	Protein containing GATA family zinc finger motifs; similar to Gln3p and Dal80p; expression repressed by leucine [Source:SGD;Acc:S000004744]	43.8091	56.1432	30.7662	361.561	365.94	346.527	1.62515e-44	3.03796	1.50368e-45	14.1652	8.21328	43.7891
YOL137W	BSC6	AAGAATAAGA	protein_coding	Protein of unknown function with 8 putative transmembrane segments; ORF exhibits genomic organization compatible with a translational readthrough-dependent mode of expression [Source:SGD;Acc:S000005497]	136.406	82.7373	103.216	593.848	598.901	605.16	1.87681e-44	2.48003	1.73977e-45	14.155	5.57908	43.7266
YIL087C	AIM19	ATGCGAAGGG	protein_coding	Protein of unknown function; mitochondrial protein that physically interacts with Tim23p; null mutant displays reduced respiratory growth [Source:SGD;Acc:S000001349]	39.8265	50.2334	57.5626	326.213	401.934	375.825	1.9009e-44	2.90258	1.76538e-45	14.154	7.47764	43.721
YOR230W	WTM1	AATCTTGAAA	protein_coding	Transcriptional modulator; involved in regulation of meiosis, silencing, and expression of RNR genes; required for nuclear localization of the ribonucleotide reductase small subunit Rnr2p and Rnr4p; contains WD repeats [Source:SGD;Acc:S000005756]	2570.8	2664.34	2518.86	6090.99	5547.09	6141.51	2.08162e-44	1.19719	1.93681e-45	14.1474	2.29293	43.6816
YOR197W	MCA1	GACTAGATTT	protein_coding	Ca2+-dependent cysteine protease; may cleave specific substrates during the stress response; regulates apoptosis upon H2O2 treatment; required for clearance of insoluble protein aggregates during normal growth; implicated in cell cycle dynamics and lifespan extension; undergoes autocatalytic processing; similar to mammalian metacaspases, but exists as a monomer due to an extra pair of anti-parall…	847.309	813.583	958.715	2255.21	2382.61	2430.74	2.76633e-44	1.4321	2.57866e-45	14.1273	2.69839	43.5581
YBL095W	MRX3	GAGGGTGAGT	protein_coding	Protein that associates with mitochondrial ribosome; likely functions in cristae junction formation; the authentic, non-tagged protein is detected in highly purified mitochondria in high-throughput studies [Source:SGD;Acc:S000000191]	618.306	645.154	708.616	170.681	148.975	174.779	2.88832e-44	-1.99604	2.69737e-45	-14.1241	0.250688	43.5394
YKL063C	YKL063C	N/A	protein_coding	Putative protein of unknown function; green fluorescent protein (GFP)-fusion protein localizes to the Golgi [Source:SGD;Acc:S000001546]	89.6096	53.1883	69.4721	456.496	478.921	439.473	2.95157e-44	2.69594	2.76152e-45	14.1225	6.47977	43.5299
YHR020W	YHR020W	ACTTTTGCTA	protein_coding	Prolyl-tRNA synthetase; N-terminal domain shows weak homology to prokaryotic posttransfer editing domain, but does not possess posttransfer editing activity; may interact with ribosomes, based on co-purification experiments [Source:SGD;Acc:S000001062]	9389.1	10707.6	10052.6	4456.89	4127.32	4341.19	3.07205e-44	-1.22193	2.87955e-45	-14.1195	0.428709	43.5126
YHR152W	SPO12	ATTTCAAACT	protein_coding	Nucleolar protein of unknown function; positive regulator of mitotic exit; involved in regulating release of Cdc14p from the nucleolus in early anaphase, may play similar role in meiosis; SPO12 has a paralog, BNS1, that arose from the whole genome duplication [Source:SGD;Acc:S000001195]	79.653	111.301	83.3666	486.794	527.913	470.792	3.17584e-44	2.43664	2.98231e-45	14.117	5.41378	43.4981
YFL026W	STE2	ACCGTTAAGA	protein_coding	Receptor for alpha-factor pheromone; seven transmembrane-domain GPCR that interacts with both pheromone and a heterotrimeric G protein to initiate the signaling response that leads to mating between haploid a and alpha cells [Source:SGD;Acc:S000001868]	4005.55	3602.03	3311.84	9513.69	8915.53	9187.51	3.27578e-44	1.33865	3.08182e-45	14.1147	2.52915	43.4847
YLR069C	MEF1	ACTGCAATAT	protein_coding	Mitochondrial elongation factor involved in translational elongation [Source:SGD;Acc:S000004059]	1480.55	1396.68	1396.39	528.202	518.914	558.687	6.8741e-44	-1.41219	6.47895e-45	-14.0623	0.375741	43.1628
YKL020C	SPT23	ATACTCTAGA	protein_coding	ER membrane protein involved in regulation of OLE1 transcription; inactive ER form dimerizes and one subunit is then activated by ubiquitin/proteasome-dependent processing followed by nuclear targeting; SPT23 has a paralog, MGA2, that arose from the whole genome duplication [Source:SGD;Acc:S000001503]	218.05	213.738	213.379	702.923	711.883	763.774	7.89769e-44	1.75564	7.45733e-45	14.0523	3.37677	43.1025
YJR042W	NUP85	GAGCCAGAAC	protein_coding	Subunit of the Nup84p subcomplex of the nuclear pore complex (NPC); contributes to nucleocytoplasmic transport and NPC biogenesis and is involved in establishment of a normal nucleocytoplasmic concentration gradient of the GTPase Gsp1p; also plays roles in several processes that may require localization of genes or chromosomes at the nuclear periphery, including double-strand break repair, transc…	2062.02	1806.43	1908.5	716.052	715.882	753.671	8.76511e-44	-1.40226	8.29152e-45	-14.0448	0.378335	43.0572
YBR071W	YBR071W	ACGAGAAATA	protein_coding	Protein of unknown function found in the cytoplasm and bud neck; mRNA expression may be regulated by the cell cycle and/or cell wall stress; overexpression of YBR071W affects endocytic protein trafficking [Source:SGD;Acc:S000000275]	108.527	157.595	124.057	599.908	609.899	620.314	1.28804e-43	2.22936	1.22067e-44	14.0174	4.68926	42.8901
YDR500C	RPL37B	AGTATGTACA	protein_coding	Ribosomal 60S subunit protein L37B; required for processing of 27SB pre-rRNA and formation of stable 66S assembly intermediates; protein abundance increases in response to DNA replication stress; homologous to mammalian ribosomal protein L37, no bacterial homolog; RPL37B has a paralog, RPL37A, that arose from the whole genome duplication [Source:SGD;Acc:S000002908]	8494	10786.4	10556.8	27416	26940.6	28233.4	1.3733e-43	1.46885	1.30384e-44	14.0127	2.76801	42.8622
YBL075C	SSA3	CTAGAGCAGT	protein_coding	ATPase involved in protein folding and the response to stress; plays a role in SRP-dependent cotranslational protein-membrane targeting and translocation; member of the heat shock protein 70 (HSP70) family; localized to the cytoplasm; SSA3 has a paralog, SSA4, that arose from the whole genome duplication [Source:SGD;Acc:S000000171]	367.399	459.98	429.735	73.7261	73.9878	61.6273	1.43533e-43	-2.58611	1.36522e-44	-14.0094	0.166534	42.843
YDR373W	FRQ1	GAGAGTTATT	protein_coding	N-myristoylated calcium-binding protein; may have a role in intracellular signaling through its regulation of the phosphatidylinositol 4-kinase Pik1p; member of the recoverin/frequenin branch of the EF-hand superfamily; human NCS1 functionally complements the heat sensitivity of a frq1 ts mutant [Source:SGD;Acc:S000002781]	2232.28	1875.38	2040.5	737.261	644.894	721.342	1.44875e-43	-1.5474	1.38048e-44	-14.0086	0.342127	42.839
YMR037C	MSN2	N/A	protein_coding	Stress-responsive transcriptional activator; activated in stochastic pulses of nuclear localization in response to various stress conditions; binds DNA at stress response elements of responsive genes; relative distribution to nucleus increases upon DNA replication stress [Source:SGD;Acc:S000004640]	49.7831	87.6621	57.5626	471.645	506.916	433.411	1.54882e-43	2.85546	1.4785e-44	14.0038	7.23735	42.81
YDR077W	SED1	AAGCAAAATA	protein_coding	Major stress-induced structural GPI-cell wall glycoprotein; associates with translating ribosomes, possible role in mitochondrial genome maintenance; ORF contains two distinct variable minisatellites; SED1 has a paralog, SPI1, that arose from the whole genome duplication [Source:SGD;Acc:S000002484]	516.749	1261.74	872.371	26131.3	26927.6	26381.5	2.18094e-43	4.90531	2.08569e-44	13.9793	29.9672	42.6614
YNL263C	YIF1	ATATCCGAGA	protein_coding	Integral membrane protein; required for the fusion of ER-derived COPII transport vesicles with the Golgi; interacts with Yip1p and Yos1p; localizes to the Golgi, the ER, and COPII vesicles; homolog of human YIPF3 [Source:SGD;Acc:S000005207]	864.235	1002.7	958.715	2364.28	2528.58	2656.03	2.40301e-43	1.41764	2.30221e-44	13.9723	2.67148	42.6192
YBR238C	YBR238C	ATGATCCGTT	protein_coding	Mitochondrial membrane protein; not required for respiratory growth but causes a synthetic respiratory defect in combination with rmd9 mutations; transcriptionally up-regulated by TOR; deletion increases life span; YBR238C has a paralog, RMD9, that arose from the whole genome duplication [Source:SGD;Acc:S000000442]	98.5706	186.159	117.11	938.24	857.859	838.535	2.47315e-43	2.71246	2.37368e-44	13.9701	6.55438	42.6067
YDL164C	CDC9	AATGATTTTG	protein_coding	DNA ligase I found in nucleus and mitochondria; essential enzyme that joins Okazaki fragments during DNA replication; also acts in ribonucleotide excision repair, base excision repair, and recombination; DNA ligase I mutants trigger ubiquitination of PCNA at K107, facilitating Rad59p-mediated bypass of unligated Okazaki fragments; human homolog LIG1 can complement yeast cdc9 temperature-sensitive…	971.767	986.938	1043.07	320.153	351.942	307.126	2.62929e-43	-1.616	2.52807e-44	-13.9656	0.326239	42.5802
YBR295W	PCA1	ATTTTCGAGA	protein_coding	Cadmium transporting P-type ATPase; may also have a role in copper and iron homeostasis; stabilized by Cd binding, which prevents ubiquitination; S288C and other lab strains contain a G970R mutation which eliminates Cd transport function [Source:SGD;Acc:S000000499]	837.352	869.727	838.628	282.785	239.96	260.653	3.63918e-43	-1.70039	3.50537e-44	-13.9423	0.307704	42.439
YER083C	GET2	AACGTAGCTC	protein_coding	Subunit of the GET complex; involved in insertion of proteins into the ER membrane; required for the retrieval of HDEL proteins from the Golgi to the ER in an ERD2 dependent fashion and for meiotic nuclear division [Source:SGD;Acc:S000000885]	266.838	371.333	389.044	1354.34	1318.78	1384.09	3.69109e-43	1.98162	3.56175e-44	13.9411	3.94937	42.4328
YHR080C	LAM4	TAATGACTAG	protein_coding	Sterol-binding protein that localizes to puncta in the cortical ER; sterol binding occurs via two StART-like domains; one of six StART-like domain-containing proteins in yeast that may be involved in intracellular sterol transfer between membranes; conserved across eukaryotes; has both GRAM and StART-like (VASt) domains; the authentic, non-tagged protein is detected in highly purified mitochondri…	885.144	887.456	977.572	252.487	298.951	276.818	3.87719e-43	-1.73125	3.74802e-44	-13.9375	0.301191	42.4115
YMR067C	UBX4	AAGGCAGACT	protein_coding	UBX domain-containing protein that interacts with Cdc48p; involved in degradation of polyubiquitinated proteins via the ERAD (ER-associated degradation) pathway; modulates the Cdc48p-Nplp-Ufd1p AAA ATPase complex during its role in delivery of misfolded proteins to the proteasome; protein abundance increases in response to DNA replication stress [Source:SGD;Acc:S000004671]	68.7007	82.7373	71.457	383.78	387.936	421.288	5.47984e-43	2.41988	5.30673e-44	13.9127	5.35127	42.2612
YOR210W	RPB10	AAAGTGTATT	protein_coding	RNA polymerase subunit ABC10-beta; common to RNA polymerases I, II, and III [Source:SGD;Acc:S000005736]	325.582	251.167	270.941	1050.34	954.843	993.108	5.51119e-43	1.82268	5.3466e-44	13.9121	3.53738	42.2588
YGL119W	COQ8	ACGCTTCCTT	protein_coding	ATPase required for ubiquinone biosynthesis and respiratory growth; maintains levels of CoQ biosynthetic proteins; binds to CoQ biosynthesis intermediates; UbiB protein kinase-like family member that lacks canonical protein kinase activity; similar to prokaryotic proteins involved in ubiquinone biosynthesis; human homolog ADCK3 complements a coq8 null, is associated with CoQ and respiratory-chain…	1146.01	986.938	1107.58	354.491	328.946	356.63	6.07627e-43	-1.63958	5.9053e-44	-13.905	0.32095	42.2164
YPL214C	THI6	ATGGTTCTCA	protein_coding	Thiamine-phosphate diphosphorylase and hydroxyethylthiazole kinase; required for thiamine biosynthesis; GFP-fusion protein localizes to the cytoplasm in a punctate pattern [Source:SGD;Acc:S000006135]	889.127	853.967	1026.2	274.705	265.956	239.437	6.44204e-43	-1.82774	6.27189e-44	-13.9007	0.281706	42.191
YEL043W	YEL043W	ATTACGCTCC	protein_coding	Predicted cytoskeleton protein involved in intracellular signaling; based on quantitative analysis of protein-protein interaction maps; may interact with ribosomes, based on co-purification studies; contains fibronectin type III domain fold [Source:SGD;Acc:S000000769]	72.6834	111.301	153.831	800.887	761.874	842.576	7.94916e-43	2.83179	7.75294e-44	13.8855	7.11955	42.0997
YHR045W	YHR045W	ATTCTGCAAC	protein_coding	Putative protein of unknown function; possible role in iron metabolism and/or amino acid and carbohydrate metabolism; green fluorescent protein (GFP)-fusion protein localizes to the endoplasmic reticulum [Source:SGD;Acc:S000001087]	2198.42	2078.28	2018.66	887.743	821.864	830.453	8.66954e-43	-1.30944	8.47049e-44	-13.8792	0.403476	42.062
YGL036W	YGL036W	AATATAAGCA	protein_coding	Putative protein of unknown function; green fluorescent protein (GFP)-fusion protein localizes to the cytoplasm; YGL036W is not an essential gene [Source:SGD;Acc:S000003004]	89.6096	77.8125	88.3289	439.327	421.93	399.062	1.01426e-42	2.30117	9.92728e-44	13.8678	4.92858	41.9938
YNL167C	SKO1	N/A	protein_coding	Basic leucine zipper transcription factor of the ATF/CREB family; forms a complex with Tup1p and Cyc8p to both activate and repress transcription; cytosolic and nuclear protein involved in osmotic and oxidative stress responses [Source:SGD;Acc:S000005111]	106.536	84.7072	120.088	573.649	480.921	558.687	1.26943e-42	2.37367	1.24467e-43	13.8516	5.18259	41.8964
YDR038C	ENA5	GAAGGTCTTA	protein_coding	Protein with similarity to P-type ATPase sodium pumps; member of the Na+ efflux ATPase family [Source:SGD;Acc:S000002445]	677.05	739.711	764.193	208.049	189.969	217.211	1.55521e-42	-1.82591	1.52756e-43	-13.8368	0.282063	41.8082
YOR191W	ULS1	AGGGCGTCTA	protein_coding	Swi2/Snf2-related translocase, SUMO-Targeted Ubiquitin Ligase (STUbL); required for maintenance of NHEJ inhibition at telomeres; functions at telomeres to translocate and ubiquitinylate poly-sumoylated Rap1p for proteosomal degradation; plays role in antagonizing silencing during mating-type switching; only known STUbL with a translocase activity; contains RING finger domain; relocalizes from nuc…	879.17	936.704	908.1	307.024	313.948	296.013	1.62895e-42	-1.57072	1.6028e-43	-13.8334	0.33664	41.7881
YJR130C	STR2	GACGCTCATG	protein_coding	Cystathionine gamma-synthase, converts cysteine into cystathionine; STR2 has a paralog, YML082W, that arose from the whole genome duplication [Source:SGD;Acc:S000003891]	675.059	663.868	636.166	199.969	178.97	183.872	1.6485e-42	-1.81128	1.62773e-43	-13.8323	0.284938	41.7829
YPL145C	KES1	N/A	protein_coding	One of seven members of the yeast oxysterol binding protein family; involved in negative regulation of Sec14p-dependent Golgi complex secretory functions, peripheral membrane protein that localizes to the Golgi complex; KES1 has a paralog, HES1, that arose from the whole genome duplication [Source:SGD;Acc:S000006066]	2122.75	2239.82	2047.44	5327.47	4900.19	4772.58	1.6485e-42	1.22657	1.62541e-43	13.8324	2.3401	41.7829
YLR422W	DCK1	AAGCAACCGT	protein_coding	Dock family protein (Dedicator Of CytoKinesis), homolog of human DOCK1; upstream component for regulation through the small GTPase Rho5p; may form a complex with Lmo1p that acts as a GEF for Rho5p; interacts with Ino4p; cytoplasmic protein that relocates to mitochondria under oxidative stress; implicated in mitophagy; not an essential protein; DOCK proteins act as guanine nucleotide exchange fact…	1045.45	1159.31	1188.97	395.899	379.937	359.661	1.82792e-42	-1.57956	1.80804e-43	-13.8247	0.334585	41.738
YDL178W	DLD2	AGCACTACAA	protein_coding	D-2-hydroxyglutarate dehydrogenase, and minor D-lactate dehydrogenase; mitochondrial matrix protein that oxidizes D-2-hydroxyglutarate (D-2HG), an oncometabolite, to alpha-ketoglutarate with a minor role in lactate catabolism; located in the mitochondrial matrix [Source:SGD;Acc:S000002337]	2610.63	2408.25	2528.79	996.817	1025.83	1097.17	2.09702e-42	-1.27457	2.07784e-43	-13.8147	0.41335	41.6784
YIL067C	YIL067C	AAGGCACAAT	protein_coding	Uncharacterized protein of unknown function [Source:SGD;Acc:S000001329]	1117.13	1152.41	1193.93	435.287	417.931	418.257	2.2072e-42	-1.44574	2.19082e-43	-13.8109	0.367104	41.6562
YLR420W	URA4	ACTTAAGTAA	protein_coding	Dihydroorotase; catalyzes the third enzymatic step in the de novo biosynthesis of pyrimidines, converting carbamoyl-L-aspartate into dihydroorotate [Source:SGD;Acc:S000004412]	2067.99	2111.77	1951.17	4349.84	4575.25	4620.02	3.4847e-42	1.14359	3.46485e-43	13.7778	2.20929	41.4578
Q0080	ATP8	N/A	protein_coding	Subunit 8 of the F0 sector of mitochondrial F1F0 ATP synthase; encoded on the mitochondrial genome; ATP8 and ATP6 mRNAs are not translated in the absence of the F1 sector of ATPase [Source:SGD;Acc:S000007267]	253.894	344.739	355.3	4.03978	6.99885	2.02057	4.01025e-42	-6.18812	3.99432e-43	-13.7676	0.0137149	41.3968
YDR528W	HLR1	N/A	protein_coding	Protein involved in regulation of cell wall composition and integrity; also involved in cell wall response to osmotic stress; overproduction suppresses a lysis sensitive PKC mutation; HLR1 has a paralog, LRE1, that arose from the whole genome duplication [Source:SGD;Acc:S000002936]	26.8829	30.534	45.6531	334.292	318.947	283.89	4.1975e-42	3.18468	4.18808e-43	13.7641	9.0925	41.377
YOR221C	MCT1	AACAAAGCGT	protein_coding	Predicted malonyl-CoA:ACP transferase; putative component of a type-II mitochondrial fatty acid synthase that produces intermediates for phospholipid remodeling [Source:SGD;Acc:S000005747]	30.8655	53.1883	45.6531	321.163	333.945	342.486	6.02114e-42	2.94252	6.01802e-43	13.7379	7.68751	41.2203
YPL049C	DIG1	AGTAACAAAT	protein_coding	MAP kinase-responsive inhibitor of the Ste12p transcription factor; involved in the regulation of mating-specific genes and the invasive growth pathway; related regulators Dig1p and Dig2p bind to Ste12p; DIG1 has a paralog, DIG2, that arose from the whole genome duplication [Source:SGD;Acc:S000005970]	111.514	105.392	112.148	449.426	463.923	481.905	8.45339e-42	2.08421	8.46361e-43	13.7132	4.24042	41.073
YLR340W	RPP0	AAATACGTAT	protein_coding	Conserved ribosomal protein P0 of the ribosomal stalk; involved in interaction between translational elongation factors and the ribosome; phosphorylated on serine 302; homologous to mammalian ribosomal protein LP0 and bacterial L10 [Source:SGD;Acc:S000004332]	15100.2	18790.2	16410.3	45065.8	41031.2	44053.4	1.3131e-41	1.37152	1.31695e-42	13.6811	2.58744	40.8817
YJR065C	ARP3	ACGATTGAGC	protein_coding	Essential component of the Arp2/3 complex; Arp2/3 is a highly conserved actin nucleation center required for the motility and integrity of actin patches; involved in endocytosis and membrane growth and polarity [Source:SGD;Acc:S000003826]	761.682	955.419	1028.19	2764.22	2888.52	2863.14	1.37897e-41	1.63316	1.3854e-42	13.6774	3.10192	40.8604
YML004C	GLO1	AGCTACAAAC	protein_coding	Monomeric glyoxalase I; catalyzes the detoxification of methylglyoxal (a by-product of glycolysis) via condensation with glutathione to produce S-D-lactoylglutathione; expression regulated by methylglyoxal levels and osmotic stress [Source:SGD;Acc:S000004463]	3763.6	3688.7	3927.16	1648.23	1739.71	1765.97	1.68956e-41	-1.14268	1.70035e-42	-13.6625	0.452917	40.7722
YGR061C	ADE6	AAGAGTTTAA	protein_coding	Formylglycinamidine-ribonucleotide (FGAM)-synthetase; catalyzes a step in the 'de novo' purine nucleotide biosynthetic pathway [Source:SGD;Acc:S000003293]	17898	18489.8	17766	9400.58	9018.51	9138.01	2.18565e-41	-0.974644	2.20339e-42	-13.6436	0.508865	40.6604
YFL048C	EMP47	AGCATCAGGG	protein_coding	Integral membrane component of ER-derived COPII-coated vesicles; functionS in ER to Golgi transport; EMP47 has a paralog, EMP46, that arose from the whole genome duplication [Source:SGD;Acc:S000001846]	3667.02	3532.09	3614.54	1547.24	1585.74	1703.34	2.41297e-41	-1.16088	2.43671e-42	-13.6363	0.44724	40.6174
YGL197W	MDS3	N/A	protein_coding	Putative component of the TOR regulatory pathway; negative regulator of early meiotic gene expression; required, with Pmd1p, for growth under alkaline conditions; has an N-terminal kelch-like domain; MDS3 has a paralog, PMD1, that arose from the whole genome duplication [Source:SGD;Acc:S000003165]	210.085	210.783	194.522	699.893	719.881	655.674	2.72692e-41	1.75386	2.75846e-42	13.6272	3.37259	40.5643
YMR011W	HXT2	AACAAATTAA	protein_coding	High-affinity glucose transporter of the major facilitator superfamily; expression is induced by low levels of glucose and repressed by high levels of glucose [Source:SGD;Acc:S000004613]	3657.07	3818.72	3585.75	7971.51	7476.77	8096.41	2.96596e-41	1.08983	3.00538e-42	13.621	2.1285	40.5278
YML094W	GIM5	AAGAAAGAGC	protein_coding	Subunit of the heterohexameric cochaperone prefoldin complex; prefoldin binds specifically to cytosolic chaperonin and transfers target proteins to it; prefoldin complex also localizes to chromatin of actively transcribed genes in the nucleus and facilitates transcriptional elongation [Source:SGD;Acc:S000004559]	70.692	104.407	86.3439	477.705	657.892	507.162	4.03992e-41	2.65128	4.1006e-42	13.5983	6.28223	40.3936
YPL050C	MNN9	N/A	protein_coding	Subunit of Golgi mannosyltransferase complex; this complex mediates elongation of the polysaccharide mannan backbone; forms a separate complex with Van1p that is also involved in backbone elongation; this complex also contains Anp1p, Mnn10p, Mnn11p, and Hoc1p [Source:SGD;Acc:S000005971]	4530.26	4275.74	4603.02	1993.63	2116.65	2066.03	6.46876e-41	-1.11837	6.57707e-42	-13.5637	0.460615	40.1892
YGR049W	SCM4	AAGTTTAAGA	protein_coding	Mitochondrial outer membrane protein of unknown function; predicted to have 4 transmembrane segments; import is mediated by Tom70p and Mim1p; interacts genetically with a cdc4 mutation; SCM4 has a paralog, ATG33, that arose from the whole genome duplication [Source:SGD;Acc:S000003281]	47.7918	47.2785	37.7134	327.223	315.948	283.89	7.28787e-41	2.80353	7.42248e-42	13.5548	6.98149	40.1374
YFR050C	PRE4	AAGCAGCAGG	protein_coding	Beta 7 subunit of the 20S proteasome [Source:SGD;Acc:S000001946]	805.491	1004.67	799.922	2488.51	2504.59	2478.22	8.84874e-41	1.51719	9.02745e-42	13.5404	2.86233	40.0531
YNL015W	PBI2	GAACGGTAAC	protein_coding	Cytosolic inhibitor of vacuolar proteinase B (PRB1); required for efficient vacuole inheritance; with thioredoxin forms protein complex LMA1, which assists in priming SNARE molecules and promotes vacuole fusion; protein abundance increases in response to DNA replication stress [Source:SGD;Acc:S000004960]	79.653	87.6621	110.163	469.625	517.915	438.463	9.0319e-41	2.36157	9.22991e-42	13.5388	5.13931	40.0442
YER053C	PIC2	AATGACACAT	protein_coding	Mitochondrial copper and phosphate carrier; imports copper and inorganic phosphate into mitochondria; functionally redundant with Mir1p but less abundant than Mir1p under normal conditions; expression is induced at high temperature [Source:SGD;Acc:S000000855]	223.028	239.347	199.484	792.808	718.881	746.599	1.04086e-40	1.77051	1.06548e-41	13.5282	3.41175	39.9826
YBR249C	ARO4	AATTAAGAAT	protein_coding	3-deoxy-D-arabino-heptulosonate-7-phosphate (DAHP) synthase; catalyzes the first step in aromatic amino acid biosynthesis and is feedback-inhibited by tyrosine or high concentrations of phenylalanine or tryptophan; relative distribution to the nucleus increases upon DNA replication stress [Source:SGD;Acc:S000000453]	1737.43	2490.98	2131.8	6666.66	6849.87	6982.07	1.07759e-40	1.68834	1.10494e-41	13.5256	3.22286	39.9675
YBR112C	CYC8	N/A	protein_coding	General transcriptional co-repressor; acts together with Tup1p; also acts as part of a transcriptional co-activator complex that recruits the SWI/SNF and SAGA complexes to promoters; can form the prion [OCT+] [Source:SGD;Acc:S000000316]	81.6443	187.144	127.035	998.837	972.84	945.625	1.6201e-40	2.88127	1.66401e-41	13.4954	7.36797	39.7905
YOR236W	DFR1	AACGAACTAC	protein_coding	Dihydrofolate reductase involved in tetrahydrofolate biosynthesis; required for respiratory metabolism; mutation is functionally complemented by human DHFR [Source:SGD;Acc:S000005762]	132.423	131.986	172.688	597.888	596.902	592.026	2.72485e-40	2.03144	2.8034e-41	13.4569	4.08813	39.5647
YDR129C	SAC6	ATCAGAGAAG	protein_coding	Fimbrin, actin-bundling protein; cooperates with Scp1p in organization and maintenance of the actin cytoskeleton; phosphorylated by Cdc28p/Clb2p in metaphase on T103, to regulate conformation, and modulate actin filament binding affinity and actin cable dynamics; relocalizes from the plasma membrane to the cytoplasm upon DNA replication stress; human homologs PLS3 and LCP1 implicated in spinocere…	6495.7	6329.4	6849.95	3190.42	3079.49	3174.31	3.25309e-40	-1.05887	3.35786e-41	-13.4436	0.480009	39.4877
YER158C	YER158C	N/A	protein_coding	Protein of unknown function; potentially phosphorylated by Cdc28p; YER158C has a paralog, AFR1, that arose from the whole genome duplication [Source:SGD;Acc:S000000960]	100.562	110.316	112.148	447.406	443.927	490.998	3.25309e-40	2.09727	3.3581e-41	13.4436	4.27898	39.4877
YLR335W	NUP2	AACTCAAAAA	protein_coding	Nucleoporin involved in nucleocytoplasmic transport; binds to either the nucleoplasmic or cytoplasmic faces of the nuclear pore complex depending on Ran-GTP levels; also has a role in chromatin organization [Source:SGD;Acc:S000004327]	306.664	310.265	348.353	935.21	944.844	927.44	6.02085e-40	1.54028	6.2256e-41	13.3978	2.90852	39.2203
YLR196W	PWP1	GTACCCTCAG	protein_coding	Protein with WD-40 repeats involved in rRNA processing; associates with trans-acting ribosome biogenesis factors; similar to beta-transducin superfamily [Source:SGD;Acc:S000004186]	3198.07	3225.77	3571.86	1445.23	1391.77	1472.99	6.47512e-40	-1.21364	6.70649e-41	-13.3923	0.431181	39.1888
YEL001C	IRC22	AAGTAAAAGT	protein_coding	Protein of unknown function; green fluorescent protein (GFP)-fusion localizes to the ER; YEL001C is non-essential; null mutant displays increased levels of spontaneous Rad52p foci [Source:SGD;Acc:S000000727]	2989.97	2798.29	2968.44	5895.06	6167.98	6204.15	6.9436e-40	1.06081	7.2037e-41	13.387	2.0861	39.1584
YBR256C	RIB5	ATAGCACAAT	protein_coding	Riboflavin synthase; catalyzes the last step of the riboflavin biosynthesis pathway [Source:SGD;Acc:S000000460]	2211.37	2340.28	2547.64	956.419	940.845	988.057	7.54227e-40	-1.29896	7.83781e-41	-13.3807	0.406418	39.1225
YAL030W	SNC1	AAGCGCAACG	protein_coding	Vesicle membrane receptor protein (v-SNARE); involved in the fusion between Golgi-derived secretory vesicles with the plasma membrane; proposed to be involved in endocytosis; member of the synaptobrevin/VAMP family of R-type v-SNARE proteins; SNC1 has a paralog, SNC2, that arose from the whole genome duplication [Source:SGD;Acc:S000000028]	204.111	261.016	254.07	806.947	892.853	826.412	7.89546e-40	1.81239	8.21847e-41	13.3772	3.51224	39.1026
YPL030W	TRM44	AACGCATTTG	protein_coding	tRNA(Ser) Um(44) 2'-O-methyltransferase; involved in maintaining levels of the tRNA-Ser species tS(CGA) and tS(UGA); conserved among metazoans and fungi but there does not appear to be a homolog in plants; TRM44 is a non-essential gene [Source:SGD;Acc:S000005951]	104.545	98.4968	112.148	434.277	440.927	477.864	8.28549e-40	2.10202	8.63876e-41	13.3735	4.29311	39.0817
YJR132W	NMD5	AATCATTTTT	protein_coding	Karyopherin; a carrier protein involved in nuclear import of proteins; importin beta homolog [Source:SGD;Acc:S000003893]	3029.8	2590.47	2588.33	1041.25	1027.83	1102.22	8.55176e-40	-1.37206	8.93115e-41	-13.371	0.38634	39.0679
YPL074W	YTA6	GAGGAGGGAA	protein_coding	Putative ATPase of the CDC48/PAS1/SEC18 (AAA) family; localized to the cortex of mother cells but not to daughter cells; relocalizes from cytoplasm to plasma membrane foci upon DNA replication stress [Source:SGD;Acc:S000005995]	969.775	917.005	968.64	320.153	352.942	326.321	9.04161e-40	-1.51444	9.45834e-41	-13.3668	0.350033	39.0438
YIL140W	AXL2	ATCACTAGAA	protein_coding	Integral plasma membrane protein; required for axial budding in haploid cells; localizes to the incipient bud site and bud neck; glycosylated by Pmt4p; potential Cdc28p substrate [Source:SGD;Acc:S000001402]	214.067	209.798	316.594	1077.61	1095.82	1033.52	1.14031e-39	2.11479	1.19483e-40	13.3494	4.33126	38.943
YLR347C	KAP95	AAGAAGTAAA	protein_coding	Karyopherin beta; forms a complex with Srp1p/Kap60p; interacts with nucleoporins to mediate nuclear import of NLS-containing cargo proteins via the nuclear pore complex; regulates PC biosynthesis; GDP-to-GTP exchange factor for Gsp1p [Source:SGD;Acc:S000004339]	6006.83	6583.52	6117.52	2870.27	2484.59	2667.15	1.30703e-39	-1.22164	1.37179e-40	-13.3391	0.428795	38.8837
YPR065W	ROX1	CTCTTCACCC	protein_coding	Heme-dependent repressor of hypoxic genes; mediates aerobic transcriptional repression of hypoxia induced genes such as COX5b and CYC7; repressor function regulated through decreased promoter occupancy in response to oxidative stress; contains an HMG domain that is responsible for DNA bending activity; involved in the hyperosmotic stress resistance [Source:SGD;Acc:S000006269]	32.8569	57.1281	20.8416	412.058	424.93	365.723	1.3207e-39	3.43897	1.38841e-40	13.3382	10.8451	38.8792
YMR015C	ERG5	ATCACATTTT	protein_coding	C-22 sterol desaturase; a cytochrome P450 enzyme that catalyzes the formation of the C-22(23) double bond in the sterol side chain in ergosterol biosynthesis; may be a target of azole antifungal drugs [Source:SGD;Acc:S000004617]	784.582	795.854	552.8	2608.69	2413.6	2595.42	1.86815e-39	1.83628	1.96715e-40	13.3122	3.57088	38.7286
YLL023C	POM33	ATTTTTCTCT	protein_coding	Transmembrane nucleoporin; involved in nuclear pore complex (NPC) distribution, assembly or stabilization; highly conserved across species, orthologous to human TMEM33 and paralogous to Per33p; protein abundance increases in response to DNA replication stress [Source:SGD;Acc:S000003946]	170.258	244.272	294.76	1087.71	1122.81	1236.59	1.99387e-39	2.28083	2.10298e-40	13.3072	4.85958	38.7003
YJL133W	MRS3	AATCACGATT	protein_coding	Iron transporter, mediates Fe2+ transport across inner mito membrane; mitochondrial carrier family member; active under low-iron conditions; may transport other cations; MRS3 has a paralog, MRS4, that arose from the whole genome duplication [Source:SGD;Acc:S000003669]	140.388	177.294	160.778	615.057	612.899	573.841	2.17351e-39	1.91276	2.2962e-40	13.3006	3.7653	38.6628
YDR100W	TVP15	AACCACAAGG	protein_coding	Integral membrane protein; localized to late Golgi vesicles along with the v-SNARE Tlg2p [Source:SGD;Acc:S000002507]	664.107	625.455	588.528	1614.9	1797.7	1587.15	2.79721e-39	1.41264	2.95994e-40	13.2816	2.66224	38.5533
YBR185C	MBA1	ATTCAGCTAA	protein_coding	Membrane-associated mitochondrial ribosome receptor; forms a complex with Mdm38p that may facilitate recruitment of mRNA-specific translational activators to ribosomes; possible role in protein export from the matrix to inner membrane [Source:SGD;Acc:S000000389]	91.6009	90.617	71.457	416.098	420.931	390.98	3.18467e-39	2.27523	3.37543e-40	13.2718	4.84074	38.4969
YOR168W	GLN4	AGGAGTATAA	protein_coding	Glutamine tRNA synthetase; monomeric class I tRNA synthetase that catalyzes the specific glutaminylation of tRNA(Gln); N-terminal domain proposed to be involved in enzyme-tRNA interactions [Source:SGD;Acc:S000005694]	8212.22	6934.17	7586.36	3324.74	3153.48	3283.42	3.50826e-39	-1.21957	3.72446e-40	-13.2644	0.429409	38.4549
YJR091C	JSN1	AAGCAGATGA	protein_coding	Member of the Puf family of RNA-binding proteins; interacts with mRNAs encoding membrane-associated proteins; involved in localizing the Arp2/3 complex to mitochondria; overexpression causes increased sensitivity to benomyl; JSN1 has a paralog, PUF2, that arose from the whole genome duplication [Source:SGD;Acc:S000003851]	178.224	208.813	177.65	688.783	650.893	630.417	4.86897e-39	1.80257	5.17743e-40	13.2397	3.48841	38.3126
YCR005C	CIT2	AACACATATC	protein_coding	Citrate synthase, peroxisomal isozyme involved in glyoxylate cycle; catalyzes condensation of acetyl coenzyme A and oxaloacetate to form citrate; expression is controlled by Rtg1p and Rtg2p transcription factors; SCF-Ucc1 regulates level of Cit2p to maintain citrate homeostasis; oxaloacetate-dependent positive feedback loop inhibits Cit2p ubiquitination; CIT2 has a paralog, CIT1, that arose from …	6074.54	5923.6	6376.55	2714.74	2799.54	2997.51	7.15824e-39	-1.11019	7.62409e-40	-13.2106	0.463234	38.1452
YBR083W	TEC1	AAGAAGAATA	protein_coding	Transcription factor targeting filamentation genes and Ty1 expression; Ste12p activation of most filamentation gene promoters depends on Tec1p and Tec1p transcriptional activity is dependent on its association with Ste12p; binds to TCS elements upstream of filamentation genes, which are regulated by Tec1p/Ste12p/Dig1p complex; competes with Dig2p for binding to Ste12p/Dig1p; positive regulator of…	32.8569	65.0079	32.7511	366.61	407.933	374.815	7.71833e-39	3.13648	8.23395e-40	13.2048	8.79375	38.1125
YJR009C	TDH2	AAGAACTTAG	protein_coding	Glyceraldehyde-3-phosphate dehydrogenase (GAPDH), isozyme 2; involved in glycolysis and gluconeogenesis; tetramer that catalyzes reaction of glyceraldehyde-3-phosphate to 1,3 bis-phosphoglycerate; detected in cytoplasm and cell wall; protein abundance increases in response to DNA replication stress; GAPDH-derived antimicrobial peptides are active against a wide variety of wine-related yeasts and …	26879.9	35172.2	30994.5	84353.7	79192.9	82962.4	7.75766e-39	1.40561	8.2893e-40	13.2043	2.6493	38.1103
YOR184W	SER1	AAGTGCCTTC	protein_coding	3-phosphoserine aminotransferase; catalyzes the formation of phosphoserine from 3-phosphohydroxypyruvate, required for serine and glycine biosynthesis; regulated by the general control of amino acid biosynthesis mediated by Gcn4p; protein abundance increases in response to DNA replication stress [Source:SGD;Acc:S000005710]	7265.35	7910.28	7789.81	3775.18	3590.41	3701.68	8.17538e-39	-1.05318	8.74976e-40	-13.2002	0.481905	38.0875
YOR243C	PUS7	AATATCTGTT	protein_coding	Pseudouridine synthase; catalyzes pseudouridylation at positions 35 and 56 in U2 snRNA, position 50 in 5S rRNA, position 13 in cytoplasmic tRNAs, and position 35 in pre-tRNA(Tyr); also pseudouridylates some mRNAs; relocates from nucleus to cytoplasm during heat shock and differentially modifies some mRNAs during heat shock; conserved in archaea, vertebrates, and some bacteria [Source:SGD;Acc:S000…	2772.92	2440.75	2461.3	1084.68	1071.82	1051.7	9.40277e-39	-1.25837	1.00796e-39	-13.1895	0.418015	38.0267
YOL005C	RPB11	AGCCACCAAA	protein_coding	RNA polymerase II subunit B12.5; part of central core; similar to Rpc19p and bacterial alpha subunit [Source:SGD;Acc:S000005365]	191.167	357.543	273.919	1314.95	1538.75	1529.57	1.03524e-38	2.41348	1.11154e-39	13.1822	5.32757	37.985
YHR005C-A	TIM10	AAGCAAAAGA	protein_coding	Essential protein of the mitochondrial intermembrane space; forms a complex with Tim9p (TIM10 complex) that delivers hydrophobic proteins to the TIM22 complex for insertion into the inner membrane [Source:SGD;Acc:S000003530]	1300.34	1226.28	1300.12	2826.84	2995.51	3251.09	1.04055e-38	1.24555	1.11905e-39	13.1817	2.37109	37.9827
YKR031C	SPO14	AGGACATTAT	protein_coding	Phospholipase D; catalyzes the hydrolysis of phosphatidylcholine, producing choline and phosphatidic acid; involved in Sec14p-independent secretion; required for meiosis and spore formation; differently regulated in secretion and meiosis; participates in transcription initiation and/or early elongation of specific genes; interacts with "foot domain" of RNA polymerase II; deletion results in abnor…	1287.39	1115.97	1163.16	437.307	393.935	424.319	1.15143e-38	-1.50622	1.24028e-39	-13.1739	0.352032	37.9388
YDR237W	MRPL7	AGGAAAAGCA	protein_coding	Mitochondrial ribosomal protein of the large subunit; MRPL7 produces both YmL5 and YmL7, which are two different modified forms of the same protein [Source:SGD;Acc:S000002645]	1053.41	993.832	1011.32	344.392	317.948	382.897	1.5821e-38	-1.54912	1.70691e-39	-13.1498	0.341718	37.8008
YGL161C	YIP5	AAGGGCAGCG	protein_coding	Protein that interacts with Rab GTPases; localized to late Golgi vesicles; computational analysis of large-scale protein-protein interaction data suggests a possible role in vesicle-mediated transport [Source:SGD;Acc:S000003129]	2553.87	2795.34	2960.51	949.349	1130.81	1059.79	1.58835e-38	-1.40402	1.71639e-39	-13.1494	0.377874	37.7991
YGR001C	EFM5	ACTGATAAAA	protein_coding	S-adenosylmethionine-dependent lysine methyltransferase; involved in the trimethylation of eEF1A (Tef1p/Tef2p) at lysine 79; green fluorescent protein (GFP)-fusion protein localizes to the cytoplasm; required for replication of Brome mosaic virus in budding yeast; expresses a circular RNA; originally misclassified as a N-6-adenine specific DNA methyltransferase based on sequence similarity; both …	285.755	320.115	297.738	935.21	873.856	851.669	1.8167e-38	1.55796	1.96629e-39	13.1391	2.94437	37.7407
YGR080W	TWF1	AAGAAGGAAC	protein_coding	Twinfilin; highly conserved actin monomer-sequestering protein involved in regulation of the cortical actin cytoskeleton; coordinates actin filament severing and monomer sequestering at sites of rapid actin turnover; composed of two cofilin-like regions, stimulates actin depolymerization as does the mouse homolog, mTwf1 [Source:SGD;Acc:S000003312]	64.7181	83.7223	110.163	473.665	495.918	463.72	1.9102e-38	2.47044	2.07078e-39	13.1352	5.54214	37.7189
YCL030C	HIS4	ATAGCACAAC	protein_coding	Multifunctional enzyme containing phosphoribosyl-ATP pyrophosphatase; phosphoribosyl-AMP cyclohydrolase, and histidinol dehydrogenase activities; catalyzes the second, third, ninth and tenth steps in histidine biosynthesis [Source:SGD;Acc:S000000535]	9134.21	10440.7	10566.7	4585.16	4436.27	4352.3	2.18968e-38	-1.17236	2.37754e-39	-13.1247	0.443695	37.6596
YDR283C	GCN2	N/A	protein_coding	Protein kinase; phosphorylates the alpha-subunit of translation initiation factor eIF2 (Sui2p) in response to starvation; activated by uncharged tRNAs and the Gcn1p-Gcn20p complex; contributes to DNA damage checkpoint control [Source:SGD;Acc:S000002691]	1516.39	1167.19	1201.87	388.829	396.935	383.908	2.32248e-38	-1.73192	2.52574e-39	-13.1201	0.301051	37.634
YDR365W-B	YDR365W-B	GAGGAGAACT	protein_coding	Retrotransposon TYA Gag and TYB Pol genes; transcribed/translated as one unit; polyprotein is processed to make a nucleocapsid-like protein (Gag), reverse transcriptase (RT), protease (PR), and integrase (IN); similar to retroviral genes [Source:SGD;Acc:S000007401]	15.9306	28.5641	20.8416	313.083	247.959	227.314	3.07503e-38	3.59192	3.34947e-39	13.0987	12.058	37.5122
YFL036W	RPO41	N/A	protein_coding	Mitochondrial RNA polymerase; single subunit enzyme similar to those of T3 and T7 bacteriophages; requires a specificity subunit encoded by MTF1 for promoter recognition; Mtf1p interacts with and stabilizes the Rpo41p-promoter complex, enhancing DNA bending and melting to facilitate pre-initiation open complex formation; Rpo41p also synthesizes RNA primers for mitochondrial DNA replication [Sourc…	1385.96	1394.71	1283.25	534.262	507.916	455.638	3.12199e-38	-1.44	3.40601e-39	-13.0974	0.368567	37.5056
YGL126W	SCS3	AAAGGGGAAA	protein_coding	Protein required for inositol prototrophy; required for normal ER membrane biosynthesis; ortholog of the FIT family of proteins involved in triglyceride droplet biosynthesis and homologous to human FIT2; disputed role in the synthesis of inositol phospholipids from inositol [Source:SGD;Acc:S000003094]	1142.02	1330.69	1310.05	427.207	429.929	470.792	3.40993e-38	-1.51033	3.73191e-39	-13.0905	0.351032	37.4673
YPL245W	YPL245W	ATCGCATCTT	protein_coding	Putative protein of unknown function; green fluorescent protein (GFP)-fusion protein localizes to both the nucleus and the cytoplasm [Source:SGD;Acc:S000006166]	1270.47	1327.74	1357.68	464.575	456.925	534.44	3.40993e-38	-1.44212	3.72861e-39	-13.0906	0.368025	37.4673
YOR341W	RPA190	ATCAAAAACA	protein_coding	RNA polymerase I largest subunit A190 [Source:SGD;Acc:S000005868]	16593.7	13075.4	12886.1	5311.31	4895.19	5137.29	3.74876e-38	-1.47168	4.1092e-39	-13.0832	0.360562	37.4261
YMR307W	GAS1	AAAACAAAAA	protein_coding	Beta-1,3-glucanosyltransferase; required for cell wall assembly and also has a role in transcriptional silencing; localizes to cell surface via a glycosylphosphatidylinositol (GPI) anchor; also found at nuclear periphery; genetic interactions with histone H3 lysine acetyltransferases GCN5 and SAS3 indicate previously unsuspected functions for Gas1 in DNA damage response and cell cycle regulation …	16162.6	16230.3	14770.8	31989	31051.9	32046.2	3.85482e-38	1.01157	4.23212e-39	13.0809	2.01611	37.414
YBL039C	URA7	AGGCAGTTTC	protein_coding	Major CTP synthase isozyme (see also URA8); catalyzes the ATP-dependent transfer of the amide nitrogen from glutamine to UTP, forming CTP, the final step in de novo biosynthesis of pyrimidines; involved in phospholipid biosynthesis; capable of forming cytoplasmic filaments termed cytoophidium, especially during conditions of glucose depletion; URA7 has a paralog, URA8, that arose from the whole g…	8323.74	8779.02	9087.95	4361.96	4331.29	4300.78	4.12207e-38	-1.01121	4.53264e-39	-13.0757	0.49613	37.3849
YJR116W	TDA4	AAGGCAACAT	protein_coding	Putative protein of unknown function; null mutant is sensitive to expression of the top1-T722A allele [Source:SGD;Acc:S000003877]	43.8091	61.068	57.5626	309.044	335.945	381.887	4.63642e-38	2.6599	5.10622e-39	13.0667	6.31989	37.3338
YHR179W	OYE2	ATCATATTAA	protein_coding	Conserved NADPH oxidoreductase containing flavin mononucleotide (FMN); responsible for geraniol reduction into citronellol during fermentation; homologous to Oye3p with different ligand binding and catalytic properties; may be involved in sterol metabolism, oxidative stress response, and programmed cell death; protein abundance increases in response to DNA replication stress [Source:SGD;Acc:S0000…	5295.93	5646.82	5326.53	10665	10524.3	10878.7	4.9313e-38	0.978975	5.4395e-39	13.0618	1.97107	37.307
YGR143W	SKN1	N/A	protein_coding	Protein involved in sphingolipid biosynthesis; type II membrane protein; SKN1 has a paralog, KRE6, that arose from the whole genome duplication [Source:SGD;Acc:S000003375]	1594.06	1496.17	1376.54	563.55	584.904	530.399	5.82481e-38	-1.4117	6.43514e-39	-13.049	0.375868	37.2347
YDR121W	DPB4	ACAGAATATT	protein_coding	Subunit of DNA pol epsilon and of ISW2 chromatin accessibility complex; involved in both chromosomal DNA replication and inheritance of telomeric silencing; stabilizes the interaction of Pol epsilon with primer-template DNA, positively affecting the processivity of the polymerase and exonuclease activities of Pol epsilon; interacts with extranucleosomal DNA and acts as anchor point for ISW2 compl…	155.323	187.144	169.71	586.779	589.903	610.211	5.90581e-38	1.80255	6.53482e-39	13.0479	3.48836	37.2287
YHL032C	GUT1	ATGTGGTTTG	protein_coding	Glycerol kinase; converts glycerol to glycerol-3-phosphate; glucose repression of expression is mediated by Adr1p and Ino2p-Ino4p; derepression of expression on non-fermentable carbon sources is mediated by Opi1p and Rsf1p [Source:SGD;Acc:S000001024]	525.71	550.597	602.423	140.383	160.973	150.532	6.36713e-38	-1.89321	7.05627e-39	-13.042	0.269207	37.1961
YJL192C	SOP4	AAAGTAAATT	protein_coding	ER-membrane protein; subunit of evolutionarily conserved EMC (Endoplasmic Reticulum Membrane Complex) implicated in ERAD (ER-associated degradation) and proper assembly of multi-pass transmembrane (TM) proteins; EMC acts in yeast as an ER-mitochondria tether that interacts with outer membrane protein Tom5 of TOM (Translocase of the Mitochondrial Outer Membrane) complex; suppressor of pma1-7, dele…	1000.64	1122.86	1117.51	2470.33	2648.56	2497.42	6.62321e-38	1.23263	7.3515e-39	13.0389	2.34994	37.1789
YKL175W	ZRT3	ATATCCTAAT	protein_coding	Vacuolar membrane zinc transporter; transports zinc from storage in the vacuole to the cytoplasm when needed; transcription is induced under conditions of zinc deficiency [Source:SGD;Acc:S000001658]	675.059	839.193	776.103	2029.99	1988.67	2168.07	8.85816e-38	1.43352	9.8475e-39	13.0166	2.70105	37.0527
YOL039W	RPP2A	ACACAACAAC	protein_coding	Ribosomal protein P2 alpha; a component of the ribosomal stalk, which is involved in the interaction between translational elongation factors and the ribosome; free (non-ribosomal) P2 stimulates the phosphorylation of the eIF2 alpha subunit (Sui2p) by Gcn2p; regulates the accumulation of P1 (Rpp1Ap and Rpp1Bp) in the cytoplasm [Source:SGD;Acc:S000005399]	12509.5	15505.4	14809.5	33830.2	34374.3	35764	8.90023e-38	1.27964	9.90963e-39	13.0161	2.42778	37.0506
YHL031C	GOS1	AATTCCAGAC	protein_coding	v-SNARE protein involved in Golgi transport; homolog of the mammalian protein GOS-28/GS28 [Source:SGD;Acc:S000001023]	64.7181	86.6772	107.186	456.496	489.919	445.535	9.20553e-38	2.42829	1.02654e-38	13.0134	5.38256	37.036
YDR110W	FOB1	AACGATTGTG	protein_coding	Nucleolar protein that binds the rDNA replication fork barrier site; required for replication fork blocking, recombinational hotspot activity, condensin recruitment to replication fork barrier (RFB), and rDNA repeat segregation; related to retroviral integrases [Source:SGD;Acc:S000002517]	1142.02	990.878	1033.15	372.67	384.937	370.774	1.05912e-37	-1.48836	1.18289e-38	-13.0026	0.356417	36.9751
YIL046W	MET30	ATCGGTAAAG	protein_coding	F-box protein containing five copies of the WD40 motif; controls cell cycle function, sulfur metabolism, and methionine biosynthesis as part of the ubiquitin ligase complex; interacts with and regulates Met4p, localizes within the nucleus; dissociation of Met30p from SCF complex in response to cadmium stress is regulated by Cdc48p [Source:SGD;Acc:S000001308]	761.682	964.283	910.085	187.85	205.966	256.612	1.06236e-37	-2.01902	1.18835e-38	-13.0022	0.246725	36.9737
YDR365C	ESF1	GTATAAGGTT	protein_coding	Nucleolar protein involved in pre-rRNA processing; depletion causes severely decreased 18S rRNA levels [Source:SGD;Acc:S000002773]	3025.82	3506.49	3451.77	1427.05	1410.77	1326.5	1.30598e-37	-1.26155	1.46312e-38	-12.9863	0.417095	36.8841
YAL058W	CNE1	GAACGGCAAC	protein_coding	Calnexin; integral membrane ER chaperone involved in folding and quality control of glycoproteins; chaperone activity is inhibited by Mpd1p, with which Cne1p interacts; 24% identical to mammalian calnexin; Ca+ binding not yet shown in yeast [Source:SGD;Acc:S000000054]	986.701	1042.1	1122.47	377.72	390.936	359.661	1.39287e-37	-1.48172	1.56287e-38	-12.9813	0.358062	36.8561
YGR178C	PBP1	N/A	protein_coding	Component of glucose deprivation induced stress granules; involved in P-body-dependent granule assembly; similar to human ataxin-2; interacts with Pab1p to regulate mRNA polyadenylation; interacts with Mkt1p to regulate HO translation; protein increases in abundance and relative distribution to the nucleus increases upon DNA replication stress [Source:SGD;Acc:S000003410]	2892.4	3023.85	3090.52	1419.98	1376.77	1302.25	1.44505e-37	-1.13573	1.6239e-38	-12.9783	0.455104	36.8401
YFR024C-A	LSB3	AAAAACAAAA	protein_coding	Protein containing a C-terminal SH3 domain; binds Las17p, which is a homolog of human Wiskott-Aldrich Syndrome protein involved in actin patch assembly and actin polymerization; protein abundance increases in response to DNA replication stress; LSB3 has a paralog, YSC84, that arose from the whole genome duplication [Source:SGD;Acc:S000002968]	4008.54	4226.5	4511.72	1838.1	1767.71	1970.05	1.59216e-37	-1.19289	1.79197e-38	-12.9708	0.437427	36.798
YPL003W	ULA1	GTAGATGAAA	protein_coding	Protein that activates Rub1p (NEDD8) before neddylation; acts together with Uba3p; may play a role in protein degradation [Source:SGD;Acc:S000005924]	777.612	704.252	656.015	199.969	213.965	223.273	2.22954e-37	-1.74632	2.51318e-38	-12.9448	0.298062	36.6518
YMR016C	SOK2	N/A	protein_coding	Nuclear protein that negatively regulates pseudohyphal differentiation; plays a regulatory role in the cyclic AMP (cAMP)-dependent protein kinase (PKA) signal transduction pathway; relocalizes to the cytosol in response to hypoxia; SOK2 has a paralog, PHD1, that arose from the whole genome duplication [Source:SGD;Acc:S000004618]	34.8482	33.4889	45.6531	302.984	265.956	262.674	2.28191e-37	2.86715	2.57616e-38	12.9429	7.2962	36.6417
YBR068C	BAP2	AATTTATTTA	protein_coding	High-affinity leucine permease; functions as a branched-chain amino acid permease involved in uptake of leucine, isoleucine and valine; contains 12 predicted transmembrane domains; BAP2 has a paralog, BAP3, that arose from the whole genome duplication [Source:SGD;Acc:S000000272]	4349.05	4054.13	4001.59	8610.8	8161.65	8575.28	2.66072e-37	1.03096	3.00841e-38	12.931	2.04339	36.575
YPL096C-A	ERI1	AACAGGACTG	protein_coding	Endoplasmic reticulum membrane protein that binds and inhibits Ras2p; binds to and inhibits GTP-bound Ras2p at the endoplasmic reticulum (ER); component of the GPI-GnT complex which catalyzes the first step in GPI-anchor biosynthesis; probable homolog of mammalian PIG-Y protein [Source:SGD;Acc:S000028423]	28.8742	46.2935	13.8944	326.213	376.938	358.651	2.72986e-37	3.57459	3.0913e-38	12.9289	11.9141	36.5639
YNL104C	LEU4	ACGTGTAAGT	protein_coding	Alpha-isopropylmalate synthase (2-isopropylmalate synthase); the main isozyme responsible for the first step in the leucine biosynthesis pathway; LEU4 has a paralog, LEU9, that arose from the whole genome duplication [Source:SGD;Acc:S000005048]	2610.63	3280.93	3098.46	7686.7	7278.8	7573.08	2.8163e-37	1.32598	3.19404e-38	12.9264	2.50702	36.5503
YLR395C	COX8	ACAGAGCAAA	protein_coding	Subunit VIII of cytochrome c oxidase (Complex IV); Complex IV is the terminal member of the mitochondrial inner membrane electron transport chain [Source:SGD;Acc:S000004387]	359.434	324.054	311.632	918.041	959.842	928.45	2.97637e-37	1.49582	3.38072e-38	12.922	2.82024	36.5263
YOR353C	SOG2	N/A	protein_coding	Key component of the RAM signaling network; required for proper cell morphogenesis and cell separation after mitosis [Source:SGD;Acc:S000005880]	580.471	572.266	492.26	147.452	131.978	148.512	3.1276e-37	-1.94274	3.55789e-38	-12.9181	0.260121	36.5048
YML078W	CPR3	AAGCAACTAC	protein_coding	Mitochondrial peptidyl-prolyl cis-trans isomerase (cyclophilin); catalyzes the cis-trans isomerization of peptide bonds N-terminal to proline residues; involved in protein refolding after import into mitochondria [Source:SGD;Acc:S000004543]	1127.09	1432.14	1401.35	3834.77	3413.44	3774.42	3.33639e-37	1.47663	3.80117e-38	12.913	2.78298	36.4767
YBL101C	ECM21	AAGCAAGATT	protein_coding	Protein involved in regulating endocytosis of plasma membrane proteins; identified as a substrate for ubiquitination by Rsp5p and deubiquitination by Ubp2p; promoter contains several Gcn4p binding elements; ECM21 has a paralog, CSR2, that arose from the whole genome duplication [Source:SGD;Acc:S000000197]	111.514	110.316	81.3816	608.998	467.923	485.946	3.54513e-37	2.36569	4.0451e-38	12.9082	5.15399	36.4504
YPL218W	SAR1	CAAACAGTAG	protein_coding	ARF family GTPase; component of the COPII vesicle coat; required for transport vesicle formation during ER to Golgi protein transport; lowers membrane rigidity aiding vesicle formation; localizes to ER-mitochondrial contact sites where it enhances membrane curvature, thereby reducing contact size via its N-terminal amphipathic helix; regulates mitochondrial fission and fusion dynamics [Source:SGD…	4540.22	4617.53	4499.81	9148.09	8914.53	9882.59	3.63796e-37	1.03289	4.15731e-38	12.9061	2.04612	36.4391
YFL034C-B	MOB2	AAGAAAAGCA	protein_coding	Activator of Cbk1p kinase; component of the RAM signaling network that regulates cellular polarity and morphogenesis; activation of Cbk1p facilitates the Ace2p-dependent daughter cell-specific transcription of genes involved in cell separation; similar to Mob1p [Source:SGD;Acc:S000001859]	58.7441	57.1281	49.6229	308.034	303.95	303.085	4.26033e-37	2.46707	4.87589e-38	12.8938	5.52921	36.3706
YLR199C	PBA1	AAGATATCAT	protein_coding	Protein involved in 20S proteasome assembly; forms a heterodimer with Add66p that binds to proteasome precursors; interaction with Pba1p-Add66p may affect function of the mature proteasome and its role in maintaining respiratory metabolism; similar to human PAC1 constituent of the PAC1-PAC2 complex involved in proteasome assembly [Source:SGD;Acc:S000004189]	161.297	168.429	172.688	538.301	601.901	580.913	4.41793e-37	1.7764	5.06388e-38	12.8909	3.4257	36.3548
YDL179W	PCL9	AATAACATAT	protein_coding	Cyclin; forms a functional kinase complex with Pho85p cyclin-dependent kinase (Cdk), expressed in late M/early G1 phase, activated by Swi5p; PCL9 has a paralog, PCL2, that arose from the whole genome duplication [Source:SGD;Acc:S000002338]	79.653	89.6321	93.2911	388.829	389.936	377.846	5.12784e-37	2.139	5.88644e-38	12.8793	4.40456	36.2901
YLR094C	GIS3	ATACAGAACA	protein_coding	Protein of unknown function [Source:SGD;Acc:S000004084]	68.7007	71.9026	74.4344	390.849	336.944	341.476	5.94638e-37	2.31389	6.83633e-38	12.8678	4.97221	36.2257
YOR374W	ALD4	ATCTGGAAAA	protein_coding	Mitochondrial aldehyde dehydrogenase; required for growth on ethanol and conversion of acetaldehyde to acetate; phosphorylated; activity is K+ dependent; utilizes NADP+ or NAD+ equally as coenzymes; expression is glucose repressed; can substitute for cytosolic NADP-dependent aldehyde dehydrogenase when directed to the cytosol; human homolog ALDH2 can complement yeast ald4 mutant [Source:SGD;Acc:S…	378.352	383.152	282.851	1145.28	1131.81	1164.86	7.21154e-37	1.72056	8.30329e-38	12.8527	3.29565	36.142
YHR073W	OSH3	ATAACTCGTG	protein_coding	Member of an oxysterol-binding protein family; this family has seven members in S. cerevisiae; family members have overlapping, redundant functions in sterol metabolism and collectively perform a function essential for viability; contains FFAT motif; interacts with ER anchor Scs2p at patches at the plasma membrane; regulated by sterol binding [Source:SGD;Acc:S000001115]	1531.33	1588.75	1621.68	692.823	682.887	678.91	7.54472e-37	-1.20656	8.69993e-38	-12.8491	0.4333	36.1224
YGR136W	LSB1	AAAAATAAAC	protein_coding	Negative regulator of actin nucleation-promoting factor activity; interacts with Las17p, a homolog of human Wiskott-Aldrich Syndrome protein (WASP), via an N-terminal SH3 domain, and along with PIN3 cooperatively inhibits the nucleation of actin filaments; overexpression blocks receptor-mediated endocytosis; protein increases in abundance and forms nuclear foci in response to DNA replication stre…	257.877	320.115	314.609	887.743	932.846	914.306	9.8776e-37	1.61528	1.14071e-37	12.8281	3.06372	36.0053
YLR439W	MRPL4	AAGAGAGTAC	protein_coding	Mitochondrial ribosomal protein of the large subunit; homolog of prokaryotic L29 ribosomal protein; located at the ribosomal tunnel exit [Source:SGD;Acc:S000004431]	18.9176	32.5039	11.9095	269.656	257.957	243.478	9.99149e-37	3.60465	1.15558e-37	12.8271	12.1649	36.0004
YEL025C	YEL025C	AGCCATTGCC	protein_coding	Putative protein of unknown function; green fluorescent protein (GFP)-fusion protein localizes to both the cytoplasm and the nucleus [Source:SGD;Acc:S000000751]	1550.25	1189.84	1193.93	368.63	381.937	412.196	1.1337e-36	-1.75842	1.31316e-37	-12.8172	0.295571	35.9455
YDL083C	RPS16B	AAGAGAATAA	protein_coding	Protein component of the small (40S) ribosomal subunit; homologous to mammalian ribosomal protein S16 and bacterial S9; RPS16B has a paralog, RPS16A, that arose from the whole genome duplication [Source:SGD;Acc:S000002241]	7743.27	10704.6	9686.4	26569.7	25922.7	27218	1.27405e-36	1.50243	1.47793e-37	12.8081	2.8332	35.8948
YOR092W	ECM3	CAAAGAGTAA	protein_coding	Non-essential protein of unknown function; involved in signal transduction and the genotoxic response; induced rapidly in response to treatment with 8-methoxypsoralen and UVA irradiation; relocalizes from ER to cytoplasm upon DNA replication stress; ECM3 has a paralog, YNL095C, that arose from the whole genome duplication [Source:SGD;Acc:S000005618]	276.794	391.032	304.685	1124.07	1085.82	1124.45	1.48785e-36	1.77741	1.72851e-37	12.7959	3.42809	35.8274
YJR024C	MDE1	AGTGAACGAC	protein_coding	5'-methylthioribulose-1-phosphate dehydratase; acts in the methionine salvage pathway; potential Smt3p sumoylation substrate; expression downregulated by caspofungin and deletion mutant is caspofungin resistant [Source:SGD;Acc:S000003785]	3135.34	4091.56	4537.52	1121.04	1112.82	1263.86	1.66223e-36	-1.74997	1.93396e-37	-12.7872	0.297309	35.7793
YJL121C	RPE1	ATTTGCTAAT	protein_coding	D-ribulose-5-phosphate 3-epimerase; catalyzes a reaction in the non-oxidative part of the pentose-phosphate pathway; mutants are sensitive to oxidative stress [Source:SGD;Acc:S000003657]	1278.43	1824.16	1576.02	4726.55	4634.24	5126.18	1.79788e-36	1.63055	2.09489e-37	12.781	3.09631	35.7452
YNL115C	YNL115C	AGGCATCAGA	protein_coding	Putative protein of unknown function; green fluorescent protein (GFP)-fusion protein localizes to mitochondria; YNL115C is not an essential gene [Source:SGD;Acc:S000005059]	1338.17	1231.21	1312.03	540.321	487.92	493.018	1.86853e-36	-1.35133	2.18044e-37	-12.7778	0.39193	35.7285
YJL171C	TOH1	AAGTGCAAAC	protein_coding	GPI-anchored cell wall protein of unknown function; induced in response to cell wall damaging agents and by mutations in genes involved in cell wall biogenesis; sequence similarity to YBR162C/TOS1, a covalently bound cell wall protein; protein abundance increases in response to DNA replication stress [Source:SGD;Acc:S000003707]	6415.05	6527.38	7145.7	3180.32	3066.49	3257.15	2.06797e-36	-1.07975	2.41674e-37	-12.7698	0.473111	35.6845
YMR215W	GAS3	ATCTATTGTT	protein_coding	Putative 1,3-beta-glucanosyltransferase; has similarity go other GAS family members; low abundance, possibly inactive member of the GAS family of GPI-containing proteins; localizes to the cell wall; mRNA induced during sporulation [Source:SGD;Acc:S000004828]	1912.67	1830.07	1771.54	4102.4	3743.38	4044.16	2.21568e-36	1.10849	2.59319e-37	12.7643	2.1562	35.6545
YLR193C	UPS1	AAGATATCCT	protein_coding	Phosphatidic acid transfer protein; plays a role in phospholipid metabolism by transporting phosphatidic acid from the outer to the inner mitochondrial membrane; localizes to the mitochondrial intermembrane space; null mutant has altered cardiolipin and phosphatidic acid levels; ortholog of human PRELI [Source:SGD;Acc:S000004183]	60.7354	87.6621	74.4344	355.501	442.927	405.124	3.1257e-36	2.43294	3.66365e-37	12.7374	5.39991	35.5051
YOR213C	SAS5	ATGTTCGGGT	protein_coding	Subunit of the SAS complex (Sas2p, Sas4p, Sas5p); acetylates free histones and nucleosomes and regulates transcriptional silencing; stimulates Sas2p HAT activity [Source:SGD;Acc:S000005739]	754.712	781.079	781.065	278.745	267.956	242.468	3.18296e-36	-1.55374	3.73626e-37	-12.7359	0.340626	35.4972
YCR044C	PER1	AAGAAATATG	protein_coding	Protein of the endoplasmic reticulum; required for GPI-phospholipase A2 activity that remodels the GPI anchor as a prerequisite for association of GPI-anchored proteins with lipid rafts; functionally complemented by human ortholog PERLD1 [Source:SGD;Acc:S000000640]	2423.44	2565.84	2434.5	1086.7	1177.81	1084.03	3.50649e-36	-1.14859	4.12208e-37	-12.7282	0.451065	35.4551
YOL062C	APM4	ACATAGAGTT	protein_coding	Cargo-binding mu subunit of AP-2; AP-2 is a heterotetrameric endocytic cargo-binding adaptor that facilitates uptake of membrane proteins during clathrin-mediated endocytosis; Apm4p is required for AP-2 function and localization, and binds cell wall stress receptor Mid2p; AP-2 is required for cell polarity responses to pheromone, nutritional status and cell wall damage in S. cerevisiae, and for h…	1844.96	1996.53	1922.39	740.291	837.862	826.412	4.13852e-36	-1.26125	4.87221e-37	-12.7151	0.417184	35.3832
YGL127C	SOH1	CAAAGTTCCC	protein_coding	Subunit of the RNA polymerase II mediator complex; associates with core polymerase subunits to form the RNA polymerase II holoenzyme; involved in telomere maintenance; conserved with other metazoan MED31 subunits [Source:SGD;Acc:S000003095]	15.9306	27.5791	15.8793	209.059	226.963	269.746	4.44698e-36	3.56981	5.24303e-37	12.7094	11.8746	35.3519
YGL147C	RPL9A	GTACCAGAAG	protein_coding	Ribosomal 60S subunit protein L9A; homologous to mammalian ribosomal protein L9 and bacterial L6; RPL9A has a paralog, RPL9B, that arose from a single-locus duplication [Source:SGD;Acc:S000003115]	44254.2	44785.5	47378	23905.4	22244.3	23599.2	4.47027e-36	-0.967789	5.27821e-37	-12.7089	0.511289	35.3497
YNL175C	NOP13	ACCTAAACCC	protein_coding	Nucleolar protein found in preribosomal complexes; contains an RNA recognition motif (RRM); relative distribution to the nucleolus increases upon DNA replication stress [Source:SGD;Acc:S000005119]	727.829	714.102	754.269	1639.14	1639.73	1701.32	4.50946e-36	1.1812	5.33227e-37	12.7081	2.26766	35.3459
YDL201W	TRM8	AAAGCGCCAC	protein_coding	Noncatalytic subunit of a tRNA methyltransferase complex; Trm8p and Trm82p comprise an enzyme that catalyzes a methyl-transfer from S-adenosyl-l-methionine to the N(7) atom of guanine at position 46 in tRNA; Trm8 lacks catalytic activity if not bound to Trm82p [Source:SGD;Acc:S000002360]	168.267	102.437	172.688	731.201	684.887	748.62	4.6379e-36	2.28785	5.49215e-37	12.7058	4.88326	35.3337
YIL005W	EPS1	GAAGATCATA	protein_coding	ER protein with chaperone and co-chaperone activity; involved in retention of resident ER proteins; has a role in recognizing proteins targeted for ER-associated degradation (ERAD), member of the protein disulfide isomerase family [Source:SGD;Acc:S000001267]	279.781	366.408	331.481	1059.43	1081.82	962.8	6.07568e-36	1.6666	7.20524e-37	12.6845	3.17466	35.2164
YPR017C	DSS4	AACAGAGAAC	protein_coding	Guanine nucleotide dissociation stimulator for Sec4p; functions in the post-Golgi secretory pathway; binds zinc, found both on membranes and in the cytosol [Source:SGD;Acc:S000006221]	32.8569	45.3085	37.7134	260.566	275.954	253.581	7.96814e-36	2.76897	9.46329e-37	12.6631	6.81622	35.0986
YNR019W	ARE2	AGACACATTA	protein_coding	Acyl-CoA:sterol acyltransferase; endoplasmic reticulum enzyme that contributes the major sterol esterification activity in the presence of oxygen; ARE2 has a paralog, ARE1, that arose from the whole genome duplication [Source:SGD;Acc:S000005302]	300.69	330.949	353.315	892.792	1007.83	952.697	9.73942e-36	1.5345	1.15837e-36	12.6473	2.89689	35.0115
YOR020C	HSP10	ATTGATCGAA	protein_coding	Mitochondrial matrix co-chaperonin; inhibits the ATPase activity of Hsp60p, a mitochondrial chaperonin; involved in protein folding and sorting in the mitochondria; 10 kD heat shock protein with similarity to E. coli groES [Source:SGD;Acc:S000005546]	3113.44	3531.11	3475.59	7111.03	7430.77	7936.78	1.02624e-35	1.15131	1.22235e-36	12.643	2.22115	34.9887
YPL135W	ISU1	AAGAACATCC	protein_coding	Conserved protein of the mitochondrial matrix; performs a scaffolding function during assembly of iron-sulfur clusters, interacts physically and functionally with yeast frataxin (Yfh1p); ISU1 has a paralog, ISU2, that arose from the whole genome duplication; isu1 isu2 double mutant is inviable; human homolog ISCU implicated in mitochondrial myopathy, can complement isu1 isu2 double mutant [Source…	561.554	648.109	701.669	1647.22	1737.71	1680.1	1.17289e-35	1.40596	1.39904e-36	12.6324	2.64995	34.9307
YCL036W	GFD2	ATGCAGGTTC	protein_coding	Protein of unknown function; identified as a high-copy suppressor of a dbp5 mutation; GFD2 has a paralog, YDR514C, that arose from the whole genome duplication [Source:SGD;Acc:S000000541]	654.15	842.147	913.062	202.999	198.967	215.19	1.26355e-35	-1.96502	1.50937e-36	-12.6264	0.256136	34.8984
YPR010C	RPA135	GACAAATAAA	protein_coding	RNA polymerase I second largest subunit A135 [Source:SGD;Acc:S000006214]	12728.5	12638.1	12850.4	6903.99	6465.93	6770.92	1.3763e-35	-0.924098	1.64643e-36	-12.6196	0.52701	34.8613
YBR255C-A	RCF3	AACGACACAA	protein_coding	Putative protein of unknown function; may interact with respiratory chain complexes III (ubiquinol-cytochrome c reductase) or IV (cytochrome c oxidase); identified by sequence comparison with hemiascomycetous yeast species [Source:SGD;Acc:S000007649]	32.8569	49.2484	40.6908	256.526	290.952	287.931	1.47428e-35	2.76569	1.76619e-36	12.6141	6.80072	34.8314
YDL012C	YDL012C	AAGCAAATAC	protein_coding	Tail-anchored plasma membrane protein with a conserved CYSTM module; possibly involved in response to stress; may contribute to non-homologous end-joining (NHEJ) based on ydl012c htz1 double null phenotype; YDL012C has a paralog, YBR016W, that arose from the whole genome duplication [Source:SGD;Acc:S000002170]	51.7744	50.2334	100.238	498.913	486.92	473.823	1.52209e-35	2.85164	1.82609e-36	12.6114	7.2182	34.8176
YMR235C	RNA1	ATAGGCCATT	protein_coding	GTPase activating protein (GAP) for Gsp1p; involved in nuclear transport [Source:SGD;Acc:S000004848]	4498.4	4119.14	4199.09	2012.82	1807.7	2005.41	1.57353e-35	-1.13748	1.89052e-36	-12.6087	0.454554	34.8031
YGL083W	SCY1	ATTCAAAACA	protein_coding	Putative kinase; suppressor of GTPase mutant; similar to bovine rhodopsin kinase; may have a role in intracellular sterol transport [Source:SGD;Acc:S000003051]	197.141	213.738	211.394	647.376	628.896	621.324	2.06683e-35	1.60848	2.48676e-36	12.5871	3.04931	34.6847
YKL157W	APE2	ACTTAAAAAC	protein_coding	Aminopeptidase yscII; may have a role in obtaining leucine from dipeptide substrates; APE2 has a paralog, AAP1, that arose from the whole genome duplication [Source:SGD;Acc:S000001640]	6061.59	5218.36	5268.96	2441.04	2355.61	2510.55	2.53301e-35	-1.17935	3.05203e-36	-12.5709	0.441552	34.5964
YOL022C	TSR4	AGAAGCCAAG	protein_coding	Cytoplasmic protein required for correct processing of 20S pre-rRNA; protein required for processing of the 20S pre-rRNA at site D to generate mature 18S rRNA; essential gene in S288C background but not in CEN.PK2 [Source:SGD;Acc:S000005382]	2149.64	2071.39	2128.82	986.717	1011.83	977.954	2.75368e-35	-1.09308	3.32267e-36	-12.5642	0.468761	34.5601
YOR185C	GSP2	AAGTGTTCGG	protein_coding	GTP binding protein (mammalian Ranp homolog); involved in the maintenance of nuclear organization, RNA processing and transport; interacts with Kap121p, Kap123p and Pdr6p (karyophilin betas); not required for viability; protein abundance increases in response to DNA replication stress; GSP2 has a paralog, GSP1, that arose from the whole genome duplication [Source:SGD;Acc:S000005711]	127.445	152.67	172.688	544.361	571.906	609.201	2.99476e-35	1.92993	3.61873e-36	12.5574	3.81037	34.5236
YPR062W	FCY1	AGCTTAAAGA	protein_coding	Cytosine deaminase; zinc metalloenzyme that catalyzes the hydrolytic deamination of cytosine to uracil; of biomedical interest because it also catalyzes the deamination of 5-fluorocytosine (5FC) to form anticancer drug 5-fluorouracil (5FU) [Source:SGD;Acc:S000006266]	883.153	943.599	1220.72	3017.72	3801.37	3340	3.35023e-35	1.7371	4.05405e-36	12.5484	3.33365	34.4749
YBR286W	APE3	AGAAACGCCA	protein_coding	Vacuolar aminopeptidase Y; processed to mature form by Prb1p [Source:SGD;Acc:S000000490]	4256.46	7157.76	5924.98	21227.1	21855.4	22099.9	3.6979e-35	1.91043	4.48114e-36	12.5405	3.75922	34.432
YCR061W	YCR061W	AACCAAAAAC	protein_coding	Protein of unknown function; green fluorescent protein (GFP)-fusion protein localizes to the cytoplasm in a punctate pattern; induced by treatment with 8-methoxypsoralen and UVA irradiation [Source:SGD;Acc:S000000657]	56.7528	95.5419	117.11	602.938	529.913	541.512	4.3281e-35	2.63551	5.25229e-36	12.5279	6.21393	34.3637
YER166W	DNF1	N/A	protein_coding	Aminophospholipid translocase (flippase); type 4 P-type ATPase; involved in phospholipid translocation, contributing to endocytosis, protein transport, and cellular polarization; localizes primarily to the plasma membrane; localizes to the shmoo tip where it has a redundant role in the cellular response to mating pheromone; DNF1 has a paralog, DNF2, that arose from the whole genome duplication [S…	2295	2331.42	2179.44	1067.51	966.841	952.697	4.79494e-35	-1.18808	5.8271e-36	-12.5197	0.438886	34.3192
YHR032W	ERC1	AAGGGAAGAT	protein_coding	Member of the multi-drug and toxin extrusion (MATE) family; the MATE family is part of the multidrug/oligosaccharidyl-lipid/polysaccharide (MOP) exporter superfamily; overproduction confers ethionine resistance and accumulation of S-adenosylmethionine [Source:SGD;Acc:S000001074]	1523.36	1841.89	1763.6	638.286	661.891	671.838	4.7976e-35	-1.37899	5.83861e-36	-12.5195	0.384487	34.319
YMR234W	RNH1	ACAATAATAC	protein_coding	Ribonuclease H1; able to bind double-stranded RNAs and RNA-DNA hybrids; associates with RNAse polymerase I. [Source:SGD;Acc:S000004847]	85.627	73.8726	81.3816	357.521	401.934	346.527	4.80919e-35	2.19918	5.86102e-36	12.5192	4.59219	34.3179
YPL085W	SEC16	N/A	protein_coding	COPII vesicle coat protein required for ER transport vesicle budding; essential factor in endoplasmic reticulum exit site (ERES) formation, as well as in COPII-mediated ER-to-Golgi traffic; bound to periphery of ER membranes and may act to stabilize initial COPII complexes; interacts with Sec23p, Sec24p and Sec31p [Source:SGD;Acc:S000006006]	216.059	383.152	290.79	1385.65	1313.78	1264.87	5.0147e-35	2.15497	6.12013e-36	12.5158	4.45359	34.2998
YOR322C	LDB19	N/A	protein_coding	Alpha-arrestin involved in ubiquitin-dependent endocytosis; regulates endocytosis of plasma membrane proteins by recruiting the ubiquitin ligase Rsp5p to its targets; involved in the basal internalization and turnover of alpha-factor receptor Ste2p; recruits ubiquitin ligase Rsp5p to Ste2p via its 2 PPXY motifs; inhibited by Npr1p-mediated phosphorylation, which affects translocation between the …	279.781	353.603	282.851	983.688	924.847	921.378	5.35758e-35	1.62679	6.54784e-36	12.5104	3.08824	34.271
YMR176W	ECM5	GGAGGTGTAG	protein_coding	Subunit of the Snt2C complex; physically associates with Snt2p and Rpd3p; along with Snt2p, recruits Rpd3p to a small number of promoters; also colocalizes with Snt2p, independently of Rpd3p, to promoters of stress response genes in response to oxidative stress; contains ATP/GTP-binding site motif A; null mutant exhibits increased cellular volume, large drooping buds with elongated necks; relativ…	746.747	662.883	691.744	239.357	199.967	194.985	5.35888e-35	-1.72812	6.55869e-36	-12.5103	0.301846	34.2709
YGL257C	MNT2	ATCGAAGTGG	protein_coding	Mannosyltransferase; involved in adding the 4th and 5th mannose residues of O-linked glycans [Source:SGD;Acc:S000003226]	2024.18	1608.45	1886.66	699.893	647.893	671.838	5.67025e-35	-1.45039	6.94955e-36	-12.5057	0.365923	34.2464
YDL213C	NOP6	ACAGCTAAAA	protein_coding	rRNA-binding protein required for 40S ribosomal subunit biogenesis; contains an RNA recognition motif (RRM); hydrophilin essential to overcome the stress of the desiccation-rehydration process; NOP6 may be a fungal-specific gene as no homologs have been yet identified in higher eukaryotes [Source:SGD;Acc:S000002372]	323.59	382.167	372.172	965.509	1156.81	1122.42	5.94664e-35	1.58978	7.29857e-36	12.5018	3.01004	34.2257
YDL010W	GRX6	AGCGGTTTAA	protein_coding	Cis-golgi localized monothiol glutaredoxin, binds Fe-S cluster; more similar in activity to dithiol than other monothiol glutaredoxins; involved in the oxidative stress response; GRX6 has a paralog, GRX7, that arose from the whole genome duplication [Source:SGD;Acc:S000002168]	83.6356	54.1732	69.4721	382.77	380.937	341.476	7.25113e-35	2.41513	8.91215e-36	12.4859	5.33369	34.1396
YOR261C	RPN8	ATAGTGTAAC	protein_coding	Essential non-ATPase regulatory subunit of the 26S proteasome; has similarity to the human p40 proteasomal subunit and to another S. cerevisiae regulatory subunit, Rpn11p [Source:SGD;Acc:S000005787]	4090.18	3031.73	3338.63	1266.47	1177.81	1205.27	8.4392e-35	-1.51916	1.03869e-35	-12.4737	0.348889	34.0737
YOL145C	CTR9	AATTGTCTGG	protein_coding	Component of the Paf1p complex involved in transcription elongation; binds to and modulates the activity of RNA polymerases I and II; required for expression of a subset of genes, including cyclin genes; involved in SER3 repression by helping to maintain SRG1 transcription-dependent nucleosome occupancy; contains TPR repeats [Source:SGD;Acc:S000005505]	2655.43	2144.27	2441.45	974.598	942.845	897.131	8.46085e-35	-1.36327	1.04282e-35	-12.4734	0.3887	34.0726
YDR128W	MTC5	GAGGGAAATC	protein_coding	Subunit of SEACAT, a subcomplex of the SEA complex; Mtc1p, along with Rtc1p and Sea4p, redundantly inhibit the TORC1 inhibitory role of the Iml1p/SEACIT (Iml1p-Npr2p-Npr3p) subcomplex, a GAP for GTPase Gtr1p (EGOC subunit) in response to amino acid limitation, thereby resulting in activation of TORC1 signaling; SEA is a coatomer-related complex that associates dynamically with the vacuole; relati…	780.599	766.305	874.356	285.815	238.961	259.643	1.01653e-34	-1.62617	1.25465e-35	-12.4587	0.323948	33.9929
YOL135C	MED7	ACAAACTAAA	protein_coding	Subunit of the RNA polymerase II mediator complex; associates with core polymerase subunits to form the RNA polymerase II holoenzyme; essential for transcriptional regulation [Source:SGD;Acc:S000005495]	22.9002	28.5641	13.8944	213.099	222.963	264.694	1.08877e-34	3.42179	1.3457e-35	12.4531	10.7167	33.9631
YOL103W	ITR2	ACGAAAAAAC	protein_coding	Myo-inositol transporter; member of the sugar transporter superfamily; expressed constitutively; ITR2 has a paralog, ITR1, that arose from the whole genome duplication [Source:SGD;Acc:S000005463]	2888.42	2759.88	2843.4	1399.79	1291.79	1266.9	1.16446e-34	-1.10111	1.44126e-35	-12.4476	0.466156	33.9339
YDR339C	FCF1	ATCGATATAC	protein_coding	Putative PINc domain nuclease; required for early cleavages of 35S pre-rRNA and maturation of 18S rRNA; component of the SSU (small subunit) processome involved in 40S ribosomal subunit biogenesis; copurifies with Faf1p [Source:SGD;Acc:S000002747]	319.608	289.581	280.866	827.146	843.861	805.196	1.1893e-34	1.47624	1.47405e-35	12.4458	2.78223	33.9247
YPL234C	VMA11	ATAGCAAAGC	protein_coding	Vacuolar ATPase V0 domain subunit c'; involved in proton transport activity; hydrophobic integral membrane protein (proteolipid) containing four transmembrane segments; N and C termini are in the vacuolar lumen [Source:SGD;Acc:S000006155]	2109.81	2554.02	2764	6371.75	6319.96	6983.08	1.34031e-34	1.40532	1.66353e-35	12.4361	2.64876	33.8728
YMR237W	BCH1	AATTCATCTT	protein_coding	Member of the ChAPs family (Chs5p-Arf1p-binding proteins); members include Bch1p, Bch2p, Bud7p, and Chs6p; ChAPs family proteins form the exomer complex with Chs5p to mediate export of specific cargo proteins from the Golgi to the plasma membrane; interacts selectively with the activated, GTP-bound form of Arf1p; may interact with ribosomes; protein abundance increases and forms cytoplasmic foci …	452.031	348.679	353.315	1179.62	1124.81	1190.11	1.56155e-34	1.59854	1.94082e-35	12.4238	3.02837	33.8064
YGR158C	MTR3	ACTTAAAAGT	protein_coding	Exosome non-catalytic core component; involved in 3'-5' RNA processing and degradation in both the nucleus and the cytoplasm; has similarity to E. coli RNase PH and to human hMtr3p (EXOSC6) [Source:SGD;Acc:S000003390]	94.5879	142.82	117.11	485.784	523.914	519.286	1.60679e-34	2.10828	1.99982e-35	12.4214	4.31177	33.794
YMR146C	TIF34	AGGAGAGAAG	protein_coding	eIF3i subunit of the eukaryotic translation initiation factor 3 (eIF3); subunit of the core complex of eIF3; essential for translation; stimulates rate of ribosomal scanning during translation reinitiation; eIF3 is also involved in programmed stop codon readthrough [Source:SGD;Acc:S000004754]	1283.41	1698.08	1530.37	3945.86	3899.36	4003.75	1.63882e-34	1.39291	2.04251e-35	12.4197	2.62609	33.7855
YBR103W	SIF2	AATTTAAACA	protein_coding	WD40 repeat-containing subunit of Set3C histone deacetylase complex; complex represses early/middle sporulation genes; antagonizes telomeric silencing; binds specifically to the Sir4p N-terminus [Source:SGD;Acc:S000000307]	673.068	656.973	708.616	216.128	228.962	240.447	1.79739e-34	-1.57229	2.24325e-35	-12.4122	0.336273	33.7454
YOR372C	NDD1	ATCGGCATTG	protein_coding	Transcriptional activator essential for nuclear division; localized to the nucleus; essential component of the mechanism that activates the expression of a set of late-S-phase-specific genes; turnover is tightly regulated during cell cycle and in response to DNA damage [Source:SGD;Acc:S000005899]	75.6703	82.7373	74.4344	340.352	377.938	336.424	1.82286e-34	2.17936	2.27819e-35	12.411	4.52952	33.7392
YAL026C	DRS2	AGTGCAACAA	protein_coding	Trans-golgi network aminophospholipid translocase (flippase); maintains membrane lipid asymmetry in post-Golgi secretory vesicles; contributes to clathrin-coated vesicle formation, endocytosis, protein trafficking between the Golgi and endosomal system and the cellular response to mating pheromone; autoinhibited by its C-terminal tail; localizes to the trans-Golgi network; mutations in human homo…	3006.9	2592.44	2369.99	1022.07	991.836	1043.62	1.90525e-34	-1.3821	2.38444e-35	-12.4073	0.383661	33.72
YDR538W	PAD1	AAATATAGAT	protein_coding	Phenylacrylic acid decarboxylase; confers resistance to cinnamic acid, decarboxylates aromatic carboxylic acids to the corresponding vinyl derivatives; also has mRNA binding activity; homolog of E. coli UbiX; co-overproduction of Pad1p and Fdc1p greatly increases cinnamic acid decarboxylase activity [Source:SGD;Acc:S000002946]	66.7094	85.6922	83.3666	357.521	361.94	354.609	1.99113e-34	2.1874	2.49536e-35	12.4037	4.55483	33.7009
YGR032W	GSC2	N/A	protein_coding	Catalytic subunit of 1,3-beta-glucan synthase; involved in formation of the inner layer of the spore wall; activity positively regulated by Rho1p and negatively by Smk1p; GSC2 has a paralog, FKS1, that arose from the whole genome duplication [Source:SGD;Acc:S000003264]	2661.41	2490	2456.34	1216.99	1179.81	1183.04	2.40983e-34	-1.08757	3.02424e-35	-12.3883	0.470552	33.618
YNL283C	WSC2	ATGCACCTAG	protein_coding	Sensor-transducer of the stress-activated PKC1-MPK1 signaling pathway; involved in maintenance of cell wall integrity and recovery from heat shock; required for the arrest of secretion response; WSC2 has a paralog, WSC3, that arose from the whole genome duplication [Source:SGD;Acc:S000005227]	206.102	293.52	215.364	899.862	825.864	874.905	2.87284e-34	1.86261	3.61027e-35	12.3741	3.63665	33.5417
YMR282C	AEP2	GAAGCTCTCC	protein_coding	Mitochondrial protein; likely involved in translation of the mitochondrial OLI1 mRNA; exhibits genetic interaction with the OLI1 mRNA 5'-untranslated leader [Source:SGD;Acc:S000004895]	896.096	831.313	747.322	248.447	241.96	287.931	2.97785e-34	-1.66888	3.74738e-35	-12.3711	0.314496	33.5261
YMR009W	ADI1	AATAACCACC	protein_coding	Acireductone dioxygenease involved in methionine salvage pathway; transcribed as polycistronic mRNA with YMR010W and regulated post-transcriptionally by RNase III (Rnt1p) cleavage; ADI1 mRNA is induced in heat shock conditions; human ortholog ADI1 can complement yeast adi1 mutant [Source:SGD;Acc:S000004611]	130.432	99.4817	133.982	463.565	488.919	526.358	4.00021e-34	2.02315	5.04084e-35	12.3472	4.0647	33.3979
YPR176C	BET2	GTGAACATGT	protein_coding	Beta subunit of Type II geranylgeranyltransferase; required for vesicular transport between the endoplasmic reticulum and the Golgi; provides a membrane attachment moiety to Rab-like proteins Ypt1p and Sec4p; human homolog RABGGTB can complement yeast BET2 mutant [Source:SGD;Acc:S000006380]	1830.03	1703.01	1792.38	723.122	699.885	807.216	4.13732e-34	-1.25574	5.22075e-35	-12.3444	0.418778	33.3833
YCR057C	PWP2	AATAATAGTA	protein_coding	Conserved 90S pre-ribosomal component; essential for proper endonucleolytic cleavage of the 35 S rRNA precursor at A0, A1, and A2 sites; contains eight WD-repeats; PWP2 deletion leads to defects in cell cycle and bud morphogenesis [Source:SGD;Acc:S000000653]	3185.12	3659.16	3708.82	1496.74	1512.75	1597.26	4.47307e-34	-1.19587	5.65214e-35	-12.338	0.436524	33.3494
YGR123C	PPT1	AACAATTTTA	protein_coding	Protein serine/threonine phosphatase; regulates Hsp90 chaperone by affecting its ATPase and cochaperone binding activities; has similarity to human phosphatase PP5; present in both the nucleus and cytoplasm; expressed during logarithmic growth [Source:SGD;Acc:S000003355]	3370.32	2651.53	2894.01	1184.67	1084.82	1142.63	4.51243e-34	-1.3857	5.70967e-35	-12.3372	0.382702	33.3456
YPL263C	KEL3	ACTAGACTCG	protein_coding	Cytoplasmic protein of unknown function [Source:SGD;Acc:S000006184]	2154.61	2110.79	2319.38	922.081	1008.83	991.088	4.52957e-34	-1.17214	5.73918e-35	-12.3368	0.443762	33.3439
YHR023W	MYO1	GAACTTCGTG	protein_coding	Type II myosin heavy chain; required for wild-type cytokinesis and cell separation; localizes to the actomyosin ring; binds to myosin light chains Mlc1p and Mlc2p through its IQ1 and IQ2 motifs respectively [Source:SGD;Acc:S000001065]	2356.73	1712.86	1927.36	687.773	623.897	623.345	5.15746e-34	-1.63187	6.54364e-35	-12.3262	0.32267	33.2876
YDR206W	EBS1	N/A	protein_coding	Protein involved in translation inhibition and nonsense-mediated decay; interacts with cap binding protein Cdc33p and with Nam7p; localizes to P-bodies upon glucose starvation; mRNA abundance regulated by mRNA decay factors; EBS1 has a paralog, EST1, that arose from the whole genome duplication [Source:SGD;Acc:S000002614]	1895.74	1541.47	1614.73	650.405	563.907	542.522	5.58706e-34	-1.52386	7.09835e-35	-12.3197	0.347755	33.2528
YHR208W	BAT1	AGAACCTTAG	protein_coding	Mitochondrial branched-chain amino acid (BCAA) aminotransferase; preferentially involved in BCAA biosynthesis; homolog of murine ECA39; highly expressed during logarithmic phase and repressed during stationary phase; BAT1 has a paralog, BAT2, that arose from the whole genome duplication [Source:SGD;Acc:S000001251]	1967.43	3169.63	2657.81	8821.88	9059.51	9097.6	5.69517e-34	1.79121	7.24554e-35	12.318	3.46106	33.2445
YDR171W	HSP42	AAGAAGTATA	protein_coding	Small heat shock protein (sHSP) with chaperone activity; forms barrel-shaped oligomers that suppress unfolded protein aggregation; involved in cytoskeleton reorganization after heat shock; protein abundance increases and forms cytoplasmic foci in response to DNA replication stress [Source:SGD;Acc:S000002578]	79.653	170.399	143.907	729.181	843.861	805.196	7.48906e-34	2.59343	9.54069e-35	12.2958	6.0353	33.1256
YPR172W	YPR172W	ACAGGCTATT	protein_coding	Protein of unknown function; predicted to encode a pyridoxal 5'-phosphate synthase based on sequence similarity but purified protein does not possess this activity, nor does it bind flavin mononucleotide (FMN); transcriptionally activated by Yrm1p along with genes involved in multidrug resistance; YPR172W has a paralog, YLR456W, that arose from the whole genome duplication [Source:SGD;Acc:S000006…	172.25	206.843	196.507	583.749	666.89	683.962	8.27945e-34	1.74878	1.05619e-34	12.2876	3.36074	33.082
YJR127C	RSF2	N/A	protein_coding	Zinc-finger protein; involved in transcriptional control of both nuclear and mitochondrial genes, many of which specify products required for glycerol-based growth, respiration, and other functions; RSF2 has a paralog, TDA9, that arose from the whole genome duplication; relocalizes from nucleus to cytoplasm upon DNA replication stress [Source:SGD;Acc:S000003888]	350.473	355.573	333.466	897.842	876.855	891.07	8.63508e-34	1.35861	1.10305e-34	12.2841	2.56438	33.0637
YDR481C	PHO8	ACATAAACAT	protein_coding	Repressible vacuolar alkaline phosphatase; regulated by levels of Pi and by Pho4p, Pho9p, Pho80p, Pho81p and Pho85p; dephosphorylates phosphotyrosyl peptides; contributes to NAD+ metabolism by producing nicotinamide riboside from NMN [Source:SGD;Acc:S000002889]	8174.39	8710.07	9153.45	4370.04	4287.29	4400.79	9.4552e-34	-0.995672	1.20944e-34	-12.2766	0.501502	33.0243
YFL041W	FET5	AAGCACAGGA	protein_coding	Multicopper oxidase; integral membrane protein with similarity to Fet3p; may have a role in iron transport [Source:SGD;Acc:S000001853]	2451.32	2751.01	2894.01	1156.39	1124.81	1198.2	1.34741e-33	-1.21846	1.72584e-34	-12.2478	0.429741	32.8705
YGR076C	MRPL25	AACTAGTGCA	protein_coding	Mitochondrial ribosomal protein of the large subunit; mutation confers increased replicative lifespan [Source:SGD;Acc:S000003308]	32.8569	32.5039	8.93213	276.725	321.947	304.095	1.63359e-33	3.60277	2.09522e-34	12.2321	12.149	32.7869
YKL148C	SDH1	AAGAACATTT	protein_coding	Flavoprotein subunit of succinate dehydrogenase; couples the oxidation of succinate to the transfer of electrons to ubiquinone as part of the TCA cycle and the mitochondrial respiratory chain; FAD binding to Sdh1p is required for the assembly of the succinate dehydrogenase subunits; mutations in human ortholog SDHA are associated with Leigh syndrome [Source:SGD;Acc:S000001631]	121.471	129.031	133.982	473.665	460.924	433.411	1.67242e-33	1.83104	2.1479e-34	12.2301	3.55794	32.7767
YNL125C	ESBP6	GAGACATCGT	protein_coding	Protein with similarity to monocarboxylate permeases; appears not to be involved in transport of monocarboxylates such as lactate, pyruvate or acetate across the plasma membrane [Source:SGD;Acc:S000005069]	58.7441	75.8425	76.4193	357.521	339.944	320.26	1.68966e-33	2.26974	2.17297e-34	12.2291	4.82238	32.7722
YMR181C	YMR181C	N/A	protein_coding	Protein of unknown function; mRNA transcribed as part of a bicistronic transcript with a predicted transcriptional repressor RGM1/YMR182C; mRNA is destroyed by nonsense-mediated decay (NMD); not an essential gene; YMR181C has a paralog, YPL229W, that arose from the whole genome duplication [Source:SGD;Acc:S000004793]	70.692	66.9778	122.072	508.003	547.91	480.895	1.79107e-33	2.56498	2.30647e-34	12.2243	5.91746	32.7469
YBR171W	SEC66	ACGCACAACT	protein_coding	Non-essential subunit of Sec63 complex; with Sec61 complex, Kar2p/BiP and Lhs1p forms a channel competent for SRP-dependent and post-translational SRP-independent protein targeting and import into the ER; other members are Sec63p, Sec62p, and Sec72p [Source:SGD;Acc:S000000375]	464.974	464.905	377.134	1256.37	1365.77	1168.9	1.90935e-33	1.53633	2.46208e-34	12.219	2.90055	32.7191
YGL222C	EDC1	CAAAGCGTAA	protein_coding	RNA-binding protein that activates mRNA decapping directly; binds to mRNA substrate and enhances activity of decapping proteins Dcp1p and Dcp2p; has a role in translation during heat stress; protein becomes more abundant and forms cytoplasmic foci in response to DNA replication stress; EDC1 has a paralog, EDC2, that arose from the whole genome duplication [Source:SGD;Acc:S000003190]	18.9176	36.4438	40.6908	293.894	272.955	248.53	1.96497e-33	3.08499	2.5372e-34	12.2165	8.48546	32.7066
YAL034C	FUN19	GTTATGGCTC	protein_coding	Non-essential protein of unknown function; expression induced in response to heat stress; FUN19 has a paralog, YOR338W, that arose from the whole genome duplication [Source:SGD;Acc:S000002134]	41.8178	36.4438	40.6908	232.288	258.957	252.571	2.13192e-33	2.64481	2.75644e-34	12.2098	6.25414	32.6712
YLR195C	NMT1	ATAGAGCTTC	protein_coding	N-myristoyl transferase; catalyzes the cotranslational, covalent attachment of myristic acid to the N-terminal glycine residue of several proteins involved in cellular growth and signal transduction [Source:SGD;Acc:S000004185]	2207.38	2073.36	2179.44	1009.95	941.845	871.874	2.14278e-33	-1.19399	2.77419e-34	-12.2093	0.437092	32.669
YMR207C	HFA1	N/A	protein_coding	Mitochondrial acetyl-coenzyme A carboxylase; catalyzes production of malonyl-CoA in mitochondrial fatty acid biosynthesis; relocalizes from mitochondrion to cytoplasm upon DNA replication stress; genetic and comparative analysis suggests that translation begins at a non-canonical (Ile) start codon at -372 relative to the annotated start codon [Source:SGD;Acc:S000004820]	1200.77	1176.05	1213.78	497.904	405.933	400.072	2.60217e-33	-1.46144	3.37344e-34	-12.1933	0.363131	32.5847
YDR399W	HPT1	GTAGTGCCTT	protein_coding	Dimeric hypoxanthine-guanine phosphoribosyltransferase; catalyzes the transfer of the phosphoribosyl portion of 5-phosphoribosyl-alpha-1-pyrophosphate to a purine base (either guanine or hypoxanthine) to form pyrophosphate and a purine nucleotide (either guanosine monophosphate or inosine monophosphate); mutations in the human homolog HPRT1 can cause Lesch-Nyhan syndrome and Kelley-Seegmiller syn…	6198.99	6738.16	6824.15	3283.34	3381.44	3251.09	2.6926e-33	-0.994866	3.49532e-34	-12.1904	0.501783	32.5698
YBR229C	ROT2	ATGCAACATG	protein_coding	Glucosidase II catalytic subunit; required to trim the final glucose in N-linked glycans; required for normal cell wall synthesis; mutations in rot2 suppress tor2 mutations, and are synthetically lethal with rot1 mutations [Source:SGD;Acc:S000000433]	2752.01	2875.12	2857.29	1433.11	1373.77	1393.18	2.72714e-33	-1.01442	3.54485e-34	-12.1893	0.495026	32.5643
YPL129W	TAF14	ATACCGTAAT	protein_coding	Subunit of TFIID, TFIIF, INO80, SWI/SNF, and NuA3 complexes; involved in RNA polymerase II transcription initiation and in chromatin modification; contains a YEATS domain [Source:SGD;Acc:S000006050]	393.287	464.905	463.478	1107.91	1196.8	1196.18	2.99509e-33	1.40529	3.89832e-34	12.1815	2.64871	32.5236
YNL111C	CYB5	AATCAACTAC	protein_coding	Cytochrome b5; involved in the sterol and lipid biosynthesis pathways; acts as an electron donor to support sterol C5-6 desaturation [Source:SGD;Acc:S000005055]	346.491	302.385	302.7	853.405	905.851	849.648	3.15893e-33	1.45517	4.11702e-34	12.1771	2.74188	32.5005
YIL016W	SNL1	AGAAGGGCAA	protein_coding	Ribosome-associated protein; proposed to act in protein synthesis and nuclear pore complex biogenesis and maintenance as well as protein folding; has similarity to the mammalian BAG-1 protein [Source:SGD;Acc:S000001278]	272.812	226.543	277.889	777.659	807.867	746.599	3.16998e-33	1.58538	4.1369e-34	12.1767	3.00088	32.4989
YFL007W	BLM10	ATTAGATCTT	protein_coding	Proteasome activator; binds the core proteasome (CP) and stimulates proteasome-mediated protein degradation by inducing gate opening; required for sequestering CP into proteasome storage granule (PSG) during quiescent phase and for nuclear import of CP in proliferating cells; required for resistance to bleomycin, may be involved in protecting against oxidative damage; similar to mammalian PA200 […	2814.74	2518.56	2581.39	1248.29	1132.81	1171.93	3.25081e-33	-1.15549	4.24799e-34	-12.1745	0.448914	32.488
YLR179C	YLR179C	ATCAATTGTT	protein_coding	Protein of unknown function with similarity to Tfs1p; transcription is activated by paralogous proteins Yrm1p and Yrr1p along with proteins involved in multidrug resistance; GFP-tagged protein localizes to the cytoplasm and nucleus [Source:SGD;Acc:S000004169]	1293.37	1673.46	1465.86	3627.73	3700.39	3748.15	3.35965e-33	1.32117	4.39602e-34	12.1717	2.49868	32.4737
YOR208W	PTP2	N/A	protein_coding	Nuclear phosphotyrosine-specific phosphatase involved in osmosensing; involved in the inactivation of mitogen-activated protein kinase (MAPK) during osmolarity sensing; dephosporylates Hog1p MAPK and regulates its localization; with Msg5p co-regulates the calcium signaling pathway [Source:SGD;Acc:S000005734]	43.8091	43.3386	37.7134	250.467	253.958	243.478	3.49477e-33	2.5825	4.57886e-34	12.1684	5.98979	32.4566
YLL011W	SOF1	AAGGCGTTAA	protein_coding	Protein required for biogenesis of 40S (small) ribosomal subunit; has similarity to the beta subunit of trimeric G-proteins and the splicing factor Prp4p; essential gene [Source:SGD;Acc:S000003934]	1525.35	1641.94	1643.51	729.181	714.882	704.167	3.7165e-33	-1.16315	4.87578e-34	-12.1633	0.446537	32.4299
YML127W	RSC9	AAGAGGTAGT	protein_coding	Component of the RSC chromatin remodeling complex; DNA-binding protein involved in the synthesis of rRNA and in transcriptional repression and activation of genes regulated by the Target of Rapamycin (TOR) pathway [Source:SGD;Acc:S000004596]	1803.14	2061.54	2153.64	837.245	824.864	837.525	3.76176e-33	-1.26767	4.94165e-34	-12.1622	0.415331	32.4246
YER011W	TIR1	AAGAAAATAT	protein_coding	Cell wall mannoprotein; expression is downregulated at acidic pH and induced by cold shock and anaerobiosis; abundance is increased in cells cultured without shaking; member of the Srp1p/Tip1p family of serine-alanine-rich proteins [Source:SGD;Acc:S000000813]	13.9393	44.3235	40.6908	412.058	320.947	337.435	4.15411e-33	3.43437	5.46424e-34	12.154	10.8106	32.3815
YBR139W	ATG42	ATACAATGAA	protein_coding	Putative serine type carboxypeptidase; role in phytochelatin synthesis; green fluorescent protein (GFP)-fusion protein localizes to the vacuole; expression induced by nitrogen limitation in a GLN3, GAT1-independent manner [Source:SGD;Acc:S000000343]	639.215	785.019	801.907	1879.51	1902.69	1960.96	4.19311e-33	1.36724	5.52278e-34	12.1531	2.57976	32.3775
YDR060W	MAK21	ATAGATATTA	protein_coding	Constituent of 66S pre-ribosomal particles; required for large (60S) ribosomal subunit biogenesis; acts as part of a Mak21p-Noc2p-Rrp5p module that associates with nascent pre-rRNA during transcription and has a role in bigenesis of the large ribosomal subunit; involved in nuclear export of pre-ribosomes; required for maintenance of dsRNA virus; homolog of human CAATT-binding protein [Source:SGD;…	3067.64	3430.64	3206.63	1575.52	1516.75	1523.51	4.24073e-33	-1.07217	5.59281e-34	-12.1521	0.475604	32.3726
YNR017W	TIM23	ATTTTCCTCT	protein_coding	Essential component of the TIM23 complex; involved in protein import into mitochondrial matrix and inner membrane; with Tim17p, contributes to architecture and function of the import channel; TIM23 complex is short for the translocase of the inner mitochondrial membrane [Source:SGD;Acc:S000005300]	321.599	435.356	461.493	1259.4	1358.78	1445.72	4.49191e-33	1.73773	5.93184e-34	12.1473	3.33509	32.3476
YGR058W	PEF1	ATAAACCTAC	protein_coding	Penta-EF-hand protein; required for polar bud growth and cell wall abscission; binds calcium and zinc with different affinity; localizes to bud site in G1, bud neck in G2; binds to Sec31p and modulates COPII coat assembly [Source:SGD;Acc:S000003290]	26.8829	19.6994	25.8039	217.138	198.967	204.077	4.62339e-33	3.09941	6.11345e-34	12.1448	8.57069	32.335
YMR216C	SKY1	N/A	protein_coding	SR protein kinase (SRPK); involved in regulating proteins involved in mRNA metabolism and cation homeostasis; similar to human SRPK1 [Source:SGD;Acc:S000004829]	2219.33	2428.93	2395.8	1101.85	1097.82	1017.36	5.70795e-33	-1.13068	7.55739e-34	-12.1274	0.456702	32.2435
YBL050W	SEC17	GAAGCAGTTT	protein_coding	Alpha-SNAP cochaperone; SNARE-complex adaptor for Sec18 (NSF) during the disassembly of postfusion cis-SNARE complexes; stimulates the ATPase activity of Sec18p; peripheral membrane protein required for vesicular transport between ER and Golgi, the 'priming' step in homotypic vacuole fusion, and autophagy; similar to mammalian alpha-SNAP [Source:SGD;Acc:S000000146]	1308.3	1421.31	1533.35	540.321	506.916	587.985	5.90839e-33	-1.38244	7.83298e-34	-12.1245	0.383569	32.2285
YOR359W	VTS1	GTGTTTTGCA	protein_coding	Flap-structured DNA-binding and RNA-binding protein; stimulates deadenylation-dependent mRNA degradation mediated by the CCR4-NOT deadenylase complex; member of the Smaug (Smg) family of post-transcriptional regulators which bind RNA through a conserved sterile alpha motif (SAM) domain that interacts with Smg recognition element (SREs) containing transcripts; stimulates Dna2p endonuclease activit…	87.6183	86.6772	64.5098	348.431	411.932	370.774	6.04897e-33	2.24386	8.02979e-34	12.1225	4.73662	32.2183
YHR084W	STE12	TACTCCGGGC	protein_coding	Transcription factor that is activated by a MAPK signaling cascade; activates genes involved in mating or pseudohyphal/invasive growth pathways; cooperates with Tec1p transcription factor to regulate genes specific for invasive growth [Source:SGD;Acc:S000001126]	238.959	229.497	160.778	777.659	753.876	849.648	7.5667e-33	1.91996	1.00576e-33	12.104	3.78412	32.1211
YPR118W	MRI1	AAAGTGATCT	protein_coding	5'-methylthioribose-1-phosphate isomerase; catalyzes the isomerization of 5-methylthioribose-1-phosphate to 5-methylthioribulose-1-phosphate in the methionine salvage pathway [Source:SGD;Acc:S000006322]	4576.06	4147.7	4246.73	2121.9	1987.67	2142.81	7.57308e-33	-1.05277	1.00791e-33	-12.1038	0.482043	32.1207
YGR134W	CAF130	ACGAATTTTT	protein_coding	Subunit of the CCR4-NOT transcriptional regulatory complex; CCR4-NOT complex is evolutionarily-conserved and involved in controlling mRNA initiation, elongation, and degradation [Source:SGD;Acc:S000003366]	984.71	901.245	845.575	315.103	308.949	348.548	7.99933e-33	-1.48984	1.06602e-33	-12.0992	0.356053	32.0969
YEL017W	GTT3	ATAATACAAT	protein_coding	Protein of unknown function may be involved in glutathione metabolism; function suggested by computational analysis of large-scale protein-protein interaction data; N- and C-terminal fusion proteins localize to the cell periphery [Source:SGD;Acc:S000000743]	245.929	335.874	360.263	1035.19	1099.82	1054.74	8.84226e-33	1.75944	1.17988e-33	12.0909	3.38567	32.0534
YKL079W	SMY1	AGGATTTAGC	protein_coding	Kinesin-like myosin passenger-protein; interacts with Myo2p and enhances its interaction with Sec4p during transport of secretory vesicles; controls actin cable structure and dynamics [Source:SGD;Acc:S000001562]	725.838	722.966	708.616	233.298	249.959	273.787	9.32272e-33	-1.51088	1.2456e-33	-12.0864	0.350897	32.0305
YER107C	GLE2	N/A	protein_coding	RNA export factor associated with the nuclear pore complex (NPC); associates with NUP116p; required for polyadenylated RNA export but not for protein import; homologous to S. pombe Rae1p and human RAE1 [Source:SGD;Acc:S000000909]	1047.44	1054.9	1160.18	421.148	451.925	425.329	1.02973e-32	-1.32919	1.3776e-33	-12.0782	0.397991	31.9873
YLR114C	AVL9	AAGCAGGAAG	protein_coding	Conserved protein involved in exocytic transport from the Golgi; mutation is synthetically lethal with apl2 vps1 double mutation; member of a protein superfamily with orthologs in diverse organisms; relocalizes from bud neck to cytoplasm upon DNA replication stress [Source:SGD;Acc:S000004104]	1998.29	1834.01	1758.64	820.076	778.872	709.219	1.07081e-32	-1.27632	1.4344e-33	-12.0748	0.412847	31.9703
YAL043C	PTA1	AAGAAGCATA	protein_coding	Subunit of holo-CPF; holo-CPF is a multiprotein complex and functional homolog of mammalian CPSF, required for the cleavage and polyadenylation of mRNA and snoRNA 3' ends; involved in pre-tRNA processing; binds to the phosphorylated CTD of RNAPII [Source:SGD;Acc:S000000041]	119.479	168.429	167.726	557.49	579.904	590.005	1.30978e-32	1.92243	1.75677e-33	12.0582	3.7906	31.8828
YER152C	YER152C	AACAAGGAAC	protein_coding	Protein with 2-aminoadipate transaminase activity; shares amino acid similarity with the aminotransferases Aro8p and Aro9p; YER152C is not an essential gene [Source:SGD;Acc:S000000954]	952.849	1176.05	1251.49	381.76	367.939	365.723	1.37297e-32	-1.59964	1.8439e-33	-12.0542	0.329959	31.8623
YDR245W	MNN10	GAAGGCCAAA	protein_coding	Subunit of a Golgi mannosyltransferase complex; complex mediates elongation of the polysaccharide mannan backbone; membrane protein of the mannosyltransferase family; other members of the complex are Anp1p, Mnn9p, Mnn11p, and Hoc1p [Source:SGD;Acc:S000002653]	2555.87	2706.69	2773.92	1260.41	1316.78	1202.24	1.43739e-32	-1.08837	1.9329e-33	-12.0503	0.470292	31.8424
YPL270W	MDL2	ATGTCCCATC	protein_coding	Mitochondrial inner membrane half-type ABC transporter; required for respiratory growth at high temperature; localizes to vacuole membrane in response to H2O2; similar to human TAP1 and TAP2 implicated in bare lymphocyte syndrome and Wegener-like granulomatosis [Source:SGD;Acc:S000006191]	2122.75	2063.51	2246.93	1021.06	908.85	955.728	1.57727e-32	-1.15668	2.12371e-33	-12.0425	0.448545	31.8021
YMR092C	AIP1	AGCACTATTC	protein_coding	Actin cortical patch component; interacts with the actin depolymerizing factor cofilin; inhibits elongation of aged ADP-actin filaments decorated with cofilin to maintain a high level of assembly-competent actin species; required to restrict cofilin localization to cortical patches; putative regulator of cytokinesis; contains WD repeats; protein increases in abundance and relocalizes from cytopla…	3706.85	3918.2	4220.93	1877.49	1737.71	1882.16	1.58835e-32	-1.10761	2.14137e-33	-12.0418	0.464062	31.7991
YLR256W-A	YLR256W-A	GAGGAGAACT	protein_coding	Retrotransposon TYA Gag gene co-transcribed with TYB Pol; translated as TYA or TYA-TYB polyprotein; Gag is a nucleocapsid protein that is the structural constituent of virus-like particles (VLPs); similar to retroviral Gag [Source:SGD;Acc:S000007377]	43.8091	117.211	86.3439	713.022	602.901	601.118	1.76556e-32	2.9536	2.38333e-33	12.033	7.74681	31.7531
YPR041W	TIF5	ACTACATTAA	protein_coding	Translation initiation factor eIF5; functions both as a GTPase-activating protein to mediate hydrolysis of ribosome-bound GTP and as a GDP dissociation inhibitor to prevent recycling of eIF2 [Source:SGD;Acc:S000006245]	7499.33	7867.92	7823.55	3868.09	4001.34	4191.66	1.85546e-32	-0.943196	2.5079e-33	-12.0288	0.520079	31.7315
YMR296C	LCB1	AGTATAAGAG	protein_coding	Component of serine palmitoyltransferase; responsible along with Lcb2p for the first committed step in sphingolipid synthesis, which is the condensation of serine with palmitoyl-CoA to form 3-ketosphinganine [Source:SGD;Acc:S000004911]	234.976	485.589	369.195	1809.82	1803.7	1852.86	1.93847e-32	2.3264	2.62344e-33	12.0251	5.01553	31.7125
YBR105C	VID24	AACACATATC	protein_coding	GID Complex regulatory subunit; binds GID Complex in response to glucose through interactions with complex member Vid28p; regulates fructose-1,6-bisphosphatase (FBPase) targeting to the vacuole; promotes proteasome-dependent catabolite degradation of FBPase; peripheral membrane protein located at Vid (vacuole import and degradation) vesicles [Source:SGD;Acc:S000000309]	56.7528	92.587	61.5325	360.551	445.926	381.887	2.40965e-32	2.49404	3.26528e-33	12.007	5.63354	31.618
YGL231C	EMC4	AAGCAACAGA	protein_coding	Member of conserved ER transmembrane complex; required for efficient folding of proteins in the ER; null mutant displays induction of the unfolded protein response; homologous to worm ZK616.6/EMC-4 and fly CG11137; mutation is functionally complemented by human EMC4 [Source:SGD;Acc:S000003200]	363.417	286.626	287.813	896.832	994.836	932.491	2.78158e-32	1.59054	3.77408e-33	11.995	3.01162	31.5557
YPL150W	YPL150W	N/A	protein_coding	Protein kinase of unknown cellular role; binds phosphatidylinositols and cardiolipin in a large-scale study [Source:SGD;Acc:S000006071]	1166.92	1245.98	1198.89	519.112	430.929	456.648	2.9951e-32	-1.36051	4.06895e-33	-11.9888	0.389444	31.5236
YHR047C	AAP1	AAGCCAAATT	protein_coding	Arginine/alanine amino peptidase; overproduction stimulates glycogen accumulation; AAP1 has a paralog, APE2, that arose from the whole genome duplication [Source:SGD;Acc:S000001089]	3177.16	3127.27	3032.95	1609.85	1542.75	1501.28	3.03028e-32	-1.00459	4.12197e-33	-11.9877	0.498413	31.5185
YLR438W	CAR2	ACAAGACACC	protein_coding	L-ornithine transaminase (OTAse); catalyzes the second step of arginine degradation, expression is dually-regulated by allophanate induction and a specific arginine induction process; not nitrogen catabolite repression sensitive; protein abundance increases in response to DNA replication stress; human homolog OAT complements yeast null mutant [Source:SGD;Acc:S000004430]	87.6183	160.55	140.929	604.958	623.897	677.9	3.75015e-32	2.29256	5.10767e-33	11.9699	4.89923	31.426
YPL229W	YPL229W	ACTTTTTTAT	protein_coding	Putative protein of unknown function; green fluorescent protein (GFP)-fusion protein localizes to the cytoplasm; not an essential gene; YPL229W has a paralog, YMR181C, that arose from the whole genome duplication [Source:SGD;Acc:S000006150]	9.95662	11.8196	3.96984	175.731	177.971	162.656	4.0726e-32	4.3251	5.55387e-33	11.963	20.044	31.3901
YPR163C	TIF3	AATAAGCGGG	protein_coding	Translation initiation factor eIF-4B; contains an RNA recognition motif and binds to single-stranded RNA; has RNA annealing activity; interacts with Rps20p at the head of the 40S ribosomal subunit and alters the structure of the mRNA entry channel [Source:SGD;Acc:S000006367]	9750.52	10227.9	10480.4	5468.86	5053.17	5300.96	4.81035e-32	-0.944848	6.56825e-33	-11.949	0.519484	31.3178
YOR321W	PMT3	AAATATTTGT	protein_coding	Protein O-mannosyltransferase; transfers mannose residues from dolichyl phosphate-D-mannose to protein serine/threonine residues; acts in a complex with Pmt5p, can instead interact with Pmt1p in some conditions; antifungal drug target; PMT3 has a paralog, PMT2, that arose from the whole genome duplication [Source:SGD;Acc:S000005848]	2135.7	2242.77	2057.37	986.717	913.849	1019.38	4.9976e-32	-1.14025	6.83255e-33	-11.9458	0.453682	31.3012
YNL238W	KEX2	CACGACAGTA	protein_coding	Kexin, a subtilisin-like protease (proprotein convertase); a calcium-dependent serine protease involved in the activation of proproteins of the secretory pathway [Source:SGD;Acc:S000005182]	2090.89	2506.74	2537.72	929.151	949.843	1009.27	5.73148e-32	-1.30481	7.84578e-33	-11.9343	0.404775	31.2417
YKL138C	MRPL31	AAAGGGAAGC	protein_coding	Mitochondrial ribosomal protein of the large subunit [Source:SGD;Acc:S000001621]	155.323	214.723	270.941	845.325	971.84	941.584	6.28584e-32	2.10558	8.6155e-33	11.9265	4.30369	31.2016
YEL024W	RIP1	GTTGCTTTCA	protein_coding	Ubiquinol-cytochrome-c reductase; a Rieske iron-sulfur protein of the mitochondrial cytochrome bc1 complex; transfers electrons from ubiquinol to cytochrome c1 during respiration; during import, Rip1p is first imported into the mitochondrial matrix where it is processed, acquires its Fe-S cluster, and is folded, then is translocated into the inner membrane by the action of a homo-oligomer of Bcs1…	262.855	242.302	245.137	690.803	783.871	690.023	7.10916e-32	1.52875	9.75623e-33	11.9161	2.88536	31.1482
YKR093W	PTR2	ATACCACAGT	protein_coding	Integral membrane peptide transporter; mediates transport of di- and tri-peptides; conserved protein that contains 12 transmembrane domains; PTR2 expression is regulated by the N-end rule pathway via repression by Cup9p [Source:SGD;Acc:S000001801]	862.244	839.193	786.028	1808.81	1752.71	1834.67	7.14707e-32	1.11726	9.82059e-33	11.9156	2.16934	31.1459
YDL167C	NRP1	AAAGAAGAGC	protein_coding	Putative RNA binding protein of unknown function; localizes to stress granules induced by glucose deprivation; predicted to be involved in ribosome biogenesis [Source:SGD;Acc:S000002326]	2168.55	2188.6	2251.89	1061.45	1105.82	1071.91	7.19388e-32	-1.02879	9.89732e-33	-11.9149	0.49012	31.143
YOL013W-A	YOL013W-A	AGAAAAGATC	protein_coding	Putative protein of unknown function; identified by SAGE [Source:SGD;Acc:S000028811]	184.198	163.505	247.122	12.1194	2.99951	8.08227	7.30494e-32	-4.68237	1.00627e-32	-11.9135	0.0389463	31.1364
YCR069W	CPR4	AATACTGCTT	protein_coding	Peptidyl-prolyl cis-trans isomerase (cyclophilin); catalyzes the cis-trans isomerization of peptide bonds N-terminal to proline residues; has a potential role in the secretory pathway; CPR4 has a paralog, CPR8, that arose from the whole genome duplication [Source:SGD;Acc:S000000665]	189.176	309.28	321.557	1157.4	1091.82	1165.87	8.96289e-32	2.05804	1.23621e-32	11.8964	4.16421	31.0476
YAL005C	SSA1	ACATCAAAAG	protein_coding	ATPase involved in protein folding and NLS-directed nuclear transport; member of HSP70 family; required for ubiquitin-dependent degradation of short-lived proteins; forms chaperone complex with Ydj1p; localized to nucleus, cytoplasm, cell wall; 98% identical to paralog Ssa2p with different functional specificity in propagation of yeast [URE3] prions, vacuolar-mediated degradations of gluconeogene…	5344.72	6955.84	6455.95	14790.7	14943.5	15787.7	1.23467e-31	1.27916	1.70505e-32	11.8695	2.42697	30.9084
YJR082C	EAF6	GTGTAAAGCC	protein_coding	Subunit of the NuA4 acetyltransferase complex; this complex acetylates histone H4 and NuA3 acetyltransferase complex that acetylates histone H3 [Source:SGD;Acc:S000003842]	111.514	105.392	100.238	438.317	395.935	376.836	1.34057e-31	1.93312	1.85361e-32	11.8625	3.8188	30.8727
YCR024C-B	YCR024C-B	ATTAGACTAC	protein_coding	Putative protein of unknown function; identified by expression profiling and mass spectrometry [Source:SGD;Acc:S000028818]	374.369	253.137	273.919	1475.53	1122.81	1091.11	1.42874e-31	2.03325	1.97799e-32	11.8571	4.09327	30.845
YJR015W	YJR015W	GTAAGTAAGT	protein_coding	Putative protein of unknown function; localizes to endoplasmic reticulum and cytoplasm; predicted to encode a membrane transporter based on phylogenetic analysis; not an essential gene; YJR015W has a paralog, SNG1, that arose from the whole genome duplication [Source:SGD;Acc:S000003776]	4283.34	4697.31	4674.48	2252.18	2339.61	2269.1	1.51409e-31	-0.992975	2.09876e-32	-11.8521	0.502441	30.8198
YER105C	NUP157	AGCTCGGATT	protein_coding	Subunit of the inner ring of the nuclear pore complex (NPC); contributes to NPC assembly and tethering of DNA to the nuclear periphery; both Nup170p and NUP157p are similar to human Nup155p; NUP157 has a paralog, NUP170, that arose from the whole genome duplication [Source:SGD;Acc:S000000907]	2589.72	2365.89	2114.93	994.797	934.846	1008.26	1.96597e-31	-1.26705	2.72854e-32	-11.8301	0.415508	30.7064
YIL044C	AGE2	ATAGAACGTG	protein_coding	ADP-ribosylation factor (ARF) GTPase activating protein (GAP) effector; involved in Trans-Golgi-Network (TGN) transport; contains C2C2H2 cysteine/histidine motif [Source:SGD;Acc:S000001306]	178.224	224.573	245.137	674.644	727.88	755.692	2.15907e-31	1.73581	3.00026e-32	11.8221	3.33068	30.6657
YNL190W	YNL190W	N/A	protein_coding	Hydrophilin essential in desiccation-rehydration process; cell wall protein; contains a putative GPI-attachment site [Source:SGD;Acc:S000005134]	295.712	757.44	607.385	9993.42	10493.3	9809.85	2.44584e-31	4.18939	3.40298e-32	11.8115	18.2445	30.6116
YMR020W	FMS1	ATTATAATTG	protein_coding	Polyamine oxidase; converts spermine to spermidine, which is required for the essential hypusination modification of translation factor eIF-5A; also involved in pantothenic acid biosynthesis [Source:SGD;Acc:S000004622]	986.701	920.945	946.806	386.809	400.934	381.887	2.46416e-31	-1.2871	3.43272e-32	-11.8108	0.409774	30.6083
YDR376W	ARH1	ATTCATTCAT	protein_coding	Oxidoreductase of the mitochondrial inner membrane; involved in cytoplasmic and mitochondrial iron homeostasis and required for activity of Fe-S cluster-containing enzymes; one of the few mitochondrial proteins essential for viability [Source:SGD;Acc:S000002784]	1340.16	1187.87	1225.69	529.212	535.912	517.265	2.60827e-31	-1.24617	3.63798e-32	-11.8059	0.421566	30.5836
YBR092C	PHO3	ATTCCAAATT	protein_coding	Constitutively expressed acid phosphatase similar to Pho5p; brought to the cell surface by transport vesicles; hydrolyzes thiamin phosphates in the periplasmic space, increasing cellular thiamin uptake; expression is repressed by thiamin [Source:SGD;Acc:S000000296]	1228.65	2110.79	1758.64	5907.18	6321.96	6475.92	3.65287e-31	1.87536	5.10128e-32	11.7775	3.66894	30.4374
YMR274C	RCE1	GATGCTTTGA	protein_coding	Type II CAAX prenyl protease; involved in the proteolysis and maturation of Ras and the a-factor mating pheromone [Source:SGD;Acc:S000004887]	62.7267	47.2785	35.7285	295.914	281.954	290.962	3.96266e-31	2.57598	5.54074e-32	11.7705	5.96277	30.402
YBL071W-A	KTI11	AAGCACATCA	protein_coding	Zn-ribbon protein that co-purifies with Dph1 and Dph2; in a complex required for synthesis of diphthamide on translation factor eEF2 and with Elongator subunits Iki3p, Elp2p, and Elp3p; involved in modification of wobble nucleosides in tRNAs; forms a stable heterodimer with Ats1p [Source:SGD;Acc:S000007587]	51.7744	57.1281	40.6908	263.596	271.955	271.766	4.12644e-31	2.43186	5.77688e-32	11.767	5.39587	30.3844
YPL243W	SRP68	GAGCATCAAA	protein_coding	Core component of the signal recognition particle (SRP) complex; SRP complex functions in targeting nascent secretory proteins to the endoplasmic reticulum (ER) membrane; relocalizes from cytoplasm to the nuclear periphery upon DNA replication stress [Source:SGD;Acc:S000006164]	2389.59	2049.72	2278.69	980.658	1028.83	981.995	4.20936e-31	-1.16712	5.90022e-32	-11.7652	0.445309	30.3758
YGL068W	MNP1	AAGCAGCCCG	protein_coding	Mitochondrial ribosomal protein of the large subunit; has similarity to E. coli L7/L12 and human MRPL7 ribosomal proteins; associates with the mitochondrial nucleoid; required for normal respiratory growth [Source:SGD;Acc:S000003036]	2491.15	2517.58	2794.76	1234.15	1207.8	1238.61	4.21038e-31	-1.0842	5.90892e-32	-11.7651	0.471654	30.3757
YER168C	CCA1	ATATCTCTAC	protein_coding	ATP (CTP):tRNA-specific tRNA nucleotidyltransferase; different forms targeted to the nucleus, cytosol, and mitochondrion are generated via the use of multiple transcriptional and translational start sites; human homolog TRNT1 complements yeast null mutant [Source:SGD;Acc:S000000970]	1175.88	1025.35	1102.62	422.158	447.926	455.638	4.23613e-31	-1.31732	5.95238e-32	-11.7644	0.40128	30.373
YLR247C	IRC20	AACTTATTCG	protein_coding	E3 ubiquitin ligase and putative helicase; involved in synthesis-dependent strand annealing-mediated homologous recombination; ensures precise end-joining along with Srs2p in the Yku70p/Yku80p/Lig4p-dependent nonhomologous end joining (NHEJ) pathway; localizes to both the mitochondrion and the nucleus; contains a Snf2/Swi2 family ATPase/helicase and a RING finger domain; interacts with Cdc48p and…	1098.22	933.749	924.972	357.521	365.94	373.805	4.90436e-31	-1.43015	6.90826e-32	-11.7519	0.371091	30.3094
YPL215W	CBP3	AACAATCTCT	protein_coding	Mitochondrial protein required for assembly of cytochrome bc1 complex; forms a complex with Cbp6p that binds to mt ribosomes near the polypeptide tunnel exit and promotes efficient translation of the COB mRNA; Cbp3p-Cbp6p complex also interacts with newly synthesized cytochrome b (Cobp) and Cbp4p to promote assembly of Cobp into the cytochrome bc1 complex; Cbp3p-Cbp6p complex is sequestered if as…	134.414	100.467	86.3439	481.744	449.926	449.576	4.90436e-31	2.10452	6.90416e-32	11.7519	4.30054	30.3094
YKL130C	SHE2	ACAGTAAACC	protein_coding	RNA-binding protein that binds specific mRNAs and interacts with She3p; part of the mRNA localization machinery that restricts accumulation of certain proteins to the bud; binds to ER-derived membranes and targets mRNAs to cortical ER [Source:SGD;Acc:S000001613]	149.349	160.55	162.763	497.904	518.914	477.864	5.46734e-31	1.66093	7.71071e-32	11.7426	3.16221	30.2622
YPL095C	EEB1	AAGATATCAA	protein_coding	Acyl-coenzymeA:ethanol O-acyltransferase; responsible for the major part of medium-chain fatty acid ethyl ester biosynthesis during fermentation; possesses short-chain esterase activity; may be involved in lipid metabolism and detoxification; EEB1 has a paralog, EHT1, that arose from the whole genome duplication [Source:SGD;Acc:S000006016]	946.875	1001.71	989.482	393.879	421.93	405.124	6.31534e-31	-1.26685	8.91757e-32	-11.7303	0.415565	30.1996
YGR077C	PEX8	AGGACATTAT	protein_coding	Intraperoxisomal organizer of the peroxisomal import machinery; organizes the formation of the importomer complex, bridging the docking complex with the RING finger complex; tightly associated with the lumenal face of the peroxisomal membrane; essential for peroxisome biogenesis; binds PTS1-signal receptor Pex5p, and PTS2-signal receptor Pex7p [Source:SGD;Acc:S000003309]	197.141	221.618	201.469	611.017	579.904	610.211	7.19831e-31	1.53789	1.01768e-31	11.7191	2.9037	30.1428
YMR305C	SCW10	ACTTTTGCAA	protein_coding	Cell wall protein with similarity to glucanases; may play a role in conjugation during mating based on mutant phenotype and its regulation by Ste12p; SWC10 has a paralog, SCW4, that arose from the whole genome duplication [Source:SGD;Acc:S000004921]	1640.85	2570.77	1915.45	6750.48	6313.96	6675.95	7.20687e-31	1.68784	1.02013e-31	11.7189	3.22174	30.1423
YGR078C	PAC10	ACGCACATAT	protein_coding	Part of the heteromeric co-chaperone GimC/prefoldin complex; complex promotes efficient protein folding [Source:SGD;Acc:S000003310]	210.085	276.776	340.413	965.509	1048.83	1037.56	7.21024e-31	1.88321	1.02185e-31	11.7187	3.68894	30.1421
YNL292W	PUS4	AAGGGGAACA	protein_coding	Pseudouridine synthase; catalyzes only the formation of pseudouridine-55 (Psi55), a highly conserved tRNA modification, in mitochondrial and cytoplasmic tRNAs; also responsible for pseudouracil modification of some mRNAs; PUS4 overexpression leads to translational derepression of GCN4 (Gcd- phenotype) [Source:SGD;Acc:S000005236]	138.397	158.58	153.831	460.535	532.912	549.594	7.33691e-31	1.7751	1.04107e-31	11.7172	3.42262	30.1345
YMR054W	STV1	N/A	protein_coding	Subunit a of the vacuolar-ATPase V0 domain; one of two isoforms (Stv1p and Vph1p); Stv1p is located in V-ATPase complexes of the Golgi and endosomes while Vph1p is located in V-ATPase complexes of the vacuole [Source:SGD;Acc:S000004658]	2761.97	3043.55	3088.53	1396.76	1463.76	1368.93	7.54234e-31	-1.07236	1.07153e-31	-11.7147	0.47554	30.1225
YMR225C	MRPL44	GAGCTTAATT	protein_coding	Mitochondrial ribosomal protein of the large subunit; protein abundance increases in response to DNA replication stress [Source:SGD;Acc:S000004838]	161.297	106.377	115.125	492.854	537.911	576.872	8.88496e-31	2.07059	1.2638e-31	11.7007	4.20059	30.0513
YFR055W	IRC7	AGCAAAAACC	protein_coding	Beta-lyase involved in the production of thiols; null mutant displays increased levels of spontaneous Rad52p foci; expression induced by nitrogen limitation in a GLN3, GAT1-dependent manner and by copper levels in a Mac1-dependent manner [Source:SGD;Acc:S000001952]	4205.68	4076.78	4256.66	2148.16	2204.64	2257.98	1.04395e-30	-0.923539	1.48672e-31	-11.6869	0.527214	29.9813
YGL035C	MIG1	AAGAAAGCCC	protein_coding	Transcription factor involved in glucose repression; sequence specific DNA binding protein containing two Cys2His2 zinc finger motifs; regulated by the SNF1 kinase and the GLC7 phosphatase; regulates filamentous growth along with Mig2p in response to glucose depletion; activated in stochastic pulses of nuclear localization, shuttling between cytosol and nucleus depending on external glucose level…	72.6834	126.076	117.11	465.585	524.913	518.275	1.04695e-30	2.25563	1.49281e-31	11.6866	4.77541	29.9801
YMR080C	NAM7	ATCAGGAAAG	protein_coding	ATP-dependent RNA helicase of the SFI superfamily; involved in nonsense mediated mRNA decay; required for efficient translation termination at nonsense codons and targeting of NMD substrates to P-bodies; binds to the small ribosomal subunit via an interaction with Rps26; forms cytoplasmic foci upon DNA replication stress [Source:SGD;Acc:S000004685]	3218.98	3182.43	3511.32	1655.3	1638.73	1627.57	1.08692e-30	-1.01015	1.55167e-31	-11.6833	0.496495	29.9638
YJL143W	TIM17	AAGTTCAGAA	protein_coding	Essential component of the TIM23 complex; with Tim23p, contributes to the architecture and function of the import channel; may link the import motor to the core Translocase of the Inner Mitochondrial membrane (TIM23 complex) [Source:SGD;Acc:S000003679]	1369.04	1326.75	1729.86	3625.71	3865.36	3796.64	1.47872e-30	1.35082	2.11354e-31	11.657	2.55056	29.8301
YLR348C	DIC1	AACGCAACAG	protein_coding	Mitochondrial dicarboxylate carrier; integral membrane protein, catalyzes a dicarboxylate-phosphate exchange across the inner mitochondrial membrane, transports cytoplasmic dicarboxylates into the mitochondrial matrix [Source:SGD;Acc:S000004340]	3231.92	3522.24	3756.46	1602.78	1676.72	1673.03	1.53544e-30	-1.08561	2.19727e-31	-11.6537	0.471194	29.8138
YLR241W	CSC1	AAACAAACAA	protein_coding	Calcium permeable gated cation channel; may be involved in detoxification; similar to Arabidopsis CSC1 [Source:SGD;Acc:S000004231]	2381.62	2432.87	2461.3	1143.26	1243.79	1114.34	1.54124e-30	-1.05513	2.20823e-31	-11.6533	0.481253	29.8121
YPL179W	PPQ1	ACTTTAGTCC	protein_coding	Protein phosphatase that regulates the mating response; negatively regulates the MAP kinase signaling cascade during mating; member of the serine/threonine phosphatase PP1 family [Source:SGD;Acc:S000006100]	792.547	573.251	585.551	2024.94	1927.68	1841.75	1.7006e-30	1.57027	2.43949e-31	11.6448	2.9696	29.7694
YPR104C	FHL1	N/A	protein_coding	Regulator of ribosomal protein (RP) transcription; has forkhead associated domain that binds phosphorylated proteins; recruits coactivator Ifh1p or corepressor Crf1p to RP gene promoters; also has forkhead DNA-binding domain though in vitro DNA binding assays give inconsistent results; computational analyses suggest it binds DNA directly at highly active RP genes and indirectly through Rap1p moti…	699.951	726.906	821.756	234.308	271.955	263.684	1.89584e-30	-1.54612	2.72284e-31	-11.6354	0.342429	29.7222
YOR381W	FRE3	AAGCGCCTCC	protein_coding	Ferric reductase; reduces siderophore-bound iron prior to uptake by transporters; expression induced by low iron levels [Source:SGD;Acc:S000005908]	720.86	744.636	857.485	270.666	261.957	284.9	2.43635e-30	-1.5067	3.50333e-31	-11.6139	0.351916	29.6133
YPR102C	RPL11A	AAGAACATAC	protein_coding	Ribosomal 60S subunit protein L11A; expressed at twice the level of Rpl11Bp; involved in ribosomal assembly; depletion causes degradation of 60S proteins and RNA; homologous to mammalian ribosomal protein L11 and bacterial L5; RPL11A has a paralog, RPL11B, that arose from the whole genome duplication [Source:SGD;Acc:S000006306]	24741.2	28349.3	30323.6	12985.9	12732.9	13216.5	2.43874e-30	-1.09922	3.51098e-31	-11.6137	0.46677	29.6128
YGR232W	NAS6	ATGCCCTTAA	protein_coding	Evolutionarily conserved 19S regulatory particle assembly-chaperone; proteasome-interacting protein involved in the assembly of the base subcomplex of the 19S proteasomal regulatory particle (RP); ortholog of human oncoprotein gankyrin, also known as p28, which interacts with the Rb tumor suppressor and CDK4/6 [Source:SGD;Acc:S000003464]	1329.21	1340.54	1479.76	622.127	564.907	545.553	2.65824e-30	-1.26003	3.83157e-31	-11.6062	0.417536	29.5754
YBL099W	ATP1	N/A	protein_coding	Alpha subunit of the F1 sector of mitochondrial F1F0 ATP synthase; which is a large, evolutionarily conserved enzyme complex required for ATP synthesis; F1 translationally regulates ATP6 and ATP8 expression to achieve a balanced output of ATP synthase genes encoded in nucleus and mitochondria; phosphorylated; N-terminally propionylated in vivo [Source:SGD;Acc:S000000195]	1268.47	1556.25	1196.91	3615.61	3203.47	3619.84	2.72885e-30	1.37606	3.93807e-31	11.6039	2.59559	29.564
YJL042W	MHP1	ATACATATAC	protein_coding	Microtubule-associated protein involved in microtubule organization; involved in assembly and stabilization of microtubules; overproduction results in cell cycle arrest at G2 phase; similar to Drosophila protein MAP and to mammalian MAP4 proteins [Source:SGD;Acc:S000003578]	588.437	692.432	576.619	1582.59	1484.76	1470.97	2.82064e-30	1.28871	4.0754e-31	11.6009	2.4431	29.5497
YPL250C	ATG41	AAACTAAATT	protein_coding	Protein of unknown function; required for selective and nonselective autophagy, and mitophagy; regulates the rate of autophagosome formation; interacts with Atg9p, and has a similar peri-mitochondrial localization; elevated Gcn4p-dependent expression under autophagy-inducing conditions; mobilized into polysomes upon a shift from a fermentable to nonfermentable carbon source; potential Cdc28p subs…	104.545	143.805	124.057	489.824	482.92	432.401	2.90597e-30	1.9155	4.20371e-31	11.5983	3.77244	29.5367
YIL091C	UTP25	GGTGGTATAA	protein_coding	Nucleolar protein; required for 35S pre-RNA processing and 40S ribosomal subunit biogenesis [Source:SGD;Acc:S000001353]	920.988	907.155	915.047	385.799	387.936	386.938	3.03407e-30	-1.24088	4.39425e-31	-11.5945	0.423114	29.518
YAL038W	CDC19	AATCAAAACA	protein_coding	Pyruvate kinase; functions as a homotetramer in glycolysis to convert phosphoenolpyruvate to pyruvate, the input for aerobic (TCA cycle) or anaerobic (glucose fermentation) respiration; regulated via allosteric activation by fructose bisphosphate; CDC19 has a paralog, PYK2, that arose from the whole genome duplication [Source:SGD;Acc:S000000036]	55967.2	84285.7	75250.2	207234	204897	217916	3.156e-30	1.54775	4.57628e-31	11.591	2.92361	29.5009
YJR113C	RSM7	AGCAGCTATC	protein_coding	Mitochondrial ribosomal protein of the small subunit; has similarity to E. coli S7 ribosomal protein [Source:SGD;Acc:S000003874]	1081.29	1408.5	1237.6	430.237	453.925	456.648	3.21078e-30	-1.4751	4.66125e-31	-11.5894	0.359709	29.4934
YJL149W	DAS1	AGGACGTCTA	protein_coding	Putative SCF ubiquitin ligase F-box protein; interacts physically with both Cdc53p and Skp1 and genetically with CDC34; similar to putative F-box protein YDR131C [Source:SGD;Acc:S000003685]	37.8352	41.3686	45.6531	262.586	229.962	229.334	3.46543e-30	2.53139	5.03692e-31	11.5828	5.78128	29.4602
YML126C	ERG13	AACAACAATT	protein_coding	3-hydroxy-3-methylglutaryl-CoA (HMG-CoA) synthase; catalyzes the formation of HMG-CoA from acetyl-CoA and acetoacetyl-CoA; involved in the second step in mevalonate biosynthesis [Source:SGD;Acc:S000004595]	2078.94	1788.7	1682.22	4395.29	4040.33	4444.24	3.99172e-30	1.2146	5.80876e-31	11.5706	2.32077	29.3988
YDR097C	MSH6	AAGAGCTTTT	protein_coding	Protein required for mismatch repair in mitosis and meiosis; forms a complex with Msh2p to repair both single-base & insertion-deletion mispairs; also involved in interstrand cross-link repair; potentially phosphorylated by Cdc28p [Source:SGD;Acc:S000002504]	1419.81	1340.54	1242.56	573.649	514.915	467.761	4.61357e-30	-1.3629	6.72165e-31	-11.5581	0.388799	29.336
YBR269C	SDH8	AAATAATAAA	protein_coding	Protein required for assembly of succinate dehydrogenase; interacts with flavinylated Sdh1p and may function as a chaperone for free Sdh1p, protecting its FAD cofactor from redox reactions before assembly of the complex; soluble protein of the mitochondrial matrix; respiratory defect of null mutant is functionally complemented by Drosophila and human orthologs [Source:SGD;Acc:S000000473]	208.093	241.317	299.723	791.798	798.868	833.484	5.41898e-30	1.69415	7.90443e-31	11.5441	3.23586	29.2661
YOR320C	GNT1	GTACTGTATC	protein_coding	N-acetylglucosaminyltransferase; capable of modification of N-linked glycans in the Golgi apparatus [Source:SGD;Acc:S000005847]	2402.53	1858.63	2150.66	848.355	865.857	821.36	7.61949e-30	-1.33838	1.11274e-30	-11.5147	0.395465	29.1181
YOR370C	MRS6	TAAGTCCTGA	protein_coding	Rab escort protein; forms a complex with the Ras-like small GTPase Ypt1p that is required for the prenylation of Ypt1p by protein geranylgeranyltransferase type II (Bet2p-Bet4p); sequence similarity to mammalian choroideraemia gene; relative distribution to the nucleus increases upon DNA replication stress [Source:SGD;Acc:S000005897]	1659.77	1741.42	1797.34	834.216	814.866	830.453	8.24714e-30	-1.06806	1.20582e-30	-11.5078	0.476961	29.0837
YBR080C	SEC18	GTATATTCAG	protein_coding	AAA ATPase and SNARE disassembly chaperone; required for vesicular transport between ER and Golgi, the 'priming' step in homotypic vacuole fusion, autophagy, and protein secretion; releases Sec17p from SNAP complexes; has similarity to mammalian N-ethylmaleimide-sensitive factor (NSF) [Source:SGD;Acc:S000000284]	765.664	749.56	627.234	1685.6	1701.72	1700.31	8.91165e-30	1.24772	1.30452e-30	11.501	2.37465	29.05
YNL055C	POR1	AAGCGTACCC	protein_coding	Mitochondrial porin (voltage-dependent anion channel); outer membrane protein required for maintenance of mitochondrial osmotic stability and mitochondrial membrane permeability; couples the glutathione pools of the intermembrane space (IMS) and the cytosol; interacts with Om45 and Om14 in the outer membrane; phosphorylated; protein abundance increases in response to DNA replication stress [Sourc…	2655.43	4195.96	3771.34	11074.1	11086.2	11167.7	1.02789e-29	1.64955	1.50644e-30	11.4885	3.13737	28.9881
YHR061C	GIC1	ATTGAAAACT	protein_coding	Protein involved in initiation of budding and cellular polarization; interacts with Cdc42p via the Cdc42/Rac-interactive binding (CRIB) domain; relocalizes from bud neck to nucleus upon DNA replication stress; GIC1 has a paralog, GIC2, that arose from the whole genome duplication [Source:SGD;Acc:S000001103]	70.692	95.5419	71.457	329.242	346.943	355.62	1.032e-29	2.11763	1.51425e-30	11.4881	4.33979	28.9863
YPL273W	SAM4	AAGCTGAAAA	protein_coding	S-adenosylmethionine-homocysteine methyltransferase; functions along with Mht1p in the conversion of S-adenosylmethionine (AdoMet) to methionine to control the methionine/AdoMet ratio; SAM4 has a paralog, YMR321C, that arose from a single-locus duplication [Source:SGD;Acc:S000006194]	1542.28	1340.54	1198.89	3273.24	3196.47	3194.52	1.2123e-29	1.2435	1.78088e-30	11.4741	2.36772	28.9164
YPL061W	ALD6	AAGAAACATC	protein_coding	Cytosolic aldehyde dehydrogenase; activated by Mg2+ and utilizes NADP+ as the preferred coenzyme; required for conversion of acetaldehyde to acetate; constitutively expressed; locates to the mitochondrial outer surface upon oxidative stress [Source:SGD;Acc:S000005982]	5123.68	6498.82	5941.85	13350.5	12722.9	13481.2	1.38083e-29	1.17118	2.03084e-30	11.4627	2.25196	28.8599
YOR023C	AHC1	AAGCTAGTGT	protein_coding	Subunit of the Ada histone acetyltransferase complex; required for structural integrity of the complex; Ahc2p and Ahc1p are unique to the ADA complex and not shared with the related SAGA and SLIK complexes; Ahc2p may tether Ahc1p to the complex [Source:SGD;Acc:S000005549]	32.8569	44.3235	47.638	242.387	248.959	232.365	1.38206e-29	2.53531	2.03504e-30	11.4625	5.79702	28.8595
YPL127C	HHO1	AATTATAATA	protein_coding	Histone H1, linker histone with roles in meiosis and sporulation; decreasing levels early in sporulation may promote meiosis, and increasing levels during sporulation facilitate compaction of spore chromatin; binds to promoters and within genes in mature spores; may be recruited by Ume6p to promoter regions, contributing to transcriptional repression outside of meiosis; suppresses DNA repair invo…	232.985	312.235	285.828	785.738	842.861	831.463	1.41914e-29	1.56553	2.09208e-30	11.4601	2.95986	28.848
YBR036C	CSG2	CTTGAGCTGG	protein_coding	Endoplasmic reticulum membrane protein; required for mannosylation of inositolphosphorylceramide and for growth at high calcium concentrations; protein abundance increases in response to DNA replication stress [Source:SGD;Acc:S000000240]	3687.93	4125.04	3783.25	1963.34	1923.68	1820.53	1.52976e-29	-1.02272	2.2578e-30	-11.4535	0.492187	28.8154
YMR149W	SWP1	ATACGCATAT	protein_coding	Delta subunit of the oligosaccharyl transferase glycoprotein complex; complex is required for N-linked glycosylation of proteins in the endoplasmic reticulum [Source:SGD;Acc:S000004757]	839.343	1293.26	1160.18	3343.93	3382.44	3407.69	1.56624e-29	1.62177	2.31434e-30	11.4514	3.07752	28.8051
YOR074C	CDC21	AAGTGACTGT	protein_coding	Thymidylate synthase; required for de novo biosynthesis of pyrimidine deoxyribonucleotides; expression is induced at G1/S; human homolog TYMSOS can complement yeast cdc21 temperature-sensitive mutant at restrictive temperature [Source:SGD;Acc:S000005600]	70.692	76.8275	37.7134	432.257	433.928	333.393	1.63907e-29	2.69492	2.42479e-30	11.4473	6.47518	28.7854
YIL030C	SSM4	GTTTTTTTAG	protein_coding	Membrane-embedded ubiquitin-protein ligase; ER and inner nuclear membrane localized RING-CH domain E3 ligase involved in ER-associated protein degradation (ERAD); targets misfolded cytosolic/nucleoplasmic domains of soluble and membrane embedded proteins (ERAD-C) and a transmembrane domain containing substrate (ERAD-M), Sbh2p; C-terminal element (CTE), conserved in human ortholog MARCH10/TEB4, de…	1287.39	1117.94	1102.62	2630.91	2493.59	2533.79	1.69954e-29	1.12642	2.51719e-30	11.4441	2.18317	28.7697
YFR044C	DUG1	AGAGCATCGT	protein_coding	Cys-Gly metallo-di-peptidase; forms a complex with Dug2p and Dug3p to degrade glutathione (GSH) and other peptides containing a gamma-glu-X bond in an alternative pathway to GSH degradation by gamma-glutamyl transpeptidase (Ecm38p); human homolog CNDP2 can complement yeast dug1 mutant [Source:SGD;Acc:S000001940]	1627.91	2073.36	1780.47	4397.31	4173.31	4190.65	1.77503e-29	1.21902	2.63205e-30	11.4402	2.32789	28.7508
YLR187W	SKG3	N/A	protein_coding	Protein of unknown function; green fluorescent protein (GFP)-fusion protein localizes to the cell periphery, cytoplasm, bud, and bud neck; potential Cdc28p substrate; similar to Skg4p; relocalizes from bud neck to cytoplasm upon DNA replication stress; SKG3 has a paralog, CAF120, that arose from the whole genome duplication [Source:SGD;Acc:S000004177]	47.7918	68.9477	61.5325	310.053	269.955	316.219	1.77589e-29	2.32931	2.63639e-30	11.4401	5.02565	28.7506
YJL189W	RPL39	AAGCAAATAA	protein_coding	Ribosomal 60S subunit protein L39; required for ribosome biogenesis; loss of both Rpl31p and Rpl39p confers lethality; also exhibits genetic interactions with SIS1 and PAB1; homologous to mammalian ribosomal protein L39, no bacterial homolog [Source:SGD;Acc:S000003725]	8684.17	9778.76	10230.3	19855.5	20035.7	22826.3	1.90246e-29	1.12816	2.82758e-30	11.434	2.18579	28.7207
YBL056W	PTC3	AGACGAAGAA	protein_coding	Type 2C protein phosphatase (PP2C); dephosphorylates Hog1p (see also Ptc2p) to limit maximal kinase activity induced by osmotic stress; dephosphorylates T169 phosphorylated Cdc28p (see also Ptc2p); role in DNA damage checkpoint inactivation; PTC3 has a paralog, PTC2, that arose from the whole genome duplication [Source:SGD;Acc:S000000152]	4953.42	3595.13	4021.44	1632.07	1482.76	1565.94	1.93485e-29	-1.42516	2.87907e-30	-11.4324	0.372377	28.7134
YPL151C	PRP46	ACTGTGTTAC	protein_coding	Member of the NineTeen Complex (NTC); this complex contains Prp19p and stabilizes U6 snRNA in catalytic forms of the spliceosome containing U2, U5, and U6 snRNAs [Source:SGD;Acc:S000006072]	514.757	442.251	504.169	145.432	149.975	155.584	2.03676e-29	-1.6959	3.03422e-30	-11.4279	0.308661	28.6911
YPR042C	PUF2	AACGGCATAA	protein_coding	PUF family mRNA-binding protein; Pumilio homology domain confers RNA binding activity; preferentially binds mRNAs encoding membrane-associated proteins; binding site composed of two UAAU tetranucleotides, separated by a 3-nt linker; PUF2 has a paralog, JSN1, that arose from the whole genome duplication [Source:SGD;Acc:S000006246]	276.794	375.273	316.594	1029.14	988.837	889.049	2.90757e-29	1.58532	4.33651e-30	11.3968	3.00074	28.5365
YGR274C	TAF1	AGGAGTATAA	protein_coding	TFIID subunit, involved in RNA pol II transcription initiation; possesses in vitro histone acetyltransferase activity but its role in vivo appears to be minor; involved in promoter binding and G1/S progression; relocalizes to the cytosol in response to hypoxia [Source:SGD;Acc:S000003506]	918.996	798.809	972.61	347.422	322.947	318.239	3.2078e-29	-1.44434	4.78983e-30	-11.3882	0.367461	28.4938
YOL027C	MDM38	AAGATGTTGA	protein_coding	Mitochondrial protein; forms a complex with Mba1p to facilitate recruitment of mRNA-specific translational activators to ribosomes; roles in protein export and K+/H+ exchange; human ortholog Letm1 implicated in Wolf-Hirschhorn syndrome [Source:SGD;Acc:S000005387]	405.235	438.311	412.863	954.399	980.838	1025.44	3.91682e-29	1.23656	5.85528e-30	11.3706	2.35636	28.4071
YGL091C	NBP35	ATACATAAGT	protein_coding	Essential cytoplasmic iron-sulfur cluster binding protein; forms a complex with Cfd1p that is involved in iron-sulfur protein assembly in the cytosol; similar to P-loop NTPases [Source:SGD;Acc:S000003059]	975.749	1067.71	1276.3	404.988	377.938	341.476	4.05661e-29	-1.56191	6.07126e-30	-11.3675	0.338702	28.3918
YGR132C	PHB1	ACGAAACTTA	protein_coding	Subunit of the prohibitin complex (Phb1p-Phb2p); prohibitin is a 1.2 MDa ring-shaped inner mitochondrial membrane chaperone that stabilizes newly synthesized proteins; determinant of replicative life span; involved in mitochondrial segregation; prohibitin deficiency induces a mitochondrial unfolded protein response (mtUPR) [Source:SGD;Acc:S000003364]	3381.27	3540.96	3888.45	1626.01	1684.72	1796.28	4.08266e-29	-1.08191	6.11729e-30	-11.3668	0.472403	28.3891
YDL224C	WHI4	GTTCCATTAT	protein_coding	Putative RNA binding protein; regulates the cell size requirement for passage through Start and commitment to cell division; WHI4 has a paralog, WHI3, that arose from the whole genome duplication [Source:SGD;Acc:S000002383]	113.506	144.79	88.3289	531.232	455.925	496.049	4.08948e-29	2.09694	6.13457e-30	11.3666	4.27802	28.3883
YBR110W	ALG1	AGAGGGTAAT	protein_coding	Mannosyltransferase; involved in asparagine-linked glycosylation in the endoplasmic reticulum (ER); essential for viability; human homolog ALG1 complements yeast null mutant [Source:SGD;Acc:S000000314]	1952.49	1677.4	1559.15	725.141	655.892	683.962	4.17319e-29	-1.32934	6.26735e-30	-11.3647	0.397949	28.3795
YDR225W	HTA1	ATTTCTCAGT	protein_coding	Histone H2A; core histone protein required for chromatin assembly and chromosome function; one of two nearly identical subtypes (see also HTA2); DNA damage-dependent phosphorylation by Mec1p facilitates DNA repair; acetylated by Nat4p; N-terminally propionylated in vivo [Source:SGD;Acc:S000002633]	5018.14	6334.33	5718.55	12140.6	13293.8	13012.4	4.37081e-29	1.1713	6.57169e-30	11.3606	2.25215	28.3594
YDL120W	YFH1	ACTTACAAAT	protein_coding	Mitochondrial matrix iron chaperone; oxidizes and stores iron; interacts with Isu1p to promote Fe-S cluster assembly; mutation results in multiple Fe/S-dependent enzyme deficiencies; human frataxin homolog FXN is mutated in Friedrich's ataxia; human FTL gene can complement yeast yfh1 null mutant [Source:SGD;Acc:S000002278]	262.855	321.099	259.032	783.718	793.869	765.795	4.44837e-29	1.47486	6.69598e-30	11.3589	2.77956	28.3518
YNL054W-B	YNL054W-B	N/A	protein_coding	TyB Gag-Pol protein; proteolytically processed to make the Gag, reverse transcriptase (RT), protease (PR), and integrase (IN) proteins that are required for retrotransposition [Source:SGD;Acc:S000007385]	227.011	215.708	194.522	716.052	618.898	599.098	4.6092e-29	1.60171	6.94602e-30	11.3557	3.03502	28.3364
YPR112C	MRD1	AACCTGAACT	protein_coding	Essential conserved small ribosomal subunit (40s) synthesis factor; component of the 90S preribosome; required for production of 18S rRNA and small ribosomal subunit; contains five consensus RNA-binding domains and binds to the pre-rRNA at two sites within the 18S region [Source:SGD;Acc:S000006316]	2075.96	2043.81	2410.68	857.444	916.849	986.036	5.09867e-29	-1.24234	7.69244e-30	-11.3468	0.422688	28.2925
YGR108W	CLB1	N/A	protein_coding	B-type cyclin involved in cell cycle progression; activates Cdc28p to promote the transition from G2 to M phase; accumulates during G2 and M, then targeted via a destruction box motif for ubiquitin-mediated degradation by the proteasome; CLB1 has a paralog, CLB2, that arose from the whole genome duplication [Source:SGD;Acc:S000003340]	2245.22	1886.21	1834.06	829.166	834.862	844.597	5.34197e-29	-1.24972	8.06875e-30	-11.3426	0.420529	28.2723
YHR033W	YHR033W	ATATCGAAGG	protein_coding	Putative protein of unknown function; epitope-tagged protein localizes to the cytoplasm; YHR033W has a paralog, PRO1, that arose from the whole genome duplication [Source:SGD;Acc:S000001075]	225.02	241.317	179.635	30.2984	30.9949	28.2879	5.42655e-29	-2.85015	8.20587e-30	-11.3412	0.138682	28.2655
YDR174W	HMO1	AATCAGACAG	protein_coding	Chromatin associated high mobility group (HMG) family member; involved in compacting, bending, bridging and looping DNA; rDNA-binding component that regulates transcription from RNA polymerase I promoters; regulates start site selection of ribosomal protein genes via RNA polymerase II promoters; role in genome maintenance; associates with a 5'-3' DNA helicase and Fpr1p, a prolyl isomerase; reloca…	727.829	1004.67	1016.28	2667.27	2459.59	2667.15	5.50229e-29	1.50351	8.32989e-30	11.3398	2.83532	28.2595
YFL050C	ALR2	N/A	protein_coding	Probable Mg(2+) transporter; overexpression confers increased tolerance to Al(3+) and Ga(3+) ions; plays a role in regulating Ty1 transposition [Source:SGD;Acc:S000001844]	327.573	281.701	350.338	77.7659	69.9885	60.617	5.75615e-29	-2.2032	8.72415e-30	-11.3358	0.217155	28.2399
YJL157C	FAR1	ATAGATCCAC	protein_coding	CDK inhibitor and nuclear anchor; during the cell cycle Far1p sequesters the GEF Cdc24p in the nucleus; phosphorylation by Cdc28p-Cln results in SCFCdc4 complex-mediated ubiquitin-dependent degradation, releasing Cdc24p for export and activation of GTPase Cdc42p; in response to pheromone, phosphorylation of Far1p by MAPK Fus3p results in association with, and inhibition of Cdc28p-Cln, as well as …	2278.08	2607.21	2390.83	1068.52	1180.81	1113.33	5.82639e-29	-1.11356	8.84066e-30	-11.3346	0.462154	28.2346
YDR425W	SNX41	ATCTATACAC	protein_coding	Sorting nexin; involved in the retrieval of late-Golgi SNAREs from the post-Golgi endosome to the trans-Golgi network; interacts with Snx4p [Source:SGD;Acc:S000002833]	24.8916	29.549	18.8567	258.546	175.971	212.159	6.03136e-29	3.1407	9.16209e-30	11.3315	8.81949	28.2196
YHR206W	SKN7	N/A	protein_coding	Nuclear response regulator and transcription factor; physically interacts with the Tup1-Cyc8 complex and recruits Tup1p to its targets; part of a branched two-component signaling system; required for optimal induction of heat-shock genes in response to oxidative stress; involved in osmoregulation; relocalizes to the cytosol in response to hypoxia; SKN7 has a paralog, HMS2, that arose from the who…	159.306	155.625	138.944	468.615	460.924	483.926	6.20001e-29	1.63884	9.42899e-30	11.329	3.11416	28.2076
YEL051W	VMA8	ATCTGTAGTA	protein_coding	Subunit D of the V1 peripheral membrane domain of V-ATPase; part of the electrogenic proton pump found throughout the endomembrane system; plays a role in the coupling of proton transport and ATP hydrolysis; the V1 peripheral membrane domain of the vacuolar H+-ATPase (V-ATPase) has eight subunits [Source:SGD;Acc:S000000777]	5447.27	5157.29	5593.5	2526.89	2833.53	2780.3	6.44174e-29	-0.992573	9.80773e-30	-11.3255	0.502581	28.191
YEL016C	NPP2	N/A	protein_coding	Nucleotide pyrophosphatase/phosphodiesterase; mediates extracellular nucleotide phosphate hydrolysis along with Npp1p and Pho5p; activity and expression enhanced during conditions of phosphate starvation; involved in spore wall assembly; SWAT-GFP and mCherry fusion proteins localize to the endoplasmic reticulum; NPP2 has a paralog, NPP1, that arose from the whole genome duplication; npp1 npp2 dou…	769.647	737.741	831.681	281.775	312.948	300.054	6.63435e-29	-1.38624	1.01197e-29	-11.3228	0.38256	28.1782
YGL087C	MMS2	ATTCTGTATA	protein_coding	Ubiquitin-conjugating enzyme variant; involved in error-free postreplication repair; forms a heteromeric complex with Ubc13p, an active ubiquitin-conjugating enzyme; cooperates with chromatin-associated RING finger proteins, Rad18p and Rad5p; protein abundance increases in response to DNA replication stress [Source:SGD;Acc:S000003055]	208.093	186.159	206.431	545.371	595.902	634.458	6.63435e-29	1.56384	1.01239e-29	11.3228	2.9564	28.1782
YKR095W-A	PCC1	AACATAGACA	protein_coding	Component of the EKC/KEOPS protein complex; EKC/KEOPS complex is required for t6A tRNA modification and telomeric TG1-3 recombination; may have role in transcription; other complex members are Kae1p, Gon7p, Bud32p, and Cgi121p [Source:SGD;Acc:S000028512]	75.6703	108.346	54.5852	411.048	456.925	414.216	6.89017e-29	2.4255	1.05261e-29	11.3193	5.37217	28.1618
YJR077C	MIR1	GATCTGCAAG	protein_coding	Mitochondrial phosphate carrier; imports inorganic phosphate into mitochondria; functionally redundant with Pic2p but more abundant than Pic2p under normal conditions; phosphorylated [Source:SGD;Acc:S000003838]	733.803	1216.44	1126.44	3592.38	3371.44	3832	7.68555e-29	1.81097	1.17545e-29	11.3097	3.50877	28.1143
YLR336C	SGD1	AAAGATAGCC	protein_coding	Essential nuclear protein; required for biogenesis of the small ribosomal subunit; has a possible role in the osmoregulatory glycerol response; putative homolog of human NOM1 which is implicated in acute myeloid leukemia [Source:SGD;Acc:S000004328]	1584.1	1294.25	1340.81	565.57	558.908	488.977	8.87618e-29	-1.38674	1.35908e-29	-11.2969	0.382429	28.0518
YGL031C	RPL24A	ACGTGGATTA	protein_coding	Ribosomal 60S subunit protein L24A; not essential for translation but may be required for normal translation rate; homologous to mammalian ribosomal protein L24, no bacterial homolog; RPL24A has a paralog, RPL24B, that arose from the whole genome duplication [Source:SGD;Acc:S000002999]	7440.59	9430.08	9312.24	19732.3	19544.8	20681.5	1.04421e-28	1.19533	1.60066e-29	11.2825	2.28998	27.9812
YOR045W	TOM6	ATGTCCTGTA	protein_coding	Component of the TOM (translocase of outer membrane) complex; responsible for recognition and initial import steps for all mitochondrially directed proteins; promotes assembly and stability of the TOM complex [Source:SGD;Acc:S000005571]	807.482	979.058	759.231	2071.4	2057.66	2244.85	1.10399e-28	1.324	1.69419e-29	11.2775	2.50359	27.957
YOR014W	RTS1	N/A	protein_coding	B-type regulatory subunit of protein phosphatase 2A (PP2A); Rts1p and Cdc55p are alternative regulatory subunits for PP2A catalytic subunits, Pph21p and Pph22p; PP2A-Rts1p protects cohesin when recruited by Sgo1p to the pericentromere; highly enriched at centromeres in the absence of Cdc55p; required for maintenance of septin ring organization during cytokinesis, for ring disassembly in G1 and fo…	405.235	267.911	292.775	1036.2	1121.81	1058.78	1.13738e-28	1.73583	1.74739e-29	11.2748	3.33072	27.9441
YJR137C	MET5	N/A	protein_coding	Sulfite reductase beta subunit; involved in amino acid biosynthesis, transcription repressed by methionine [Source:SGD;Acc:S000003898]	1699.6	1384.86	1479.76	622.127	601.901	646.581	1.17941e-28	-1.28685	1.81401e-29	-11.2715	0.409845	27.9283
YNL163C	RIA1	AAGATTATCA	protein_coding	Cytoplasmic GTPase/eEF2-like factor involved in ribosomal biogenesis; with Sdo1p, a guanine nucleotide exchange factor (GEF), promotes release of Tif6p from 60S ribosomal subunits in the cytoplasm so that they can assemble with 40S subunits to generate mature ribosomes; required for quality control check of newly made large ribosomal subunits before they are released into the pool of translating …	1929.59	1749.3	2114.93	715.042	847.86	797.113	1.18635e-28	-1.29565	1.82673e-29	-11.2709	0.407352	27.9258
YDR438W	THI74	ATGTATAAGA	protein_coding	Mitochondrial transporter repressible by thiamine; THI74 has a paralog, YML018C, that arose from the whole genome duplication; shows sequence homology to human gene SLC35F3, a thiamine transporter implicated in hypertension [Source:SGD;Acc:S000002846]	441.078	467.86	419.81	124.223	130.978	146.491	1.369e-28	-1.72598	2.11033e-29	-11.2582	0.302293	27.8636
YOR304C-A	BIL1	AATGAGTACT	protein_coding	Protein that binds Bud6p and has a role in actin cable assembly; involved in the Bnr1p-dependent pathway of cable assembly; localizes to bud tip and bud neck [Source:SGD;Acc:S000005830]	32.8569	20.6843	20.8416	177.751	214.965	209.129	1.41529e-28	3.01704	2.18413e-29	11.2552	8.09503	27.8492
YLR204W	QRI5	GAGCACACAC	protein_coding	Mitochondrial inner membrane protein; required for accumulation of spliced COX1 mRNA; may have an additional role in translation of COX1 mRNA [Source:SGD;Acc:S000004194]	134.414	152.67	179.635	537.291	699.885	539.491	1.41628e-28	1.92859	2.1881e-29	11.255	3.80682	27.8489
YBR073W	RDH54	ACAGGAGGTA	protein_coding	DNA-dependent ATPase; DNA recombination/repair translocase, supercoils DNA and promotes DNA strand opening; stimulates strand exchange by modifying dsDNA topology; involved in recombinational repair of DNA double-strand breaks (DSBs) during mitosis and meiosis; phosphorylated in Mec1p-, Rad53p-dependent way in response to one DSB; contributes to remodelling of nucleosomes; proposed to be involved…	1533.32	1437.07	1576.02	709.992	715.882	714.27	1.43161e-28	-1.087	2.21426e-29	-11.254	0.470741	27.8442
YJL050W	MTR4	CTGCCTATAT	protein_coding	ATP-dependent 3'-5' RNA helicase of the DExD/H family; involved in nuclear RNA processing and degradation both as a component of TRAMP complex and in TRAMP-independent processes; TRAMP unwinds RNA duplexes, with Mtr4p unwinding activity stimulated by Pap2p/Air2p but not dependent on ongoing polyadenylation; contains an arch domain, with two coiled-coil arms/stalks and a globular fist/KOW domain, …	2901.36	2872.17	2860.27	1560.37	1453.76	1428.54	1.86384e-28	-0.958577	2.88601e-29	-11.2306	0.514564	27.7296
YOL142W	RRP40	AAGAGCATAC	protein_coding	Exosome non-catalytic core component; involved in 3'-5' RNA processing and degradation in both the nucleus and the cytoplasm; predicted to contain both S1 and KH RNA binding domains; mutations in the human homolog, EXOSC3, cause pontocerebellar hypoplasia with motor neuron degeneration [Source:SGD;Acc:S000005502]	348.482	372.318	429.735	947.33	987.837	1007.25	1.87644e-28	1.35469	2.90876e-29	11.2299	2.55743	27.7267
YFL028C	CAF16	AAGATATTAG	protein_coding	Part of evolutionarily-conserved CCR4-NOT regulatory complex; contains single ABC-type ATPase domain but no transmembrane domain; interacts with several subunits of Mediator [Source:SGD;Acc:S000001866]	1070.34	1060.81	1071.86	470.635	473.922	499.08	2.81673e-28	-1.14973	4.37121e-29	-11.1938	0.450708	27.5503
YKL145W	RPT1	AAGGAAGTTA	protein_coding	ATPase of the 19S regulatory particle of the 26S proteasome; one of six ATPases of the regulatory particle; involved in the degradation of ubiquitinated substrates; required for optimal CDC20 transcription; interacts with Rpn12p and Ubr1p; mutant has aneuploidy tolerance [Source:SGD;Acc:S000001628]	4197.71	4810.58	4744.95	2205.72	2291.62	2310.52	2.88192e-28	-1.01451	4.47735e-29	-11.1917	0.494998	27.5403
YNL224C	SQS1	AGGCCTGCGC	protein_coding	Protein that stimulates the ATPase and helicase activities of Prp43p; acts with Prp43p to stimulate 18s rRNA maturation by Nob1p; overexpression antagonizes the suppression of splicing defects by spp382 mutants; component of pre-ribosomal particles; relocalizes from nucleus to nucleolus upon DNA replication stress [Source:SGD;Acc:S000005168]	480.905	489.529	530.966	144.422	176.971	151.542	3.04761e-28	-1.66638	4.74002e-29	-11.1867	0.315043	27.516
YEL061C	CIN8	GTAGAACTTA	protein_coding	Kinesin motor protein; involved in mitotic spindle assembly and chromosome segregation [Source:SGD;Acc:S000000787]	645.189	600.83	511.116	189.87	191.968	178.82	3.57904e-28	-1.64798	5.57275e-29	-11.1723	0.319086	27.4462
YBR175W	SWD3	ATGTTCCAGT	protein_coding	Essential subunit of the COMPASS (Set1C) complex; COMPASS methylates histone H3 on lysine 4 and is required in transcriptional silencing near telomeres; WD40 beta propeller superfamily member and ortholog of mammalian WDR5 [Source:SGD;Acc:S000000379]	1058.39	1022.4	1016.28	413.068	341.944	436.442	3.5799e-28	-1.37832	5.58026e-29	-11.1722	0.384667	27.4461
YBR130C	SHE3	ACCAAACGTT	protein_coding	Protein adaptor between Myo4p and the She2p-mRNA complex; part of the mRNA localization machinery that restricts accumulation of certain proteins to the bud; also required for cortical ER inheritance [Source:SGD;Acc:S000000334]	104.545	155.625	150.854	522.142	509.916	493.018	3.6886e-28	1.89132	5.75608e-29	11.1694	3.70976	27.4331
YDL212W	SHR3	GTGATACGAT	protein_coding	Endoplasmic reticulum packaging chaperone; required for incorporation of amino acid permeases into COPII coated vesicles for transport to the cell surface [Source:SGD;Acc:S000002371]	8475.08	7468.03	7917.84	4217.54	3824.37	4023.96	4.47952e-28	-0.983723	6.99804e-29	-11.152	0.505673	27.3488
YAL053W	FLC2	ATAGAACACC	protein_coding	Putative calcium channel involved in calcium release under hypotonic stress; required for uptake of FAD into endoplasmic reticulum; involved in cell wall maintenance; FLC2 has a paralog, YOR365C, that arose from the whole genome duplication [Source:SGD;Acc:S000000049]	952.849	1048.01	989.482	1998.68	1996.67	2022.59	4.60818e-28	1.00892	7.207e-29	11.1494	2.0124	27.3365
YOR346W	REV1	N/A	protein_coding	Deoxycytidyl transferase; involved in repair of abasic sites and adducted guanines in damaged DNA by translesion synthesis (TLS); forms a complex with the subunits of DNA polymerase zeta, Rev3p and Rev7p; relocalizes from nucleus to cytoplasm upon DNA replication stress [Source:SGD;Acc:S000005873]	1499.47	1178.02	1283.25	514.063	413.932	481.905	4.60957e-28	-1.49023	7.21713e-29	-11.1493	0.355955	27.3363
YDR262W	YDR262W	ACAAAACGAC	protein_coding	Putative protein of unknown function; green fluorescent protein (GFP)-fusion protein localizes to the vacuole and is induced in response to the DNA-damaging agent MMS; gene expression increases in response to Zymoliase treatment [Source:SGD;Acc:S000002670]	306.664	353.603	282.851	824.116	893.853	820.35	4.71281e-28	1.42827	7.38691e-29	11.1472	2.69124	27.3267
YDR047W	HEM12	ATAGAGTGAT	protein_coding	Uroporphyrinogen decarboxylase; catalyzes the fifth step in the heme biosynthetic pathway; localizes to both the cytoplasm and nucleus; a hem12 mutant has phenotypes similar to patients with porphyria cutanea tarda [Source:SGD;Acc:S000002454]	461.987	470.815	552.8	1270.51	1153.81	1208.3	4.73289e-28	1.28996	7.42655e-29	11.1468	2.44521	27.3249
YKL193C	SDS22	AGCAAGAAGT	protein_coding	Regulatory subunit of the type 1 protein phosphatase (PP1) Glc7p; whether it functions as a positive or negative regulator of Glc7p is controversial; involved in the regulation of Glc7p nuclear localization and function [Source:SGD;Acc:S000001676]	94.5879	72.8876	71.457	325.203	400.934	329.352	4.82123e-28	2.14356	7.57349e-29	11.145	4.41852	27.3168
YOR101W	RAS1	GCTGCCACAA	protein_coding	GTPase involved in G-protein signaling in adenylate cyclase activation; plays a role in cell proliferation; localized to the plasma membrane; homolog of mammalian RAS proto-oncogenes; relative distribution to the nucleus increases upon DNA replication stress; RAS1 has a paralog, RAS2, that arose from the whole genome duplication [Source:SGD;Acc:S000005627]	866.226	795.854	847.56	360.551	322.947	331.373	5.2356e-28	-1.30621	8.23345e-29	-11.1376	0.404381	27.281
YDR322W	MRPL35	ACAGAAATCA	protein_coding	Mitochondrial ribosomal protein of the large subunit [Source:SGD;Acc:S000002730]	115.497	123.121	112.148	379.74	400.934	384.918	5.30495e-28	1.73242	8.35166e-29	11.1363	3.32285	27.2753
YLR086W	SMC4	ATAAGAAGCC	protein_coding	Subunit of the condensin complex; condensin reorganizes chromosomes during both mitosis and meiosis; forms a subcomplex with Smc2p that has ATP-hydrolyzing and DNA-binding activity, but other condensin subunits are required for chromatin binding; required for tRNA gene clustering at the nucleolus; potential Cdc28p substrate [Source:SGD;Acc:S000004076]	941.897	937.689	840.613	387.819	361.94	353.599	5.61732e-28	-1.30184	8.85313e-29	-11.1311	0.40561	27.2505
YIL108W	YIL108W	AGTAGTTCGA	protein_coding	Putative metalloendopeptidase; forms cytoplasmic foci upon DNA replication stress [Source:SGD;Acc:S000001370]	1402.89	1516.85	1552.21	707.972	695.885	693.054	5.85598e-28	-1.09266	9.23937e-29	-11.1273	0.468897	27.2324
YDR144C	MKC7	ACTTTTGGGA	protein_coding	GPI-anchored aspartyl protease; member of the yapsin family of proteases involved in cell wall growth and maintenance; shares functions with Yap3p and Kex2p; MKC7 has a paralog, YPS1, that arose from the whole genome duplication [Source:SGD;Acc:S000002551]	742.764	696.372	781.065	1552.29	1548.74	1606.35	6.34417e-28	1.08427	1.00206e-28	11.1201	2.1203	27.1976
YNL026W	SAM50	CAAAAGTAGC	protein_coding	Component of the Sorting and Assembly Machinery (SAM) complex; the SAM (or TOB) complex is located in the mitochondrial outer membrane; the complex binds precursors of beta-barrel proteins and facilitates their outer membrane insertion; homologous to bacterial Omp85 [Source:SGD;Acc:S000004971]	1291.37	1239.09	1430.13	599.908	547.91	559.697	6.53352e-28	-1.21384	1.03309e-28	-11.1173	0.431121	27.1849
YKR024C	DBP7	ATACTTATTC	protein_coding	Putative ATP-dependent RNA helicase of the DEAD-box family; involved in ribosomal biogenesis; required at post-transcriptional step for efficient retrotransposition; essential for growth under anaerobic conditions [Source:SGD;Acc:S000001732]	1306.31	1400.62	1470.82	578.699	576.905	653.653	6.77497e-28	-1.20738	1.07244e-28	-11.114	0.433053	27.1691
YMR148W	LDO16	N/A	protein_coding	Protein of unknown function with possible role in spore wall assembly; predicted to contain an N-terminal transmembrane domain; osw5 null mutant spores exhibit increased spore wall permeability and sensitivity to beta-glucanase digestion [Source:SGD;Acc:S000004756]	43.8091	67.9628	59.5475	266.626	292.952	289.951	6.91582e-28	2.30952	1.09593e-28	11.1121	4.95717	27.1602
YJR014W	TMA22	AAGGAAACAG	protein_coding	Protein of unknown function; associates with ribosomes and has a putative RNA binding domain; interacts with Tma20p; similar to human GRAP and human DRP1, which interacts with human Tma20p homolog MCT-1; protein abundance increases in response to DNA replication stress [Source:SGD;Acc:S000003775]	414.196	519.078	588.528	1359.39	1519.75	1459.86	7.00223e-28	1.51154	1.11083e-28	11.1109	2.85115	27.1548
YHR188C	GPI16	ATAGGCAAGA	protein_coding	Subunit of the glycosylphosphatidylinositol transamidase complex; transmembrane protein; adds GPIs to newly synthesized proteins; human PIG-Tp homolog [Source:SGD;Acc:S000001231]	710.903	838.208	725.488	1812.85	1779.71	1635.65	7.27355e-28	1.20064	1.15513e-28	11.1074	2.29842	27.1383
YDR146C	SWI5	N/A	protein_coding	Transcription factor that recruits Mediator and Swi/Snf complexes; activates transcription of genes expressed at the M/G1 phase boundary and in G1 phase; required for expression of the HO gene controlling mating type switching; localization to nucleus occurs during G1 and appears to be regulated by phosphorylation by Cdc28p kinase; SWI5 has a paralog, ACE2, that arose from the whole genome duplic…	144.371	140.85	136.959	439.327	445.926	418.257	7.52439e-28	1.62651	1.19627e-28	11.1042	3.08765	27.1235
YOR086C	TCB1	N/A	protein_coding	Lipid-binding ER protein involved in ER-plasma membrane tethering; one of 6 proteins (Ist2p, Scs2p, Scs22p, Tcb1p, Tcb2p, Tcb3p) that connect ER to plasma membrane and regulate PI4P levels by controlling access of Sac1p phosphatase to its substrate PI4P in PM; contains 3 calcium and lipid binding domains; non-tagged protein also localizes to mitochondria; C-termini of Tcb1p, Tcb2p and Tcb3p inter…	4336.11	4198.92	4386.67	2398.62	2213.63	2193.32	7.53572e-28	-0.92501	1.19937e-28	-11.104	0.526677	27.1229
YGR023W	MTL1	N/A	protein_coding	Putative plasma membrane sensor; involved in cell integrity signaling and stress response during glucose starvation and oxidative stress; has structural and functional similarity to Mid2p; MTL1 has a paralog, MID2, that arose from the whole genome duplication [Source:SGD;Acc:S000003255]	22.9002	26.5941	18.8567	185.83	185.969	165.686	7.87387e-28	2.97485	1.25455e-28	11.1	7.86177	27.1038
YNL127W	FAR11	GAAAGGCATT	protein_coding	Protein involved in recovery from cell cycle arrest; acts in response to pheromone; also involved in regulation of intra-S DNA damage checkpoint and autophagy; is essential for dephosphorylation of Atg13p; interacts with Far3p, Far7p, Far8p, Far9p, Far10p and with the phosphatases Pph21p, Pph22p and Pph3p; has similarity to the N- and C-termini of N. crassa HAM-2; similar to human Fam40A and Fam4…	565.536	546.657	588.528	186.84	181.97	217.211	8.26665e-28	-1.53722	1.31855e-28	-11.0955	0.344549	27.0827
YLR130C	ZRT2	ATATATGATG	protein_coding	Low-affinity zinc transporter of the plasma membrane; transcription is induced under low-zinc conditions by the Zap1p transcription factor [Source:SGD;Acc:S000004120]	2650.45	2924.37	3073.65	1392.72	1379.77	1424.5	9.08968e-28	-1.04311	1.4514e-28	-11.087	0.485281	27.0415
YER060W	FCY21	GTAGACGTCC	protein_coding	Putative purine-cytosine permease; very similar to Fcy2p but cannot substitute for its function [Source:SGD;Acc:S000000862]	718.868	687.507	703.653	291.874	277.954	278.838	1.03296e-27	-1.314	1.65117e-28	-11.0754	0.402204	26.9859
YML123C	PHO84	AGGGCACACA	protein_coding	High-affinity inorganic phosphate (Pi) transporter; also low-affinity manganese transporter; regulated by Pho4p and Spt7p; mutation confers resistance to arsenate; exit from the ER during maturation requires Pho86p; cells overexpressing Pho84p accumulate heavy metals but do not develop symptoms of metal toxicity [Source:SGD;Acc:S000004592]	6794.4	7405.97	6653.45	14252.4	12765.9	13462	1.04522e-27	0.956897	1.67256e-28	11.0743	1.94113	26.9808
YJR051W	OSM1	ATCATCCCGA	protein_coding	Fumarate reductase, catalyzes the reduction of fumarate to succinate; required for the reoxidation of intracellular NADH under anaerobic conditions; mutations cause osmotic sensitivity; has two translation start sites, one at the annotated start codon which produces an ER-targeted form required for anaerobic growth, and one at codon 32 which produces a mitochondrially-targeted form; OSM1 has a pa…	1807.13	1572.99	1826.12	803.917	734.879	771.856	1.08179e-27	-1.17195	1.73296e-28	-11.0711	0.443822	26.9659
YGL124C	MON1	ACACAAACGT	protein_coding	Subunit of a heterodimeric guanine nucleotide exchange factor (GEF); subunit of the Mon1-Ccz1 GEF complex which stimulates nucleotide exchange and activation of Ypt7p, a Rab family GTPase involved in membrane tethering and fusion events at the late endosome and vacuole; GEF activity is stimulated by membrane association and anionic phospholipids; role in localizing Ypt7p to the vacuolar membrane;…	775.621	765.32	833.666	337.322	295.951	304.095	1.18186e-27	-1.34106	1.89529e-28	-11.0631	0.394731	26.9274
YIL134W	FLX1	ACGCAGCAGG	protein_coding	Mitochondrial flavin adenine dinucleotide transporter; FAD is a synthesis product of riboflavin; human homolog SLC25A32 is implicated in multiple acyl-CoA dehydrogenase deficiency (MADD) or glutaric aciduria type II (GAII), and can complement yeast null mutant [Source:SGD;Acc:S000001396]	805.491	784.034	799.922	328.233	307.949	259.643	1.37833e-27	-1.41534	2.21275e-28	-11.0492	0.374923	26.8606
YBR038W	CHS2	ATAGACCCAA	protein_coding	Chitin synthase II; catalyzes transfer of N-acetylglucosamine (GlcNAc) to chitin upon activation of zymogenic form; required for chitin synthesis in the primary septum during cytokinesis; localization regulated by Cdk1p during mitosis; phosphorylation by Dbf2p kinase regulates its dynamics and chitin synthesis during cytokinesis [Source:SGD;Acc:S000000242]	476.922	403.837	374.157	1152.35	1022.83	1130.51	1.5899e-27	1.3974	2.55514e-28	11.0362	2.63426	26.7986
YML074C	FPR3	GAAAGCAAGC	protein_coding	Nucleolar peptidyl-prolyl cis-trans isomerase (PPIase); FK506 binding protein; affects expression of multiple genes via its role in nucleosome assembly; phosphorylated by casein kinase II (Cka1p-Cka2p-Ckb1p-Ckb2p) and dephosphorylated by Ptp1p; PPIase domain acts as a transcriptional repressor when tethered to DNA by lexA, and repressor activity is dependent on PPIase activity; FPR3 has a paralog…	849.3	1198.71	1186.98	2833.91	3156.48	3093.49	1.60806e-27	1.4895	2.58711e-28	11.0351	2.80792	26.7937
YPL037C	EGD1	ATCTCACACC	protein_coding	Subunit beta1 of the nascent polypeptide-associated complex (NAC); involved in protein targeting, associated with cytoplasmic ribosomes; enhances DNA binding of the Gal4p activator; homolog of human BTF3b; EGD1 has a paralog, BTT1, that arose from the whole genome duplication [Source:SGD;Acc:S000005958]	4233.56	5360.19	5254.08	10939.7	10977.2	11145.4	1.63658e-27	1.15492	2.63581e-28	11.0334	2.22673	26.7861
YOR151C	RPB2	N/A	protein_coding	RNA polymerase II second largest subunit B150; part of central core; similar to bacterial beta subunit [Source:SGD;Acc:S000005677]	4397.84	3712.34	3994.65	1989.59	1926.68	1975.1	2.04841e-27	-1.0389	3.30263e-28	-11.0131	0.4867	26.6886
YLR450W	HMG2	N/A	protein_coding	HMG-CoA reductase; converts HMG-CoA to mevalonate, a rate-limiting step in sterol biosynthesis; one of two isozymes; overproduction induces assembly of peripheral ER membrane arrays and short nuclear-associated membrane stacks; forms foci at nuclear periphery upon DNA replication stress; HMG2 has a paralog, HMG1, that arose from the whole genome duplication; human homolog HMGCR can complement yea…	1278.43	1217.42	1134.38	2482.45	2366.61	2445.9	2.2392e-27	1.00684	3.61411e-28	11.005	2.0095	26.6499
YNL090W	RHO2	CAAAGGTAGT	protein_coding	Non-essential small GTPase of the Rho/Rac family of Ras-like proteins; involved in the establishment of cell polarity and in microtubule assembly [Source:SGD;Acc:S000005034]	1575.14	1595.65	1600.84	792.808	707.883	776.908	2.31026e-27	-1.06703	3.73279e-28	-11.0021	0.477301	26.6363
YKL062W	MSN4	ATAATGCTAG	protein_coding	Stress-responsive transcriptional activator; activated in stochastic pulses of nuclear localization in response to various stress conditions; binds DNA at stress response elements of responsive genes, inducing gene expression; involved in diauxic shift [Source:SGD;Acc:S000001545]	98.5706	76.8275	76.4193	334.292	328.946	325.311	2.42285e-27	1.97318	3.91889e-28	10.9977	3.92633	26.6157
YOR239W	ABP140	ATTACAAATT	protein_coding	AdoMet-dependent tRNA methyltransferase and actin binding protein; C-terminal domain is responsible for 3-methylcytidine modification of residue 32 of the tRNA anticodon loop of tRNA-Thr and tRNA-Ser and contains an S-adenosylmethionine (AdoMet) binding motif; N-terminal actin binding sequence interacts with actin filaments and localizes to actin patches and cables; N- and C-terminal domains are …	662.116	722.966	627.234	1412.91	1559.74	1579.07	2.62232e-27	1.17752	4.24604e-28	10.9905	2.26187	26.5813
YGL201C	MCM6	ATCTTACACT	protein_coding	Protein involved in DNA replication; component of the Mcm2-7 hexameric helicase complex that binds chromatin as a part of the pre-replicative complex; forms a subcomplex with Mcm4p and Mcm7p [Source:SGD;Acc:S000003169]	1173.89	1213.48	1256.45	557.49	471.922	539.491	2.77094e-27	-1.2158	4.49148e-28	-10.9854	0.430535	26.5574
YER132C	PMD1	N/A	protein_coding	Protein with an N-terminal kelch-like domain; putative negative regulator of early meiotic gene expression; required, with Mds3p, for growth under alkaline conditions; PMD1 has a paralog, MDS3, that arose from the whole genome duplication [Source:SGD;Acc:S000000934]	223.028	282.686	186.582	758.47	728.88	802.165	2.88584e-27	1.72537	4.6827e-28	10.9817	3.30664	26.5397
YOL033W	MSE1	AAGCAACCGC	protein_coding	Mitochondrial glutamyl-tRNA synthetase; predicted to be palmitoylated [Source:SGD;Acc:S000005393]	637.224	616.59	778.088	237.337	220.964	199.026	3.77554e-27	-1.62811	6.13288e-28	-10.9573	0.323512	26.423
YMR314W	PRE5	GGGTAAGAAT	protein_coding	Alpha 6 subunit of the 20S proteasome; protein abundance increases in response to DNA replication stress [Source:SGD;Acc:S000004931]	737.786	757.44	929.934	1885.57	2041.66	1909.44	3.97735e-27	1.26709	6.46758e-28	10.9524	2.40676	26.4004
YDR335W	MSN5	N/A	protein_coding	Karyopherin; involved in nuclear import and export of proteins, including import of replication protein A and export of Far1p and transcription factors Swi5p, Swi6p, Msn2p, and Pho4p; required for re-export of mature tRNAs after their retrograde import from the cytoplasm; exportin-5 homolog [Source:SGD;Acc:S000002743]	2867.51	2441.74	2627.04	1299.8	1212.8	1255.78	4.7738e-27	-1.07451	7.77092e-28	-10.9358	0.474831	26.3211
YER082C	UTP7	ATTAAAAACT	protein_coding	Nucleolar protein; component of the small subunit (SSU) processome containing the U3 snoRNA that is involved in processing of pre-18S rRNA [Source:SGD;Acc:S000000884]	165.28	156.61	254.07	706.962	746.877	743.568	4.97867e-27	1.93187	8.11301e-28	10.9319	3.81548	26.3029
YJL208C	NUC1	AAGAACATTT	protein_coding	Major mitochondrial nuclease; has RNAse and DNA endo- and exonucleolytic activities; roles in mitochondrial recombination, apoptosis and maintenance of polyploidy; involved in fragmentation of genomic DNA during PND (programmed nuclear destruction); encodes ortholog of mammalian endoG [Source:SGD;Acc:S000003744]	338.525	339.814	345.376	803.917	857.859	779.939	5.18581e-27	1.25412	8.4595e-28	10.9281	2.38522	26.2852
YPL183W-A	RTC6	GATCTACTCG	protein_coding	Protein involved in translation; mutants have defects in biogenesis of nuclear ribosomes; sequence similar to prokaryotic ribosomal protein L36, may be a mitochondrial ribosomal protein; protein abundance increases in response to DNA replication stress [Source:SGD;Acc:S000007224]	243.937	227.528	230.25	582.739	626.897	642.54	5.85823e-27	1.40033	9.56652e-28	10.9169	2.63961	26.2322
YJR126C	VPS70	GAAAGAGGAA	protein_coding	Protein of unknown function involved in vacuolar protein sorting; SWAT-GFP and mCherry fusion proteins localize to the endoplasmic reticulum [Source:SGD;Acc:S000003887]	2147.64	2171.85	2278.69	1130.13	1160.81	1101.21	5.87821e-27	-0.959849	9.60929e-28	-10.9165	0.514111	26.2308
[truncated: 4,846 more rows]

## Sheet: B. RiboMinus_vs_Con-B
ID	Name	TSS_10bp	Biotype	description	RiboMinus_3	RiboMinus_2	RiboMinus_1	ConB_3	ConB_2	ConB_1	padj	log2FoldChange	pvalue	stat	foldChange	log10padj
[truncated: 5,793 more rows]

## Sheet: C. Cin-S_vs_Con-B
ID	Name	TSS_10bp	Biotype	description	CinS_3	CinS_2	CinS_1	ConB_3	ConB_2	ConB_1	padj	log2FoldChange	pvalue	stat	foldChange	log10padj
[truncated: 5,793 more rows]
