# Supplementary material for: A cap 0-dependent mRNA capture method to analyze the yeast transcriptome
Source: Nucleic Acids Res. 2022 Oct 19;50(22):e132. doi: 10.1093/nar/gkac903 (PMC9825183; doi:10.1093/nar/gkac903)
Supplement: gkac903_Supplemental_Files [file gkac903_supplemental_files.zip › SuppData4_comparisonToLiterature.xlsx]

## Sheet: A. Codon Protection Index
*Widespread Co-translational RNA Decay Reveals Ribosome Dynamics
https://doi.org/10.1016/j.cell.2015.05.008
Geneid	Name	Gene biotype	Cin-S Mean TPM	RiboMinus Mean TPM	log2(mean TPM+1 Cin-S)	log2(mean TPM+1 RiboMinus)	RiboMinus/Cin-S Fold Change	*Pelechano YPD_5PSeq (Codon Protection Index)
YMR262W	YMR262W	protein_coding	18.2727	48.7036	4.26849	5.63528	0.482315	2.08097
YOL075C	YOL075C	protein_coding	3.87433	22.7468	2.2852	4.56966	0.221518	2.03804
YBR211C	AME1	protein_coding	13.6436	40.824	3.8722	5.38626	0.431207	1.89592
YMR207C	HFA1	protein_coding	4.41254	15.7131	2.43631	4.0629	0.363131	1.88223
YDR488C	PAC11	protein_coding	5.282	13.8314	2.65122	3.89058	0.492743	1.84948
YLR082C	SRL2	protein_coding	7.59692	27.3468	3.10382	4.82511	0.359409	1.7566
YCR028C	FEN2	protein_coding	23.2545	126.399	4.60018	6.99321	0.237824	1.67617
YJL071W	ARG2	protein_coding	7.80893	23.3488	3.13897	4.60578	0.431021	1.62643
YDR270W	CCC2	protein_coding	12.9682	46.6902	3.80407	5.57562	0.359173	1.62106
YOR034C	AKR2	protein_coding	21.1547	84.2355	4.46954	6.41338	0.32564	1.6197
YGR101W	PCP1	protein_coding	41.0006	112.103	5.39234	6.82149	0.471681	1.55101
YDR118W	APC4	protein_coding	8.26076	22.7928	3.21113	4.57246	0.471537	1.51128
YLR417W	VPS36	protein_coding	7.51329	20.6626	3.08972	4.43713	0.469647	1.50014
YGR143W	SKN1	protein_coding	15.6348	53.9134	4.05614	5.77909	0.375868	1.47804
YBR036C	CSG2	protein_coding	99.7436	261.896	6.65454	8.03835	0.492187	1.45949
YDR160W	SSY1	protein_coding	6.76537	21.7049	2.95706	4.50493	0.404216	1.45829
YGR108W	CLB1	protein_coding	38.1638	117.908	5.29145	6.89371	0.420529	1.45733
YOR125C	CAT5	protein_coding	34.8887	93.1064	5.16546	6.55622	0.484948	1.45459
YMR239C	RNT1	protein_coding	12.233	37.0753	3.72607	5.25078	0.429824	1.44078
YDL235C	YPD1	protein_coding	34.3552	102.295	5.14385	6.69062	0.437734	1.43919
YBR097W	VPS15	protein_coding	4.44333	14.921	2.44449	3.99286	0.387368	1.42115
YHL020C	OPI1	protein_coding	11.8134	37.7036	3.67958	5.2744	0.401075	1.41714
YOR244W	ESA1	protein_coding	10.8986	31.1247	3.57271	5.00561	0.453529	1.37441
YNL212W	VID27	protein_coding	13.9706	38.2774	3.90406	5.29563	0.473202	1.34894
YCR005C	CIT2	protein_coding	132.482	370.169	7.0605	8.53593	0.463234	1.34595
YBL061C	SKT5	protein_coding	13.9721	39.5372	3.90421	5.34118	0.45731	1.34273
YHR195W	NVJ1	protein_coding	14.7581	51.2457	3.97802	5.70724	0.371068	1.34072
YMR211W	DML1	protein_coding	6.89301	19.8278	2.98057	4.38044	0.448963	1.3389
YNL006W	LST8	protein_coding	33.7417	121.875	5.1186	6.94105	0.355685	1.32348
YDR137W	RGP1	protein_coding	7.89266	25.4524	3.15261	4.72533	0.40294	1.3221
YBL050W	SEC17	protein_coding	35.3675	119.135	5.18458	6.90852	0.383569	1.32121
YLR418C	CDC73	protein_coding	18.4469	53.8535	4.28147	5.77751	0.44398	1.2783
YJR089W	BIR1	protein_coding	4.02368	10.5446	2.32875	3.52914	0.49571	1.27521
YGR134W	CAF130	protein_coding	6.21978	22.6694	2.85195	4.56495	0.356053	1.26552
YDL207W	GLE1	protein_coding	3.39772	15.9696	2.13675	4.08488	0.274881	1.26419
YNL192W	CHS1	protein_coding	26.1984	76.7393	4.76545	6.28057	0.443636	1.25644
YDR329C	PEX3	protein_coding	16.6679	43.9651	4.14306	5.49073	0.489201	1.25593
YOL112W	MSB4	protein_coding	14.7216	44.2979	3.97468	5.50137	0.428686	1.23915
YER018C	SPC25	protein_coding	14.4553	54.7035	3.95003	5.7997	0.338627	1.23822
YKL092C	BUD2	protein_coding	5.66548	17.5702	2.73671	4.21492	0.418572	1.21823
YDL164C	CDC9	protein_coding	9.32417	36.8604	3.36795	5.24262	0.326239	1.20429
YML127W	RSC9	protein_coding	30.8439	95.7756	4.99295	6.59657	0.415331	1.20284
YGR031W	IMO32	protein_coding	10.5957	37.6585	3.53552	5.27271	0.360635	1.19978
YDR027C	VPS54	protein_coding	9.81235	28.3164	3.43461	4.87364	0.450116	1.18779
YDL227C	HO	protein_coding	19.9018	57.3443	4.38555	5.86652	0.447619	1.1804
YKR024C	DBP7	protein_coding	17.4741	52.1443	4.20743	5.73184	0.433053	1.15785
YOR269W	PAC1	protein_coding	9.83316	27.0313	3.43738	4.80897	0.470279	1.15769
YLR362W	STE11	protein_coding	7.1238	20.393	3.02215	4.41907	0.450115	1.14182
YNL164C	IBD2	protein_coding	13.5991	37.2703	3.8678	5.25815	0.471989	1.13196
YAL058W	CNE1	protein_coding	16.1397	58.1009	4.09927	5.88511	0.358062	1.12694
YMR198W	CIK1	protein_coding	5.3503	19.2009	2.66682	4.33634	0.359586	1.12027
YOR360C	PDE2	protein_coding	34.4513	97.1305	5.14777	6.61663	0.464643	1.11621
YBL055C	YBL055C	protein_coding	23.9017	67.5968	4.63817	6.10007	0.457038	1.10606
YDR288W	NSE3	protein_coding	12.6183	54.947	3.76747	5.80599	0.298065	1.10077
YPL022W	RAD1	protein_coding	6.27898	31.2632	2.86374	5.01182	0.260688	1.09997
YER019C-A	SBH2	protein_coding	493.608	1438.21	8.95014	10.4911	0.442424	1.09807
YBR104W	YMC2	protein_coding	48.917	147.294	5.64146	7.21232	0.42927	1.09086
YJL087C	TRL1	protein_coding	9.30204	27.0192	3.36486	4.80834	0.446543	1.09007
YIL067C	YIL067C	protein_coding	13.4628	47.3523	3.85427	5.59551	0.367104	1.08998
YLR287C	YLR287C	protein_coding	23.6515	70.3722	4.62361	6.15729	0.435304	1.08782
YBR192W	RIM2	protein_coding	24.1622	71.5786	4.65319	6.18147	0.437306	1.07896
YJR042W	NUP85	protein_coding	21.0627	72.1928	4.46354	6.19363	0.378335	1.07848
YNL065W	AQR1	protein_coding	60.3313	221.86	5.93855	7.79999	0.351749	1.06072
YCR032W	BPH1	protein_coding	3.29519	15.4182	2.10272	4.03723	0.276541	1.05934
YCL034W	LSB5	protein_coding	28.3095	73.5282	4.8733	6.21971	0.495226	1.05536
YPL174C	NIP100	protein_coding	3.05024	8.95367	2.01801	3.31523	0.440701	1.05004
YDL178W	DLD2	protein_coding	42.1674	132.207	5.43187	7.05752	0.41335	1.04913
YMR258C	ROY1	protein_coding	16.3329	44.3742	4.11544	5.5038	0.47992	1.04617
YKL155C	RSM22	protein_coding	7.07688	23.9064	3.0138	4.63844	0.381951	1.04308
YFL048C	EMP47	protein_coding	77.8142	225.408	6.30038	7.82278	0.44724	1.04298
YMR210W	MGL2	protein_coding	15.9664	41.9313	4.08461	5.42396	0.494294	1.03964
YOR093C	CMR2	protein_coding	3.60897	18.806	2.20444	4.30787	0.249091	1.03552
YLR241W	CSC1	protein_coding	32.1494	86.2952	5.05091	6.44783	0.481253	1.02958
YPL140C	MKK2	protein_coding	9.65096	26.0823	3.41291	4.75928	0.477901	1.02598
YKL166C	TPK3	protein_coding	19.056	54.2915	4.32596	5.78899	0.453756	1.02455
YIL112W	HOS4	protein_coding	7.12987	21.5844	3.02323	4.49726	0.425939	1.02153
YHR161C	YAP1801	protein_coding	12.0498	34.3375	3.70595	5.14313	0.450594	1.02017
YML130C	ERO1	protein_coding	49.6122	130.811	5.66141	7.04233	0.493867	1.01522
YJL186W	MNN5	protein_coding	79.2357	232.854	6.32617	7.86946	0.440551	1.00966
YJL069C	UTP18	protein_coding	17.7216	51.8961	4.22663	5.72509	0.439323	1.00951
YOL125W	TRM13	protein_coding	20.6757	59.185	4.43801	5.91133	0.451335	1.00324
YIL143C	SSL2	protein_coding	7.89164	25.122	3.15245	4.70719	0.407006	1
YDR291W	HRQ1	protein_coding	5.56013	16.5027	2.71372	4.12951	0.436572	0.990545
YNL029C	KTR5	protein_coding	12.5507	59.9311	3.76029	5.92911	0.270283	0.9889
YDR264C	AKR1	protein_coding	64.2772	244.727	6.02851	7.94091	0.340364	0.985542
YBR217W	ATG12	protein_coding	10.4175	44.1031	3.51317	5.49516	0.303602	0.985327
YNL062C	GCD10	protein_coding	19.6659	52.9249	4.36918	5.75288	0.481827	0.983401
YPL270W	MDL2	protein_coding	26.7574	77.1981	4.7948	6.28906	0.448545	0.982997
YBR281C	DUG2	protein_coding	14.6212	41.4687	3.96543	5.40833	0.458647	0.982728
YBR151W	APD1	protein_coding	79.3241	205.589	6.32776	7.69062	0.49888	0.97841
YNL218W	MGS1	protein_coding	6.03634	20.4949	2.81482	4.42592	0.380803	0.972913
YOR212W	STE4	protein_coding	52.9702	171.095	5.75409	7.42706	0.401033	0.971203
YNR027W	BUD17	protein_coding	19.5268	60.4232	4.35944	5.94071	0.418489	0.969164
YEL055C	POL5	protein_coding	27.6037	71.9837	4.83813	6.1895	0.497833	0.969048
YDR334W	SWR1	protein_coding	9.13387	38.0451	3.34111	5.28707	0.310672	0.966246
YOR118W	RTC5	protein_coding	19.6093	59.2309	4.36523	5.91243	0.429368	0.963885
YDR104C	SPO71	protein_coding	1.90744	6.17476	1.53975	2.84293	0.40133	0.963713
YCR011C	ADP1	protein_coding	37.3345	163.616	5.26057	7.36296	0.296931	0.959585
YDL167C	NRP1	protein_coding	32.3153	85.257	5.05811	6.43057	0.49012	0.953084
YOR191W	ULS1	protein_coding	4.06931	15.6161	2.34179	4.05451	0.33664	0.946964
YJR031C	GEA1	protein_coding	9.71579	25.6816	3.42167	4.73777	0.491582	0.942857
YDR283C	GCN2	protein_coding	5.06872	21.8681	2.60139	4.51527	0.301051	0.94098
YBL042C	FUI1	protein_coding	20.8169	104.999	4.44737	6.72791	0.256238	0.932042
YKL033W	TTI1	protein_coding	6.44002	20.8164	2.89531	4.44734	0.402734	0.929274
YIL108W	YIL108W	protein_coding	21.6131	59.5245	4.49909	5.91945	0.468897	0.927544
YOR346W	REV1	protein_coding	10.2605	37.4805	3.4932	5.26605	0.355955	0.927302
YNL127W	FAR11	protein_coding	4.40826	16.5684	2.43516	4.13491	0.344549	0.92626
YBR069C	TAT1	protein_coding	73.9207	240.434	6.22729	7.91549	0.398101	0.925149
YHR164C	DNA2	protein_coding	2.06638	5.6587	1.61654	2.73524	0.469762	0.915344
YBR187W	GDT1	protein_coding	130.435	565.307	7.0382	9.14544	0.298792	0.914452
YAL001C	TFC3	protein_coding	5.8325	20.623	2.77241	4.43449	0.367203	0.908535
YOR353C	SOG2	protein_coding	3.89082	19.3568	2.29008	4.34744	0.260121	0.897186
YDR061W	YDR061W	protein_coding	19.3057	51.2034	4.34381	5.70607	0.486725	0.895633
YPR104C	FHL1	protein_coding	5.91903	22.2537	2.79057	4.53939	0.342429	0.895475
YOL062C	APM4	protein_coding	35.1039	108.758	5.17408	6.77818	0.417184	0.895244
YER093C	TSC11	protein_coding	3.98406	10.7121	2.31732	3.54993	0.484151	0.893019
YBR055C	PRP6	protein_coding	8.80771	25.0034	3.29392	4.70063	0.456258	0.889951
YAL060W	BDH1	protein_coding	57.4208	223.343	5.86841	7.80956	0.331733	0.889434
YJL155C	FBP26	protein_coding	9.34602	31.7872	3.371	5.03506	0.379245	0.884345
YNL294C	RIM21	protein_coding	28.3447	76.2196	4.87503	6.27089	0.480271	0.882845
YIL111W	COX5B	protein_coding	59.5704	228.274	5.92054	7.84093	0.335828	0.879711
YOR175C	ALE1	protein_coding	58.9648	212.456	5.90604	7.7378	0.359873	0.876219
YLR247C	IRC20	protein_coding	5.06833	17.7163	2.6013	4.22622	0.371091	0.872576
YLL012W	YEH1	protein_coding	11.042	33.5733	3.59	5.11159	0.424494	0.872116
YJR060W	CBF1	protein_coding	28.6448	76.8798	4.88971	6.28318	0.478498	0.87108
YLR336C	SGD1	protein_coding	12.8928	43.7362	3.79626	5.48337	0.382429	0.863505
YDR323C	PEP7	protein_coding	4.62599	13.9113	2.49211	3.89834	0.430136	0.860349
YMR216C	SKY1	protein_coding	31.1078	87.9649	5.00485	6.47516	0.456702	0.85889
YGR257C	MTM1	protein_coding	18.5609	148.741	4.2899	7.22633	0.161014	0.857031
YKL074C	MUD2	protein_coding	11.5594	31.7389	3.6507	5.03294	0.471184	0.856193
YPR095C	SYT1	protein_coding	3.25801	17.1389	2.09018	4.18102	0.245695	0.856002
YPR176C	BET2	protein_coding	49.0707	151.939	5.64589	7.25681	0.418778	0.850786
YHR166C	CDC23	protein_coding	4.94568	14.7693	2.57184	3.97904	0.430866	0.846847
YKR038C	KAE1	protein_coding	27.7275	83.6244	4.84436	6.403	0.427585	0.843938
YLR274W	MCM5	protein_coding	12.1945	38.8105	3.72186	5.31508	0.407933	0.84239
YCL036W	GFD2	protein_coding	7.82808	39.2551	3.1421	5.3311	0.256136	0.838779
YHR073W	OSH3	protein_coding	14.798	44.1567	3.98167	5.49687	0.4333	0.836863
YIL129C	TAO3	protein_coding	7.37813	22.7172	3.06663	4.56786	0.422827	0.835804
YJL005W	CYR1	protein_coding	9.63994	25.1166	3.41142	4.7069	0.497138	0.830045
YIL104C	SHQ1	protein_coding	9.2356	25.7006	3.35552	4.7388	0.462251	0.829483
YNL238W	KEX2	protein_coding	25.4325	81.0574	4.72424	6.35856	0.404775	0.827468
YOR217W	RFC1	protein_coding	10.7882	71.3672	3.55927	6.17726	0.195493	0.82349
YGR044C	RME1	protein_coding	51.3519	149.125	5.71017	7.23002	0.444828	0.821067
YPL242C	IQG1	protein_coding	5.4803	22.9242	2.69606	4.5804	0.311434	0.815586
YKL079W	SMY1	protein_coding	8.28859	30.5418	3.21546	4.97919	0.350897	0.81384
YGR250C	RIE1	protein_coding	15.2772	42.9812	4.02478	5.45882	0.459704	0.812866
YDL134C	PPH21	protein_coding	52.337	137.606	5.73707	7.11485	0.49127	0.81049
YGL086W	MAD1	protein_coding	8.3497	21.8495	3.22492	4.51409	0.494994	0.807939
YPR189W	SKI3	protein_coding	10.1181	31.8594	3.47484	5.03823	0.413159	0.807036
YLR015W	BRE2	protein_coding	12.2914	34.887	3.73242	5.16539	0.455505	0.804223
YBR073W	RDH54	protein_coding	16.0287	44.068	4.0899	5.49403	0.470741	0.803729
YGR141W	VPS62	protein_coding	25.5056	73.0054	4.72822	6.20956	0.450391	0.80282
YJL157C	FAR1	protein_coding	29.077	81.2549	4.91059	6.36203	0.462154	0.799166
YGL006W	PMC1	protein_coding	12.2423	45.8524	3.72708	5.55005	0.346107	0.794161
YGL257C	MNT2	protein_coding	25.9351	91.9848	4.75142	6.53892	0.365923	0.792656
YKL173W	SNU114	protein_coding	7.78451	21.9155	3.13496	4.51825	0.460121	0.792318
YJL207C	LAA1	protein_coding	6.20786	17.8223	2.84957	4.23437	0.453168	0.788062
YMR247C	RKR1	protein_coding	8.55138	29.158	3.25571	4.91447	0.383821	0.786923
YLR007W	NSE1	protein_coding	16.7205	56.2969	4.14735	5.84038	0.383695	0.784727
YDR212W	TCP1	protein_coding	138.851	410.501	7.12774	8.68475	0.43858	0.784542
YFL027C	GYP8	protein_coding	11.7344	31.163	3.67065	5.00733	0.484057	0.783504
YHR069C	RRP4	protein_coding	25.6426	77.6489	4.73567	6.29736	0.42563	0.781952
YJR140C	HIR3	protein_coding	4.67244	12.495	2.50397	3.75435	0.486651	0.772027
YLR195C	NMT1	protein_coding	44.4833	131.727	5.50727	7.05231	0.437092	0.76728
YHL025W	SNF6	protein_coding	23.5327	74.5415	4.61663	6.2392	0.406226	0.766622
YLR231C	BNA5	protein_coding	49.5346	172.731	5.6592	7.44071	0.370569	0.765605
YGR132C	PHB1	protein_coding	127.267	348.044	7.00301	8.44726	0.472403	0.764485
YFR032C-A	RPL29	protein_coding	1878.75	14902.6	10.8763	13.8634	0.162559	0.76248
YER105C	NUP157	protein_coding	15.1455	47.3663	4.01306	5.59593	0.415508	0.760324
YHL003C	LAG1	protein_coding	109.664	295.747	6.79004	8.21309	0.482561	0.75179
YLR138W	NHA1	protein_coding	44.0959	197.776	5.49492	7.635	0.288048	0.750527
YOR033C	EXO1	protein_coding	6.98645	25.4293	2.99755	4.72406	0.357148	0.745863
YMR054W	STV1	protein_coding	34.0966	92.567	5.13326	6.54793	0.47554	0.740871
YJR064W	CCT5	protein_coding	136.722	433.702	7.10562	8.76388	0.408376	0.738883
YNL293W	MSB3	protein_coding	6.46261	22.6658	2.89968	4.56473	0.368454	0.73453
YBL097W	BRN1	protein_coding	6.96278	18.0286	2.99327	4.2501	0.498254	0.732922
YER022W	SRB4	protein_coding	8.0721	22.5336	3.18144	4.55665	0.464878	0.732848
YPL155C	KIP2	protein_coding	7.06815	18.8032	3.01224	4.30766	0.484384	0.73228
YPL243W	SRP68	protein_coding	35.825	104.227	5.20261	6.71736	0.445309	0.731066
YDR234W	LYS4	protein_coding	41.0622	112.084	5.39445	6.82125	0.472433	0.730612
YBL056W	PTC3	protein_coding	71.6095	250.314	6.18209	7.97335	0.372377	0.730562
YDR311W	TFB1	protein_coding	10.1195	36.0063	3.47501	5.2097	0.364812	0.730066
YFL004W	VTC2	protein_coding	57.3922	153.346	5.8677	7.27003	0.48632	0.729481
YJR001W	AVT1	protein_coding	68.4621	221.762	6.11815	7.79936	0.398354	0.728893
YPR118W	MRI1	protein_coding	108.888	293.042	6.77989	8.19988	0.482043	0.725667
YJL129C	TRK1	protein_coding	10.5342	30.1272	3.52785	4.9601	0.451757	0.722374
YFL007W	BLM10	protein_coding	11.8964	34.3742	3.68889	5.14463	0.448914	0.720577
YGR100W	MDR1	protein_coding	10.5232	30.2029	3.52647	4.96361	0.453472	0.716808
YOL078W	AVO1	protein_coding	4.25961	11.4432	2.39496	3.63729	0.478091	0.714387
YHR023W	MYO1	protein_coding	7.2027	29.036	3.0361	4.90862	0.32267	0.713757
YNL257C	SIP3	protein_coding	5.94449	18.3613	2.79587	4.2751	0.423088	0.713
YGL227W	VID30	protein_coding	6.7794	19.1835	2.95966	4.3351	0.458565	0.70647
YGL201C	MCM6	protein_coding	11.0561	33.2274	3.59169	5.09708	0.430535	0.704547
YOL087C	DUF1	protein_coding	10.1725	26.7739	3.48188	4.79566	0.489139	0.703478
YNL221C	POP1	protein_coding	10.572	27.8118	3.53256	4.84859	0.489774	0.702763
YKR079C	TRZ1	protein_coding	12.4271	32.3033	3.74708	5.05759	0.499097	0.701252
YCL052C	PBN1	protein_coding	15.1465	52.2523	4.01315	5.73477	0.374672	0.693076
YOR370C	MRS6	protein_coding	29.4838	79.8859	4.92997	6.33782	0.476961	0.691468
YOR261C	RPN8	protein_coding	77.2965	288.144	6.29088	8.17565	0.348889	0.682389
YOR101W	RAS1	protein_coding	23.5266	75.3588	4.61627	6.25472	0.404381	0.672618
YMR212C	EFR3	protein_coding	36.4638	103.89	5.22742	6.71273	0.458456	0.667398
YDR097C	MSH6	protein_coding	9.00206	29.998	3.32222	4.9541	0.388799	0.667221
YOR054C	VHS3	protein_coding	5.27457	23.2845	2.64952	4.60196	0.290786	0.666642
YOR213C	SAS5	protein_coding	22.7974	86.4524	4.57273	6.45043	0.340626	0.664359
YLR440C	SEC39	protein_coding	12.2908	36.4694	3.73235	5.22764	0.437669	0.663001
YJL039C	NUP192	protein_coding	21.0424	68.6126	4.46221	6.12128	0.399893	0.660964
YPL074W	YTA6	protein_coding	9.52575	35.1616	3.39585	5.17639	0.350033	0.657021
YGL233W	SEC15	protein_coding	8.37519	24.9983	3.22885	4.70035	0.433862	0.643578
YNL287W	SEC21	protein_coding	41.0772	140.053	5.39497	7.14009	0.382007	0.642326
YHR032W	ERC1	protein_coding	24.336	81.6428	4.66311	6.36882	0.384487	0.640573
YFL028C	CAF16	protein_coding	35.7604	102.677	5.20008	6.69595	0.450708	0.63812
YDR365C	ESF1	protein_coding	47.5625	147.079	5.60177	7.21023	0.417095	0.637938
YGR223C	HSV2	protein_coding	9.94694	27.7169	3.45246	4.84383	0.463798	0.637788
YBR056W	YBR056W	protein_coding	21.3937	86.4905	4.48502	6.45105	0.321041	0.636373
YDR517W	GRH1	protein_coding	45.7983	124.77	5.54838	6.97464	0.472216	0.634559
YLR086W	SMC4	protein_coding	5.58628	17.8493	2.71946	4.23644	0.40561	0.631049
YPR024W	YME1	protein_coding	31.6973	93.9536	5.0311	6.56915	0.436674	0.627856
YNL022C	RCM1	protein_coding	20.7213	55.3217	4.44104	5.81562	0.482934	0.625735
YPL151C	PRP46	protein_coding	7.18294	30.1107	3.03262	4.95934	0.308661	0.625119
YHR047C	AAP1	protein_coding	38.9972	101.325	5.32183	6.67701	0.498413	0.62492
YOL056W	GPM3	protein_coding	18.622	48.4021	4.2944	5.6265	0.497164	0.623612
YLR347C	KAP95	protein_coding	66.7575	201.485	6.08231	7.66167	0.428795	0.622931
YJL210W	PEX2	protein_coding	47.1553	121.625	5.58962	6.9381	0.499349	0.622802
YJR113C	RSM7	protein_coding	38.8533	139.186	5.31663	7.13119	0.359709	0.618285
YPL195W	APL5	protein_coding	19.0287	57.807	4.324	5.87792	0.428632	0.617432
YOR069W	VPS5	protein_coding	9.66756	26.734	3.41516	4.79359	0.465265	0.61461
YLL048C	YBT1	protein_coding	39.2038	108.362	5.32926	6.77297	0.470543	0.613788
YGR276C	RNH70	protein_coding	22.0241	65.3396	4.52507	6.0518	0.437678	0.612728
YOR336W	KRE5	protein_coding	6.8705	33.0035	2.97645	5.08761	0.270466	0.612549
YOL158C	ENB1	protein_coding	67.1656	297.821	6.09097	8.22314	0.291659	0.612094
YLR090W	XDJ1	protein_coding	13.6792	48.4337	3.8757	5.62742	0.3632	0.612064
YLR368W	MDM30	protein_coding	9.27245	28.0298	3.36071	4.85946	0.428572	0.604793
YDR335W	MSN5	protein_coding	22.0829	60.3407	4.52876	5.93877	0.474831	0.603964
YDR206W	EBS1	protein_coding	14.267	53.2443	3.93234	5.7614	0.347755	0.600128
YOR317W	FAA1	protein_coding	66.9445	207.299	6.08628	7.70251	0.417299	0.600092
YCL011C	GBP2	protein_coding	68.9516	315.337	6.12828	8.30532	0.282518	0.598914
YMR220W	ERG8	protein_coding	35.1208	135.194	5.17476	7.08952	0.335478	0.592548
YMR289W	ABZ2	protein_coding	19.0121	49.7998	4.3228	5.66675	0.493056	0.59177
YHR167W	THP2	protein_coding	15.4279	40.3798	4.03808	5.37085	0.492246	0.589949
YER107C	GLE2	protein_coding	25.51	82.7407	4.72847	6.38786	0.397991	0.58764
YGL091C	NBP35	protein_coding	24.5758	93.3939	4.67671	6.56062	0.338702	0.582959
YBR074W	PFF1	protein_coding	25.6533	112.122	4.73624	6.82173	0.296269	0.582893
YIL047C	SYG1	protein_coding	32.0041	197.99	5.04457	7.63655	0.209048	0.581028
YDL147W	RPN5	protein_coding	78.1131	211.501	6.30584	7.73133	0.478498	0.580175
YMR092C	AIP1	protein_coding	64.0318	178.309	6.02307	7.48631	0.464062	0.571783
YFR009W	GCN20	protein_coding	55.5619	179.292	5.82176	7.49419	0.40065	0.566036
YIL121W	QDR2	protein_coding	28.053	74.2974	4.86061	6.23453	0.487094	0.565767
YLR422W	DCK1	protein_coding	4.22134	16.2795	2.38442	4.11099	0.334585	0.565354
YNL148C	ALF1	protein_coding	12.3199	34.1695	3.73551	5.13625	0.462027	0.563938
YGL130W	CEG1	protein_coding	25.1153	65.2829	4.70682	6.05057	0.496979	0.561922
YPL263C	KEL3	protein_coding	32.1975	93.762	5.053	6.56624	0.443762	0.556436
YPR102C	RPL11A	protein_coding	1596.47	4412.6	10.6416	12.1077	0.46677	0.55555
YOR324C	FRT1	protein_coding	12.6637	33.1311	3.77228	5.09301	0.493729	0.551682
YIL075C	RPN2	protein_coding	53.0488	298.739	5.75619	8.22756	0.229623	0.549585
YPL039W	YPL039W	protein_coding	8.75519	31.4591	3.28617	5.02055	0.358879	0.548508
YGL119W	COQ8	protein_coding	14.8746	60.1068	3.98865	5.93326	0.32095	0.548166
YCR057C	PWP2	protein_coding	35.7854	105.814	5.20106	6.73895	0.436524	0.548121
YBL023C	MCM2	protein_coding	12.2814	47.5193	3.73133	5.60049	0.334089	0.543941
YJL197W	UBP12	protein_coding	9.89302	39.4307	3.44533	5.33738	0.324729	0.54375
YOR056C	NOB1	protein_coding	29.9102	88.0387	4.95001	6.47636	0.438632	0.542344
YHR031C	RRM3	protein_coding	8.49107	25.4688	3.24657	4.72622	0.430751	0.541766
YGR099W	TEL2	protein_coding	7.31797	26.1076	3.05623	4.76063	0.362284	0.535306
YGR274C	TAF1	protein_coding	6.66309	23.4438	2.93793	4.6114	0.367461	0.534102
YPL019C	VTC3	protein_coding	132.906	496.611	7.06507	8.95888	0.347753	0.533778
YOR155C	ISN1	protein_coding	23.8003	79.209	4.63229	6.32569	0.387391	0.5334
YLR196W	PWP1	protein_coding	53.5997	160.711	5.77082	7.33727	0.431181	0.531471
YOR138C	RUP1	protein_coding	14.9498	38.9359	3.99546	5.31961	0.495387	0.52796
YDR119W	VBA4	protein_coding	63.7906	167.981	6.01771	7.40072	0.492927	0.527613
YDR211W	GCD6	protein_coding	52.6643	145.927	5.74589	7.19895	0.468783	0.521964
YNL137C	NAM9	protein_coding	31.5095	82.9499	5.02279	6.39146	0.491666	0.520249
YER103W	SSA4	protein_coding	6.89771	19.0601	2.98143	4.32626	0.46589	0.519161
YPL090C	RPS6A	protein_coding	726.423	2460.77	9.50665	11.2655	0.38201	0.518229
YDR194C	MSS116	protein_coding	26.1037	105.966	4.76042	6.74101	0.31966	0.51651
YBR084W	MIS1	protein_coding	48.6	201.784	5.63227	7.6638	0.310698	0.511173
YMR080C	NAM7	protein_coding	36.3565	94.6606	5.22329	6.57985	0.496495	0.509023
YBL008W	HIR1	protein_coding	6.14748	18.1349	2.83744	4.25813	0.437996	0.508877
YKL157W	APE2	protein_coding	48.5193	142.72	5.62992	7.16712	0.441552	0.50779
YPL224C	MMT2	protein_coding	17.9755	57.0749	4.24607	5.85984	0.406528	0.505139
YPL149W	ATG5	protein_coding	24.5171	80.3909	4.67339	6.3468	0.395005	0.500467
YMR020W	FMS1	protein_coding	16.5128	52.1729	4.13034	5.73262	0.409774	0.498474
YML004C	GLO1	protein_coding	113.136	323.231	6.83461	8.34088	0.452917	0.495612
YLR454W	FMP27	protein_coding	7.92554	23.8313	3.15794	4.63409	0.434221	0.495081
YPL050C	MNN9	protein_coding	112.006	314.685	6.82025	8.30234	0.460615	0.495078
YPL028W	ERG10	protein_coding	399.696	1069.66	8.64636	10.0643	0.482197	0.492602
YLR032W	RAD5	protein_coding	4.95185	13.9541	2.57334	3.90247	0.458186	0.491303
YGL137W	SEC27	protein_coding	104.258	335.36	6.71779	8.39386	0.401801	0.489555
YDR188W	CCT6	protein_coding	100.514	324.978	6.66554	8.34863	0.400049	0.48905
YGL140C	YGL140C	protein_coding	21.2171	78.9922	4.4736	6.32179	0.347254	0.487908
YDR520C	URC2	protein_coding	4.46644	12.9844	2.4506	3.80574	0.446234	0.485038
YNR029C	YNR029C	protein_coding	15.7489	41.8373	4.06599	5.4208	0.486389	0.484244
YGL097W	SRM1	protein_coding	52.5098	160.628	5.74173	7.33653	0.421339	0.478826
YPL003W	ULA1	protein_coding	9.88823	43.0721	3.4447	5.46179	0.298062	0.47411
YKL073W	LHS1	protein_coding	25.4926	67.132	4.72752	6.09026	0.494089	0.471932
YGR047C	TFC4	protein_coding	6.41566	30.1165	2.89057	4.95961	0.275873	0.471522
YML029W	USA1	protein_coding	14.3667	37.2119	3.94173	5.25595	0.497085	0.464464
YGL161C	YIP5	protein_coding	72.5788	247.675	6.20122	7.95812	0.377874	0.462886
YBL079W	NUP170	protein_coding	14.3257	38.5263	3.93788	5.30474	0.482707	0.462773
YJR132W	NMD5	protein_coding	21.6932	72.9533	4.50419	6.20854	0.38634	0.461662
YOR243C	PUS7	protein_coding	34.028	105.612	5.13044	6.73623	0.418015	0.460983
YHR131C	YHR131C	protein_coding	7.57614	31.6047	3.10033	5.02701	0.309577	0.460831
YJL074C	SMC3	protein_coding	6.1082	16.1086	2.82948	4.09665	0.491116	0.460542
YKL126W	YPK1	protein_coding	33.0847	120.696	5.09105	6.92713	0.355663	0.458555
YDL055C	PSA1	protein_coding	985.535	2933.4	9.94623	11.5189	0.434574	0.455945
YBR106W	SND3	protein_coding	585.465	2084.98	9.1959	11.0265	0.362664	0.455647
YER163C	GCG1	protein_coding	35.5572	94.6247	5.19208	6.57931	0.482296	0.454503
YOR117W	RPT5	protein_coding	90.9968	258.888	6.52351	8.02175	0.454784	0.452233
YOR172W	YRM1	protein_coding	7.79935	24.5822	3.1374	4.67707	0.411552	0.451663
YGR178C	PBP1	protein_coding	40.7234	115.638	5.38278	6.8659	0.455104	0.449751
YGL068W	MNP1	protein_coding	135.505	371.253	7.09281	8.54014	0.471654	0.448335
YDR324C	UTP4	protein_coding	32.7715	87.7733	5.07773	6.47205	0.485486	0.4421
YGR028W	MSP1	protein_coding	24.6567	63.9435	4.68126	6.02111	0.499431	0.440474
YPL042C	SSN3	protein_coding	8.82294	30.6268	3.29615	4.98308	0.370781	0.4396
YIL091C	UTP25	protein_coding	11.5497	35.3369	3.64958	5.18336	0.423114	0.439126
YPR108W	RPN7	protein_coding	71.3433	223.165	6.17679	7.80842	0.41421	0.437539
YMR229C	RRP5	protein_coding	38.5841	108.14	5.30685	6.77003	0.465479	0.437534
YMR243C	ZRC1	protein_coding	156.413	527.233	7.29841	9.04503	0.384786	0.436206
YDL003W	MCD1	protein_coding	11.1677	32.394	3.60498	5.06152	0.445783	0.435038
YOR326W	MYO2	protein_coding	25.6038	112.547	4.73356	6.82714	0.294592	0.433705
YEL032W	MCM3	protein_coding	13.4323	36.2644	3.85123	5.21972	0.477532	0.43309
YBR271W	EFM2	protein_coding	15.8201	48.6459	4.07211	5.6336	0.419975	0.432262
YFR031C	SMC2	protein_coding	5.4594	14.3598	2.6914	3.94109	0.492568	0.431011
YDL171C	GLT1	protein_coding	64.2697	229.413	6.02834	7.84808	0.362738	0.429337
YDR516C	EMI2	protein_coding	46.2584	127.452	5.5625	7.00508	0.468133	0.426417
YOR330C	MIP1	protein_coding	7.90725	23.5525	3.15498	4.6178	0.432721	0.424183
YOL145C	CTR9	protein_coding	18.7545	62.5875	4.30411	5.99067	0.3887	0.423335
YJL168C	SET2	protein_coding	11.9009	32.7717	3.6894	5.07774	0.470659	0.419766
YDR306C	PFU1	protein_coding	10.5651	29.7512	3.5317	4.94257	0.458944	0.419092
YFL034W	MIL1	protein_coding	7.58616	21.4687	3.10201	4.48984	0.457033	0.416615
YLL008W	DRS1	protein_coding	16.9099	90.7303	4.16269	6.51933	0.240163	0.408175
YER166W	DNF1	protein_coding	13.6463	40.2629	3.87247	5.36677	0.438886	0.40516
YPR198W	SGE1	protein_coding	35.1063	101.914	5.17418	6.68529	0.448049	0.404031
YEL015W	EDC3	protein_coding	15.3492	45.2697	4.03115	5.532	0.438066	0.402219
YDR129C	SAC6	protein_coding	99.6716	268.692	6.65351	8.07517	0.480009	0.401179
YKL143W	LTV1	protein_coding	22.6263	83.7021	4.56232	6.40433	0.349178	0.399463
YKR054C	DYN1	protein_coding	4.49597	14.1901	2.45837	3.92506	0.412522	0.399017
YKR031C	SPO14	protein_coding	5.35333	19.7305	2.66751	4.37369	0.352032	0.398571
YGR281W	YOR1	protein_coding	13.0618	62.177	3.81371	5.98133	0.272797	0.39826
YDL006W	PTC1	protein_coding	30.9372	83.0421	4.99716	6.39304	0.481116	0.398051
YBL014C	RRN6	protein_coding	8.22745	34.3204	3.20593	5.14243	0.310351	0.39413
YPL153C	RAD53	protein_coding	3.52767	13.8141	2.17877	3.88889	0.330354	0.387809
YLR348C	DIC1	protein_coding	118.929	325.802	6.90604	8.35227	0.471194	0.386876
YBR175W	SWD3	protein_coding	27.0288	91.1703	4.80884	6.52623	0.384667	0.38625
YDR237W	MRPL7	protein_coding	25.6064	97.1382	4.7337	6.61674	0.341718	0.386183
YKL033W-A	YKL033W-A	protein_coding	183.489	675.482	7.52739	9.40191	0.350863	0.383043
YNR053C	NOG2	protein_coding	44.0844	227.308	5.49456	7.83483	0.249942	0.382895
YIL103W	DPH1	protein_coding	21.114	66.4181	4.46689	6.07506	0.41167	0.382514
YEL061C	CIN8	protein_coding	4.03693	16.3855	2.33254	4.11981	0.319086	0.379413
YHR170W	NMD3	protein_coding	120.599	383.625	6.92599	8.58731	0.406368	0.375229
YNL049C	SFB2	protein_coding	15.679	67.0781	4.05996	6.08912	0.30367	0.374157
YKL012W	PRP40	protein_coding	8.31204	22.4095	3.2191	4.54902	0.476892	0.368254
YJL171C	TOH1	protein_coding	171.779	469.422	7.43278	8.87781	0.473111	0.363317
YLR384C	IKI3	protein_coding	30.4059	118.525	4.97296	6.90117	0.332321	0.362706
YDL215C	GDH2	protein_coding	8.53527	28.3238	3.25327	4.874	0.392893	0.359822
YDR245W	MNN10	protein_coding	68.9284	189.25	6.12781	7.57175	0.470292	0.357994
YGR032W	GSC2	protein_coding	13.5582	37.3452	3.86376	5.26097	0.470552	0.356259
YOR174W	MED4	protein_coding	20.4239	61.4913	4.42115	5.96558	0.428877	0.355763
YOR341W	RPA190	protein_coding	66.1199	238.722	6.06867	7.90522	0.360562	0.354834
YIL078W	THS1	protein_coding	317.887	1039.4	8.3169	10.0229	0.395722	0.353832
YOR320C	GNT1	protein_coding	37.0235	121.514	5.24882	6.9368	0.395465	0.353394
YGR125W	YGR125W	protein_coding	18.5974	50.474	4.29259	5.68577	0.47814	0.352162
YBR278W	DPB3	protein_coding	16.5934	54.3617	4.13696	5.79082	0.393473	0.343522
YBR236C	ABD1	protein_coding	20.6811	57.305	4.43837	5.86555	0.467758	0.343025
YLR148W	PEP3	protein_coding	6.66977	19.7532	2.93918	4.37526	0.440367	0.340768
YER049W	TPA1	protein_coding	73.3615	207.049	6.21648	7.70078	0.458452	0.337557
YNR050C	LYS9	protein_coding	92.0903	321.122	6.54056	8.33146	0.369972	0.336766
YDR060W	MAK21	protein_coding	32.3006	87.7771	5.05748	6.47212	0.475604	0.336266
YLR129W	DIP2	protein_coding	33.4933	124.82	5.10824	6.97522	0.346405	0.334096
YOR008C	SLG1	protein_coding	33.1213	97.7729	5.0926	6.62604	0.436806	0.329336
YGL172W	NUP49	protein_coding	21.102	58.0231	4.4661	5.88321	0.469896	0.32713
YPR115W	RGC1	protein_coding	4.94744	14.9409	2.57227	3.99466	0.427901	0.326624
YDR128W	MTC5	protein_coding	4.91021	19.5604	2.56321	4.3618	0.323948	0.326446
YGR217W	CCH1	protein_coding	4.42571	29.2159	2.43981	4.91723	0.196584	0.323595
YLR277C	YSH1	protein_coding	5.70976	19.8287	2.74626	4.3805	0.375449	0.322313
YKL209C	STE6	protein_coding	36.7407	164.379	5.23805	7.36963	0.290784	0.321817
YHR194W	MDM31	protein_coding	6.23052	20.8948	2.8541	4.45252	0.383693	0.320971
YBL076C	ILS1	protein_coding	318.221	878.496	8.31841	9.78053	0.469041	0.318922
YLR130C	ZRT2	protein_coding	71.2181	189.498	6.17429	7.57363	0.485281	0.318795
YPR132W	RPS23B	protein_coding	1498.69	5584.86	10.5505	12.4476	0.346348	0.314636
YNR031C	SSK2	protein_coding	6.45112	34.8571	2.89746	5.16419	0.240133	0.307304
YBL017C	PEP1	protein_coding	33.6701	116.4	5.11562	6.87529	0.374695	0.306685
YOL022C	TSR4	protein_coding	52.2829	144.36	5.7356	7.18349	0.468761	0.306316
YJR137C	MET5	protein_coding	9.3053	29.4982	3.36531	4.93065	0.409845	0.304057
YLR409C	UTP21	protein_coding	34.9338	91.8665	5.16727	6.53709	0.493928	0.302454
YJR002W	MPP10	protein_coding	31.2177	100.544	5.00978	6.66596	0.401244	0.299955
YGR229C	SMI1	protein_coding	41.3452	145.345	5.40413	7.19323	0.367277	0.298839
YNL172W	APC1	protein_coding	4.27166	13.863	2.39826	3.89365	0.398925	0.295177
YDR110W	FOB1	protein_coding	14.3029	52.0355	3.93573	5.72889	0.356417	0.289677
YNL087W	TCB2	protein_coding	58.3656	160.703	5.89155	7.3372	0.472244	0.286092
YGL124C	MON1	protein_coding	10.4388	34.1942	3.51586	5.13727	0.394731	0.284753
YDL078C	MDH3	protein_coding	100.637	293.975	6.66729	8.20445	0.440991	0.28426
YPR112C	MRD1	protein_coding	22.3177	68.212	4.54336	6.11295	0.422688	0.282048
YER152C	YER152C	protein_coding	18.0447	70.4255	4.25132	6.15837	0.329959	0.281117
YCL030C	HIS4	protein_coding	120.016	349.087	6.91905	8.45157	0.443695	0.279953
YFR024C-A	LSB3	protein_coding	81.3945	240.57	6.36448	7.9163	0.437427	0.278758
YPR086W	SUA7	protein_coding	26.2355	123.188	4.76742	6.95638	0.274048	0.276819
YBL052C	SAS3	protein_coding	7.30857	25.1095	3.0546	4.7065	0.377744	0.271714
YDR325W	YCG1	protein_coding	5.09914	26.8956	2.60861	4.80197	0.245997	0.269802
YPL008W	CHL1	protein_coding	5.95078	17.8896	2.79717	4.23952	0.431047	0.263835
YEL016C	NPP2	protein_coding	13.0306	43.9714	3.8105	5.49094	0.38256	0.259745
YAL026C	DRS2	protein_coding	16.1819	54.8474	4.10282	5.80342	0.383661	0.259681
YMR282C	AEP2	protein_coding	9.61695	39.7136	3.4083	5.34744	0.314496	0.257085
YGR117C	YGR117C	protein_coding	7.96377	24.9313	3.16411	4.69662	0.416903	0.256423
YDL231C	BRE4	protein_coding	8.31048	39.715	3.21886	5.34749	0.271194	0.256335
YHL047C	ARN2	protein_coding	34.4242	129.385	5.14666	7.02663	0.344998	0.253938
YER168C	CCA1	protein_coding	17.4115	56.2409	4.20253	5.83897	0.40128	0.250791
YNR032W	PPG1	protein_coding	20.0506	59.0676	4.39579	5.90851	0.439022	0.248054
YFL036W	RPO41	protein_coding	7.96856	27.9673	3.16488	4.85635	0.368567	0.242126
YKL002W	DID4	protein_coding	39.1598	104.859	5.32768	6.726	0.481457	0.241871
YAL056W	GPB2	protein_coding	11.7117	64.0311	3.66808	6.02306	0.236191	0.241584
YBR129C	OPY1	protein_coding	19.3798	52.4064	4.34907	5.73894	0.476673	0.239565
YHR072W	ERG7	protein_coding	29.9643	119.598	4.95253	6.91406	0.322686	0.236928
YBR176W	ECM31	protein_coding	12.5572	39.1399	3.76099	5.32697	0.415109	0.236454
YOR151C	RPB2	protein_coding	34.5164	92.0447	5.15041	6.53985	0.4867	0.234229
YNL224C	SQS1	protein_coding	4.44276	18.1532	2.44434	4.25952	0.315043	0.233097
YDR497C	ITR1	protein_coding	132.742	463.065	7.06331	8.85818	0.37032	0.232965
YML110C	COQ5	protein_coding	112.97	370.406	6.83251	8.53685	0.394158	0.230925
YGL027C	CWH41	protein_coding	32.212	85.443	5.05363	6.43368	0.487514	0.230118
YDR328C	SKP1	protein_coding	182.602	523.675	7.52044	9.03528	0.449597	0.229228
YER157W	COG3	protein_coding	10.8982	30.4076	3.57268	4.97304	0.467762	0.228668
YLR114C	AVL9	protein_coding	21.6791	68.0925	4.50329	6.11046	0.412847	0.227054
YPL207W	TYW1	protein_coding	43.1407	159.814	5.46404	7.32925	0.348957	0.223801
YOR184W	SER1	protein_coding	200.556	538.064	7.65504	9.07431	0.481905	0.221433
YFL041W	FET5	protein_coding	40.0907	120.392	5.36074	6.92353	0.429741	0.219581
YMR176W	ECM5	protein_coding	3.23312	13.8627	2.08172	3.89363	0.301846	0.21689
YNL240C	NAR1	protein_coding	12.804	48.7917	3.78701	5.63783	0.337277	0.216623
YPL274W	SAM3	protein_coding	32.7842	89.479	5.07828	6.49951	0.473243	0.213089
YDR004W	RAD57	protein_coding	11.0805	39.2955	3.59461	5.33255	0.365554	0.206972
YDR265W	PEX10	protein_coding	13.9296	39.2447	3.90011	5.33073	0.456894	0.205419
YPR175W	DPB2	protein_coding	8.04093	20.8996	3.17647	4.45283	0.497994	0.200826
YDR275W	BSC2	protein_coding	22.4641	82.289	4.55238	6.38005	0.351963	0.196878
YEL058W	PCM1	protein_coding	53.559	263.683	5.76974	8.04812	0.262546	0.194868
YBR103W	SIF2	protein_coding	9.1953	35.3373	3.34983	5.18338	0.336273	0.193541
YOL061W	PRS5	protein_coding	88.5589	436.258	6.48476	8.77234	0.262302	0.193014
YKL056C	TMA19	protein_coding	3956.05	15207.8	11.9502	13.8926	0.336012	0.191569
YOR063W	RPL3	protein_coding	1695.88	6170.8	10.7287	12.5915	0.354922	0.184711
YKL128C	PMU1	protein_coding	55.8651	257.013	5.82947	8.0113	0.280405	0.184048
YBR023C	CHS3	protein_coding	23.5151	78.149	4.6156	6.3065	0.389257	0.181
YGR123C	PPT1	protein_coding	47.6606	161.798	5.60468	7.34694	0.382702	0.175197
YMR116C	ASC1	protein_coding	3676.05	9869.37	11.8443	13.2689	0.481976	0.173301
YPL240C	HSP82	protein_coding	94.7374	306.883	6.58101	8.26624	0.399317	0.171261
YHR020W	YHR020W	protein_coding	134.602	405.841	7.08323	8.66832	0.428709	0.169246
YNL163C	RIA1	protein_coding	15.2636	48.422	4.02358	5.62708	0.407352	0.166767
YEL025C	YEL025C	protein_coding	7.02341	30.924	3.00422	4.99657	0.295571	0.161884
YOL164W	BDS1	protein_coding	6.81958	21.6648	2.96709	4.50238	0.404859	0.158196
YOR369C	RPS12	protein_coding	6528.54	17326.3	12.6728	14.0808	0.488766	0.156011
YGL093W	SPC105	protein_coding	5.18299	16.8952	2.62831	4.1615	0.397173	0.15568
YJR130C	STR2	protein_coding	6.32723	28.7242	2.87327	4.89357	0.284938	0.150442
YKL046C	DCW1	protein_coding	84.0787	287.844	6.41073	8.17415	0.378293	0.146898
YDR494W	RSM28	protein_coding	17.2968	44.9713	4.19352	5.52266	0.49685	0.145747
YEL020C	PXP1	protein_coding	6.24939	17.7647	2.85786	4.22995	0.452656	0.140772
YKL094W	YJU3	protein_coding	73.4161	196.011	6.21754	7.62214	0.482266	0.137659
YER019W	ISC1	protein_coding	12.338	40.8566	3.73747	5.38738	0.389027	0.137559
YOL103W	ITR2	protein_coding	46.5977	129.424	5.57282	7.02706	0.466156	0.136251
YDR172W	SUP35	protein_coding	56.9035	148.266	5.85558	7.22174	0.49521	0.122744
YLL034C	RIX7	protein_coding	15.1367	78.3079	4.01227	6.30939	0.249976	0.120921
YBR220C	YBR220C	protein_coding	25.6231	95.3936	4.73461	6.59087	0.347756	0.120071
YPR080W	TEF1	protein_coding	1423.36	5268.19	10.4761	12.3634	0.348977	0.119185
YLR020C	YEH2	protein_coding	23.2231	63.2007	4.59831	6.00452	0.475678	0.117711
YCR044C	PER1	protein_coding	67.2295	192.63	6.09232	7.59716	0.451065	0.116049
YLR288C	MEC3	protein_coding	7.48582	19.4197	3.08505	4.35189	0.493767	0.115675
YLR189C	ATG26	protein_coding	5.54503	27.759	2.7104	4.84594	0.258547	0.114255
YLR087C	CSF1	protein_coding	3.72644	10.975	2.24075	3.58195	0.442052	0.102818
YPL221W	FLC1	protein_coding	29.7179	134.058	4.94101	7.07743	0.28687	0.101698
YOR187W	TUF1	protein_coding	171.514	617.164	7.43057	9.27185	0.359097	0.0965189
YBR199W	KTR4	protein_coding	85.8881	256.437	6.44109	8.00808	0.432943	0.0946177
YGL198W	YIP4	protein_coding	78.4054	227.264	6.31116	7.83456	0.444406	0.0780242
YJL196C	ELO1	protein_coding	106.048	429.592	6.74212	8.75018	0.320843	0.0771598
YBR235W	VHC1	protein_coding	11.5466	45.5358	3.64923	5.54027	0.327564	0.0762823
YOR201C	MRM1	protein_coding	15.841	46.624	4.07391	5.57362	0.437593	0.072444
YDR346C	SVF1	protein_coding	80.3238	366.876	6.34561	8.52307	0.283358	0.0713737
YIL046W	MET30	protein_coding	7.28056	38.0882	3.04973	5.28866	0.246725	0.0503085
YNL115C	YNL115C	protein_coding	16.9464	55.9695	4.16562	5.83212	0.39193	0.0493781
YKL058W	TOA2	protein_coding	194.35	646.509	7.60992	9.33876	0.388048	0.0341207
YJR051W	OSM1	protein_coding	33.0462	96.4524	5.08942	6.60663	0.443822	0.0308286
YBL039C	URA7	protein_coding	160.824	418.923	7.33828	8.71398	0.49613	0.0291302
YOR335C	ALA1	protein_coding	127.05	428.524	7.00056	8.7466	0.384229	0.0289701
YOR246C	ENV9	protein_coding	75.2755	361.826	6.25315	8.50313	0.268432	0.0285559
YOL034W	SMC5	protein_coding	3.04438	9.22859	2.01592	3.35453	0.427848	0.0195745
YPL125W	KAP120	protein_coding	8.04884	36.1754	3.17773	5.21628	0.290437	0.0194865
YBR229C	ROT2	protein_coding	31.5683	82.4891	5.0254	6.38352	0.495026	0.0132225
YAL022C	FUN26	protein_coding	50.0756	134.168	5.67456	7.07861	0.481294	0.00690001
YCL010C	SGF29	protein_coding	12.346	71.11	3.73833	6.17213	0.224564	0.00493412
YKL145W	RPT1	protein_coding	104.439	272.364	6.72027	8.09468	0.494998	0.00487021
YHR165C	PRP8	protein_coding	9.02208	34.8921	3.32511	5.16559	0.335182	0.00312317
YHR045W	YHR045W	protein_coding	32.5214	104.444	5.06701	6.72033	0.403476	-0.000825725
YIR012W	SQT1	protein_coding	91.8442	298.423	6.53674	8.22604	0.397382	-0.00268368
YPR049C	ATG11	protein_coding	4.71206	12.3346	2.51401	3.73711	0.494618	-0.00745997
YMR185W	RTP1	protein_coding	5.56785	15.1828	2.71542	4.01639	0.477536	-0.0121673
YMR235C	RNA1	protein_coding	102.43	292.337	6.6925	8.19641	0.454554	-0.0150281
YGL016W	KAP122	protein_coding	20.5997	72.4709	4.43294	6.1991	0.371014	-0.0167826
YAL020C	ATS1	protein_coding	16.9454	47.1297	4.16554	5.58886	0.460505	-0.0361883
YOR321W	PMT3	protein_coding	27.7819	79.3254	4.84709	6.32778	0.453682	-0.0433864
YOL076W	MDM20	protein_coding	17.9127	52.8572	4.24128	5.75107	0.443064	-0.0539052
YGL126W	SCS3	protein_coding	25.0299	92.0094	4.7021	6.5393	0.351032	-0.0682544
YPL254W	HFI1	protein_coding	11.4726	38.2644	3.64069	5.29515	0.388979	-0.0684255
YOR168W	GLN4	protein_coding	86.4853	261.357	6.45097	8.03539	0.429409	-0.0797839
YGL141W	HUL5	protein_coding	7.58825	20.0891	3.10236	4.39843	0.491887	-0.0808999
YNR041C	COQ2	protein_coding	32.8365	101.427	5.08051	6.67846	0.417569	-0.0862215
YKL176C	LST4	protein_coding	33.9142	144.135	5.12574	7.18125	0.304661	-0.10356
YIL023C	YKE4	protein_coding	25.5715	82.1874	4.73181	6.37829	0.400411	-0.119703
YCR037C	PHO87	protein_coding	8.27552	23.9462	3.21343	4.64075	0.447112	-0.15183
YGL001C	ERG26	protein_coding	88.7361	230.498	6.48762	7.85486	0.499641	-0.195011
YFL031W	HAC1	protein_coding	834.898	4670.53	9.70718	12.1897	0.230825	-0.196672
YNL082W	PMS1	protein_coding	4.33047	11.9365	2.41426	3.69338	0.471794	-0.214269
YJL093C	TOK1	protein_coding	20.7087	69.9843	4.4402	6.14943	0.382778	-0.225854
YDR376W	ARH1	protein_coding	23.0277	70.765	4.58663	6.16521	0.421566	-0.228993
YBL075C	SSA3	protein_coding	2.33013	17.9357	1.73558	4.24304	0.166534	-0.233501
YBR208C	DUR1%2C2	protein_coding	4.12803	24.2705	2.35841	4.65938	0.219813	-0.253624
YAR003W	SWD1	protein_coding	27.996	113.301	4.85778	6.83669	0.319074	-0.294208
YPR113W	PIS1	protein_coding	258.33	949.185	8.01865	9.89206	0.351764	-0.317174
YBR295W	PCA1	protein_coding	4.62987	19.4378	2.4931	4.35317	0.307704	-0.319336
YLL011W	SOF1	protein_coding	31.4811	91.1164	5.02153	6.52539	0.446537	-0.347087
YDR487C	RIB3	protein_coding	252.104	676.576	7.98359	9.40424	0.48047	-0.392497
YNL026W	SAM50	protein_coding	25.2751	75.8025	4.71563	6.26308	0.431121	-0.470933
YDR421W	ARO80	protein_coding	4.56101	11.8725	2.47535	3.68622	0.498086	-0.489333
YIL014W	MNT3	protein_coding	25.0604	96.8719	4.70379	6.61282	0.335809	-0.505737
YOL020W	TAT2	protein_coding	80.1276	245.447	6.34212	7.94513	0.421852	-0.561486
YJR024C	MDE1	protein_coding	102.405	443.258	6.69217	8.79525	0.297309	-0.737346
YLR069C	MEF1	protein_coding	15.1239	52.1956	4.01113	5.73323	0.375741	-0.813265
YIR016W	YIR016W	protein_coding	6.64035	35.6894	2.93364	5.19729	0.238289	-0.902459
YHL032C	GUT1	protein_coding	4.59107	21.9483	2.48312	4.52032	0.269207	-1.02901

## Sheet: B. xrn1 mutant UP-regulated
**High-resolution profiling of NMD targets in yeast reveals translational fidelity as a basis for substrate selection
https://doi.org/10.1261/rna.060541.116
**id	**baseMean	**baseMean WT	**baseMean delta xrn1	**foldChange	**log2FoldChange	**pval	**padj
YDR064W	15187.5	8627.75	21747.3	2.52062	1.33378	1.9921e-06	1.15601e-05
YGL103W	26510.3	11176.1	41844.5	3.7441	1.90462	7.43728e-10	8.42587e-09
YGL059W	4165.38	2773.08	5557.68	2.00416	1.003	3.4148e-07	2.34576e-06
YDR530C	4023.52	2677.67	5369.38	2.00524	1.00378	5.07377e-07	3.36303e-06
YMR066W	2501.72	1664.61	3338.83	2.00578	1.00416	1.16798e-06	7.14367e-06
YJL090C	3152.74	2097.62	4207.85	2.00601	1.00433	7.51964e-07	4.81519e-06
YJR060W	5640.75	3750.28	7531.23	2.00818	1.00589	2.91954e-05	0.000127973
YGR071C	5241.28	3484.5	6998.07	2.00834	1.006	2.80242e-07	1.96543e-06
YBR057C	3654.82	2429.54	4880.1	2.00865	1.00623	0.000706487	0.00219518
YGR161W-C	1178.71	783.495	1573.93	2.00886	1.00638	0.000896269	0.00269393
YMR270C	4310.24	2864.52	5755.96	2.0094	1.00676	4.52711e-07	3.0307e-06
YNL279W	323.453	214.918	431.989	2.01002	1.00721	0.00103258	0.00305623
YBL031W	1710.41	1135.84	2284.99	2.01172	1.00843	0.0001724	0.000624782
YNL199C	5316.68	3530.39	7102.96	2.01195	1.00859	9.33634e-06	4.59758e-05
YBR153W	2939.02	1951.38	3926.66	2.01225	1.00881	8.99353e-07	5.65201e-06
YPR065W	11128.7	7388.44	14869	2.01247	1.00896	1.78219e-07	1.29941e-06
YBR223C	2553.9	1693.62	3414.17	2.01591	1.01143	9.46992e-07	5.91489e-06
YLR360W	2743.07	1818.66	3667.48	2.01659	1.01192	7.91261e-07	5.05364e-06
YBR095C	3717.32	2464.51	4970.13	2.01668	1.01198	7.96475e-05	0.000313817
YCR054C	3917.87	2597.2	5238.55	2.01699	1.01221	4.14354e-07	2.80709e-06
YNL116W	3095.74	2051.86	4139.63	2.0175	1.01257	5.94399e-07	3.89426e-06
YLR456W	610.424	404.146	816.702	2.02081	1.01493	0.000104042	0.000399043
YNL314W	1860.04	1231.18	2488.9	2.02155	1.01546	1.58045e-06	9.36317e-06
YFR046C	1717.17	1136.36	2297.97	2.02222	1.01594	0.00320067	0.00833441
YJR119C	1664.78	1101.61	2227.95	2.02246	1.01611	2.30869e-06	1.31487e-05
YMR023C	1753.43	1160.26	2346.6	2.02248	1.01613	2.0546e-06	1.18854e-05
YML032C	7760.42	5133.39	10387.4	2.02351	1.01686	1.33218e-07	9.99002e-07
YNL011C	2161.38	1429.7	2893.05	2.02353	1.01687	1.08295e-06	6.66238e-06
YCR099C	1465.9	969.521	1962.28	2.02396	1.01718	2.36412e-06	1.34228e-05
YBR278W	1314.38	868.793	1759.98	2.02577	1.01847	4.82556e-06	2.51724e-05
YDL028C	5258.84	3474.78	7042.91	2.02687	1.01925	2.01322e-07	1.45204e-06
YKL208W	1654.99	1092.56	2217.42	2.02957	1.02117	1.83709e-06	1.07113e-05
YMR064W	4509.61	2976.02	6043.2	2.03063	1.02193	2.45739e-07	1.74506e-06
YHR031C	3858.05	2546.03	5170.07	2.03064	1.02194	3.29512e-07	2.27416e-06
YNL164C	2128.87	1404.8	2852.95	2.03086	1.02209	1.41058e-06	8.41093e-06
YPL068C	1359.24	896.78	1821.7	2.03138	1.02246	4.32236e-06	2.28992e-05
YOR244W	3552.29	2342.18	4762.41	2.03333	1.02384	4.02911e-07	2.73964e-06
YAL034W-A	1109.06	730.69	1487.44	2.03566	1.0255	0.00329002	0.00854592
YPL074W	5632.6	3709.25	7555.94	2.03705	1.02648	3.89825e-07	2.65803e-06
YOR060C	2432.13	1601.43	3262.84	2.03745	1.02676	7.15801e-07	4.60363e-06
YHL035C	7170.65	4718.92	9622.37	2.03911	1.02794	7.54322e-08	5.97293e-07
YLR166C	7509.05	4940.62	10077.5	2.03972	1.02837	1.16796e-07	8.84862e-07
YGR222W	2448.48	1610.91	3286.06	2.03988	1.02849	6.27973e-07	4.08876e-06
YOR129C	3703.74	2436.54	4970.95	2.04017	1.02869	3.57289e-07	2.44979e-06
YFR029W	3501.48	2303.14	4699.83	2.04062	1.02901	2.65148e-07	1.86668e-06
YDR065W	1853.63	1218.59	2488.68	2.04226	1.03016	1.33415e-06	8.05301e-06
YDL001W	2476.81	1628.06	3325.56	2.04265	1.03044	6.58971e-07	4.27548e-06
YDR108W	3919.51	2575.81	5263.21	2.04332	1.03092	2.64935e-07	1.86668e-06
YDR125C	1076.75	707.532	1445.96	2.04367	1.03116	6.90877e-06	3.49184e-05
YBR216C	5553.45	3648.79	7458.11	2.04399	1.03139	1.53968e-07	1.13495e-06
YPL174C	2898.75	1903.45	3894.05	2.04579	1.03266	3.74254e-07	2.55897e-06
YCL064C	2714.6	1782.06	3647.14	2.04659	1.03322	3.17135e-07	2.20319e-06
YAL048C	4206.91	2760.94	5652.87	2.04745	1.03382	1.82555e-07	1.32708e-06
YCR015C	1678.98	1101.73	2256.23	2.0479	1.03415	1.59018e-06	9.40568e-06
YNL103W	8529.27	5592.11	11466.4	2.05046	1.03595	7.66799e-08	6.05689e-07
YGL063W	1775.04	1163.67	2386.41	2.05075	1.03615	1.52682e-06	9.05272e-06
YLR004C	391.455	256.537	526.373	2.05184	1.03692	0.000343294	0.00115435
YBR197C	2853.52	1869.78	3837.27	2.05225	1.03721	3.52145e-07	2.41677e-06
YMR167W	3818.41	2500.7	5136.12	2.05388	1.03835	2.46237e-07	1.74523e-06
YOR066W	5471.88	3581.47	7362.29	2.05566	1.0396	9.13055e-08	7.07017e-07
YIR009W	753.908	493.444	1014.37	2.0557	1.03963	2.07248e-05	9.40923e-05
YIR014W	464.678	304.129	625.226	2.05579	1.03969	0.000123931	0.000467627
YOL072W	3434.13	2247.34	4620.91	2.05617	1.03996	2.46159e-07	1.74523e-06
YBR225W	4941.41	3233.37	6649.45	2.0565	1.04019	1.07288e-07	8.1957e-07
YLR026C	5226.65	3418.74	7034.56	2.05765	1.041	7.07573e-05	0.000283491
YIL077C	2638.82	1725.64	3552	2.05836	1.0415	3.8664e-07	2.63876e-06
YNL299W	2814.07	1840.08	3788.06	2.05864	1.04169	7.41575e-05	0.000296308
YOR363C	4391.22	2871.2	5911.25	2.05881	1.04181	1.2578e-07	9.46113e-07
YDL005C	2614.36	1708.89	3519.83	2.05972	1.04245	0.000170732	0.000619344
YKR045C	1175.82	768.576	1583.07	2.05974	1.04246	4.99783e-06	2.59732e-05
YEL016C	2554.91	1669.93	3439.9	2.0599	1.04258	4.36445e-07	2.93782e-06
YOR114W	825.508	539.558	1111.46	2.05994	1.0426	1.4613e-05	6.83692e-05
YPR194C	8017.07	5239.25	10794.9	2.06039	1.04292	1.21669e-05	5.84231e-05
YOR075W	2106.98	1376.89	2837.06	2.06048	1.04298	0.00168332	0.00472226
YOR302W	1400.57	914.911	1886.23	2.06165	1.0438	2.27797e-06	1.29938e-05
YJR036C	997.795	651.684	1343.91	2.0622	1.04419	5.7878e-06	2.95776e-05
YGL125W	14949.9	9758.65	20141.2	2.06393	1.0454	2.90327e-08	2.46309e-07
YNR045W	3444.9	2246.98	4642.82	2.06625	1.04702	2.01052e-07	1.45151e-06
YDR151C	3974.71	2592.04	5357.37	2.06686	1.04744	1.63679e-07	1.20053e-06
YJL023C	1573.61	1026.09	2121.12	2.06719	1.04767	2.08821e-06	1.20514e-05
YIR025W	989.198	644.909	1333.49	2.06772	1.04804	0.000116491	0.00044173
YIL017C	6023.08	3926.29	8119.86	2.06808	1.04829	5.39499e-08	4.4143e-07
YMR127C	1719.93	1121.13	2318.72	2.0682	1.04838	1.38591e-06	8.29424e-06
YML111W	7288.05	4750.14	9825.97	2.06856	1.04863	6.81647e-08	5.48595e-07
YLR399C	17270	11252.1	23287.9	2.06964	1.04938	2.9137e-08	2.4691e-07
YEL073C	610.802	397.71	823.895	2.0716	1.05075	3.04855e-05	0.000132916
YLR131C	4026.04	2617.67	5434.41	2.07605	1.05384	6.40463e-06	3.26392e-05
YBR083W	6548.57	4256.85	8840.28	2.07672	1.05431	3.78019e-06	2.03192e-05
YER041W	2451.22	1593.04	3309.41	2.07742	1.05479	3.63001e-07	2.48664e-06
YER162C	1879.01	1220.97	2537.05	2.0779	1.05513	0.000398777	0.00132462
YPL055C	2266.18	1472.38	3059.98	2.07825	1.05537	4.42506e-07	2.97048e-06
YBL021C	1213.43	788.214	1638.64	2.07893	1.05584	3.69241e-06	1.98619e-05
YOL032W	1825.36	1185.27	2465.45	2.08007	1.05664	5.78288e-07	3.79885e-06
YGR031W	2826.58	1835.12	3818.03	2.08053	1.05695	2.55912e-07	1.80857e-06
YML068W	2689.29	1745.37	3633.21	2.08163	1.05771	2.73178e-07	1.91955e-06
YOR026W	2710.67	1758.8	3662.55	2.08241	1.05826	2.28364e-07	1.63111e-06
YOL126C	4141.46	2682.16	5600.76	2.08816	1.06223	1.14706e-07	8.70604e-07
YGL134W	2077.75	1344.38	2811.11	2.091	1.06419	4.05012e-07	2.75139e-06
YDR069C	4094.88	2648.89	5540.87	2.09177	1.06472	6.8494e-08	5.50644e-07
YMR199W	9002.29	5822.06	12182.5	2.09248	1.06521	3.01003e-08	2.5478e-07
YLL010C	5250.68	3395.1	7106.27	2.0931	1.06564	5.22618e-08	4.2857e-07
YJR159W	621.212	401.458	840.965	2.09478	1.0668	0.00108838	0.00319698
YAL063C	958.962	619.358	1298.57	2.09663	1.06807	0.000684394	0.00213464
YGR067C	535.358	345.734	724.982	2.09694	1.06828	4.88617e-05	0.000203287
YMR268C	1839.87	1187.93	2491.82	2.09761	1.06875	8.29244e-07	5.26427e-06
YDR438W	1497.33	966.523	2028.14	2.09838	1.06928	7.01783e-06	3.53242e-05
YOR308C	2660.08	1716.63	3603.54	2.0992	1.06984	9.19346e-06	4.53757e-05
YGL066W	3299.14	2127.63	4470.65	2.10123	1.07124	3.91163e-07	2.66469e-06
YPL077C	884.606	570.464	1198.75	2.10136	1.07132	0.000129086	0.000484993
YMR052W	466.056	300.096	632.015	2.10605	1.07454	9.45172e-05	0.000365751
YPL129W	460.022	295.9	624.145	2.10932	1.07677	0.000176183	0.000637549
YDL003W	6732.1	4329.22	9134.98	2.11007	1.07729	0.000990254	0.0029416
YJL162C	1798.44	1156.51	2440.38	2.11012	1.07732	0.000932	0.00278654
YOR005C	2673.8	1718.3	3629.3	2.11214	1.07871	1.42639e-07	1.0578e-06
YBR250W	315.171	202.533	427.81	2.1123	1.07881	0.000505481	0.00163199
YPL177C	9019.97	5792.98	12247	2.11411	1.08005	2.47121e-08	2.12593e-07
YMR179W	3057.16	1962.76	4151.55	2.11516	1.08077	3.50659e-06	1.90475e-05
YOR359W	5802.68	3724.25	7881.12	2.11616	1.08145	4.39837e-08	3.6352e-07
YHR211W	4804.06	3079.85	6528.28	2.11967	1.08384	1.81821e-06	1.06264e-05
YCL056C	932.313	597.623	1267	2.12007	1.08411	7.01628e-06	3.53242e-05
YLL003W	3941.46	2525.12	5357.81	2.12181	1.08529	5.53704e-08	4.52049e-07
YDR313C	2909.54	1862.97	3956.1	2.12354	1.08647	9.15141e-08	7.07888e-07
YPR186C	2843.92	1819.47	3868.36	2.12609	1.0882	3.0645e-07	2.13703e-06
YFR005C	4813.09	3077.87	6548.31	2.12755	1.08919	5.80034e-08	4.7302e-07
YDL154W	1867.3	1193.36	2541.24	2.12949	1.09051	4.24142e-07	2.86549e-06
YNL158W	2204.21	1407.91	3000.51	2.13118	1.09166	1.49888e-07	1.11044e-06
YOR037W	2549.49	1628.31	3470.66	2.13145	1.09183	1.34958e-07	1.00931e-06
YKL125W	4976.77	3178.15	6775.4	2.13187	1.09212	4.00702e-08	3.33797e-07
YPR101W	1718.63	1097.33	2339.93	2.13238	1.09246	1.09962e-06	6.74803e-06
YOR269W	3740.41	2384.26	5096.55	2.13758	1.09598	4.99622e-08	4.10627e-07
YOL001W	2592.46	1650.94	3533.97	2.14058	1.098	1.01771e-07	7.80671e-07
YGR099W	3800.59	2419.31	5181.87	2.14188	1.09888	4.22196e-08	3.49725e-07
YMR187C	2131.74	1356.7	2906.77	2.14252	1.09931	1.80142e-07	1.31213e-06
YGR088W	3683.86	2343.55	5024.18	2.14383	1.10019	1.62078e-07	1.18997e-06
YPR046W	1037.26	659.819	1414.69	2.14406	1.10035	2.12479e-06	1.223e-05
YMR137C	1253.08	797.093	1709.07	2.14413	1.10039	0.000187102	0.000674081
YNR068C	767.771	488.214	1047.33	2.14522	1.10113	7.71042e-06	3.84685e-05
YOR205C	5119.16	3254.48	6983.83	2.14591	1.10159	2.17818e-08	1.89824e-07
YKL095W	1625.69	1033.12	2218.27	2.14716	1.10243	5.8545e-05	0.000240718
YER046W	715.511	454.632	976.39	2.14765	1.10276	9.34001e-06	4.59758e-05
YJR112W	1375.45	873.78	1877.12	2.14828	1.10318	0.000215572	0.000763943
YGL073W	6606.15	4192.87	9019.43	2.15114	1.1051	1.2884e-08	1.17423e-07
YOR383C	2482.73	1574.23	3391.24	2.15423	1.10717	5.66301e-05	0.000233366
YBR156C	2375.69	1505.96	3245.42	2.15506	1.10773	0.000124375	0.000468971
YHR002W	1435.04	908.841	1961.23	2.15795	1.10966	4.30121e-07	2.90056e-06
YER180C-A	562.683	356.354	769.011	2.158	1.10969	2.63309e-05	0.000116667
YMR126C	1900.08	1202.85	2597.32	2.1593	1.11056	1.55366e-07	1.14297e-06
YER064C	9860.82	6240.04	13481.6	2.1605	1.11137	7.03191e-09	6.69896e-08
YML042W	1238.92	783.87	1693.96	2.16102	1.11171	5.39298e-07	3.55541e-06
YNL097C	3213.54	2031.81	4395.28	2.16324	1.11319	0.00145229	0.00412602
YGL116W	4005.83	2530.61	5481.06	2.16591	1.11497	2.19634e-08	1.91181e-07
YHR044C	1250.28	789.315	1711.24	2.16801	1.11637	8.251e-07	5.24414e-06
YOL128C	2021.86	1275.39	2768.32	2.17056	1.11807	2.05285e-07	1.47918e-06
YIL073C	739.43	465.853	1013.01	2.17452	1.1207	1.34634e-05	6.37176e-05
YLL033W	796.751	501.837	1091.67	2.17534	1.12124	5.48493e-06	2.81471e-05
YMR111C	1927.75	1214.2	2641.3	2.17534	1.12124	5.98752e-05	0.000245502
YJL107C	2380.78	1499.05	3262.52	2.17639	1.12194	6.96015e-08	5.5651e-07
YNR059W	3493.21	2198.1	4788.32	2.17839	1.12326	1.8927e-08	1.66521e-07
YKL133C	1328	835.448	1820.55	2.17912	1.12375	3.29467e-07	2.27416e-06
YIL165C	1037.73	652.815	1422.65	2.17925	1.12383	1.18455e-06	7.233e-06
YLR251W	1676.03	1054.28	2297.78	2.17948	1.12398	1.36801e-07	1.02067e-06
YCR066W	2243.42	1409.84	3077	2.18251	1.12599	7.78444e-08	6.11789e-07
YDL215C	12419.3	7804.18	17034.4	2.18272	1.12613	4.32323e-09	4.25618e-08
YIL029C	609.374	382.7	836.047	2.18461	1.12737	9.4823e-06	4.66451e-05
YHR150W	2472.29	1551.36	3393.21	2.18725	1.12912	4.71671e-08	3.88957e-07
YNR034W	2165.8	1357.81	2973.8	2.19014	1.13103	7.33624e-08	5.81529e-07
YPR084W	3506.09	2194.36	4817.82	2.19555	1.13458	1.65209e-08	1.47467e-07
YJL058C	2022.95	1266.05	2779.84	2.19569	1.13467	8.88523e-08	6.90437e-07
YLR094C	5041.72	3153.46	6929.98	2.19758	1.13592	8.21614e-09	7.67812e-08
YKL042W	1935.67	1209.94	2661.39	2.1996	1.13724	4.82641e-05	0.000201598
YEL007W	10285.9	6429.09	14142.6	2.19978	1.13736	2.56361e-09	2.62931e-08
YMR063W	1102.99	689.001	1516.98	2.20171	1.13863	4.16315e-07	2.81778e-06
YKL089W	1829.76	1142.71	2516.82	2.20251	1.13915	2.19354e-05	9.89176e-05
YDL160C	21223.9	13253.8	29194	2.20268	1.13926	1.82183e-09	1.90568e-08
YDR113C	2208.75	1378.16	3039.34	2.20536	1.14102	0.000677822	0.00211683
YHR096C	484.312	302.184	666.44	2.20541	1.14105	1.99226e-05	9.06176e-05
YKL090W	1689.55	1053.4	2325.71	2.20782	1.14262	1.22023e-07	9.21616e-07
YDR131C	2742.58	1709.65	3775.51	2.20836	1.14297	2.36068e-08	2.03799e-07
YLR453C	1139.6	710.335	1568.86	2.20861	1.14314	5.51987e-07	3.63581e-06
YBL060W	2880.63	1795.35	3965.91	2.20899	1.14338	2.20576e-08	1.91548e-07
YLR030W	199.772	124.474	275.071	2.20986	1.14396	0.0019619	0.00540494
YAL032C	2917.37	1817.45	4017.28	2.2104	1.14431	3.47812e-06	1.89304e-05
YER068W	8335.61	5192.24	11479	2.21079	1.14456	3.48726e-09	3.48442e-08
YEL061C	4500.01	2802.72	6197.31	2.21118	1.14481	0.00179766	0.00498792
YPL138C	2338.48	1454.89	3222.06	2.21465	1.14708	3.74229e-08	3.13518e-07
YPR005C	1172.1	729.154	1615.05	2.21497	1.14729	3.00213e-07	2.09751e-06
YDL176W	2802.51	1742.47	3862.56	2.21671	1.14842	2.08922e-08	1.82937e-07
YDL106C	4364.03	2713.04	6015.03	2.21708	1.14866	5.78963e-09	5.59512e-08
YER038C	1590.14	987.839	2192.45	2.21944	1.15019	1.3975e-07	1.03952e-06
YDR379W	5694.6	3533.82	7855.38	2.22291	1.15245	2.27153e-06	1.29872e-05
YIL101C	1606.76	996.727	2216.79	2.22407	1.1532	1.17665e-05	5.67074e-05
YPL168W	1950.49	1208.42	2692.55	2.22815	1.15585	4.31643e-08	3.57148e-07
YJL051W	5054.69	3129.03	6980.35	2.23083	1.15758	3.07449e-09	3.1057e-08
YOR030W	6234.47	3853.42	8615.52	2.23581	1.1608	2.47629e-09	2.55398e-08
YLR394W	2347.47	1450.83	3244.11	2.23603	1.16094	2.20141e-08	1.91395e-07
YIL106W	5138.72	3175.34	7102.1	2.23664	1.16133	4.46375e-09	4.38866e-08
YOR298C-A	32086.6	19825	44348.1	2.23698	1.16155	9.18587e-10	1.02337e-08
YKR005C	513.944	317.104	710.785	2.24149	1.16446	2.24833e-05	0.000101141
YHL018W	697.952	430.219	965.685	2.24464	1.16648	2.65116e-06	1.4824e-05
YOL017W	1740.06	1072.17	2407.95	2.24587	1.16728	6.04428e-08	4.91282e-07
YEL041W	994.63	612.517	1376.74	2.24768	1.16844	4.26196e-07	2.87673e-06
YJL006C	2010.75	1238.19	2783.31	2.24788	1.16856	3.79177e-08	3.16942e-07
YGR015C	1370.54	843.59	1897.48	2.2493	1.16947	1.92823e-07	1.39759e-06
YER047C	3866.91	2379.68	5354.14	2.24994	1.16989	4.90109e-09	4.80615e-08
YDR343C	2063.77	1269.44	2858.1	2.25147	1.17087	0.00074795	0.0023123
YGR016W	531.453	326.75	736.157	2.25296	1.17182	1.10268e-05	5.34922e-05
YPL264C	1341.4	824.649	1858.15	2.25326	1.17201	1.23607e-07	9.31674e-07
YLR010C	336.234	206.384	466.084	2.25833	1.17526	0.000144672	0.000537248
YBR020W	463.4	284.428	642.371	2.25847	1.17534	1.58102e-05	7.35015e-05
YDR318W	1410.94	865.345	1956.54	2.26099	1.17696	1.23224e-07	9.29733e-07
YDR515W	2755.41	1689.65	3821.17	2.26152	1.17729	0.000152024	0.000558356
YPR121W	2176.12	1334.05	3018.19	2.26243	1.17787	1.70942e-08	1.52399e-07
YGR042W	2147.98	1316.4	2979.56	2.26341	1.1785	7.7096e-05	0.000306884
YPL166W	891.073	545.859	1236.29	2.26485	1.17941	4.83516e-07	3.22519e-06
YDR405W	3380.62	2070.16	4691.08	2.26605	1.18018	1.99776e-08	1.75346e-07
YFR008W	738.832	452.424	1025.24	2.2661	1.18021	1.71438e-06	1.00836e-05
YNL230C	2063.08	1263.23	2862.92	2.26636	1.18038	1.6024e-08	1.43379e-07
YJR151C	2305.89	1409.72	3202.07	2.27142	1.18359	1.32626e-05	6.28479e-05
YLR381W	3205.85	1957.87	4453.84	2.27484	1.18577	5.298e-09	5.16064e-08
YLR103C	2814.27	1717.96	3910.58	2.27629	1.18668	7.06478e-09	6.72158e-08
YML050W	1077.35	657.65	1497.04	2.27635	1.18673	2.92048e-07	2.04433e-06
YDR014W	2027.17	1237.22	2817.11	2.27696	1.18711	1.63285e-08	1.45927e-07
YOR334W	2780.93	1696.18	3865.67	2.27904	1.18843	7.77483e-09	7.33084e-08
YPR053C	1459.66	890.106	2029.22	2.27975	1.18887	3.82285e-06	2.04738e-05
YBR239C	3786.65	2308.65	5264.65	2.28041	1.18929	2.7035e-09	2.76125e-08
YNL225C	2569.32	1564.62	3574.02	2.28427	1.19173	3.02627e-06	1.67057e-05
YLL027W	5487.75	3341.11	7634.38	2.28498	1.19218	1.44022e-09	1.55055e-08
YOR264W	7190.35	4372.29	10008.4	2.28905	1.19475	8.63615e-10	9.66514e-09
YDL223C	2703.32	1643.66	3762.97	2.28938	1.19496	1.01996e-06	6.29591e-06
YDR314C	2647.12	1608.58	3685.66	2.29125	1.19613	4.15113e-09	4.10321e-08
YOR009W	1147.01	696.631	1597.39	2.29302	1.19725	1.33754e-07	1.002e-06
YJL103C	2146.81	1302.16	2991.46	2.2973	1.19994	5.90331e-09	5.69005e-08
YJL216C	837.196	507.142	1167.25	2.30163	1.20265	6.5626e-07	4.2654e-06
YBR161W	2672.25	1617.49	3727.01	2.30419	1.20426	4.96665e-09	4.86362e-08
YCL016C	2599.37	1573.29	3625.45	2.30437	1.20437	6.04182e-09	5.81594e-08
YOR070C	5633.42	3407.44	7859.41	2.30654	1.20573	7.52945e-10	8.51719e-09
YPL141C	8952.02	5409.05	12495	2.31002	1.2079	1.62475e-09	1.71906e-08
YBL097W	1968.01	1188.96	2747.05	2.31047	1.20818	1.05007e-08	9.65379e-08
YPL072W	1840.83	1111.64	2570.01	2.31191	1.20908	7.6455e-08	6.04742e-07
YCR020W-B	817.069	493.181	1140.96	2.31346	1.21005	6.02716e-07	3.93126e-06
YPL116W	6563.99	3959.7	9168.28	2.3154	1.21126	3.97309e-10	4.72663e-09
YDR364C	3847.33	2320.29	5374.37	2.31625	1.21179	1.77196e-09	1.85614e-08
YGL254W	2469.06	1488.75	3449.38	2.31697	1.21224	4.90144e-09	4.80615e-08
YLR165C	1210.73	729.898	1691.56	2.31754	1.21259	6.17513e-08	5.00608e-07
YOR023C	5668.31	3416.88	7919.74	2.31783	1.21277	6.29769e-10	7.20127e-09
YGR278W	3050	1838.36	4261.64	2.31817	1.21299	2.76858e-09	2.816e-08
YMR135C	3980.37	2397.64	5563.11	2.32025	1.21428	1.24766e-09	1.36317e-08
YDR344C	165.651	99.6977	231.605	2.32307	1.21603	0.00176349	0.00491906
YLR363C	1883.61	1132.8	2634.42	2.32559	1.2176	1.31002e-08	1.19246e-07
YLR210W	2210.59	1328.05	3093.13	2.32907	1.21975	7.00877e-09	6.68557e-08
YLR451W	6759.99	4056.32	9463.66	2.33306	1.22223	4.22947e-10	5.01543e-09
YNR056C	212.005	127.114	296.896	2.33567	1.22384	0.000577547	0.00184354
YNR069C	1863	1115.8	2610.21	2.33933	1.22609	6.81873e-09	6.52966e-08
YAL028W	1449.29	867.902	2030.68	2.33976	1.22636	1.48134e-08	1.33357e-07
YFR017C	1002.22	600.089	1404.35	2.34024	1.22666	3.66274e-05	0.000156999
YLR266C	4110.85	2460.27	5761.44	2.34179	1.22761	9.43496e-10	1.04943e-08
YGL212W	1479.13	885.107	2073.16	2.34226	1.2279	1.96826e-08	1.72963e-07
YDR004W	3492.34	2086.39	4898.29	2.34774	1.23127	1.29836e-09	1.41228e-08
YPL257W	527.114	314.88	739.349	2.34804	1.23146	3.50871e-06	1.90475e-05
YJR083C	1959.7	1170.59	2748.82	2.34823	1.23157	0.000183971	0.0006641
YML095C	1167.8	697.254	1638.34	2.34971	1.23248	5.9155e-08	4.81877e-07
YDR370C	3459.73	2063.94	4855.52	2.35255	1.23422	1.35834e-09	1.471e-08
YKL187C	1472.39	878.151	2066.63	2.35339	1.23474	3.1971e-08	2.70304e-07
YJL065C	2968.91	1770.36	4167.45	2.35401	1.23512	1.95547e-09	2.04256e-08
YPL233W	2323.51	1385.42	3261.59	2.35422	1.23525	2.15296e-07	1.54376e-06
YKL124W	2628.14	1565.42	3690.85	2.35774	1.2374	1.66825e-09	1.76102e-08
YOR120W	4958.5	2952.86	6964.13	2.35844	1.23783	2.3268e-10	2.90909e-09
YLR149C	2160.78	1286.1	3035.47	2.36022	1.23892	1.75103e-09	1.83683e-08
YNL309W	2572.44	1530.26	3614.63	2.3621	1.24007	1.74337e-09	1.83141e-08
YDR018C	212.27	126.244	298.297	2.36287	1.24054	0.000418912	0.00138149
YJR155W	1742.27	1035.43	2449.12	2.36531	1.24203	8.08556e-09	7.57533e-08
YEL028W	520.808	309.41	732.206	2.36646	1.24273	4.19737e-05	0.000177742
YMR271C	1082.47	643.016	1521.92	2.36684	1.24296	6.17943e-08	5.00608e-07
YHL050C	3423.96	2032.46	4815.46	2.36928	1.24445	7.06561e-10	8.01713e-09
YPR061C	1066.44	632.473	1500.41	2.37228	1.24628	5.31197e-08	4.3512e-07
YDL105W	1205.56	714.83	1696.29	2.37299	1.24671	3.75198e-08	3.13973e-07
YIL084C	3056.78	1811.98	4301.58	2.37396	1.2473	8.91511e-10	9.9471e-09
YJL209W	4596.53	2723.68	6469.38	2.37523	1.24807	3.74772e-10	4.48023e-09
YIR010W	4719.36	2795.04	6643.69	2.37696	1.24912	4.83193e-05	0.000201714
YBR063C	2205.09	1304.84	3105.34	2.37986	1.25088	2.56282e-09	2.62931e-08
YOR047C	8544.83	5056.18	12033.5	2.37995	1.25093	4.97046e-07	3.30049e-06
YLR455W	2832.57	1674.38	3990.76	2.38342	1.25304	1.35423e-09	1.46871e-08
YML005W	3274.18	1935.19	4613.17	2.38383	1.25328	7.92471e-10	8.92318e-09
YOR073W	2779.3	1639.96	3918.65	2.38948	1.2567	1.89833e-05	8.67202e-05
YGR065C	6544.87	3861.31	9228.43	2.38997	1.257	7.79311e-08	6.11817e-07
YJR154W	1185.42	698.197	1672.65	2.39567	1.26043	2.61125e-08	2.23077e-07
YKL055C	965.926	568.396	1363.46	2.39878	1.2623	7.01242e-08	5.59474e-07
YBL019W	2239.64	1317.34	3161.94	2.40025	1.26318	1.43041e-09	1.54225e-08
YPL219W	3234	1901.53	4566.48	2.40148	1.26392	3.74443e-10	4.48023e-09
YBL010C	1447.28	850.634	2043.92	2.40282	1.26473	1.0231e-08	9.41767e-08
YLR233C	2156.81	1266.99	3046.63	2.40462	1.26581	1.49216e-09	1.59481e-08
YNL025C	1955.27	1148.37	2762.17	2.40529	1.26621	2.62097e-09	2.6844e-08
YMR094W	1161.78	682.159	1641.39	2.40617	1.26674	2.52926e-08	2.16575e-07
YML128C	6999.39	4109.14	9889.64	2.40674	1.26708	1.71384e-07	1.2533e-06
YFL027C	3230.93	1896.67	4565.19	2.40694	1.2672	4.4263e-10	5.17385e-09
YGL090W	1784.29	1047.31	2521.27	2.40738	1.26746	3.31953e-09	3.34405e-08
YLR135W	2579.65	1513.03	3646.27	2.40991	1.26898	9.3573e-05	0.000362669
YJR039W	3946.75	2312.38	5581.13	2.41359	1.27118	1.66079e-10	2.13439e-09
YEL019C	725.274	424.515	1026.03	2.41695	1.27319	2.72432e-07	1.91613e-06
YKL171W	4640.11	2714.33	6565.89	2.41897	1.27439	1.14966e-10	1.50108e-09
YFR034C	4411.8	2580.77	6242.84	2.41899	1.2744	1.94956e-10	2.47527e-09
YHR006W	10776.9	6301.08	15252.8	2.42067	1.27541	2.6731e-11	3.88258e-10
YOR190W	218.509	127.588	309.43	2.42523	1.27812	0.000313482	0.00106627
YPR036W-A	25327.3	14787.4	35867.2	2.42553	1.2783	0.000212623	0.000754895
YER077C	6412.87	3742.8	9082.94	2.42678	1.27904	5.66352e-11	7.781e-10
YPL155C	4344.22	2534.62	6153.81	2.4279	1.27971	9.78775e-11	1.2917e-09
YMR257C	4841.97	2824.4	6859.54	2.42867	1.28017	8.79925e-11	1.17111e-09
YPL005W	2134.79	1245.24	3024.34	2.42873	1.2802	9.44831e-10	1.04943e-08
YCR091W	1782.53	1039.61	2525.45	2.42923	1.2805	1.13832e-09	1.25113e-08
YBR228W	1976.38	1151.92	2800.85	2.43147	1.28183	1.48293e-09	1.58725e-08
YOR054C	3573.09	2082.18	5064	2.43207	1.28219	2.98279e-10	3.61866e-09
YKL139W	3681.36	2142.17	5220.55	2.43703	1.28513	9.24973e-08	7.14743e-07
YOR044W	1875.98	1091.4	2660.56	2.43775	1.28555	1.96875e-09	2.05352e-08
YDR118W	2481.4	1440.29	3522.51	2.44569	1.29024	4.46686e-10	5.20959e-09
YJL157C	12944.9	7508.39	18381.3	2.44811	1.29167	1.7025e-11	2.60107e-10
YPR168W	1504.85	872.632	2137.07	2.44899	1.29219	4.02403e-09	3.99905e-08
YLR376C	697.093	403.819	990.367	2.4525	1.29425	1.29114e-06	7.81905e-06
YEL011W	4329.84	2505.58	6154.1	2.45615	1.2964	2.47845e-11	3.6285e-10
YIL164C	2213.94	1279.07	3148.81	2.46181	1.29972	6.01368e-10	6.89793e-09
YIL082W-A	4397.46	2538.09	6256.83	2.46517	1.30169	3.79302e-11	5.37151e-10
YDR076W	958.958	553.239	1364.68	2.4667	1.30258	2.30843e-08	1.99991e-07
YGR248W	907.404	523.264	1291.54	2.46824	1.30349	0.000123955	0.000467627
YOR305W	2693.04	1550.76	3835.31	2.47318	1.30636	1.21974e-09	1.33464e-08
YLL066C	17473.3	10059.4	24887.2	2.47401	1.30685	6.31069e-12	1.01246e-10
YJL089W	513.015	295.291	730.739	2.47464	1.30722	8.74402e-07	5.52712e-06
YML041C	2317.85	1334.01	3301.69	2.475	1.30743	5.76452e-10	6.6328e-09
YPL135W	10579.1	6087.37	15070.8	2.47575	1.30787	5.44018e-06	2.79759e-05
YBR131W	2773.98	1594.43	3953.53	2.47958	1.3101	2.02668e-10	2.56876e-09
YGL003C	4632.33	2658.37	6606.3	2.4851	1.3133	3.03182e-11	4.35211e-10
YJR136C	2321.97	1330.49	3313.45	2.49039	1.31637	3.15082e-10	3.80702e-09
YPL213W	2329.63	1334.04	3325.22	2.49259	1.31765	4.08248e-10	4.84893e-09
YOL159C-A	442.276	252.869	631.683	2.49806	1.32081	2.76709e-06	1.53904e-05
YER040W	6190.9	3539.36	8842.45	2.49832	1.32096	1.17576e-11	1.83439e-10
YLL057C	511.785	292.395	731.175	2.50065	1.3223	9.8733e-07	6.12012e-06
YOR304C-A	812.936	464.448	1161.42	2.50066	1.32231	6.27908e-08	5.08123e-07
YPL039W	1612.44	920.775	2304.1	2.50235	1.32329	1.27751e-09	1.39166e-08
YHL028W	4879.39	2785.74	6973.05	2.50312	1.32373	2.5632e-11	3.7377e-10
YDR386W	2004.36	1143.98	2864.73	2.50418	1.32434	9.38081e-08	7.24112e-07
YIL006W	2905.34	1656.16	4154.52	2.50853	1.32684	4.77557e-07	3.19412e-06
YIL119C	3415.98	1946.77	4885.18	2.50937	1.32733	2.86373e-11	4.13501e-10
YMR030W	1469.04	836.516	2101.57	2.51229	1.329	8.79642e-08	6.84744e-07
YDR520C	3126.81	1779.78	4473.84	2.51371	1.32982	6.80345e-11	9.21412e-10
YBL103C	4974.79	2831.13	7118.45	2.51435	1.33018	1.50989e-11	2.31161e-10
YHR036W	2360.28	1342.94	3377.63	2.5151	1.33061	1.78749e-10	2.28923e-09
YER139C	1356	771.434	1940.57	2.51553	1.33086	2.25153e-09	2.32869e-08
YGL251C	3529.09	2007.6	5050.58	2.51573	1.33098	3.75777e-11	5.33184e-10
YMR180C	2132.49	1213.09	3051.89	2.5158	1.33102	2.47277e-10	3.06557e-09
YER180C	2168.23	1233.21	3103.25	2.5164	1.33136	2.53118e-10	3.12745e-09
YKL075C	2584.52	1467.64	3701.41	2.52202	1.33458	1.16463e-10	1.51794e-09
YNL125C	7606.9	4318.61	10895.2	2.52285	1.33505	1.39271e-09	1.50381e-08
YHR105W	843.414	478.443	1208.38	2.52566	1.33666	2.13645e-08	1.86407e-07
YML064C	2298.68	1303.47	3293.88	2.52702	1.33743	1.09262e-10	1.43168e-09
YPR085C	3131.24	1775.35	4487.14	2.52747	1.3377	6.11912e-11	8.36211e-10
YGR287C	1583.41	897.724	2269.09	2.52761	1.33777	8.05084e-10	9.03756e-09
YGL075C	1315.88	745.638	1886.12	2.52954	1.33887	3.19882e-09	3.22687e-08
YGR075C	964.331	546.178	1382.48	2.5312	1.33982	1.22614e-08	1.12026e-07
YJR056C	2380.19	1347.51	3412.86	2.53272	1.34069	1.74321e-10	2.23641e-09
YBL084C	4475.13	2530.2	6420.06	2.53738	1.34334	1.1598e-11	1.81333e-10
YDL231C	14241.3	8044.2	20438.4	2.54076	1.34526	2.15915e-12	3.65517e-11
YMR144W	2010.13	1134.6	2885.66	2.54332	1.34671	4.46756e-06	2.36005e-05
YCR037C	9053.98	5106.7	13001.3	2.54592	1.34819	3.02948e-12	5.03592e-11
YNR058W	1424.4	802.105	2046.7	2.55166	1.35143	8.31851e-10	9.32382e-09
YIR015W	934.604	526.206	1343	2.55224	1.35176	9.65098e-09	8.92837e-08
YPR141C	1894.19	1065.79	2722.59	2.55452	1.35305	1.212e-05	5.82583e-05
YJR053W	1900.08	1068.81	2731.35	2.55551	1.35361	2.15275e-10	2.70526e-09
YJR004C	2892.37	1619.42	4165.33	2.57212	1.36296	3.13408e-11	4.49016e-10
YDR323C	1656.15	926.773	2385.52	2.57401	1.36402	3.15356e-10	3.80702e-09
YGR070W	8172.57	4572.45	11772.7	2.5747	1.3644	9.09234e-13	1.64916e-11
YHR153C	344.333	192.566	496.1	2.57626	1.36528	6.56992e-06	3.33661e-05
YMR136W	6730.04	3762.68	9697.4	2.57726	1.36584	1.4795e-12	2.56355e-11
YLR385C	891.501	498.366	1284.64	2.57769	1.36608	6.87253e-09	6.56411e-08
YJL105W	164.35	91.8325	236.867	2.57934	1.367	0.000460705	0.00150383
YGL010W	854.858	476.989	1232.73	2.5844	1.36983	4.2298e-05	0.00017891
YDR191W	1286.37	717.574	1855.16	2.58533	1.37035	1.06918e-09	1.17865e-08
YDL216C	1434.64	797.64	2071.63	2.5972	1.37696	1.2198e-08	1.11585e-07
YDR499W	2552.96	1419.28	3686.63	2.59754	1.37715	6.29655e-10	7.20127e-09
YPL113C	378.476	210.285	546.667	2.59965	1.37832	2.70087e-06	1.50676e-05
YMR068W	1485.47	825.234	2145.71	2.60013	1.37858	3.3201e-10	4.00151e-09
YMR120C	11549	6415.85	16682.2	2.60015	1.3786	1.04858e-12	1.87422e-11
YJL181W	2613.11	1451.43	3774.8	2.60075	1.37893	2.10092e-11	3.12549e-10
YNL187W	2113.93	1173.41	3054.46	2.60307	1.38021	6.90147e-11	9.30814e-10
YHR180W	263.51	146.221	380.799	2.60427	1.38088	3.27828e-05	0.000141757
YOL162W	371.931	206.25	537.612	2.6066	1.38217	1.73448e-06	1.01856e-05
YDR228C	4534.33	2513.68	6554.98	2.60772	1.38279	3.46266e-12	5.69175e-11
YKR041W	341.547	189.34	493.754	2.60776	1.38281	5.16997e-06	2.67169e-05
YPL269W	3027.59	1677.81	4377.36	2.60898	1.38348	1.37817e-11	2.11875e-10
YLR082C	1715.33	950.518	2480.15	2.60926	1.38364	8.99177e-08	6.97004e-07
YFL066C	5493	3043.83	7942.18	2.60927	1.38365	2.79181e-12	4.65134e-11
YER111C	6507.85	3600.19	9415.52	2.61529	1.38697	2.51673e-08	2.16238e-07
YDR459C	3261.62	1804.28	4718.95	2.61543	1.38705	2.85198e-11	4.12613e-10
YPR111W	3608.42	1994.19	5222.64	2.61893	1.38898	3.95073e-12	6.46516e-11
YCR025C	134.363	74.2478	194.479	2.61932	1.38919	0.00121845	0.00353116
YGR066C	124.4	68.6891	180.111	2.62212	1.39074	0.00132403	0.00380271
YOR348C	6197.4	3421.11	8973.69	2.62303	1.39124	3.80191e-06	2.03913e-05
YGR113W	2848.48	1572.33	4124.62	2.62324	1.39135	1.28872e-11	1.99373e-10
YOL084W	2164.69	1194.81	3134.58	2.6235	1.39149	2.55686e-09	2.62931e-08
YGR043C	571.109	315.158	827.061	2.62427	1.39192	7.92975e-08	6.21882e-07
YBL025W	1162.18	640.725	1683.63	2.6277	1.3938	1.10235e-09	1.21341e-08
YER054C	682.378	375.526	989.229	2.63425	1.39739	0.0001316	0.000493434
YPL124W	1043.95	574.493	1513.41	2.63433	1.39744	0.00113186	0.00330755
YPL236C	3088.49	1699.07	4477.9	2.63549	1.39807	7.21542e-12	1.15009e-10
YPR193C	249.387	136.822	361.953	2.64543	1.4035	3.03975e-05	0.000132611
YML091C	11559.1	6329.07	16789.2	2.65271	1.40747	1.81716e-13	3.66153e-12
YGR109W-B	3068.04	1678.91	4457.17	2.6548	1.4086	4.22104e-12	6.89218e-11
YCR014C	2647.17	1447.79	3846.56	2.65686	1.40972	1.50289e-09	1.60395e-08
YPL133C	2470.11	1350.52	3589.69	2.658	1.41034	1.35513e-11	2.08769e-10
YLL025W	175.675	96.0416	255.309	2.65832	1.41051	0.000267977	0.000927776
YGL249W	328.099	179.295	476.903	2.65988	1.41136	3.84292e-06	2.05514e-05
YOL164W	3358.37	1831.92	4884.83	2.66651	1.41495	2.29909e-12	3.85661e-11
YPL167C	4545.7	2479.26	6612.14	2.66698	1.41521	1.08709e-12	1.93365e-11
YPR174C	2259.61	1230.96	3288.27	2.67131	1.41755	1.79324e-11	2.72839e-10
YGR030C	1043.7	568.366	1519.03	2.67263	1.41826	1.39248e-09	1.50381e-08
YHL009W-B	1915.16	1039.51	2790.81	2.68473	1.42478	1.82672e-06	1.06592e-05
YPR202W	2751.03	1493.07	4009	2.68508	1.42496	3.27087e-12	5.40061e-11
YBR293W	3419.32	1852.54	4986.1	2.69149	1.42841	1.50301e-07	1.11106e-06
YGR006W	1272.63	689.225	1856.03	2.69292	1.42917	2.66023e-10	3.26499e-09
YBR152W	1365.08	739.258	1990.91	2.69312	1.42928	1.42103e-07	1.05595e-06
YKL050C	1746.63	945.288	2547.98	2.69545	1.43053	2.21655e-11	3.27765e-10
YDR309C	7079.65	3830.24	10329.1	2.69671	1.4312	1.95395e-13	3.92068e-12
YPL250C	8148.88	4404.2	11893.6	2.70051	1.43323	7.26345e-06	3.64608e-05
YPR158W	2903.18	1568.45	4237.91	2.70197	1.43401	2.529e-12	4.22303e-11
YLR393W	1976.1	1067.13	2885.08	2.7036	1.43488	1.14874e-11	1.80369e-10
YJL025W	3023.99	1631.28	4416.7	2.70751	1.43697	2.12305e-12	3.61066e-11
YML053C	1574.85	849.302	2300.4	2.70858	1.43754	0.000871446	0.00263095
YPL255W	2236.63	1205.81	3267.45	2.70975	1.43816	1.2115e-07	9.15961e-07
YDL044C	2375	1277.24	3472.76	2.71896	1.44306	1.04853e-06	6.46142e-06
YFR015C	4704.87	2529.93	6879.82	2.71938	1.44328	1.29858e-13	2.69372e-12
YJL168C	6377.27	3429.08	9325.45	2.71952	1.44335	1.95719e-11	2.92942e-10
YER053C-A	1566.01	841.868	2290.16	2.72033	1.44378	0.00335212	0.00868885
YHR033W	3739.64	2007.17	5472.11	2.72629	1.44694	2.11602e-10	2.66822e-09
YKL108W	2322.87	1245.07	3400.67	2.73132	1.4496	0.000541521	0.00174062
YNL328C	568.631	304.396	832.865	2.73612	1.45213	2.88155e-08	2.44749e-07
YBR065C	2700.97	1444.74	3957.2	2.73904	1.45367	1.87385e-12	3.20163e-11
YPR057W	3533.29	1889.69	5176.9	2.73955	1.45394	1.94009e-11	2.90974e-10
YDL209C	1639.78	876.798	2402.77	2.74039	1.45438	2.36162e-11	3.46434e-10
YIR018W	1916.26	1023.69	2808.83	2.74382	1.45619	6.26955e-12	1.00806e-10
YBL075C	3502.25	1870.2	5134.31	2.74532	1.45698	5.36623e-13	1.02111e-11
YCR096C	1311.99	698.865	1925.12	2.75464	1.46186	0.000243137	0.000849707
YGL175C	1000.77	532.862	1468.68	2.75621	1.46269	3.49431e-10	4.19774e-09
YLR164W	518.105	275.565	760.645	2.76031	1.46483	1.93317e-07	1.39979e-06
YPL026C	7781.75	4133.23	11430.3	2.76545	1.46752	5.96231e-14	1.30286e-12
YER137C	368.705	195.61	541.8	2.76979	1.46978	1.69898e-06	1.0009e-05
YIR029W	1293.76	685.821	1901.69	2.77287	1.47138	6.80674e-11	9.21412e-10
YOL091W	418.718	221.886	615.549	2.77416	1.47205	2.51649e-07	1.78187e-06
YKR097W	861.247	455.915	1266.58	2.77811	1.4741	7.8424e-10	8.84402e-09
YML054C	2051.17	1084.95	3017.4	2.78114	1.47568	1.62193e-12	2.78412e-11
YDL133W	4360.34	2306.03	6414.66	2.78169	1.47596	1.5416e-13	3.136e-12
YNL077W	2097.96	1108.01	3087.91	2.78689	1.47866	2.26939e-12	3.81547e-11
YBR217W	892.617	470.332	1314.9	2.79569	1.48321	4.79091e-10	5.55594e-09
YLR446W	1087.66	573.056	1602.27	2.79601	1.48337	8.81039e-11	1.17111e-09
YBR211C	2716.75	1430.82	4002.68	2.79747	1.48412	6.45374e-13	1.20623e-11
YJL049W	2015.07	1060.96	2969.18	2.79858	1.4847	6.34783e-05	0.000257126
YEL063C	18690	9836.42	27543.6	2.80017	1.48551	4.73398e-13	9.07839e-12
YMR216C	15959.6	8391.36	23527.8	2.80381	1.48739	8.29387e-15	2.08451e-13
YEL023C	1522.47	798.761	2246.18	2.81208	1.49164	8.43891e-12	1.33071e-10
YFL041W-A	130.095	68.1016	192.088	2.8206	1.496	0.000562459	0.00180163
YDR089W	9027.18	4719.99	13334.4	2.82508	1.49829	9.45461e-15	2.36815e-13
YLR168C	4097.39	2140.18	6054.6	2.82902	1.5003	5.78652e-14	1.27581e-12
YJL201W	5813.23	3033.06	8593.4	2.83325	1.50246	2.61384e-14	6.13005e-13
YDR285W	1580.53	818.45	2342.61	2.86224	1.51715	8.16582e-05	0.000320881
YER121W	90.8848	47.0305	134.739	2.86493	1.5185	0.00254104	0.00676998
YPR160W	10797.9	5584.91	16010.8	2.8668	1.51944	8.73642e-07	5.52706e-06
YCR065W	10751.7	5558.3	15945.1	2.86869	1.52039	2.84569e-15	7.84856e-14
YDR043C	3452.38	1782.97	5121.79	2.87262	1.52236	4.10871e-14	9.16864e-13
YDL197C	4004.9	2064.52	5945.27	2.87973	1.52594	1.51254e-07	1.11607e-06
YML133C	8021.28	4130.86	11911.7	2.88359	1.52787	3.40993e-15	9.30027e-14
YLR288C	2729.45	1405.42	4053.47	2.88416	1.52815	1.69814e-13	3.43546e-12
YMR070W	3339.44	1718.53	4960.34	2.88638	1.52926	3.72073e-14	8.40474e-13
YEL072W	1644.09	845.984	2442.19	2.88681	1.52947	1.61094e-12	2.77172e-11
YLR312C	547.965	281.361	814.569	2.89511	1.53362	7.2328e-09	6.8637e-08
YMR164C	3316.3	1701.51	4931.09	2.89807	1.53509	2.92316e-14	6.81207e-13
YER024W	3540.44	1816.37	5264.5	2.89836	1.53524	3.69064e-14	8.38823e-13
YMR001C	9750.99	4998.53	14503.4	2.90154	1.53682	2.29598e-15	6.49578e-14
YEL039C	999.892	511.6	1488.18	2.90888	1.54046	4.23533e-11	5.97489e-10
YKR102W	2199.09	1125.11	3273.08	2.90912	1.54059	6.30442e-09	6.0608e-08
YHR061C	2642.44	1349.63	3935.24	2.91579	1.54389	8.09531e-14	1.7431e-12
YIL132C	515.856	263.259	768.452	2.919	1.54547	1.13954e-08	1.04633e-07
YLR313C	1830.8	933.803	2727.8	2.92117	1.54655	5.61198e-13	1.05695e-11
YPR151C	364.176	185.745	542.608	2.92126	1.54659	6.87494e-08	5.50893e-07
YOR178C	2467.95	1256.4	3679.49	2.92858	1.5502	8.99533e-07	5.65201e-06
YOR202W	4769.1	2426.04	7112.15	2.9316	1.55169	5.54018e-15	1.45908e-13
YGL056C	12060.6	6134.18	17987	2.93226	1.55201	7.64915e-16	2.2713e-14
YDR119W-A	685.598	348.379	1022.82	2.93593	1.55382	0.00116935	0.00341011
YPL281C	311.169	158.084	464.255	2.93677	1.55423	4.07167e-07	2.76094e-06
YOR393W	311.169	158.084	464.255	2.93677	1.55423	4.07167e-07	2.76094e-06
YMR105C	7115.56	3607.98	10623.1	2.94435	1.55795	5.56969e-13	1.05167e-11
YAR020C	96.0418	48.6445	143.439	2.94873	1.56009	0.00123207	0.00356782
YKR058W	2447.03	1238.08	3655.99	2.95296	1.56216	2.36838e-10	2.95605e-09
YOL158C	6413.72	3233.15	9594.28	2.96747	1.56923	2.46324e-13	4.86309e-12
YNL014W	1811.86	911.807	2711.91	2.97421	1.57251	1.98421e-13	3.95982e-12
YBR284W	1034.16	520.417	1547.9	2.97434	1.57257	6.69169e-12	1.07125e-10
YHR157W	280.644	141.163	420.125	2.97616	1.57345	1.19375e-06	7.27687e-06
YGL222C	3779	1900.01	5658	2.97788	1.57428	7.75519e-15	1.98204e-13
YER175W-A	78.2867	39.2978	117.276	2.98428	1.57738	0.0029531	0.00775558
YJR022W	912.388	457.548	1367.23	2.98816	1.57926	2.24499e-11	3.31305e-10
YKL222C	3158.2	1572.36	4744.04	3.01715	1.59319	5.54782e-15	1.45908e-13
YOR242C	304.369	151.491	457.247	3.01831	1.59374	1.80697e-06	1.05691e-05
YOR019W	876.021	435.514	1316.53	3.02293	1.59595	2.59446e-11	3.77581e-10
YER039C-A	137.984	68.5701	207.397	3.0246	1.59675	0.00118932	0.00346172
YPR120C	2176.6	1081.18	3272.02	3.02634	1.59758	3.36605e-14	7.70328e-13
YPR083W	3315.96	1647.01	4984.91	3.02664	1.59772	4.06258e-15	1.08788e-13
YKL048C	3967.38	1967.93	5966.83	3.03203	1.60028	2.59704e-15	7.21683e-14
YLR174W	1023.37	506.282	1540.46	3.04269	1.60535	4.49e-12	7.29897e-11
YGR179C	2096.04	1034.87	3157.22	3.05085	1.60921	1.00112e-06	6.19519e-06
YJL146W	3051.04	1499.51	4602.58	3.0694	1.61796	3.55469e-15	9.65931e-14
YBR165W	2789.34	1370.73	4207.96	3.06986	1.61817	5.9402e-15	1.54571e-13
YER104W	1052.62	517.043	1588.19	3.07168	1.61903	3.36245e-12	5.5394e-11
YDL020C	12945.3	6349.36	19541.2	3.07766	1.62183	3.02913e-17	1.05718e-15
YIL144W	3936.45	1929.81	5943.08	3.07962	1.62275	2.74505e-06	1.52909e-05
YCR063W	1622.93	795.019	2450.85	3.08275	1.62422	9.15958e-14	1.94946e-12
YGL209W	5366.49	2628.61	8104.38	3.08314	1.6244	2.38085e-16	7.42905e-15
YPR119W	8188.9	4006.92	12370.9	3.08738	1.62638	7.05839e-17	2.36264e-15
YLR125W	495.724	242.263	749.185	3.09244	1.62875	3.39177e-09	3.40286e-08
YGR188C	2062.35	1007.87	3116.84	3.09252	1.62878	1.59374e-09	1.69111e-08
YMR159C	413.929	201.701	626.156	3.10438	1.63431	1.57778e-07	1.15955e-06
YDL214C	329.6	160.464	498.737	3.1081	1.63603	9.65252e-08	7.43526e-07
YBR098W	1934.83	938.731	2930.92	3.12222	1.64257	3.5166e-11	4.99927e-10
YBL074C	1512.96	733.383	2292.53	3.12597	1.6443	8.83262e-14	1.8908e-12
YOR025W	6569.86	3154.6	9985.12	3.16526	1.66232	2.50008e-17	8.80889e-16
YDR130C	2120.71	1017.8	3223.61	3.16723	1.66322	3.7116e-15	1.00118e-13
YFL065C	370.059	177.597	562.522	3.1674	1.6633	4.08666e-08	3.39281e-07
YER189W	346.164	166.083	526.245	3.16857	1.66383	3.56533e-08	3.00401e-07
YDL211C	1936.06	927.099	2945.01	3.17659	1.66748	7.93986e-15	2.00925e-13
YER044C-A	574.762	274.991	874.532	3.18022	1.66913	2.63341e-10	3.23747e-09
YER067W	2748.36	1311.6	4185.13	3.19085	1.67394	5.69797e-15	1.49323e-13
YLL063C	1568.31	745.706	2390.91	3.20624	1.68088	1.50345e-14	3.64192e-13
YCR089W	5061.88	2401.26	7722.5	3.21601	1.68527	9.57104e-14	2.03116e-12
YML107C	2436.51	1155.67	3717.35	3.21662	1.68555	7.10712e-16	2.1189e-14
YOR077W	1083.53	512.975	1654.09	3.22451	1.68908	4.41046e-10	5.17385e-09
YHR090C	2146.9	1010.89	3282.91	3.24756	1.69935	2.7359e-08	2.33082e-07
YEL048C	1139.01	535.781	1742.24	3.25178	1.70123	1.00924e-07	7.76596e-07
YPL253C	1748.96	817.99	2679.93	3.27623	1.71204	2.63322e-15	7.28986e-14
YKR101W	1780.35	832.038	2728.66	3.27949	1.71347	2.55123e-15	7.11639e-14
YGR108W	11209.1	5233.92	17184.3	3.28326	1.71513	1.36528e-18	5.46407e-17
YBR184W	654.457	305.252	1003.66	3.28797	1.7172	2.08575e-11	3.10921e-10
YDR147W	4031.11	1873.92	6188.31	3.30234	1.72349	1.32678e-17	4.7894e-16
YCR006C	627.378	290.988	963.769	3.31206	1.72773	1.8103e-11	2.74867e-10
YFR053C	29173.9	13524.4	44823.3	3.31425	1.72868	2.99367e-14	6.95438e-13
YPR007C	414.095	191.69	636.5	3.32047	1.73139	2.00286e-09	2.08615e-08
YIR019C	1649.64	761.218	2538.07	3.33422	1.73735	3.6006e-08	3.02681e-07
YKL188C	2447.6	1128.19	3767.02	3.33899	1.73941	7.99267e-17	2.63937e-15
YMR100W	10579.2	4870.84	16287.6	3.34391	1.74153	2.54042e-19	1.12022e-17
YFR027W	843.565	387.117	1300.01	3.35819	1.74768	2.56949e-05	0.000114261
YLR315W	801.781	367.463	1236.1	3.36387	1.75012	8.76047e-09	8.14547e-08
YDR216W	5830.83	2664.81	8996.85	3.37617	1.75539	2.60922e-19	1.14371e-17
YFL064C	291.667	133.09	450.244	3.38299	1.7583	3.84416e-08	3.20957e-07
YPR030W	1977.38	899.506	3055.26	3.39659	1.76409	1.02256e-16	3.33191e-15
YLR263W	1645.11	744.647	2545.58	3.4185	1.77336	8.15317e-08	6.38044e-07
YIR042C	2202.25	994.525	3409.98	3.42876	1.77769	6.40033e-17	2.15215e-15
YLR457C	1094.59	491.377	1697.79	3.45517	1.78876	2.13581e-12	3.62399e-11
YLR462W	161.201	72.3385	250.063	3.45685	1.78946	5.47916e-05	0.000226423
YDR437W	666.316	299.006	1033.63	3.45687	1.78947	1.59561e-12	2.75177e-11
YPL209C	706.21	315.917	1096.5	3.47086	1.79529	1.10546e-07	8.41845e-07
YOR376W-A	371.658	166.181	577.136	3.47293	1.79615	1.20777e-09	1.32451e-08
YPL258C	1830.7	814.41	2847	3.49578	1.80561	5.14343e-17	1.75353e-15
YPL148C	810.291	360.148	1260.43	3.49977	1.80726	3.40265e-13	6.64645e-12
YKR104W	703.769	312.224	1095.31	3.50811	1.81069	6.04608e-13	1.1358e-11
YER173W	3155.16	1395.61	4914.7	3.52154	1.81621	1.19421e-18	4.88563e-17
YJR097W	953.017	420.303	1485.73	3.5349	1.82167	2.0238e-14	4.83873e-13
YNR034W-A	1165.69	509.35	1822.04	3.57718	1.83882	8.17816e-16	2.41863e-14
YDL222C	512.169	223.575	800.763	3.58163	1.84061	1.26184e-11	1.95993e-10
YMR198W	2398.03	1044.1	3751.97	3.59349	1.84538	7.9907e-13	1.47109e-11
YML037C	1478.89	643.508	2314.28	3.59634	1.84653	8.75421e-17	2.87795e-15
YFR026C	604.281	262.921	945.642	3.59667	1.84666	1.40083e-12	2.45029e-11
YNL144C	2938.53	1275.03	4602.04	3.60936	1.85174	1.76625e-19	8.02882e-18
YNL194C	326.95	141.236	512.664	3.62985	1.85991	1.32915e-09	1.44363e-08
YOR062C	3026.64	1307.29	4745.99	3.63041	1.86013	1.54033e-19	7.08935e-18
YJL213W	4959.27	2134.58	7783.96	3.6466	1.86655	8.39418e-21	4.75498e-19
YJR152W	2834.6	1218.88	4450.32	3.65117	1.86836	1.06636e-19	5.16624e-18
YER066W	751.25	321.835	1180.66	3.66854	1.87521	3.61538e-14	8.24261e-13
YKR103W	3210.22	1373.27	5047.16	3.67529	1.87786	5.9998e-20	2.96527e-18
YAR023C	814.342	348.034	1280.65	3.67967	1.87958	1.63334e-14	3.93068e-13
YHL024W	1832.8	776.525	2889.07	3.72051	1.8955	1.09987e-18	4.52484e-17
YDR534C	956.301	403.3	1509.3	3.74239	1.90396	1.21645e-14	2.99596e-13
YOR064C	1937.34	815.501	3059.18	3.75129	1.90739	6.73317e-19	2.86607e-17
YBR138C	2321.99	974.482	3669.5	3.76559	1.91288	2.7505e-08	2.33888e-07
YER039C	536.42	224.731	848.109	3.77388	1.91605	1.00175e-12	1.80807e-11
YFL020C	342.957	143.516	542.399	3.77937	1.91815	2.96884e-10	3.60768e-09
YKL217W	932.605	390.01	1475.2	3.78247	1.91933	7.93886e-05	0.000312964
YKR077W	2559.68	1061.68	4057.68	3.82194	1.93431	2.37217e-20	1.22158e-18
YDR451C	5736.71	2377.73	9095.7	3.82538	1.9356	1.63424e-22	1.12472e-20
YPL267W	1770.06	732.409	2807.72	3.83354	1.93868	3.55118e-08	2.99552e-07
YGL194C	5769.24	2385.89	9152.59	3.83614	1.93966	1.69246e-22	1.15401e-20
YJL113W	3022.03	1248.13	4795.92	3.84248	1.94204	4.29357e-10	5.06696e-09
YAL064W	76.1114	31.4178	120.805	3.84512	1.94303	0.000383277	0.00127597
YMR204C	1466.4	605.143	2327.67	3.84647	1.94354	1.99721e-18	7.90724e-17
YKL220C	1791.65	734.893	2848.41	3.87596	1.95455	1.13749e-19	5.40416e-18
YDL109C	3024.54	1237.07	4812.02	3.88987	1.95972	1.85319e-21	1.13724e-19
YNR009W	2747.22	1123.56	4370.88	3.89022	1.95985	8.16351e-21	4.66016e-19
YHR210C	1251.23	509.058	1993.41	3.91588	1.96934	6.38082e-18	2.39737e-16
YBR043C	8802.26	3576.85	14027.7	3.9218	1.97152	1.09888e-23	8.70121e-22
YLL038C	4929.49	2002.55	7856.43	3.92322	1.97204	6.82133e-23	5.02323e-21
YHR199C-A	645.164	261.635	1028.69	3.93179	1.97519	2.80518e-10	3.43146e-09
YPL230W	485.11	192.84	777.38	4.03121	2.01121	4.2134e-07	2.84917e-06
YGL193C	439.393	174.374	704.411	4.03967	2.01424	1.4726e-12	2.5576e-11
YDR528W	3932.95	1559.4	6306.51	4.04419	2.01585	3.15983e-23	2.39887e-21
YPL060C-A	1883.74	744.924	3022.56	4.05754	2.02061	7.37533e-15	1.8924e-13
YIR031C	8044.85	3180.07	12909.6	4.05955	2.02132	6.7867e-25	6.37796e-23
YMR206W	65.9519	25.9352	105.969	4.0859	2.03065	0.000518838	0.00167209
YJL194W	5350.84	2082.19	8619.49	4.13963	2.0495	1.16006e-24	1.05466e-22
YDR448W	5402.65	2083.67	8721.63	4.1857	2.06547	5.28644e-25	5.05576e-23
YOR028C	2526.31	973.054	4079.57	4.19254	2.06782	4.01204e-23	3.01476e-21
YNL034W	217.502	83.7568	351.248	4.19366	2.06821	7.88614e-09	7.4168e-08
YPL272C	1457.28	560.753	2353.81	4.19758	2.06956	2.09113e-20	1.08444e-18
YML027W	4745.17	1823.05	7667.3	4.20575	2.07236	6.84219e-25	6.37796e-23
YFL052W	283.519	108.417	458.62	4.23015	2.08071	1.28539e-10	1.66648e-09
YBL029W	1769.82	666.696	2872.95	4.30924	2.10743	3.23471e-22	2.08951e-20
YJR021C	1389.26	516.471	2262.05	4.37982	2.13087	3.65472e-08	3.0653e-07
YBR270C	1968.63	729.395	3207.86	4.39797	2.13684	4.27367e-23	3.17892e-21
YGR174W-A	116.496	43.1479	189.844	4.39984	2.13745	2.78194e-06	1.54613e-05
YFL050C	7421.19	2745.96	12096.4	4.40517	2.1392	2.08069e-27	2.59698e-25
YGL259W	156.332	57.8188	254.845	4.40764	2.14001	6.08208e-08	4.93809e-07
YCR020C	883.12	326.254	1439.99	4.41369	2.14198	2.14284e-18	8.43842e-17
YJL110C	12471.2	4475.98	20466.4	4.5725	2.19298	1.83888e-29	2.76357e-27
YLR318W	2893.1	1028.33	4757.86	4.6268	2.21001	4.1776e-26	4.59162e-24
YDR082W	3271.07	1161.65	5380.49	4.63176	2.21156	1.65859e-26	1.87906e-24
YMR251W	102.455	36.3692	168.54	4.63414	2.2123	4.1276e-06	2.19305e-05
YPL186C	545.376	192.992	897.759	4.6518	2.21779	1.89929e-10	2.41561e-09
YMR169C	2556.49	904.105	4208.88	4.6553	2.21888	2.43255e-26	2.71414e-24
YMR175W	102.735	36.1409	169.33	4.68528	2.22813	6.23924e-06	3.18184e-05
YMR018W	308.866	107.553	510.179	4.7435	2.24595	1.03015e-12	1.85024e-11
YOR180C	1045.29	361.431	1729.14	4.78415	2.25826	2.20357e-21	1.33009e-19
YGR236C	62.8367	21.6085	104.065	4.81593	2.26782	0.000211479	0.000751608
YBR298C	2670.96	896.928	4444.99	4.9558	2.30912	2.28096e-27	2.7995e-25
YGR161C	12595.5	4225.97	20965	4.96099	2.31063	1.04241e-19	5.08364e-18
YHL016C	2738.13	913.426	4562.83	4.99529	2.32057	1.43757e-28	1.99741e-26
YOL165C	287.114	95.1627	479.065	5.03417	2.33175	1.38467e-12	2.42778e-11
YGR289C	2320.84	766.519	3875.16	5.05553	2.33786	3.17402e-28	4.17383e-26
YHR022C	1441.49	472.71	2410.27	5.09882	2.35016	1.80174e-25	1.84278e-23
YFL034C-A	8591.2	2804.85	14377.5	5.12597	2.35782	1.66976e-32	3.15286e-30
YPL187W	53.5189	17.377	89.6608	5.15974	2.3673	0.000529594	0.00170377
YDL204W	6041.12	1937.28	10145	5.23671	2.38866	5.42307e-13	1.02927e-11
YOR100C	267.335	84.9476	449.723	5.29412	2.40439	7.27233e-13	1.34556e-11
YPR153W	558.891	176.971	940.811	5.3162	2.4104	1.61506e-14	3.89944e-13
YOR313C	840.21	265.926	1414.49	5.31913	2.41119	1.94879e-16	6.18572e-15
YKR075C	2380.88	731.962	4029.8	5.50548	2.46087	9.7443e-31	1.5946e-28
YGR109C	1480.03	441.223	2518.85	5.70879	2.51318	1.69459e-28	2.31092e-26
YBL112C	151.036	44.3996	257.673	5.80349	2.53692	1.46266e-09	1.56783e-08
YNL289W	10079.4	2941.83	17216.9	5.85247	2.54904	6.28672e-38	1.59639e-35
YMR065W	1973.77	573.975	3373.56	5.87753	2.55521	1.09143e-31	1.91364e-29
YGL146C	524.253	150.665	897.841	5.95919	2.57512	1.18969e-20	6.44181e-19
YOR072W	100.166	28.1046	172.228	6.1281	2.61544	2.78878e-07	1.95773e-06
YBL043W	1776.36	492.013	3060.7	6.22078	2.6371	1.81452e-32	3.34053e-30
YFL014W	8107.33	2176.21	14038.5	6.45089	2.6895	3.43139e-09	3.43657e-08
YMR117C	1534.65	409.254	2660.04	6.49972	2.70038	1.28402e-32	2.55555e-30
YDR381W	39261.6	9942.93	68580.3	6.89739	2.78605	8.0452e-46	2.69295e-43
YOR128C	9796.78	2347.45	17246.1	7.34673	2.8771	9.9299e-47	3.48209e-44
YDR277C	2478.25	576.803	4379.71	7.59308	2.92468	2.46919e-36	5.77588e-34
YGR243W	1431.4	247.113	2615.68	10.585	3.40395	1.87948e-22	1.26977e-20
YLR327C	1870.31	273.15	3467.48	12.6944	3.66612	5.35009e-58	3.03062e-55
YBL111C	2270.52	323.302	4217.73	13.0458	3.70551	1.89304e-58	1.2673e-55
